# Supplementary material for: Comparative Transcriptomic Profiling of Yersinia enterocolitica O:3 and O:8 Reveals Major Expression Differences of Fitness- and Virulence-Relevant Genes Indicating Ecological Separation
Source: mSystems. 2019 Apr 23;4(2):e00239-18. doi: 10.1128/mSystems.00239-18 (PMC6478967; doi:10.1128/mSystems.00239-18)
Supplement: DATA SET S1 [file mSystems.00239-18-sd001.xlsx]

## Sheet: Statistics
Dataset S-1: Statistics of RNA-seq experiments
Library	Sequencing technology	Description	Total number of read counts	Number of mapped reads1	Number of uniquely mapped reads2	Number of unique reads mapped to chromosome	Number of unique reads mapped to pYV	% uniquely mapped reads pYV	% uniquely mapped reads	Number of unique reads mapped to CDS	% uniquely mapped reads mapped to CDS	Number of uniquely mapped reads mapped to IGR	% uniquely mapped reads mapped to IGR	Reference
8081v_E25_1	Illumina HiSeq	RNA-seq library biological replicate 1	11097623	3048757	2757859	2651595	31272	1.13392	90.4585	2172345	78.7693	265877	9.6407	This study
8081v_E25_2	Illumina HiSeq	RNA-seq library biological replicate 2	12283307	3127668	2319779	2267431	28075	1.21024	74.1696	1658301	71.4853	316174	13.6295	This study
8081v_E25_3	Illumina HiSeq	RNA-seq library biological replicate 3	11114385	3345970	2663921	2608040	28758	1.07954	79.6158	2051258	77.0015	264405	9.92541	This study
8081v_E37_1	Illumina HiSeq	RNA-seq library biological replicate 1	9764670	3049239	2521576	2301242	145989	5.78959	82.6953	1868863	74.1149	379351	15.0442	This study
8081v_E37_2	Illumina HiSeq	RNA-seq library biological replicate 2	7975367	1785424	1488068	1368822	89592	6.02069	83.3454	1097975	73.7853	210986	14.1785	This study
8081v_E37_3	Illumina HiSeq	RNA-seq library biological replicate 3	7669100	1276450	1144493	1041149	76984	6.72647	89.6622	852894	74.5216	114542	10.0081	This study
8081v_S25_1	Illumina HiSeq	RNA-seq library biological replicate 1	11212114	2945683	2813328	2301242	34647	1.23153	95.5068	1960050	69.6702	486856	17.3053	This study
8081v_S25_2	Illumina HiSeq	RNA-seq library biological replicate 2	12265312	2291547	1771871	1368822	24142	1.36251	77.322	1182618	66.744	342982	19.3571	This study
8081v_S25_3	Illumina HiSeq	RNA-seq library biological replicate 3	15483238	3279148	2912513	1041149	36776	1.26269	88.8192	1932328	66.3457	656043	22.525	This study
8081v_S37_1	Illumina HiSeq	RNA-seq library biological replicate 1	7682003	1218246	1072715	902150	82382	7.67977	88.0541	713686	66.5308	254413	23.7167	This study
8081v_S37_2	Illumina HiSeq	RNA-seq library biological replicate 2	7494143	1320663	1175532	1018359	67394	5.73306	89.0107	802399	68.2584	245851	20.914	This study
8081v_S37_3	Illumina HiSeq	RNA-seq library biological replicate 3	6716585	960705	794153	702034	46956	5.91271	82.6636	550108	69.2698	167701	21.117	This study
Y1_E25_1	Illumina HiSeq	RNA-seq library biological replicate 1	9151944	2136960	1844318	1799746	18418	0.998635	86.3057	1404320	76.1431	208244	11.2911	This study
Y1_E25_2	Illumina HiSeq	RNA-seq library biological replicate 2	10718587	2791394	2263110	2217169	16192	0.715476	81.0745	1795567	79.3407	211214	9.33291	This study
Y1_E25_3	Illumina HiSeq	RNA-seq library biological replicate 3	8765393	2218072	1882999	1834738	16071	0.853479	84.8935	1460552	77.5652	198263	10.5291	This study
Y1_E37_1	Illumina HiSeq	RNA-seq library biological replicate 1	10102536	1904523	1511279	1411073	70217	4.6462	79.3521	1001948	66.298	287825	19.0451	This study
Y1_E37_2	Illumina HiSeq	RNA-seq library biological replicate 2	10149961	2933368	2538550	2418169	91315	3.59713	86.5405	1969106	77.5681	291779	11.4939	This study
Y1_E37_3	Illumina HiSeq	RNA-seq library biological replicate 3	10783936	2129166	1703441	1606080	69244	4.06495	80.0051	1332735	78.2378	167994	9.86204	This study
Y1_S25_1	Illumina HiSeq	RNA-seq library biological replicate 1	10054253	3345796	3015896	2898880	37309	1.23708	90.1399	1943542	64.4433	730192	24.2114	This study
Y1_S25_2	Illumina HiSeq	RNA-seq library biological replicate 2	7628550	833732	727853	688846	10113	1.38943	87.3006	478141	65.692	135006	18.5485	This study
Y1_S25_3	Illumina HiSeq	RNA-seq library biological replicate 3	9576006	1734629	1397620	1342019	17771	1.27152	80.5717	954151	68.2697	275422	19.7065	This study
Y1_S37_1	Illumina HiSeq	RNA-seq library biological replicate 1	9132010	2282237	1993788	1779830	110345	5.53444	87.3611	1153137	57.8365	560593	28.117	This study
Y1_S37_2	Illumina HiSeq	RNA-seq library biological replicate 2	9772936	2174086	2080863	1953851	21558	1.03601	95.7121	1301752	62.5583	327947	15.7601	This study
Y1_S37_3	Illumina HiSeq	RNA-seq library biological replicate 3	7484037	1323751	1114822	1010635	57002	5.1131	84.2169	737069	66.1154	180842	16.2216	This study
8081_E25_TEX	Illumina HiSeq	dRNA-seq library biological replicate 1	20210797	12060513	1123349	1114017	9332	0.83073	9.31427	830458	73.927	151485	13.4851	This study
8081_S25_TEX	Illumina HiSeq	dRNA-seq library biological replicate 1	17658711	8919403	565356	559846	5510	0.974607	6.3385	331977	58.72	132104	23.3665	This study
8081_E37_TEX	Illumina HiSeq	dRNA-seq library biological replicate 1	18596216	11606040	626902	595507	31355	5.00158	5.40152	445239	71.0221	106456	16.9813	This study
8081_S37_TEX	Illumina HiSeq	dRNA-seq library biological replicate 1	15294924	8560682	614450	607133	7317	1.19082	7.17758	318147	51.7775	215138	35.0131	This study
8081_E25_noTEX	Illumina HiSeq	dRNA-seq library biological replicate 1	27988607	18685868	1190386	1176340	14046	1.17995	6.37051	921465	77.4089	135250	11.3619	This study
8081_S25_noTEX	Illumina HiSeq	dRNA-seq library biological replicate 1	31998670	19273939	813644	803166	10478	1.28779	4.22147	524321	64.4411	173614	21.3378	This study
8081_E37_noTEX	Illumina HiSeq	dRNA-seq library biological replicate 1	31460579	20718217	958432	893399	64972	6.77899	4.62604	684025	71.3692	166857	17.4094	This study
8081_S37_noTEX	Illumina HiSeq	dRNA-seq library biological replicate 1	19788519	13389211	87752	82050	5702	6.49786	0.655393	57904	65.986	16352	18.6343	This study
8081_E25_Phos	Illumina HiSeq	dRNA-seq library biological replicate 1	14183850	3473662	3038673	3008754	29919	0.984607	87.4775	2384210	78.4622	281732	9.27155	This study
8081_S25_Phos	Illumina HiSeq	dRNA-seq library biological replicate 1	14960789	3439091	2509967	2480021	29946	1.19308	72.9834	1719386	68.5023	468604	18.6697	This study
8081_E37_Phos	Illumina HiSeq	dRNA-seq library biological replicate 1	11445085	283025	94000	89959	3985	4.23936	33.2126	55396	58.9319	9846	10.4745	This study
8081_S37_Phos	Illumina HiSeq	dRNA-seq library biological replicate 1	15342797	1091793	684787	662003	22784	3.32717	62.7213	441453	64.4657	140678	20.5433	This study
8081_E25_noPhos	Illumina HiSeq	dRNA-seq library biological replicate 1	17461867	9369219	8245509	8163606	81903	0.993304	88.0064	6584975	79.8614	847446	10.2777	This study
8081_S25_noPhos	Illumina HiSeq	dRNA-seq library biological replicate 1	17318248	7821318	2658524	2626024	32500	1.22248	33.9907	1803584	67.8416	571217	21.4862	This study
8081_E37_noPhos	Illumina HiSeq	dRNA-seq library biological replicate 1	18872144	5025794	2356748	2243650	112967	4.79334	46.893	1657569	70.3329	270438	11.475	This study
8081_S37_noPhos	Illumina HiSeq	dRNA-seq library biological replicate 1	19691993	4551157	3683679	3544536	139143	3.77728	80.9394	2005055	54.4308	1305837	35.4493	This study
Y1_E25_TEX	Illumina HiSeq	dRNA-seq library biological replicate 1	18359442	12334054	707833	704342	3491	0.493195	5.73885	565486	79.8897	48339	6.82915	This study
Y1_S25_TEX	Illumina HiSeq	dRNA-seq library biological replicate 1	18809403	12283927	694505	690482	3991	0.574654	5.65377	446792	64.3324	137250	19.7623	This study
Y1_E37_TEX	Illumina HiSeq	dRNA-seq library biological replicate 1	29961056	19070587	952511	919612	32899	3.45392	4.99466	760200	79.8101	64791	6.80213	This study
Y1_S37_TEX	Illumina HiSeq	dRNA-seq library biological replicate 1	18297821	6929306	572950	564961	7989	1.39436	8.2685	191277	33.3846	76345	13.3249	This study
Y1_E25_noTEX	Illumina HiSeq	dRNA-seq library biological replicate 1	17805980	11351584	427628	424617	2984	0.697803	3.76712	346639	81.0609	33141	7.74996	This study
Y1_S25_noTEX	Illumina HiSeq	dRNA-seq library biological replicate 1	17026258	11556686	384544	380553	3950	1.02719	3.32746	282052	73.3471	56260	14.6303	This study
Y1_E37_noTEX	Illumina HiSeq	dRNA-seq library biological replicate 1	17569697	11978608	371453	349026	22427	6.03764	3.10097	293707	79.0698	31531	8.48856	This study
Y1_S37_noTEX	Illumina HiSeq	dRNA-seq library biological replicate 1	26561013	13271761	280921	265119	15802	5.62507	2.11668	166783	59.3701	56506	20.1146	This study
Y1_E25_Phos	Illumina HiSeq	dRNA-seq library biological replicate 1	11076355	4221175	4003310	3974536	28773	0.71873	94.8388	3242431	80.9938	260145	6.49825	This study
Y1_S25_Phos	Illumina HiSeq	dRNA-seq library biological replicate 1	10217084	3591225	3448266	3414177	34004	0.986119	96.0192	2543280	73.7553	453957	13.1648	This study
Y1_E37_Phos	Illumina HiSeq	dRNA-seq library biological replicate 1	10607114	2921780	2474560	2383397	91163	3.68401	84.6936	1980631	80.0397	162435	6.5642	This study
Y1_S37_Phos	Illumina HiSeq	dRNA-seq library biological replicate 1	9756985	673342	584968	552444	32524	5.55996	86.8753	389654	66.6112	99480	17.0061	This study
Y1_E25_noPhos	Illumina HiSeq	dRNA-seq library biological replicate 1	9471662	6086542	5872617	5832573	40044	0.681877	96.4853	4827611	82.2054	349950	5.95901	This study
Y1_S25_noPhos	Illumina HiSeq	dRNA-seq library biological replicate 1	12594841	6123835	5543236	5488789	54447	0.982224	90.519	4011612	72.3695	829356	14.9616	This study
Y1_E37_noPhos	Illumina HiSeq	dRNA-seq library biological replicate 1	8770070	4510645	3717823	3520765	197057	5.30033	82.4233	3018700	81.1954	260855	7.01634	This study
Y1_S37_noPhos	Illumina HiSeq	dRNA-seq library biological replicate 1	16678238	1926896	1662352	1575559	86793	5.2211	86.271	1082391	65.112	300755	18.0921	This study
IGR = intergenic region
CDS = coding sequence
1cDNA reads were mapped to the Y. enterocolitica 8081v and Y1 chromosome (NC_008800.1, CP030980) and pYV virulence plasmid (NC_008791.1, CP030981) using Bowtie2.
2Uniquely mapped reads include reads that do solely map to a single genomic location, excluding most ribosomal rRNA genes.
noPhos: no 5' polyphosphatase treatment
Phos: with phosphatase treatment
noTEX: no terminator exonuclease (TEX) treatment
TEX: with TEX treatment

## Sheet: 8081v TSS
Dataset S1-2: Y. enterocolitica 8081v transcriptional start sites associated with protein coding genes
TSS ID	Accession ID	Strand1	TSS location2	Length 5'-UTR3 [nt]	Feature in 5' UTR4	TSS category5	First 3 nt6	Associated feature	Gene symbol	Gene description	Identified in YE8081_E257	Identified in YE8081_S257	Identified in YE8081_E377	Identified in YE8081_S377
Chromosome
8081_TSS_CDS_1	NC_008800.1	-	733	23		mTSS	TCA	YE8081_00001	mioC	flavodoxin	1	1	1	1
8081_TSS_CDS_2	NC_008800.1	+	6471	93		mTSS	CTT	YE8081_00007	kup, trkD	potassium transport protein Kup	1	0	0	0
8081_TSS_CDS_3	NC_008800.1	+	8577	29		mTSS	AGC	YE8081_00008	rbsD	D-ribose pyranase	1	1	1	1
8081_TSS_CDS_4	NC_008800.1	+	11768	-8		lmTSS	GAA	YE8081_00011	rbsB-5, ibpA	monosaccharide-transporting ATPase	1	1	1	1
8081_TSS_CDS_5	NC_008800.1	-	16953	27		mTSS	ATA	YE8081_00015		GntR family transcriptional regulator	1	1	1	1
8081_TSS_CDS_6	NC_008800.1	-	24336	28		mTSS	GTC	YE8081_00018	mobA	molybdopterin-guanine dinucleotide biosynthesis protein MobA	1	1	1	1
8081_TSS_CDS_7	NC_008800.1	+	24164	298		mTSS	GGA	YE8081_00019	yihD	hypothetical protein	1	1	1	1
8081_TSS_CDS_8	NC_008800.1	+	24436	26		mTSS	ATA	YE8081_00019	yihD	hypothetical protein	1	1	1	0
8081_TSS_CDS_9	NC_008800.1	+	24746	77		mTSS	GCG	YE8081_00020	rdoA	regulator of disulfide oxidoreductase A	0	1	0	0
8081_TSS_CDS_10	NC_008800.1	+	25701	155		mTSS	TTT	YE8081_00021	dsbA	protein disulfide isomerase I	1	0	1	0
8081_TSS_CDS_11	NC_008800.1	+	27039	31		mTSS	AGA	YE8081_00022	polA	DNA polymerase I	1	1	1	0
8081_TSS_CDS_12	NC_008800.1	+	30027	-10		lmTSS	GTA	YE8081_00023		Spot_42	1	1	1	1
8081_TSS_CDS_13	NC_008800.1	-	30987	32		mTSS	ATG	YE8081_00024	engB	ribosome biogenesis GTP-binding protein YsxC	1	0	0	1
8081_TSS_CDS_14	NC_008800.1	+	31601	117		mTSS	AAT	YE8081_00025	yihI	hypothetical protein	1	1	1	1
8081_TSS_CDS_15	NC_008800.1	+	31618	100		mTSS	ATT	YE8081_00025	yihI	hypothetical protein	0	1	0	0
8081_TSS_CDS_16	NC_008800.1	-	38295	279	RLE0024, RLE0054	mTSS	AGC	YE8081_00029	glnA	glutamine synthetase	1	1	1	0
8081_TSS_CDS_17	NC_008800.1	+	38499	30		mTSS	CTA	YE8081_00030	typA, bipA	GTP-binding protein TypA	1	1	1	1
8081_TSS_CDS_18	NC_008800.1	+	40625	23		mTSS	CAC	YE8081_00031	yihX	phosphatase	1	1	1	1
8081_TSS_CDS_19	NC_008800.1	-	49816	30		mTSS	TCC	YE8081_00041	yicH	AsmA family protein	1	1	1	1
8081_TSS_CDS_20	NC_008800.1	+	51478	79		mTSS	TCT	YE8081_00043	gltS	sodium/glutamate symporter	1	1	1	0
8081_TSS_CDS_21	NC_008800.1	-	58046	30		mTSS	TCA	YE8081_00047	rpoZ	DNA-directed RNA polymerase subunit omega	0	1	1	1
8081_TSS_CDS_22	NC_008800.1	-	58086	70		mTSS	ATT	YE8081_00047	rpoZ	DNA-directed RNA polymerase subunit omega	1	1	1	1
8081_TSS_CDS_23	NC_008800.1	-	58746	52		mTSS	AGA	YE8081_00048	gmk	guanylate kinase	1	0	0	0
8081_TSS_CDS_24	NC_008800.1	+	61584	32		mTSS	CTA	YE8081_00051		putative membrane protein	1	1	1	1
8081_TSS_CDS_25	NC_008800.1	-	68047	162		mTSS	ATA	YE8081_00056		hypothetical protein	1	0	0	0
8081_TSS_CDS_26	NC_008800.1	-	69178	28		mTSS	ATC	YE8081_00057	yicC	hypothetical protein	1	1	0	0
8081_TSS_CDS_27	NC_008800.1	+	69249	28		mTSS	AAT	YE8081_00058	rph	ribonuclease PH	1	1	0	0
8081_TSS_CDS_28	NC_008800.1	-	73274	25		mTSS	TCT	YE8081_00062	dfp	bifunctional phosphopantothenoylcysteine decarboxylase/phosphopantothenate synthase	1	1	1	1
8081_TSS_CDS_29	NC_008800.1	+	74299	75		mTSS	GAT	YE8081_00064	rpmB	50S ribosomal protein L28	1	1	1	1
8081_TSS_CDS_30	NC_008800.1	-	78353	25		mTSS	AAT	YE8081_00069	kdtA, waaA	3-deoxy-D-manno-octulosonic-acid transferase	1	1	0	1
8081_TSS_CDS_31	NC_008800.1	-	81916	55		mTSS	CAA	YE8081_00072	rfaD	ADP-L-glycero-D-manno-heptose-6-epimerase	1	1	1	1
8081_TSS_CDS_32	NC_008800.1	+	82078	27		mTSS	GAA	YE8081_00073	kbl	2-amino-3-ketobutyrate coenzyme A ligase	1	1	0	0
8081_TSS_CDS_33	NC_008800.1	-	86974	0		lmTSS	ATA	YE8081_00076	envC	murein hydrolase activator EnvC	1	1	1	1
8081_TSS_CDS_34	NC_008800.1	+	88467	305	RLE0079	mTSS	GTT	YE8081_00078	yibN	rhodanese domain-containing protein	1	0	1	0
8081_TSS_CDS_35	NC_008800.1	+	88635	137		mTSS	TAA	YE8081_00078	yibN	rhodanese domain-containing protein	1	0	0	1
8081_TSS_CDS_36	NC_008800.1	+	89214	42		mTSS	ATT	YE8081_00079	grxC	glutaredoxin 3	1	0	0	0
8081_TSS_CDS_37	NC_008800.1	-	92734	18		mTSS	CTC	YE8081_00083	trmL, cspR	RNA methyltransferase	1	0	0	0
8081_TSS_CDS_38	NC_008800.1	-	96142	15		mTSS	AGA	YE8081_00086	cpxR	DNA-binding transcriptional regulator CpxR	1	0	1	0
8081_TSS_CDS_39	NC_008800.1	+	96262	53		mTSS	ATT	YE8081_00087	cpxP	periplasmic stress adaptor protein CpxP	1	1	1	1
8081_TSS_CDS_40	NC_008800.1	+	96920	24		mTSS	CTT	YE8081_00088	fieF	ferrous iron efflux protein F	1	1	0	1
8081_TSS_CDS_41	NC_008800.1	-	103150	65		mTSS	AGG	YE8081_00092	tpiA	triosephosphate isomerase	1	1	1	1
8081_TSS_CDS_42	NC_008800.1	-	103844	25		mTSS	CCA	YE8081_00093	yiiQ	hypothetical protein	1	1	1	1
8081_TSS_CDS_43	NC_008800.1	-	105577	50		mTSS	GCG	YE8081_00095	fpr	ferredoxin-NADP reductase	1	1	0	0
8081_TSS_CDS_44	NC_008800.1	+	105764	114		mTSS	AAT	YE8081_00096	bcr-2	bicyclomycin/multidrug efflux system protein	1	1	1	1
8081_TSS_CDS_45	NC_008800.1	+	111116	234		mTSS	ATA	YE8081_00100	zapB, yiiU	septal ring assembly protein ZapB	1	1	1	1
8081_TSS_CDS_46	NC_008800.1	+	111236	114		mTSS	ATT	YE8081_00100	zapB, yiiU	septal ring assembly protein ZapB	1	0	1	0
8081_TSS_CDS_47	NC_008800.1	-	112237	26		mTSS	CCC	YE8081_00101	rraA, menG	septal ring assembly protein ZapB	1	1	1	1
8081_TSS_CDS_48	NC_008800.1	-	115402	68	ClpQY_promoter	mTSS	AAT	YE8081_00104	hslV	ATP-dependent protease peptidase subunit	1	0	0	1
8081_TSS_CDS_49	NC_008800.1	+	117446	55		mTSS	GAA	YE8081_00106	cpxR	DNA-binding transcriptional regulator CytR	1	1	1	1
8081_TSS_CDS_50	NC_008800.1	+	120081	132		mTSS	GCC	YE8081_00108	rpmE	50S ribosomal protein L31	1	0	1	1
8081_TSS_CDS_51	NC_008800.1	+	120881	43		mTSS	GTT	YE8081_00109	metJ	transcriptional repressor protein MetJ	1	1	1	0
8081_TSS_CDS_52	NC_008800.1	+	136460	29		mTSS	TTT	YE8081_00120	argH	argininosuccinate lyase	1	1	1	1
8081_TSS_CDS_53	NC_008800.1	+	138102	326		mTSS	TAT	YE8081_00121	hasR	TonB-dependent heme/hemoglobin receptor family protein	0	0	0	1
8081_TSS_CDS_54	NC_008800.1	+	140956	85		mTSS	ATT	YE8081_00122	hasA	heme-binding A family protein	1	0	0	0
8081_TSS_CDS_55	NC_008800.1	+	151920	29		mTSS	GTT	YE8081_00132	oxyR	DNA-binding transcriptional regulator OxyR	1	1	1	0
8081_TSS_CDS_56	NC_008800.1	+	154439	43		mTSS	ATA	YE8081_00134	fabR	DNA-binding transcriptional repressor FabR	1	1	1	1
8081_TSS_CDS_57	NC_008800.1	+	166220	0		lmTSS	AGG	YE8081_00143		tRNA-Trp(cca)	1	1	1	1
8081_TSS_CDS_58	NC_008800.1	+	172317	39		mTSS	ATA	YE8081_00149	yifE	hypothetical protein	1	1	1	1
8081_TSS_CDS_59	NC_008800.1	+	174618	274	Rev39_5p_UTR, RLE0027	mTSS	ATT	YE8081_00151	ilvG	acetolactate synthase 2 catalytic subunit	1	1	1	1
8081_TSS_CDS_60	NC_008800.1	-	183895	77		mTSS	GTG	YE8081_00157	ilvY	DNA-binding transcriptional regulator IlvY	1	1	1	1
8081_TSS_CDS_61	NC_008800.1	+	183947	124		mTSS	AAG	YE8081_00158	ilvC	ketol-acid reductoisomerase	1	0	0	0
8081_TSS_CDS_62	NC_008800.1	-	192246	199	RLE0039	mTSS	ATC	YE8081_00164	fimA-6	fimbrial protein	1	1	1	0
8081_TSS_CDS_63	NC_008800.1	+	193128	31		mTSS	CCC	YE8081_00166	rep	ATP-dependent DNA helicase Rep	1	0	0	0
8081_TSS_CDS_64	NC_008800.1	+	200213	99	TrxA_thermometer	mTSS	TAA	YE8081_00170	trxA	thioredoxin	0	1	0	1
8081_TSS_CDS_65	NC_008800.1	+	200254	58		mTSS	ATC	YE8081_00170	trxA	thioredoxin	1	0	1	0
8081_TSS_CDS_66	NC_008800.1	+	200928	367	RLE0205	mTSS	ACT	YE8081_00171		hypothetical protein	1	1	1	1
8081_TSS_CDS_67	NC_008800.1	+	202690	146		mTSS	ACC	YE8081_00172	wecA, tagO, rfe	undecaprenyl-phosphate alpha-N-acetylglucosaminyl 1-phosphatetransferase	1	1	1	1
8081_TSS_CDS_68	NC_008800.1	+	217906	13		mTSS	GCA	YE8081_00185		tRNA-Arg(ccg)	1	1	1	1
8081_TSS_CDS_69	NC_008800.1	+	218078	1		lmTSS	GGT	YE8081_00186		tRNA-His(gtg)	1	1	1	1
8081_TSS_CDS_70	NC_008800.1	+	218170	0		lmTSS	GCG	YE8081_00187		tRNA-Leu(cag)	0	0	1	0
8081_TSS_CDS_71	NC_008800.1	+	218914	0		lmTSS	GTA	YE8081_00189		GlmZ_SraJ	1	1	1	1
8081_TSS_CDS_72	NC_008800.1	+	223555	254	RLE0146	mTSS	GAT	YE8081_00195	cyaA	adenylate cyclase	1	1	0	1
8081_TSS_CDS_73	NC_008800.1	-	226874	28		mTSS	GGA	YE8081_00196	cyaY	iron donor protein CyaY	1	1	1	1
8081_TSS_CDS_74	NC_008800.1	+	226893	67		mTSS	CTT	YE8081_00197		putative lipoprotein	1	1	1	1
8081_TSS_CDS_75	NC_008800.1	+	230507	92		mTSS	AAT	YE8081_00202	uvrD	DNA-dependent helicase II	1	1	1	1
8081_TSS_CDS_76	NC_008800.1	-	233875	30		mTSS	CAA	YE8081_00203		TetR family transcriptional regulator	1	1	1	1
8081_TSS_CDS_77	NC_008800.1	+	233988	77		mTSS	GCA	YE8081_00204		hypothetical protein	1	0	0	0
8081_TSS_CDS_78	NC_008800.1	-	239273	38		mTSS	CAA	YE8081_00208	yigI	hypothetical protein	1	1	0	1
8081_TSS_CDS_79	NC_008800.1	+	239371	42		mTSS	GTT	YE8081_00209	pldA	phospholipase A	1	0	1	0
8081_TSS_CDS_80	NC_008800.1	-	243602	28		mTSS	AAA	YE8081_00212	rhtB	homoserine/homoserine lactone efflux protein	1	0	0	0
8081_TSS_CDS_81	NC_008800.1	+	254763	60		mTSS	TTC	YE8081_00222	tusA, sirA	sulfur transfer protein SirA	1	1	0	0
8081_TSS_CDS_82	NC_008800.1	-	257477	48		mTSS	ATA	YE8081_00223	zntA	zinc/cadmium/mercury/lead-transporting ATPase	1	1	1	1
8081_TSS_CDS_83	NC_008800.1	+	260530	44		mTSS	CTA	YE8081_00229	ftsY	signal recognition particle-docking protein FtsY	1	0	0	1
8081_TSS_CDS_84	NC_008800.1	+	263920	211		mTSS	GCT	YE8081_00232	rpoH	RNA polymerase factor sigma-32	1	1	1	1
8081_TSS_CDS_85	NC_008800.1	+	263956	175		mTSS	GTT	YE8081_00232	rpoH	RNA polymerase factor sigma-32	1	1	1	1
8081_TSS_CDS_86	NC_008800.1	-	285486	41		mTSS	TCA	YE8081_00252	metR	LysR family transcriptional regulator	1	0	0	1
8081_TSS_CDS_87	NC_008800.1	+	289148	240	RLE0268	mTSS	CTT	YE8081_00255	udp	uridine phosphorylase	1	0	0	0
8081_TSS_CDS_88	NC_008800.1	+	290450	32		mTSS	TCT	YE8081_00256		protein tyrosine/serine phosphatase	1	1	1	1
8081_TSS_CDS_89	NC_008800.1	+	293540	27		mTSS	TAC	YE8081_00258		hypothetical protein	1	0	0	0
8081_TSS_CDS_90	NC_008800.1	+	299172	37		mTSS	CTC	YE8081_00263	tatA	twin arginine-targeting protein translocase	1	1	1	1
8081_TSS_CDS_91	NC_008800.1	+	301721	49		mTSS	ATG	YE8081_00267	hemB	delta-aminolevulinic acid dehydratase	1	0	1	0
8081_TSS_CDS_92	NC_008800.1	-	303392	23		mTSS	AGT	YE8081_00268	rfaH	transcriptional activator RfaH	1	1	1	1
8081_TSS_CDS_93	NC_008800.1	+	303621	-7		lmTSS	ATT	YE8081_00269	ubiD	3-octaprenyl-4-hydroxybenzoate carboxy-lyase	1	1	0	0
8081_TSS_CDS_94	NC_008800.1	+	309603	23		mTSS	TTC	YE8081_00273	pepQ	proline dipeptidase	1	1	1	0
8081_TSS_CDS_95	NC_008800.1	-	322757	65		mTSS	GTT	YE8081_00282	coaA	pantothenate kinase	1	1	1	0
8081_TSS_CDS_96	NC_008800.1	+	324036	44		mTSS	ATT	YE8081_00286		RtT	1	0	1	0
8081_TSS_CDS_97	NC_008800.1	+	324352	0		lmTSS	GCG	YE8081_00287		tRNA-Gly(tcc)	1	1	1	1
8081_TSS_CDS_98	NC_008800.1	+	324551	66		mTSS	ATT	YE8081_00289	tuf-1	translation elongation factor Tu	1	1	1	0
8081_TSS_CDS_99	NC_008800.1	+	325876	165		mTSS	ATC	YE8081_00290	secE	preprotein translocase subunit SecE	1	0	0	0
8081_TSS_CDS_100	NC_008800.1	+	325908	133		mTSS	GAT	YE8081_00290	secE	preprotein translocase subunit SecE	1	1	1	1
8081_TSS_CDS_101	NC_008800.1	+	327038	127		mTSS	GCC	YE8081_00292	rplK	50S ribosomal protein L11	1	1	1	0
8081_TSS_CDS_102	NC_008800.1	+	328418	258	RLE0035	mTSS	ATT	YE8081_00294	rplJ	50S ribosomal protein L10	0	0	1	1
8081_TSS_CDS_103	NC_008800.1	-	345648	-3		lmTSS	TTC	YE8081_00305		TPP	1	1	1	1
8081_TSS_CDS_104	NC_008800.1	-	346377	49		mTSS	CGG	YE8081_00306	rsd	anti-RNA polymerase sigma 70 factor	0	1	0	1
8081_TSS_CDS_105	NC_008800.1	+	347264	22		mTSS	GGA	YE8081_00308	hemE	uroporphyrinogen decarboxylase	1	0	1	1
8081_TSS_CDS_106	NC_008800.1	+	349092	35		mTSS	ACT	YE8081_00310	yjaG	hypothetical protein	1	1	1	1
8081_TSS_CDS_107	NC_008800.1	+	349102	25		mTSS	AGA	YE8081_00310	yjaG	hypothetical protein	1	1	1	1
8081_TSS_CDS_108	NC_008800.1	+	349111	16		mTSS	ATA	YE8081_00310	yjaG	hypothetical protein	1	1	1	1
8081_TSS_CDS_109	NC_008800.1	+	349799	107		mTSS	GCG	YE8081_00311	hupA	transcriptional regulator HU subunit alpha	1	1	1	1
8081_TSS_CDS_110	NC_008800.1	-	366979	17		mTSS	TCT	YE8081_00322	acs	acetyl-CoA synthetase	0	1	0	0
8081_TSS_CDS_111	NC_008800.1	+	367752	130		mTSS	ACG	YE8081_00323	gltP-2	glutamate/aspartate:proton symporter	1	0	1	1
8081_TSS_CDS_112	NC_008800.1	+	371180	116		mTSS	ATC	YE8081_00326	yeeE	hypothetical protein	1	1	0	0
8081_TSS_CDS_113	NC_008800.1	-	386017	65		mTSS	AGG	YE8081_00336	kefA, mscK	potassium efflux protein KefA	1	1	0	1
8081_TSS_CDS_114	NC_008800.1	+	408582	22		mTSS	ACT	YE8081_00356		LysR family transcriptional regulator	1	1	0	1
8081_TSS_CDS_115	NC_008800.1	-	412283	21		mTSS	AAT	YE8081_00359	yjdC	putative transcriptional regulator	1	1	1	1
8081_TSS_CDS_116	NC_008800.1	-	412349	87		mTSS	GTC	YE8081_00359	yjdC	putative transcriptional regulator	1	0	1	0
8081_TSS_CDS_117	NC_008800.1	-	417365	43		mTSS	TTT	YE8081_00363	dcuA	anaerobic C4-dicarboxylate transporter	1	0	1	0
8081_TSS_CDS_118	NC_008800.1	-	418982	120		mTSS	AGC	YE8081_00364	aspA	aspartate ammonia-lyase	1	1	1	0
8081_TSS_CDS_119	NC_008800.1	+	419234	70		mTSS	TTT	YE8081_00365	fxsA	FxsA protein	1	0	0	0
8081_TSS_CDS_120	NC_008800.1	+	420009	75		mTSS	CAC	YE8081_00366	groES	co-chaperonin GroES	1	1	1	1
8081_TSS_CDS_121	NC_008800.1	+	422348	120		mTSS	CAT	YE8081_00368		hypothetical protein	0	1	0	1
8081_TSS_CDS_122	NC_008800.1	+	423909	38		mTSS	CAT	YE8081_00370	efp-2, yeiP	elongation factor P	1	0	1	0
8081_TSS_CDS_123	NC_008800.1	-	423949	62		mTSS	CAT	YE8081_00369	epmB, yjeK	lysine 23-aminomutase YodO family protein	0	1	0	1
8081_TSS_CDS_124	NC_008800.1	+	424929	80	mini-ykkC	mTSS	CTT	YE8081_00373	sugE	small multidrug resistance protein	1	1	1	1
8081_TSS_CDS_125	NC_008800.1	+	429522	267		mTSS	CTA	YE8081_00379	epmA, poxA	elongation factor P--(R)-beta-lysine ligase	0	1	1	1
8081_TSS_CDS_126	NC_008800.1	+	429764	25		mTSS	CTG	YE8081_00379	epmA, poxA	elongation factor P--(R)-beta-lysine ligase	1	0	1	1
8081_TSS_CDS_127	NC_008800.1	+	437274	62		mTSS	GTA	YE8081_00384		tRNA-Gly(gcc)	1	0	1	0
8081_TSS_CDS_128	NC_008800.1	+	439196	28		mTSS	TAA	YE8081_00388	nnr, yjeF	bifunctional NAD(P)H-hydrate repair enzyme Nnr	0	0	0	1
8081_TSS_CDS_129	NC_008800.1	+	444898	200		mTSS	GCA	YE8081_00392	miaA	tRNA delta(2)-isopentenylpyrophosphate transferase	1	1	1	1
8081_TSS_CDS_130	NC_008800.1	+	446066	89		mTSS	GCA	YE8081_00393	hfq	RNA-binding protein Hfq	1	1	1	1
8081_TSS_CDS_131	NC_008800.1	+	450666	22		mTSS	AAG	YE8081_00398	purA	adenylosuccinate synthetase	1	1	1	1
8081_TSS_CDS_132	NC_008800.1	+	456526	47		mTSS	GAT	YE8081_00402	aidB	isovaleryl CoA dehydrogenase	1	1	1	0
8081_TSS_CDS_133	NC_008800.1	-	458581	44		mTSS	ATA	YE8081_00403		putative biofilm stress and motility protein A	1	1	1	0
8081_TSS_CDS_134	NC_008800.1	+	460340	95		mTSS	GTC	YE8081_00406	rpsF	30S ribosomal protein S6	1	1	1	0
8081_TSS_CDS_135	NC_008800.1	-	463377	60		mTSS	CTA	YE8081_00410	ytfB	opacity-associated protein A	1	1	1	1
8081_TSS_CDS_136	NC_008800.1	+	463573	31		mTSS	TTC	YE8081_00411	fklB	peptidyl-prolyl cis-trans isomerase	1	1	1	1
8081_TSS_CDS_137	NC_008800.1	+	468287	67		mTSS	TAC	YE8081_00415	ytfK	hypothetical protein	1	1	1	1
8081_TSS_CDS_138	NC_008800.1	-	470950	24		mTSS	TCA	YE8081_00417	msrA	methionine sulfoxide reductase A	1	1	1	1
8081_TSS_CDS_139	NC_008800.1	+	471257	71		mTSS	GAT	YE8081_00418	ytfM	surface antigen (D15)	1	1	1	1
8081_TSS_CDS_140	NC_008800.1	+	476863	85		mTSS	ATC	YE8081_00420	ytfP	AIG2 family protein	1	1	0	1
8081_TSS_CDS_141	NC_008800.1	+	476915	33		mTSS	ATT	YE8081_00420	ytfP	AIG2 family protein	1	1	0	0
8081_TSS_CDS_142	NC_008800.1	-	478129	33		mTSS	ACT	YE8081_00421	ppa	inorganic pyrophosphatase	1	1	1	0
8081_TSS_CDS_143	NC_008800.1	+	481331	30		mTSS	CAA	YE8081_00424	mpl	UDP-N-acetylmuramate--L-alanyl-gamma-D-glutamyl-meso-diaminopimelate ligase	1	0	1	0
8081_TSS_CDS_144	NC_008800.1	-	483320	57		mTSS	TCG	YE8081_00425	yhcN	hypothetical protein	0	0	0	1
8081_TSS_CDS_145	NC_008800.1	-	484177	30		mTSS	ATT	YE8081_00426	argR	arginine repressor	1	1	1	1
8081_TSS_CDS_146	NC_008800.1	+	484389	222		mTSS	GAT	YE8081_00427	mdh	malate dehydrogenase	1	1	1	0
8081_TSS_CDS_147	NC_008800.1	+	484605	6		lmTSS	TAT	YE8081_00427	mdh	malate dehydrogenase	1	0	0	1
8081_TSS_CDS_148	NC_008800.1	-	485991	93		mTSS	TAA	YE8081_00428	ner-2, nlp-2, sfsB-2	putative transcriptional regulator Nlp	0	0	0	1
8081_TSS_CDS_149	NC_008800.1	-	487535	74		mTSS	TCT	YE8081_00430	ispB	octaprenyl diphosphate synthase	1	1	1	1
8081_TSS_CDS_150	NC_008800.1	+	487655	66		mTSS	CTA	YE8081_00431	rplU	50S ribosomal protein L21	1	1	1	1
8081_TSS_CDS_151	NC_008800.1	+	489372	16		mTSS	TTT	YE8081_00434	obgE	GTPase ObgE	1	0	1	0
8081_TSS_CDS_152	NC_008800.1	-	493865	27		mTSS	ACG	YE8081_00437	dacB		1	1	1	1
8081_TSS_CDS_153	NC_008800.1	+	493681	188		mTSS	GGG	YE8081_00438		greA	1	0	1	0
8081_TSS_CDS_154	NC_008800.1	+	493939	158		mTSS	CAA	YE8081_00439	greA	transcription elongation factor GreA	1	0	0	0
8081_TSS_CDS_155	NC_008800.1	+	494038	59		mTSS	ATT	YE8081_00439	greA	transcription elongation factor GreA	0	0	0	1
8081_TSS_CDS_156	NC_008800.1	-	495026	31		mTSS	GTT	YE8081_00440	yhbY	RNA-binding protein	1	1	0	1
8081_TSS_CDS_157	NC_008800.1	+	495784	35		mTSS	GTT	YE8081_00442	ftsH, hflB	ATP-dependent metalloprotease	1	1	1	1
8081_TSS_CDS_158	NC_008800.1	+	497806	43		mTSS	GGG	YE8081_00443	folP	dihydropteroate synthase	1	1	1	1
8081_TSS_CDS_159	NC_008800.1	+	500172	82		mTSS	GCT	YE8081_00445	secG	preprotein translocase subunit SecG	1	0	1	0
8081_TSS_CDS_160	NC_008800.1	+	500681	0		lmTSS	GCC	YE8081_00446		tRNA-Leu(gag)	1	1	1	1
8081_TSS_CDS_161	NC_008800.1	+	500927	75		mTSS	TTT	YE8081_00448		rimP	1	1	1	0
8081_TSS_CDS_162	NC_008800.1	+	501107	6		lmTSS	CTT	YE8081_00449	rimP	ribosome maturation factor RimP	1	1	1	0
8081_TSS_CDS_163	NC_008800.1	+	501606	-11		lmTSS	ATT	YE8081_00450	nusA	transcription elongation factor NusA	1	1	1	1
8081_TSS_CDS_164	NC_008800.1	+	507301	8		lmTSS	GCT	YE8081_00454		S15	1	1	1	1
8081_TSS_CDS_165	NC_008800.1	+	507814	90		mTSS	TTA	YE8081_00457	pnp	polynucleotide phosphorylase/polyadenylase	1	1	1	1
8081_TSS_CDS_166	NC_008800.1	+	526819	45		mTSS	ATA	YE8081_00469	yhbT	sterol-binding domain-containing protein	1	1	1	1
8081_TSS_CDS_167	NC_008800.1	-	528191	29		mTSS	AAC	YE8081_00471	yhbQ	GIY-YIG nuclease superfamily protein	1	0	0	0
8081_TSS_CDS_168	NC_008800.1	+	536790	77		mTSS	GAG	YE8081_00476	ycjN-4	extracellular solute-binding protein	0	1	0	0
8081_TSS_CDS_169	NC_008800.1	+	542298	29		mTSS	TGT	YE8081_00481	yhbP	hypothetical protein	1	1	1	1
8081_TSS_CDS_170	NC_008800.1	-	567809	179		mTSS	ATC	YE8081_00506	ddpA-2	extracellular solute-binding protein	1	0	1	1
8081_TSS_CDS_171	NC_008800.1	-	567876	246		mTSS	ATC	YE8081_00506	ddpA-2	extracellular solute-binding protein	1	1	1	1
8081_TSS_CDS_172	NC_008800.1	+	569902	30		mTSS	ATA	YE8081_00509	rraB	regulator of ribonuclease activity B	1	1	1	1
8081_TSS_CDS_173	NC_008800.1	-	571394	33		mTSS	ATT	YE8081_00510	yjgM	N-acetyltransferase GCN5	1	0	0	0
8081_TSS_CDS_174	NC_008800.1	-	574628	110		mTSS	TTA	YE8081_00511	valS	valyl-tRNA synthetase	1	1	1	1
8081_TSS_CDS_175	NC_008800.1	-	576763	111		mTSS	CTT	YE8081_00513	pepA	leucyl aminopeptidase	1	1	0	0
8081_TSS_CDS_176	NC_008800.1	-	576824	172	RLE0281	mTSS	TAC	YE8081_00513	pepA	leucyl aminopeptidase	1	1	0	1
8081_TSS_CDS_177	NC_008800.1	+	579198	0		lmTSS	GCC	YE8081_00516		tRNA-Leu(caa)	1	1	1	1
8081_TSS_CDS_178	NC_008800.1	-	581738	0		lmTSS	ATG	YE8081_00519		hypothetical protein	1	1	1	1
8081_TSS_CDS_179	NC_008800.1	-	581954	213		mTSS	TAC	YE8081_00519		hypothetical protein	0	0	0	1
8081_TSS_CDS_180	NC_008800.1	+	582641	27		mTSS	CAA	YE8081_00520	relB	RelB protein	1	1	1	0
8081_TSS_CDS_181	NC_008800.1	+	584398	69		mTSS	TGT	YE8081_00524		putative acetyltransferase	1	1	1	1
8081_TSS_CDS_182	NC_008800.1	+	589371	38		mTSS	AAT	YE8081_00529		putative restriction endonuclease	1	1	1	1
8081_TSS_CDS_183	NC_008800.1	+	608784	146		mTSS	TAG	YE8081_00545		RND family efflux transporter MFP subunit	1	1	1	1
8081_TSS_CDS_184	NC_008800.1	-	632008	42		mTSS	TCT	YE8081_00560	fruR, cra	DNA-binding transcriptional regulator FruR	1	1	1	1
8081_TSS_CDS_185	NC_008800.1	-	636457	59		mTSS	GAA	YE8081_00563	lamB-1	maltoporin	1	0	0	0
8081_TSS_CDS_186	NC_008800.1	-	644126	29		mTSS	GTA	YE8081_00570		tRNA-Leu(cag)	1	1	1	0
8081_TSS_CDS_187	NC_008800.1	-	647368	24		mTSS	ATA	YE8081_00573	rsmC-2	16S ribosomal RNA methyltransferase	1	0	0	0
8081_TSS_CDS_188	NC_008800.1	+	647427	30		mTSS	GAA	YE8081_00574	holD	DNA polymerase III subunit psi	1	1	1	1
8081_TSS_CDS_189	NC_008800.1	+	648371	162		mTSS	TAT	YE8081_00576	prfC	peptide chain release factor 3	0	1	0	1
8081_TSS_CDS_190	NC_008800.1	+	648449	84		mTSS	ATC	YE8081_00576	prfC	peptide chain release factor 3	1	1	1	1
8081_TSS_CDS_191	NC_008800.1	+	650280	153		mTSS	ACC	YE8081_00577	osmY	hypothetical protein	0	1	1	1
8081_TSS_CDS_192	NC_008800.1	+	651592	27		mTSS	CTG	YE8081_00579	yijU	patatin	1	1	1	1
8081_TSS_CDS_193	NC_008800.1	+	653851	38		mTSS	ACA	YE8081_00581	nupC-2	nucleoside transporter	1	1	1	0
8081_TSS_CDS_194	NC_008800.1	+	655235	305	RLE0149	mTSS	GAG	YE8081_00582	deoC-3	deoxyribose-phosphate aldolase	0	1	0	0
8081_TSS_CDS_195	NC_008800.1	+	655378	162	RLE0149	mTSS	ATA	YE8081_00582	deoC-3	deoxyribose-phosphate aldolase	1	0	1	0
8081_TSS_CDS_196	NC_008800.1	+	659161	87		mTSS	TTT	YE8081_00585	deoD	purine nucleoside phosphorylase	1	1	1	0
8081_TSS_CDS_197	NC_008800.1	+	668273	64		mTSS	ATT	YE8081_00593		filamentation induced by cAMP protein Fic	0	1	0	1
8081_TSS_CDS_198	NC_008800.1	-	671235	41		mTSS	AGA	YE8081_00594	yjjK	putative ABC transporter ATP-binding protein	1	1	1	1
8081_TSS_CDS_199	NC_008800.1	+	677629	85		mTSS	CTA	YE8081_00599	slt	lytic murein transglycosylase	1	1	1	0
8081_TSS_CDS_200	NC_008800.1	+	679849	13		mTSS	CTA	YE8081_00600	trpR	Trp operon repressor	1	1	0	1
8081_TSS_CDS_201	NC_008800.1	+	682350	190		mTSS	ATT	YE8081_00604	creA	hypothetical protein	1	0	0	1
8081_TSS_CDS_202	NC_008800.1	-	684101	296		mTSS	GAT	YE8081_00605	arcA	two-component response regulator	1	1	1	1
8081_TSS_CDS_203	NC_008800.1	+	687033	40		mTSS	AGA	YE8081_00609			0	1	0	0
8081_TSS_CDS_204	NC_008800.1	+	690603	45		mTSS	ATT	YE8081_00612	thrC	threonine synthase	1	0	0	0
8081_TSS_CDS_205	NC_008800.1	+	690633	15		mTSS	CTA	YE8081_00612	thrC	threonine synthase	1	1	1	0
8081_TSS_CDS_206	NC_008800.1	-	692964	104		mTSS	ATC	YE8081_00613	yaaA	hypothetical protein	0	0	0	1
8081_TSS_CDS_207	NC_008800.1	+	693143	128		mTSS	AAG	YE8081_00614	talB	transaldolase B	1	0	1	0
8081_TSS_CDS_208	NC_008800.1	+	693242	29		mTSS	TTC	YE8081_00614	talB	transaldolase B	1	0	0	1
8081_TSS_CDS_209	NC_008800.1	+	694351	30		mTSS	AGA	YE8081_00615	mogA	molybdenum cofactor biosynthesis protein MogA	1	1	1	1
8081_TSS_CDS_210	NC_008800.1	+	694361	20		mTSS	CTT	YE8081_00615	mogA	molybdenum cofactor biosynthesis protein MogA	1	1	1	1
8081_TSS_CDS_211	NC_008800.1	+	700027	160		mTSS	AAC	YE8081_00620	dnaK	molecular chaperone DnaK	1	1	1	1
8081_TSS_CDS_212	NC_008800.1	+	700147	40		mTSS	TAA	YE8081_00620	dnaK	molecular chaperone DnaK	1	0	0	1
8081_TSS_CDS_213	NC_008800.1	+	700165	22		mTSS	CTT	YE8081_00620	dnaK	molecular chaperone DnaK	0	0	1	0
8081_TSS_CDS_214	NC_008800.1	-	706242	41		mTSS	CTT	YE8081_00625	rpsT	30S ribosomal protein S20	1	1	1	0
8081_TSS_CDS_215	NC_008800.1	+	706592	23		mTSS	ATT	YE8081_00626	ribF	bifunctional riboflavin kinase/FMN adenylyltransferase	1	1	1	1
8081_TSS_CDS_216	NC_008800.1	+	712577	89		mTSS	TAA	YE8081_00631	dapB	dihydrodipicolinate reductase	1	0	0	1
8081_TSS_CDS_217	NC_008800.1	+	712631	35		mTSS	TTG	YE8081_00631	dapB	dihydrodipicolinate reductase	1	1	0	1
8081_TSS_CDS_218	NC_008800.1	+	713856	104		mTSS	AAT	YE8081_00632	carA	carbamoyl phosphate synthase small subunit	1	1	1	1
8081_TSS_CDS_219	NC_008800.1	+	713928	32		mTSS	ATA	YE8081_00632	carA	carbamoyl phosphate synthase small subunit	1	1	1	0
8081_TSS_CDS_220	NC_008800.1	+	720708	41		mTSS	AAT	YE8081_00637	folA	dihydrofolate reductase	1	1	1	1
8081_TSS_CDS_221	NC_008800.1	-	725847	87		mTSS	CTT	YE8081_00642	surA	peptidyl-prolyl cis-trans isomerase SurA	1	0	1	0
8081_TSS_CDS_222	NC_008800.1	-	725912	152		mTSS	ATT	YE8081_00642	surA	peptidyl-prolyl cis-trans isomerase SurA	1	1	0	0
8081_TSS_CDS_223	NC_008800.1	-	728325	221	RLE0270, RLE0271	mTSS	ATT	YE8081_00643	lptD, imp, ostA	LPS assembly outer membrane complex protein LptD	1	0	1	1
8081_TSS_CDS_224	NC_008800.1	+	728343	36		mTSS	AAA	YE8081_00644	djlA	Dna-J like membrane chaperone protein	1	1	1	0
8081_TSS_CDS_225	NC_008800.1	-	728366	262	RLE0270, RLE0271	mTSS	TCA	YE8081_00643	lptD, imp, ostA	LPS assembly outer membrane complex protein LptD	1	1	1	1
8081_TSS_CDS_226	NC_008800.1	-	733008	79		mTSS	CTT	YE8081_00646	rapA, hepA	ATP-dependent helicase HepA	1	0	0	0
8081_TSS_CDS_227	NC_008800.1	-	740076	-4		lmTSS	GTC	YE8081_00653		TPP	1	0	0	0
8081_TSS_CDS_228	NC_008800.1	-	752058	25		mTSS	ACT	YE8081_00664	tnaC	tryptophanase leader peptide	1	1	0	0
8081_TSS_CDS_229	NC_008800.1	-	757262	20		mTSS	AAC	YE8081_00669		Leu_leader	1	1	1	0
8081_TSS_CDS_230	NC_008800.1	+	759357	84		mTSS	AAA	YE8081_00672	fadD-2	AMP-dependent synthetase and ligase	1	0	0	0
8081_TSS_CDS_231	NC_008800.1	+	766648	54		mTSS	GTG	YE8081_00677	mraZ	cell division protein MraZ	1	1	1	1
8081_TSS_CDS_232	NC_008800.1	+	768464	39		mTSS	ATT	YE8081_00680	ftsI	peptidoglycan glycosyltransferase	1	1	1	0
8081_TSS_CDS_233	NC_008800.1	+	782357	70		mTSS	TTT	YE8081_00691	ftsZ	cell division protein FtsZ	1	0	1	0
8081_TSS_CDS_234	NC_008800.1	-	789560	75		mTSS	ACG	YE8081_00697	yacG	zinc-binding protein	1	0	0	0
8081_TSS_CDS_235	NC_008800.1	-	790927	28		mTSS	ACT	YE8081_00699	coaE	dephospho-CoA kinase	1	1	0	1
8081_TSS_CDS_236	NC_008800.1	-	795220	3		lmTSS	CAA	YE8081_00702	hofB	type II secretion system protein E	1	1	1	1
8081_TSS_CDS_237	NC_008800.1	+	808445	90		mTSS	ACG	YE8081_00709	pdhR	transcriptional regulator PdhR	1	0	0	0
8081_TSS_CDS_238	NC_008800.1	+	809430	46		mTSS	AGG	YE8081_00711	aceE	pyruvate dehydrogenase subunit E1	1	0	1	0
8081_TSS_CDS_239	NC_008800.1	+	814194	215		mTSS	GTC	YE8081_00713	IpdA	dihydrolipoamide dehydrogenase	1	1	1	1
8081_TSS_CDS_240	NC_008800.1	+	817261	119		mTSS	GAT	YE8081_00715	fepA-2, cirA-2	TonB-dependent receptor	1	0	1	0
8081_TSS_CDS_241	NC_008800.1	+	820143	104		mTSS	GCG	YE8081_00716	acnB	bifunctional aconitate hydratase 2/2-methylisocitrate dehydratase	1	1	1	0
8081_TSS_CDS_242	NC_008800.1	+	823012	22		mTSS	AAG	YE8081_00717	yacL	hypothetical protein	1	1	1	1
8081_TSS_CDS_243	NC_008800.1	-	827439	3		lmTSS	ACA	YE8081_00722	yacC	hypothetical protein	1	0	0	0
8081_TSS_CDS_244	NC_008800.1	+	829320	42		mTSS	CTT	YE8081_00724	hpt	hypoxanthine phosphoribosyltransferase	1	1	1	0
8081_TSS_CDS_245	NC_008800.1	-	830703	34		mTSS	ATC	YE8081_00725	cynT, can	carbonate dehydratase	1	1	0	1
8081_TSS_CDS_246	NC_008800.1	+	832902	53		mTSS	ACC	YE8081_00728	yadE	polysaccharide deacetylase	1	1	0	0
8081_TSS_CDS_247	NC_008800.1	-	834959	77		mTSS	TCC	YE8081_00729	panD	aspartate alpha-decarboxylase	1	1	1	1
8081_TSS_CDS_248	NC_008800.1	-	839195	169		mTSS	GCT	YE8081_00733	pcnB	poly(A) polymerase I	1	1	1	0
8081_TSS_CDS_249	NC_008800.1	-	840791	57		mTSS	CTG	YE8081_00735	dksA	RNA polymerase-binding transcription factor	1	1	1	0
8081_TSS_CDS_250	NC_008800.1	+	854959	44		mTSS	GCG	YE8081_00746	yadQ, clcA	chloride channel protein	1	1	1	0
8081_TSS_CDS_251	NC_008800.1	+	856367	187		mTSS	ACA	YE8081_00747	erpA, yadR	iron-sulfur cluster insertion protein ErpA	1	0	0	0
8081_TSS_CDS_252	NC_008800.1	+	856445	109		mTSS	ATT	YE8081_00747	erpA, yadR	iron-sulfur cluster insertion protein ErpA	1	0	1	1
8081_TSS_CDS_253	NC_008800.1	+	856495	59		mTSS	ACA	YE8081_00747	erpA, yadR	iron-sulfur cluster insertion protein ErpA	1	1	1	1
8081_TSS_CDS_254	NC_008800.1	-	859832	46		mTSS	TGC	YE8081_00750	mtnN, mtn, pfs	5_-methylthioadenosine/S-adenosylhomocysteine nucleosidase	1	0	1	0
8081_TSS_CDS_255	NC_008800.1	+	859973	22		mTSS	AGA	YE8081_00751	dgt	deoxyguanosinetriphosphate triphosphohydrolase	1	1	0	1
8081_TSS_CDS_256	NC_008800.1	+	861634	177	RLE0116	mTSS	AAG	YE8081_00752	degP, htrA	serine endoprotease	0	1	1	1
8081_TSS_CDS_257	NC_008800.1	+	866223	28		mTSS	TTA	YE8081_00754	rumB	23S rRNA methyluridine methyltransferase	1	0	1	0
8081_TSS_CDS_258	NC_008800.1	+	877944	44		mTSS	TAC	YE8081_00763	sodC	superoxide dismutase	1	1	0	1
8081_TSS_CDS_259	NC_008800.1	+	878588	28		mTSS	ATT	YE8081_00764	ygcF, queE	radical SAM domain-containing protein	1	0	1	0
8081_TSS_CDS_260	NC_008800.1	-	879910	25		mTSS	GTT	YE8081_00765	ygcM, queD	6-pyruvoyl tetrahydrobiopterin synthase	1	0	1	0
8081_TSS_CDS_261	NC_008800.1	-	880061	176		mTSS	ATT	YE8081_00765	ygcM, queD	6-pyruvoyl tetrahydrobiopterin synthase	1	0	1	0
8081_TSS_CDS_262	NC_008800.1	-	880072	187		mTSS	CTT	YE8081_00765	ygcM, queD	6-pyruvoyl tetrahydrobiopterin synthase	1	1	0	1
8081_TSS_CDS_263	NC_008800.1	+	880192	58		mTSS	TTT	YE8081_00766	cysJ	sulfite reductase subunit alpha	0	0	1	0
8081_TSS_CDS_264	NC_008800.1	-	885385	21		mTSS	CAG	YE8081_00770		hypothetical protein	0	1	0	1
8081_TSS_CDS_265	NC_008800.1	-	886636	51		mTSS	GTT	YE8081_00771		peptidase	1	0	0	0
8081_TSS_CDS_266	NC_008800.1	+	886845	33		mTSS	ACG	YE8081_00772	cysG-2	uroporphyrin-III C-methyltransferase	0	0	1	0
8081_TSS_CDS_267	NC_008800.1	+	886868	10		lmTSS	GAA	YE8081_00772	cysG-2	uroporphyrin-III C-methyltransferase	1	1	1	1
8081_TSS_CDS_268	NC_008800.1	+	891561	11		mTSS	ACA	YE8081_00776	ygbE	hypothetical protein	1	1	1	1
8081_TSS_CDS_269	NC_008800.1	+	896473	63		mTSS	ATC	YE8081_00783	nlpD	lipoprotein NlpD	1	0	0	0
8081_TSS_CDS_270	NC_008800.1	-	901231	33		mTSS	TGG	YE8081_00785	mutS	DNA mismatch repair protein MutS	1	1	1	1
8081_TSS_CDS_271	NC_008800.1	+	904089	231		mTSS	GAA	YE8081_00789	smfA-2	fimbrial protein	1	1	0	0
8081_TSS_CDS_272	NC_008800.1	+	925151	23		mTSS	ATA	YE8081_00810	dsdA	D-serine dehydratase	1	1	1	1
8081_TSS_CDS_273	NC_008800.1	-	940578	36		mTSS	CTT	YE8081_00825		DeoR family transcriptional regulator	0	0	0	1
8081_TSS_CDS_274	NC_008800.1	-	940586	44		mTSS	ATA	YE8081_00825		DeoR family transcriptional regulator	1	0	1	0
8081_TSS_CDS_275	NC_008800.1	-	942698	149		mTSS	AAA	YE8081_00826	fumA	tartrate/fumarate subfamily Fe-S type hydro-lyase subunit beta	1	1	0	1
8081_TSS_CDS_276	NC_008800.1	-	953798	25		mTSS	ATG	YE8081_00837		DeoR family transcriptional regulator	1	0	1	1
8081_TSS_CDS_277	NC_008800.1	-	955328	69		mTSS	AAA	YE8081_00838		major facilitator transporter	1	1	1	1
8081_TSS_CDS_278	NC_008800.1	+	956027	68		mTSS	AAT	YE8081_00840	recA	recombinase A	1	1	0	1
8081_TSS_CDS_279	NC_008800.1	+	959394	93		mTSS	ACT	YE8081_00844	alaS	alanyl-tRNA synthetase	1	1	1	1
8081_TSS_CDS_280	NC_008800.1	+	962241	127	RLE0101	mTSS	AGT	YE8081_00845	csrA	carbon storage regulator	0	1	0	1
8081_TSS_CDS_281	NC_008800.1	+	962917	0		lmTSS	GGT	YE8081_00846		tRNA-Ser(gct)	1	1	1	1
8081_TSS_CDS_282	NC_008800.1	-	966505	0		lmTSS	GAA	YE8081_00852		MicA	0	1	1	1
8081_TSS_CDS_283	NC_008800.1	+	969461	44		mTSS	ATT	YE8081_00856	ffh	signal recognition particle protein	1	1	1	1
8081_TSS_CDS_284	NC_008800.1	-	976892	19		mTSS	GAA	YE8081_00863	yehT, ypdB	putative two-component response-regulatory protein YehT	1	1	0	0
8081_TSS_CDS_285	NC_008800.1	-	982776	92		mTSS	TCG	YE8081_00869	CI	bacteriophage CI repressor protein	1	1	1	0
8081_TSS_CDS_286	NC_008800.1	+	988705	36		mTSS	ATA	YE8081_00880		hypothetical phage-related membrane protein	1	1	0	0
8081_TSS_CDS_287	NC_008800.1	+	988716	25		mTSS	CTA	YE8081_00880		hypothetical phage-related membrane protein	1	1	0	1
8081_TSS_CDS_288	NC_008800.1	-	1013055	34		mTSS	ATC	YE8081_00908	yfiA, raiA	sigma 54 modulation protein/30S ribosomal protein S30EA	1	1	1	0
8081_TSS_CDS_289	NC_008800.1	-	1014196	75		mTSS	TAT	YE8081_00909	yfiO, bamD	outer membrane protein assembly complex subunit YfiO	1	1	0	1
8081_TSS_CDS_290	NC_008800.1	+	1015977	119	Ysr155(RyfD)	mTSS	AGG	YE8081_00912	clpB	protein disaggregation chaperone	1	1	1	1
8081_TSS_CDS_291	NC_008800.1	+	1016065	31		mTSS	AGT	YE8081_00912	clpB	protein disaggregation chaperone	1	0	1	0
8081_TSS_CDS_292	NC_008800.1	-	1026687	67		mTSS	GCT	YE8081_00916		putative lipoprotein	1	0	0	0
8081_TSS_CDS_293	NC_008800.1	+	1026974	34		mTSS	CTT	YE8081_00917		hypothetical protein	1	1	0	0
8081_TSS_CDS_294	NC_008800.1	+	1044229	115		mTSS	ACA	YE8081_00937	yafD	hypothetical protein	1	0	0	1
8081_TSS_CDS_295	NC_008800.1	+	1044283	61		mTSS	ACT	YE8081_00937	yafD	hypothetical protein	1	1	1	1
8081_TSS_CDS_296	NC_008800.1	+	1047395	44		mTSS	TAG	YE8081_00940	yafS	methyltransferase type 11	1	0	0	1
8081_TSS_CDS_297	NC_008800.1	+	1047422	21		mTSS	TTT	YE8081_00940	yafS	methyltransferase type 11	0	1	0	1
8081_TSS_CDS_298	NC_008800.1	+	1048673	56		mTSS	ATC	YE8081_00942	dnaQ	DNA polymerase III subunit epsilon	1	1	1	1
8081_TSS_CDS_299	NC_008800.1	+	1049625	0		lmTSS	GGT	YE8081_00943		tRNA-Asp(gtc)	1	0	1	1
8081_TSS_CDS_300	NC_008800.1	-	1051029	71		mTSS	TAG	YE8081_00944	proX	glycine betaine transporter periplasmic subunit	1	1	1	0
8081_TSS_CDS_301	NC_008800.1	-	1060744	24		mTSS	TCA	YE8081_00954	yqjD	hypothetical protein	0	1	0	1
8081_TSS_CDS_302	NC_008800.1	-	1065902	31		mTSS	GAA	YE8081_00962		hypothetical protein	1	0	0	0
8081_TSS_CDS_303	NC_008800.1	-	1065970	99		mTSS	CTT	YE8081_00962		hypothetical protein	0	0	0	1
8081_TSS_CDS_304	NC_008800.1	+	1066072	0		lmTSS	ATC	YE8081_00963		cspA	1	1	0	1
8081_TSS_CDS_305	NC_008800.1	+	1068155	26		mTSS	GGT	YE8081_00967		DNA-directed RNA polymerase beta subunit/140 kD subunit	1	0	0	1
8081_TSS_CDS_306	NC_008800.1	+	1074969	95		mTSS	AGA	YE8081_00973		hypothetical protein	0	1	0	0
8081_TSS_CDS_307	NC_008800.1	+	1082782	-2		lmTSS	GAC	YE8081_00982	nixA, ureH, hoxN	high-affinity nickel-transporter	1	0	1	1
8081_TSS_CDS_308	NC_008800.1	-	1084350	114		mTSS	GTT	YE8081_00983	hdeB	acid-resistance protein	1	1	1	1
8081_TSS_CDS_309	NC_008800.1	-	1086897	30		mTSS	ACT	YE8081_00986	crcB-2	CrcB protein	0	1	0	0
8081_TSS_CDS_310	NC_008800.1	+	1089932	148		mTSS	ACT	YE8081_00989	celA	PTS system NN_-diacetylchitobiose-specific transporter subunit IIB	0	1	0	1
8081_TSS_CDS_311	NC_008800.1	+	1091792	16		mTSS	GAG	YE8081_00991	bglA	glycoside hydrolase family protein	1	0	1	1
8081_TSS_CDS_312	NC_008800.1	-	1097210	159	RLE0007, Threonine operon leader	mTSS	ATA	YE8081_00996		phage integrase family protein	0	1	1	1
8081_TSS_CDS_313	NC_008800.1	-	1097350	299	Threonine operon leader	mTSS	GAA	YE8081_00996		phage integrase family protein	1	1	1	1
8081_TSS_CDS_314	NC_008800.1	+	1097469	51		mTSS	TTA	YE8081_00998		hypothetical protein	1	1	0	1
8081_TSS_CDS_315	NC_008800.1	-	1110370	64		mTSS	AAC	YE8081_01012		hypothetical protein	1	1	1	1
8081_TSS_CDS_316	NC_008800.1	+	1110387	118		mTSS	GTT	YE8081_01013		hypothetical protein	1	0	1	0
8081_TSS_CDS_317	NC_008800.1	-	1116549	0		lmTSS	GGG	YE8081_01018	ssrA		1	1	1	1
8081_TSS_CDS_318	NC_008800.1	-	1117083	-9		lmTSS	ACT	YE8081_01019	smpB	SsrA-binding protein	1	1	1	0
8081_TSS_CDS_319	NC_008800.1	+	1117217	24		mTSS	GTT	YE8081_01020	yfjG	cyclase/dehydrase	1	1	1	1
8081_TSS_CDS_320	NC_008800.1	-	1118472	26		mTSS	CTA	YE8081_01022	bamE, smpA	hypothetical protein	1	1	1	1
8081_TSS_CDS_321	NC_008800.1	+	1121279	34		mTSS	GTA	YE8081_01025	grpE	heat shock protein GrpE	1	1	1	1
8081_TSS_CDS_322	NC_008800.1	+	1123634	77		mTSS	AAG	YE8081_01029	grcA	autonomous glycyl radical cofactor GrcA	0	0	1	0
8081_TSS_CDS_323	NC_008800.1	-	1127702	18		mTSS	CCC	YE8081_01032	srmB	ATP-dependent RNA helicase SrmB	1	1	1	1
8081_TSS_CDS_324	NC_008800.1	+	1127795	13		lmTSS	GTT	YE8081_01033	yfiC, trmN	methyltransferase small	1	1	1	0
8081_TSS_CDS_325	NC_008800.1	-	1130321	-7		lmTSS	TCA	YE8081_01034	nadB	L-aspartate oxidase	1	0	0	1
8081_TSS_CDS_326	NC_008800.1	+	1130343	174	RLE0191	mTSS	CAG	YE8081_01035	rpoE	RNA polymerase sigma factor RpoE	1	1	1	1
8081_TSS_CDS_327	NC_008800.1	+	1130897	220		mTSS	TTG	YE8081_01036	rseA	anti-RNA polymerase sigma factor SigE	1	1	1	1
8081_TSS_CDS_328	NC_008800.1	-	1134093	55		mTSS	GTG	YE8081_01039		hypothetical protein	1	1	0	1
8081_TSS_CDS_329	NC_008800.1	+	1134321	89		mTSS	ATA	YE8081_01040	lepA	GTP-binding protein LepA	1	1	1	1
8081_TSS_CDS_330	NC_008800.1	+	1137377	86		mTSS	AAA	YE8081_01043	rnC	ribonuclease III	1	0	1	1
8081_TSS_CDS_331	NC_008800.1	+	1139879	76		mTSS	ACT	YE8081_01046	pdxJ	pyridoxine 5_-phosphate synthase	1	1	1	1
8081_TSS_CDS_332	NC_008800.1	+	1140662	23		mTSS	CTT	YE8081_01047	acpS	4_-phosphopantetheinyl transferase	1	1	1	1
8081_TSS_CDS_333	NC_008800.1	+	1145707	35		mTSS	GCA	YE8081_01053	murQ	N-acetylmuramic acid 6-phosphate etherase	0	1	1	1
8081_TSS_CDS_334	NC_008800.1	+	1146680	59		mTSS	ATC	YE8081_01054	yfhB	hypothetical protein	1	0	0	1
8081_TSS_CDS_335	NC_008800.1	-	1148557	57		mTSS	AAG	YE8081_01055		putative integral membrane protein	1	1	1	1
8081_TSS_CDS_336	NC_008800.1	+	1156074	-2		lmTSS	AGT	YE8081_01060		GlmZ_SraJ	1	1	1	1
8081_TSS_CDS_337	NC_008800.1	-	1166798	21		mTSS	CCA	YE8081_01071		hypothetical protein	0	0	0	1
8081_TSS_CDS_338	NC_008800.1	+	1170007	57		mTSS	AAA	YE8081_01075	glyA	serine hydroxymethyltransferase	1	0	0	0
8081_TSS_CDS_339	NC_008800.1	+	1171648	18		mTSS	CTG	YE8081_01076	hcaT	putative 3-phenylpropionic acid transporter	1	0	0	0
8081_TSS_CDS_340	NC_008800.1	-	1176975	37		mTSS	CGT	YE8081_01080	suhB	inositol monophosphatase	1	0	0	0
8081_TSS_CDS_341	NC_008800.1	+	1177959	28		mTSS	TTG	YE8081_01082	iscR	DNA-binding transcriptional regulator IscR	1	1	1	1
8081_TSS_CDS_342	NC_008800.1	+	1178389	146	IscS1_thermometer	mTSS	ATT	YE8081_01083	icsS	cysteine desulfurase	1	1	1	1
8081_TSS_CDS_343	NC_008800.1	+	1178505	30		mTSS	TTT	YE8081_01083	icsS	cysteine desulfurase	1	1	1	1
8081_TSS_CDS_344	NC_008800.1	+	1197072	113		mTSS	CAC	YE8081_01095	ndk	nucleoside diphosphate kinase	1	1	1	0
8081_TSS_CDS_345	NC_008800.1	+	1197765	73		mTSS	ATC	YE8081_01096	rlmN	ribosomal RNA large subunit methyltransferase N	1	0	0	1
8081_TSS_CDS_346	NC_008800.1	+	1199040	189		mTSS	GAT	YE8081_01097	pilF	type IV pilus biogenesis/stability protein PilW	0	1	1	0
8081_TSS_CDS_347	NC_008800.1	-	1210006	35		mTSS	ATT	YE8081_01106	xseA	exodeoxyribonuclease VII large subunit	1	1	0	0
8081_TSS_CDS_348	NC_008800.1	+	1215593	185	RLE0244	mTSS	CTT	YE8081_01110		2-keto-D-gluconate dehydrogenasemembrane-bound gamma subunit	0	1	0	0
8081_TSS_CDS_349	NC_008800.1	+	1219797	-3		lmTSS	TCT	YE8081_01114		TPP	1	1	1	1
8081_TSS_CDS_350	NC_008800.1	-	1229312	27		mTSS	TAT	YE8081_01127	yegS	lipid kinase	1	1	0	1
8081_TSS_CDS_351	NC_008800.1	-	1229656	-4		lmTSS	GTA	YE8081_01128		CyaR_RyeE	1	1	0	1
8081_TSS_CDS_352	NC_008800.1	-	1231219	57		mTSS	GCT	YE8081_01129	yegQ	peptidase U32	1	0	1	0
8081_TSS_CDS_353	NC_008800.1	-	1231581	28		mTSS	AGG	YE8081_01132	yegP	hypothetical protein	1	1	1	1
8081_TSS_CDS_354	NC_008800.1	-	1261232	42		mTSS	GAG	YE8081_01151	ppk	polyphosphate kinase	0	1	0	1
8081_TSS_CDS_355	NC_008800.1	-	1265205	35		mTSS	GGG	YE8081_01156	speG	N-acetyltransferase GCN5	1	1	1	1
8081_TSS_CDS_356	NC_008800.1	+	1267431	84		mTSS	GCT	YE8081_01159	upp	uracil phosphoribosyltransferase	0	1	0	0
8081_TSS_CDS_357	NC_008800.1	+	1267475	40		mTSS	GAT	YE8081_01159	upp	uracil phosphoribosyltransferase	1	0	1	0
8081_TSS_CDS_358	NC_008800.1	+	1269622	27		mTSS	GTT	YE8081_01161	hda	DNA replication initiation factor	1	1	1	0
8081_TSS_CDS_359	NC_008800.1	-	1272568	291		mTSS	GAA	YE8081_01163	yfgC	peptidase M48 Ste24p	0	1	1	1
8081_TSS_CDS_360	NC_008800.1	+	1276633	24		mTSS	ACT	YE8081_01168	dapA	dihydrodipicolinate synthase	1	0	0	0
8081_TSS_CDS_361	NC_008800.1	+	1277406	167		mTSS	ATT	YE8081_01169	dapX, bamC	lipoprotein	1	0	1	0
8081_TSS_CDS_362	NC_008800.1	+	1279929	25		mTSS	AAG	YE8081_01171		hypothetical protein	1	0	1	1
8081_TSS_CDS_363	NC_008800.1	+	1293130	24		mTSS	TAA	YE8081_01183		hypothetical protein	1	1	0	1
8081_TSS_CDS_364	NC_008800.1	+	1294475	130		mTSS	AGA	YE8081_01185	napF	ferredoxin-type protein NapF	1	1	1	1
8081_TSS_CDS_365	NC_008800.1	+	1299149	26		mTSS	AGT	YE8081_01190		hypothetical protein	1	0	0	0
8081_TSS_CDS_366	NC_008800.1	-	1308110	32		mTSS	CTT	YE8081_01198	hemF	coproporphyrinogen III oxidase	1	0	0	0
8081_TSS_CDS_367	NC_008800.1	+	1308967	25		mTSS	ACA	YE8081_01200		putative integrase/recombinase protein	1	1	0	1
8081_TSS_CDS_368	NC_008800.1	+	1310164	173		mTSS	TAG	YE8081_01201		putative maturase protein	0	0	0	1
8081_TSS_CDS_369	NC_008800.1	-	1313998	24		mTSS	TAT	YE8081_01203		hypothetical protein	0	0	0	1
8081_TSS_CDS_370	NC_008800.1	+	1314011	37		mTSS	TAG	YE8081_01204		hypothetical protein	1	0	1	0
8081_TSS_CDS_371	NC_008800.1	-	1322812	101		mTSS	TTC	YE8081_01216		hypothetical protein	0	0	0	1
8081_TSS_CDS_372	NC_008800.1	+	1323898	217		mTSS	TAT	YE8081_01218	yfeY	hypothetical protein	1	0	0	1
8081_TSS_CDS_373	NC_008800.1	+	1324868	33		mTSS	ATA	YE8081_01219	yfeX	Dyp-type peroxidase family protein	1	1	0	0
8081_TSS_CDS_374	NC_008800.1	+	1324877	24		mTSS	ATT	YE8081_01219	yfeX	Dyp-type peroxidase family protein	1	1	0	1
8081_TSS_CDS_375	NC_008800.1	-	1327619	40		mTSS	GTA	YE8081_01221	nanE	N-acetylmannosamine-6-phosphate 2-epimerase	1	0	0	0
8081_TSS_CDS_376	NC_008800.1	+	1332348	68		mTSS	AAT	YE8081_01226	cysP	thiosulfate transporter subunit	0	0	1	0
8081_TSS_CDS_377	NC_008800.1	-	1348201	35		mTSS	GTT	YE8081_01240	cysK-2	cysteine synthase A	1	0	1	0
8081_TSS_CDS_378	NC_008800.1	-	1348214	48		mTSS	GTA	YE8081_01240	cysK-2	cysteine synthase A	0	1	0	0
8081_TSS_CDS_379	NC_008800.1	-	1349192	63		mTSS	ATG	YE8081_01241	cysZ	putative sulfate transport protein CysZ	1	1	1	1
8081_TSS_CDS_380	NC_008800.1	+	1349261	88		mTSS	ACG	YE8081_01242	zipA	cell division protein ZipA	0	1	0	1
8081_TSS_CDS_381	NC_008800.1	+	1349302	47		mTSS	GTG	YE8081_01242	zipA	cell division protein ZipA	1	1	1	1
8081_TSS_CDS_382	NC_008800.1	-	1354129	38		mTSS	GGC	YE8081_01248		tRNA-Ala(ggc)	0	0	0	1
8081_TSS_CDS_383	NC_008800.1	-	1354273	27		mTSS	GTT	YE8081_01249		tRNA-Ala(ggc)	1	1	1	1
8081_TSS_CDS_384	NC_008800.1	+	1356082	11		mTSS	AAC	YE8081_01251		tRNA-Val(tac)	1	1	1	1
8081_TSS_CDS_385	NC_008800.1	-	1358612	33		mTSS	CAA	YE8081_01257	nupC-1	nucleoside transporter	1	0	0	0
8081_TSS_CDS_386	NC_008800.1	+	1358940	38		mTSS	TAA	YE8081_01258	mntH	manganese transport protein MntH	0	0	0	1
8081_TSS_CDS_387	NC_008800.1	+	1362040	29		mTSS	ACA	YE8081_01261	ilvL	acetolactate synthase 3 catalytic subunit	0	1	0	0
8081_TSS_CDS_388	NC_008800.1	+	1365315	38		mTSS	AGT	YE8081_01264	glk	glucokinase	1	1	1	1
8081_TSS_CDS_389	NC_008800.1	+	1372755	62		mTSS	AGA	YE8081_01270	alaC, yfdZ	aminotransferase	1	1	1	0
8081_TSS_CDS_390	NC_008800.1	+	1378280	38		mTSS	ATG	YE8081_01277		hypothetical protein	1	1	1	1
8081_TSS_CDS_391	NC_008800.1	+	1383654	28		mTSS	TAC	YE8081_01282	mltB-1	murein hydrolase B	1	0	0	1
8081_TSS_CDS_392	NC_008800.1	-	1389265	33		mTSS	GAA	YE8081_01285		TetR family regulatory protein	1	1	1	1
8081_TSS_CDS_393	NC_008800.1	+	1389317	49		mTSS	AAT	YE8081_01286	emrB	EmrB/QacA family drug resistance transporter	1	1	0	1
8081_TSS_CDS_394	NC_008800.1	-	1396696	34		mTSS	TCA	YE8081_01292		hypothetical protein	0	1	0	1
8081_TSS_CDS_395	NC_008800.1	+	1396931	26		mTSS	TAT	YE8081_01293		cytochrome B561	0	0	0	1
8081_TSS_CDS_396	NC_008800.1	-	1404677	71		mTSS	ATA	YE8081_01300	phnA	alkylphosphonate utilization operon protein PhnA	1	1	0	0
8081_TSS_CDS_397	NC_008800.1	-	1403891	37		mTSS	TAT	YE8081_01299		PadR-like family transcriptional regulator	1	1	1	1
8081_TSS_CDS_398	NC_008800.1	+	1406604	40		mTSS	TTT	YE8081_01304	ccmA	heme exporter protein CcmA	1	1	0	1
8081_TSS_CDS_399	NC_008800.1	+	1414903	26		mTSS	AGA	YE8081_01314		putative cell growth regulatory protein MazE	1	1	1	1
8081_TSS_CDS_400	NC_008800.1	-	1417084	48		mTSS	TCT	YE8081_01316	fadL	long-chain fatty acid outer membrane transporter	1	0	0	0
8081_TSS_CDS_401	NC_008800.1	-	1417130	94		mTSS	ACT	YE8081_01316	fadL	long-chain fatty acid outer membrane transporter	0	1	0	1
8081_TSS_CDS_402	NC_008800.1	+	1417365	102		mTSS	ATT	YE8081_01317	yfcZ	hypothetical protein	1	0	1	1
8081_TSS_CDS_403	NC_008800.1	+	1417437	30		mTSS	TTT	YE8081_01317	yfcZ	hypothetical protein	1	0	1	0
8081_TSS_CDS_404	NC_008800.1	+	1418011	64		mTSS	ATC	YE8081_01318	fadI	long-chain fatty acid outer membrane transporter	0	1	0	0
8081_TSS_CDS_405	NC_008800.1	-	1423178	1		lmTSS	ATT	YE8081_01321	yfcN	hypothetical protein	1	0	1	0
8081_TSS_CDS_406	NC_008800.1	+	1423324	36		mTSS	ATA	YE8081_01323	prmB	N5-glutamine S-adenosyl-L-methionine-dependent methyltransferase	1	1	1	1
8081_TSS_CDS_407	NC_008800.1	+	1430488	81		mTSS	GAT	YE8081_01330	fabB-1	3-oxoacyl-ACP synthase	1	1	1	1
8081_TSS_CDS_408	NC_008800.1	+	1439608	70		mTSS	GCT	YE8081_01338	galR-1	DNA-binding transcriptional regulator GalR	1	1	1	0
8081_TSS_CDS_409	NC_008800.1	+	1440793	124		mTSS	GTA	YE8081_01339	appA	phosphoanhydride phosphorylase	0	1	0	0
8081_TSS_CDS_410	NC_008800.1	-	1444653	59		mTSS	AAC	YE8081_01341	flk	flagella biosynthesis regulator	1	1	1	1
8081_TSS_CDS_411	NC_008800.1	-	1450134	37		mTSS	TAT	YE8081_01345		GntR family transcriptional regulator	1	0	0	1
8081_TSS_CDS_412	NC_008800.1	+	1452287	93		mTSS	AGA	YE8081_01348		AraC family transcriptional regulator	1	1	1	1
8081_TSS_CDS_413	NC_008800.1	+	1457563	159	RLE0180	mTSS	ACA	YE8081_01353	accD	acetyl-CoA carboxylase subunit beta	1	1	1	1
8081_TSS_CDS_414	NC_008800.1	+	1461195	38		mTSS	GAA	YE8081_01356	cvpA	colicin V production protein	1	0	1	1
8081_TSS_CDS_415	NC_008800.1	+	1464326	235		mTSS	GTT	YE8081_01359	hisJ	cationic amino acid ABC transporter periplasmic binding protein	0	1	0	0
8081_TSS_CDS_416	NC_008800.1	+	1475728	154		mTSS	ATG	YE8081_01365		diguanylate phosphodiesterase	1	1	0	1
8081_TSS_CDS_417	NC_008800.1	+	1476658	137		mTSS	TAT	YE8081_01366	yfcE	phosphodiesterase	0	0	0	1
8081_TSS_CDS_418	NC_008800.1	+	1476717	78		mTSS	ACA	YE8081_01366	yfcE	phosphodiesterase	1	1	1	0
8081_TSS_CDS_419	NC_008800.1	-	1481021	26		mTSS	AAC	YE8081_01372	ulaC, sgaA, cmtB	putative PTS IIA-like nitrogen-regulatory protein PtsN	1	1	1	1
8081_TSS_CDS_420	NC_008800.1	-	1494548	8		lmTSS	CTT	YE8081_01383	aat, alaA, ybfQ	aminotransferase class I and II	1	0	0	0
8081_TSS_CDS_421	NC_008800.1	+	1495275	82		mTSS	TAG	YE8081_01385	rovM, lrhA, pecT	LysR family transcriptional regulator	1	1	1	1
8081_TSS_CDS_422	NC_008800.1	+	1495356	1		lmTSS	TAT	YE8081_01385	rovM, lrhA, pecT	LysR family transcriptional regulator	0	0	0	1
8081_TSS_CDS_423	NC_008800.1	+	1496827	303		mTSS	GAG	YE8081_01386	nuoA	NADH dehydrogenase subunit A	1	1	1	0
8081_TSS_CDS_424	NC_008800.1	+	1496849	281		mTSS	TGT	YE8081_01386	nuoA	NADH dehydrogenase subunit A	0	1	0	0
8081_TSS_CDS_425	NC_008800.1	+	1500332	30		mTSS	TTT	YE8081_01389	nuoE	NADH dehydrogenase subunit E	1	0	1	0
8081_TSS_CDS_426	NC_008800.1	+	1502347	51		mTSS	ATT	YE8081_01391	nuoG	NADH dehydrogenase subunit G	1	1	1	0
8081_TSS_CDS_427	NC_008800.1	+	1532234	28		mTSS	CTC	YE8081_01415	menF	isochorismate synthase	1	0	0	0
8081_TSS_CDS_428	NC_008800.1	+	1533704	145		mTSS	AGG	YE8081_01416	menD	2-succinyl-5-enolpyruvyl-6-hydroxy-3-cyclohexene-1-carboxylate synthase	1	1	1	1
8081_TSS_CDS_429	NC_008800.1	-	1541354	125	KatA_thermometer	mTSS	GGA	YE8081_01421	katA	catalase	1	1	1	1
8081_TSS_CDS_430	NC_008800.1	+	1541526	61		mTSS	GGG	YE8081_01422	yfaZ	hypothetical protein	1	0	1	1
8081_TSS_CDS_431	NC_008800.1	-	1553449	39		mTSS	TCA	YE8081_01423	tyrP	aromatic amino acid transporter	1	1	1	1
8081_TSS_CDS_432	NC_008800.1	-	1554241	8		lmTSS	GAC	YE8081_01431	eco	ecotin	0	0	0	1
8081_TSS_CDS_433	NC_008800.1	-	1554284	51		mTSS	GTT	YE8081_01431	eco	ecotin	1	1	1	1
8081_TSS_CDS_434	NC_008800.1	-	1554853	56		mTSS	ATT	YE8081_01432	yfaE	2Fe-2S ferredoxin	1	0	0	0
8081_TSS_CDS_435	NC_008800.1	-	1558513	135		mTSS	ATC	YE8081_01434	nrdA	ribonucleotide-diphosphate reductase subunit alpha	1	1	1	1
8081_TSS_CDS_436	NC_008800.1	-	1558518	140		mTSS	TAT	YE8081_01434	nrdA	ribonucleotide-diphosphate reductase subunit alpha	0	0	0	1
8081_TSS_CDS_437	NC_008800.1	-	1559651	28		mTSS	CAA	YE8081_01435	ubiG	3-demethylubiquinone-9 3-methyltransferase	1	1	0	1
8081_TSS_CDS_438	NC_008800.1	+	1559786	39		mTSS	ACC	YE8081_01436	gyrA	DNA gyrase subunit A	1	1	1	1
8081_TSS_CDS_439	NC_008800.1	+	1571843	70		mTSS	AAC	YE8081_01442	ompC-2	outer membrane porin protein C	1	0	1	0
8081_TSS_CDS_440	NC_008800.1	+	1573270	0		lmTSS	GGA	YE8081_01443		tRNA-Ser(tga)	1	1	1	1
8081_TSS_CDS_441	NC_008800.1	-	1574699	26		mTSS	ACG	YE8081_01445	ampH	beta-lactam binding protein AmpH	1	1	0	0
8081_TSS_CDS_442	NC_008800.1	-	1582461	0		lmTSS	ATG	YE8081_01452		XRE family transcriptional regulator	1	1	1	1
8081_TSS_CDS_443	NC_008800.1	-	1591999	0		lmTSS	CGG	YE8081_01460		tRNA-Pro(ggg)	0	1	1	1
8081_TSS_CDS_444	NC_008800.1	-	1592006	7		lmTSS	ATT	YE8081_01460		tRNA-Pro(ggg)	1	1	1	0
8081_TSS_CDS_445	NC_008800.1	-	1594173	28		mTSS	ACT	YE8081_01462	yejL	hypothetical protein	1	1	1	1
8081_TSS_CDS_446	NC_008800.1	+	1594301	22		mTSS	CTA	YE8081_01463	ndpA, yejK	nucleoid-associated protein NdpA	1	1	0	0
8081_TSS_CDS_447	NC_008800.1	+	1597850	58		mTSS	TAA	YE8081_01466	rsuA	16S rRNA pseudouridylate synthase A	1	1	0	1
8081_TSS_CDS_448	NC_008800.1	+	1600636	62		mTSS	GAG	YE8081_01468	yejG	hypothetical protein	0	1	0	0
8081_TSS_CDS_449	NC_008800.1	-	1608347	32		mTSS	ACT	YE8081_01473		hypothetical protein	1	1	0	1
8081_TSS_CDS_450	NC_008800.1	-	1609574	169	RLE0356	mTSS	GTT	YE8081_01474	spr	putative outer membrane lipoprotein	1	1	1	0
8081_TSS_CDS_451	NC_008800.1	-	1610542	57		mTSS	CAA	YE8081_01475	yeiU	PA-phosphatase-like phosphoesterase	1	1	0	0
8081_TSS_CDS_452	NC_008800.1	-	1611600	68		mTSS	TAT	YE8081_01476	yeiR	cobalamin synthesis protein P47K	1	0	0	1
8081_TSS_CDS_453	NC_008800.1	+	1611819	25		mTSS	GAC	YE8081_01477		hypothetical protein	1	1	0	0
8081_TSS_CDS_454	NC_008800.1	+	1612309	69		mTSS	TAT	YE8081_01478	uxuR	GntR family transcriptional regulator	1	0	0	1
8081_TSS_CDS_455	NC_008800.1	+	1615173	159		mTSS	GAG	YE8081_01480	uxuA	mannonate dehydratase	1	1	0	0
8081_TSS_CDS_456	NC_008800.1	-	1617313	32		mTSS	ACT	YE8081_01481	efp-1	elongation factor P	1	0	1	0
8081_TSS_CDS_457	NC_008800.1	-	1618697	59		mTSS	TAG	YE8081_01482	mtr	aromatic amino acid transporter	0	0	0	1
8081_TSS_CDS_458	NC_008800.1	+	1628022	63		mTSS	CCG	YE8081_01490	psaE	transcriptional regulator CadC	1	0	0	0
8081_TSS_CDS_459	NC_008800.1	+	1628731	16		mTSS	CGG	YE8081_01491	psaF	hypothetical protein	1	0	1	0
8081_TSS_CDS_460	NC_008800.1	-	1634419	19		mTSS	GTT	YE8081_01495	nfo	endonuclease IV	1	1	1	1
8081_TSS_CDS_461	NC_008800.1	+	1635947	227		mTSS	AAT	YE8081_01498	yeiE	putative DNA-binding transcriptional regulator	0	1	0	0
8081_TSS_CDS_462	NC_008800.1	+	1637262	29		mTSS	TTA	YE8081_01499	lysP	lysine transporter	1	0	0	0
8081_TSS_CDS_463	NC_008800.1	+	1639066	26		mTSS	ATA	YE8081_01500	yiuB, fhuB-5, fepG-5, fepD-5, fecD-5, fecC-5	transport system permease	1	1	1	0
8081_TSS_CDS_464	NC_008800.1	-	1644941	92		mTSS	AAT	YE8081_01504		HAD family hydrolase	1	1	0	1
8081_TSS_CDS_465	NC_008800.1	+	1651879	98		mTSS	ACC	YE8081_01512	dacC	serine-type D-Ala-D-Ala carboxypeptidase	0	1	0	0
8081_TSS_CDS_466	NC_008800.1	-	1656333	119		mTSS	CTT	YE8081_01514	sdaC	serine transporter	1	0	1	1
8081_TSS_CDS_467	NC_008800.1	-	1659269	42		mTSS	AAC	YE8081_01517	deoC-2	deoxyribose-phosphate aldolase	0	0	0	1
8081_TSS_CDS_468	NC_008800.1	-	1660211	105		mTSS	TTT	YE8081_01518	ybjG	undecaprenyl pyrophosphate phosphatase	1	0	1	0
8081_TSS_CDS_469	NC_008800.1	-	1661055	3		lmTSS	TGC	YE8081_01520		RybB	1	1	1	1
8081_TSS_CDS_470	NC_008800.1	-	1662979	140		mTSS	GCT	YE8081_01521	ybjL	hypothetical protein	1	1	0	0
8081_TSS_CDS_471	NC_008800.1	-	1663607	95		mTSS	AGT	YE8081_01522	grxA	glutaredoxin	1	1	1	0
8081_TSS_CDS_472	NC_008800.1	+	1663727	100		mTSS	TAA	YE8081_01523	ybjC	hypothetical protein	0	0	0	1
8081_TSS_CDS_473	NC_008800.1	+	1664219	35		mTSS	CTT	YE8081_01524	ybjN	hypothetical protein	1	1	1	0
8081_TSS_CDS_474	NC_008800.1	-	1678413	64		mTSS	TTA	YE8081_01538		NAD-dependent epimerase/dehydratase	1	1	1	0
8081_TSS_CDS_475	NC_008800.1	+	1688344	173		mTSS	ATG	YE8081_01546	ybjD	hypothetical protein	1	0	1	0
8081_TSS_CDS_476	NC_008800.1	+	1688491	26		mTSS	GAA	YE8081_01546	ybjD	hypothetical protein	1	1	1	1
8081_TSS_CDS_477	NC_008800.1	-	1691190	29		mTSS	GGA	YE8081_01547	virK, ybjX	putative virulence factor	1	0	1	0
8081_TSS_CDS_478	NC_008800.1	-	1694964	176		mTSS	TCG	YE8081_01550	cspD-2	cold-shock DNA-binding domain-containing protein	0	1	0	0
8081_TSS_CDS_479	NC_008800.1	+	1695153	50		mTSS	AGA	YE8081_01551	clpS	ATP-dependent Clp protease adaptor protein ClpS	1	0	1	0
8081_TSS_CDS_480	NC_008800.1	+	1695187	16		mTSS	GAG	YE8081_01551	clpS	ATP-dependent Clp protease adaptor protein ClpS	1	0	1	0
8081_TSS_CDS_481	NC_008800.1	-	1698350	35		mTSS	GTT	YE8081_01553	infA	translation initiation factor IF-1	1	1	1	0
8081_TSS_CDS_482	NC_008800.1	-	1704321	30		mTSS	ATT	YE8081_01557	trxB	thioredoxin reductase	1	1	1	0
8081_TSS_CDS_483	NC_008800.1	+	1704952	110		mTSS	ATT	YE8081_01559	lrp-2	leucine-responsive transcriptional regulator	1	0	1	0
8081_TSS_CDS_484	NC_008800.1	+	1704976	86		mTSS	CTG	YE8081_01559	lrp-2	leucine-responsive transcriptional regulator	0	0	1	1
8081_TSS_CDS_485	NC_008800.1	+	1711680	144		mTSS	ATA	YE8081_01564	serS	seryl-tRNA synthetase	1	0	0	0
8081_TSS_CDS_486	NC_008800.1	+	1714859	-8		lmTSS	ACT	YE8081_01566	ycaD	putative MFS family transporter protein	1	1	0	1
8081_TSS_CDS_487	NC_008800.1	+	1720158	31		mTSS	GTG	YE8081_01569	focA	formate transporter	1	0	1	0
8081_TSS_CDS_488	NC_008800.1	-	1720171	42		mTSS	TAG	YE8081_01569	focA	formate transporter	1	1	0	1
8081_TSS_CDS_489	NC_008800.1	+	1722866	-8		lmTSS	TAT	YE8081_01571	ansB	L-asparaginase II	0	0	0	1
8081_TSS_CDS_490	NC_008800.1	+	1724895	45		mTSS	AGG	YE8081_01573	serC	phosphoserine aminotransferase	1	1	1	1
8081_TSS_CDS_491	NC_008800.1	+	1727592	55		mTSS	CTG	YE8081_01575	cmk	cytidylate kinase	1	0	0	0
8081_TSS_CDS_492	NC_008800.1	+	1730808	163		mTSS	GTT	YE8081_01578	ycaI, comEC	DNA internalization-related competence protein ComEC/Rec2	0	1	0	0
8081_TSS_CDS_493	NC_008800.1	+	1733161	26		mTSS	CTA	YE8081_01579	msbA	lipid transporter ATP-binding/permease	1	1	1	0
8081_TSS_CDS_494	NC_008800.1	+	1737564	60		mTSS	CGG	YE8081_01582		cspA	1	1	1	1
8081_TSS_CDS_495	NC_008800.1	+	1739012	35		mTSS	CTT	YE8081_01585	ycaR	hypothetical protein	1	1	0	0
8081_TSS_CDS_496	NC_008800.1	+	1740136	32		mTSS	ATC	YE8081_01587		hypothetical protein	1	1	1	1
8081_TSS_CDS_497	NC_008800.1	+	1741988	34		mTSS	AAT	YE8081_01589	smtA	putative metallothionein SmtA	1	1	0	0
8081_TSS_CDS_498	NC_008800.1	+	1751620	110		mTSS	ACG	YE8081_01594	ycbK	hypothetical protein	1	1	1	1
8081_TSS_CDS_499	NC_008800.1	-	1756299	37		mTSS	TCT	YE8081_01597	aspC	aromatic amino acid aminotransferase	1	1	1	1
8081_TSS_CDS_500	NC_008800.1	-	1759190	94		mTSS	AGA	YE8081_01599	ompF	porin	1	1	1	1
8081_TSS_CDS_501	NC_008800.1	-	1760865	70		mTSS	ATG	YE8081_01600	asnS	asparaginyl-tRNA synthetase	1	0	1	1
8081_TSS_CDS_502	NC_008800.1	-	1762345	88		mTSS	TCA	YE8081_01601	pncB	nicotinate phosphoribosyltransferase	1	1	1	1
8081_TSS_CDS_503	NC_008800.1	+	1765597	35		mTSS	ATC	YE8081_01604	pyrD	dihydroorotate dehydrogenase 2	1	1	0	1
8081_TSS_CDS_504	NC_008800.1	+	1772830	61		mTSS	GTT	YE8081_01609	pqiA-2	PqiA family integral membrane protein	1	1	1	1
8081_TSS_CDS_505	NC_008800.1	+	1776602	64		mTSS	TGT	YE8081_01612		ribosome modulation factor	0	1	1	1
8081_TSS_CDS_506	NC_008800.1	-	1779443	27		mTSS	TTC	YE8081_01615	fabA	3-hydroxydecanoyl-ACP dehydratase	1	1	1	0
8081_TSS_CDS_507	NC_008800.1	-	1781267	195		mTSS	CTT	YE8081_01616	lonH, ycbZ	Lon-like ATP-dependent protease	1	1	0	1
8081_TSS_CDS_508	NC_008800.1	+	1781419	28		mTSS	AAG	YE8081_01617	matP, ycbG	Ter macrodomain organizer MatS-binding protein	1	1	1	1
8081_TSS_CDS_509	NC_008800.1	-	1783169	62		mTSS	ATT	YE8081_01618	ompA	outer membrane protein A	1	1	1	1
8081_TSS_CDS_510	NC_008800.1	-	1783241	134		mTSS	GCC	YE8081_01618	ompA	outer membrane protein A	0	1	1	1
8081_TSS_CDS_511	NC_008800.1	-	1783999	28		mTSS	ATA	YE8081_01619	sulA	SOS cell division inhibitor	1	1	0	0
8081_TSS_CDS_512	NC_008800.1	+	1787640	40		mTSS	GTT	YE8081_01623	helD	DNA helicase IV	1	1	0	0
8081_TSS_CDS_513	NC_008800.1	-	1795023	60		mTSS	CTT	YE8081_01631	rlmI, yccW	23S rRNA (cytosine1962-C5)-methyltransferase	1	0	0	0
8081_TSS_CDS_514	NC_008800.1	+	1795181	38		mTSS	TCT	YE8081_01632		hypothetical protein	1	1	0	1
8081_TSS_CDS_515	NC_008800.1	-	1796489	28		mTSS	GTT	YE8081_01635	tusE, dsrC, yccK	TusE/DsrC/DsvC family sulfur relay protein	1	0	1	1
8081_TSS_CDS_516	NC_008800.1	+	1796712	4		lmTSS	GTT	YE8081_01636		tRNA-Ser(tga)	1	1	1	1
8081_TSS_CDS_517	NC_008800.1	+	1796717	0		lmTSS	GGA	YE8081_01636		tRNA-Ser(tga)	1	1	1	1
8081_TSS_CDS_518	NC_008800.1	+	1798113	25		mTSS	ATA	YE8081_01637	ypsR, ypeR, sdiA	LuxR family transcriptional regulator	1	0	1	1
8081_TSS_CDS_519	NC_008800.1	+	1804632	162		mTSS	TAA	YE8081_01643	mdoG	glucan biosynthesis protein G	0	1	0	1
8081_TSS_CDS_520	NC_008800.1	+	1804651	143		mTSS	ATT	YE8081_01643	mdoG	glucan biosynthesis protein G	1	0	1	0
8081_TSS_CDS_521	NC_008800.1	+	1804774	20		mTSS	GTT	YE8081_01643	mdoG	glucan biosynthesis protein G	0	1	1	0
8081_TSS_CDS_522	NC_008800.1	-	1811786	229		mTSS	TAA	YE8081_01647	yceE	amino acid/peptide transporter	1	0	0	1
8081_TSS_CDS_523	NC_008800.1	-	1814255	290		mTSS	ATT	YE8081_01649		putative membrane protein	1	0	1	0
8081_TSS_CDS_524	NC_008800.1	-	1815366	113		mTSS	ACA	YE8081_01650	htrB	lipid A biosynthesis lauroyl acyltransferase	0	1	0	0
8081_TSS_CDS_525	NC_008800.1	+	1822944	59		mTSS	GAT	YE8081_01656		hypothetical protein	1	0	0	0
8081_TSS_CDS_526	NC_008800.1	+	1823199	140		mTSS	CGC	YE8081_01657	yceA	hypothetical protein	1	0	1	0
8081_TSS_CDS_527	NC_008800.1	-	1826692	45		mTSS	TGT	YE8081_01659		LuxR family transcriptional regulator	1	0	1	1
8081_TSS_CDS_528	NC_008800.1	-	1828617	72		mTSS	GTT	YE8081_01661	bssS	biofilm formation regulatory protein BssS	1	1	0	0
8081_TSS_CDS_529	NC_008800.1	-	1829175	22		mTSS	ATG	YE8081_01662	dinI	DNA damage-inducible protein I	1	1	1	0
8081_TSS_CDS_530	NC_008800.1	-	1830370	54		mTSS	AAT	YE8081_01663	pyrC	dihydroorotase	0	1	0	0
8081_TSS_CDS_531	NC_008800.1	+	1830472	93		mTSS	TTT	YE8081_01664		antibiotic biosynthesis monooxygenase	0	1	0	1
8081_TSS_CDS_532	NC_008800.1	+	1830484	81		mTSS	GTT	YE8081_01664		antibiotic biosynthesis monooxygenase	1	1	1	0
8081_TSS_CDS_533	NC_008800.1	-	1834817	0		lmTSS	AAT	YE8081_01666		rne5	1	1	1	1
8081_TSS_CDS_534	NC_008800.1	+	1835029	0		lmTSS	ATG	YE8081_01667	rluC	23S rRNA pseudouridylate synthase C	1	0	0	0
8081_TSS_CDS_535	NC_008800.1	+	1835039	-10		lmTSS	ATA	YE8081_01667	rluC	23S rRNA pseudouridylate synthase C	0	0	0	1
8081_TSS_CDS_536	NC_008800.1	+	1836674	88		mTSS	CGC	YE8081_01669	yceD	hypothetical protein	1	1	1	0
8081_TSS_CDS_537	NC_008800.1	+	1836760	2		lmTSS	CTA	YE8081_01669	yceD	hypothetical protein	1	1	1	0
8081_TSS_CDS_538	NC_008800.1	+	1839538	24		mTSS	TTT	YE8081_01673	fabD-1	malonyl CoA-acyl carrier protein transacylase	0	0	1	0
8081_TSS_CDS_539	NC_008800.1	+	1841354	39		mTSS	ACC	YE8081_01675	acpP	acyl carrier protein	0	1	1	1
8081_TSS_CDS_540	NC_008800.1	+	1846766	-5		lmTSS	GTT	YE8081_01681	tatD-1, ycfH	putative metallodependent hydrolase	0	1	0	1
8081_TSS_CDS_541	NC_008800.1	-	1849756	27		mTSS	AAG	YE8081_01683		transcriptional activator Ogr/delta	0	0	0	1
8081_TSS_CDS_542	NC_008800.1	+	1856918	27		mTSS	GAC	YE8081_01691		hypothetical phage protein	0	1	0	0
8081_TSS_CDS_543	NC_008800.1	-	1861468	27		mTSS	AGA	YE8081_01702		hypothetical phage protein	1	1	1	1
8081_TSS_CDS_544	NC_008800.1	-	1867276	34		mTSS	ATC	YE8081_01710		hypothetical protein	1	1	1	1
8081_TSS_CDS_545	NC_008800.1	-	1918384	32		mTSS	TAC	YE8081_01762	phoP	DNA-binding transcriptional regulator PhoP	0	0	0	1
8081_TSS_CDS_546	NC_008800.1	-	1919088	41		mTSS	GAT	YE8081_01763		putative lipoprotein	1	1	1	1
8081_TSS_CDS_547	NC_008800.1	-	1922603	100		mTSS	TTG	YE8081_01766	mnmA	tRNA-specific 2-thiouridylase MnmA	1	0	1	0
8081_TSS_CDS_548	NC_008800.1	+	1923795	91		mTSS	ATC	YE8081_01769	icdA	isocitrate dehydrogenase	1	1	0	1
8081_TSS_CDS_549	NC_008800.1	+	1925580	92		mTSS	AAT	YE8081_01770		glycosyl transferase 2 family protein	1	1	0	1
8081_TSS_CDS_550	NC_008800.1	-	1929742	31		mTSS	GTG	YE8081_01775		hypothetical protein	1	1	0	0
8081_TSS_CDS_551	NC_008800.1	-	1937137	210		mTSS	TCA	YE8081_01783		NmrA family protein	0	0	0	1
8081_TSS_CDS_552	NC_008800.1	+	1942107	80		mTSS	GTT	YE8081_01793	stoS1	PAS/PAC sensor-containing diguanylate cyclase	0	1	0	1
8081_TSS_CDS_553	NC_008800.1	-	1946560	87		mTSS	TAT	YE8081_01795	mdlA-3	ABC transporter-like protein	1	0	0	1
8081_TSS_CDS_554	NC_008800.1	+	1947328	31		mTSS	ATA	YE8081_01797	arcD, lysl, lysP	arginine/ornithine antiporter	1	1	0	0
8081_TSS_CDS_555	NC_008800.1	+	1950061	81		mTSS	GTA	YE8081_01801		hypothetical protein	1	1	1	1
8081_TSS_CDS_556	NC_008800.1	+	1950548	23		mTSS	ATA	YE8081_01802	yecJ	hypothetical protein	1	1	1	0
8081_TSS_CDS_557	NC_008800.1	+	1951798	27		mTSS	TTC	YE8081_01804	yebO	hypothetical protein	1	0	0	1
8081_TSS_CDS_558	NC_008800.1	+	1953081	64		mTSS	GCA	YE8081_01807	aroP-1	amino acid permease-associated region	1	0	0	0
8081_TSS_CDS_559	NC_008800.1	+	1956356	8		lmTSS	GGG	YE8081_01809		cspA	1	1	1	1
8081_TSS_CDS_560	NC_008800.1	+	1963656	56		mTSS	TTA	YE8081_01817	fcuA	TonB-dependent siderophore receptor	1	0	1	0
8081_TSS_CDS_561	NC_008800.1	-	1966891	219	RLE0057, yybP-ykoY element	mTSS	GTT	YE8081_01818	yebN	hypothetical protein	1	1	1	1
8081_TSS_CDS_562	NC_008800.1	-	1970847	179	ManX_thermometer	mTSS	ATC	YE8081_01822	manX	PTS system mannose/fructose/sorbose family transporter subunit IIB	1	1	1	1
8081_TSS_CDS_563	NC_008800.1	+	1971193	245		mTSS	TCT	YE8081_01823	yoaE	integral membrane protein TerC	1	1	1	1
8081_TSS_CDS_564	NC_008800.1	+	1971364	74		mTSS	GTA	YE8081_01823	yoaE	integral membrane protein TerC	0	1	0	0
8081_TSS_CDS_565	NC_008800.1	+	1977820	21		mTSS	ATT	YE8081_01828	yoaH	hypothetical protein	1	1	1	1
8081_TSS_CDS_566	NC_008800.1	+	1981231	37		mTSS	TAT	YE8081_01831	yebG	hypothetical protein	0	0	0	1
8081_TSS_CDS_567	NC_008800.1	-	1981637	-9		lmTSS	GAA	YE8081_01832	yqfB	hypothetical protein	0	1	0	1
8081_TSS_CDS_568	NC_008800.1	+	1982561	27		mTSS	AAC	YE8081_01834	ptrB	oligopeptidase B	1	0	0	0
8081_TSS_CDS_569	NC_008800.1	-	1985334	18		mTSS	ATT	YE8081_01835	exoX	putative exodeoxyribonuclease	0	1	0	0
8081_TSS_CDS_570	NC_008800.1	-	1986894	37		mTSS	GCG	YE8081_01837		hypothetical protein	1	1	1	1
8081_TSS_CDS_571	NC_008800.1	+	1987144	26		mTSS	AGT	YE8081_01838	pip	proline iminopeptidase	1	0	1	1
8081_TSS_CDS_572	NC_008800.1	-	1988441	32		mTSS	ATA	YE8081_01839	holE	DNA polymerase III subunit theta	1	1	1	1
8081_TSS_CDS_573	NC_008800.1	+	1988749	44		mTSS	AGT	YE8081_01840	ftnA	ferroxidase	1	1	0	1
8081_TSS_CDS_574	NC_008800.1	+	1989494	199		mTSS	TAA	YE8081_01841	pcoC	copper resistance protein CopC	1	0	1	1
8081_TSS_CDS_575	NC_008800.1	+	1991037	25		mTSS	AAT	YE8081_01843	yebY	hypothetical protein	1	1	1	0
8081_TSS_CDS_576	NC_008800.1	+	1991568	3		lmTSS	GTA	YE8081_01845		RyeB	0	1	0	1
8081_TSS_CDS_577	NC_008800.1	-	1997895	30		mTSS	ATA	YE8081_01854		hypothetical phage protein	1	1	0	0
8081_TSS_CDS_578	NC_008800.1	-	2000809	113		mTSS	GTA	YE8081_01855	yenI	methyltransferase-endonuclease	1	0	0	0
8081_TSS_CDS_579	NC_008800.1	+	2002639	148		mTSS	GCC	YE8081_01860		tRNA-Thr(cgt)	1	1	1	1
8081_TSS_CDS_580	NC_008800.1	+	2002864	0		lmTSS	GCG	YE8081_01861		tRNA-Gly(tcc)	1	1	1	1
8081_TSS_CDS_581	NC_008800.1	+	2003069	240		mTSS	ATT	YE8081_01862		putative exported phage-related protein	1	1	1	1
8081_TSS_CDS_582	NC_008800.1	+	2007663	59	AilA_thermometer	mTSS	AGC	YE8081_01868	ailA	virulence-related outer membrane protein	1	1	1	0
8081_TSS_CDS_583	NC_008800.1	-	2013668	49		mTSS	ATT	YE8081_01878		tRNA-Cys(gca)	1	1	0	0
8081_TSS_CDS_584	NC_008800.1	-	2013804	59		mTSS	ATC	YE8081_01879		tRNA-Gly(gcc)	1	1	0	0
8081_TSS_CDS_585	NC_008800.1	-	2014473	35		mTSS	AAT	YE8081_01880	pgsA	phosphatidylglycerophosphate synthetase	1	1	0	0
8081_TSS_CDS_586	NC_008800.1	-	2016499	170		mTSS	TAA	YE8081_01881	uvrC	excinuclease ABC subunit C	0	1	0	1
8081_TSS_CDS_587	NC_008800.1	-	2017026	48		mTSS	GTA	YE8081_01882	uvrY	response regulator	1	1	1	1
8081_TSS_CDS_588	NC_008800.1	+	2017581	89		mTSS	ATT	YE8081_01883		hypothetical protein	1	1	0	0
8081_TSS_CDS_589	NC_008800.1	-	2019890	0		lmTSS	ATG	YE8081_01886		putative DNA-binding protein	1	1	1	1
8081_TSS_CDS_590	NC_008800.1	-	2026702	24		mTSS	AAA	YE8081_01896		hypothetical protein	1	1	0	1
8081_TSS_CDS_591	NC_008800.1	+	2027840	25		mTSS	ATG	YE8081_01898		hypothetical protein	1	1	1	1
8081_TSS_CDS_592	NC_008800.1	+	2028269	15		mTSS	GAG	YE8081_01899	mscS	mechanosensitive ion channel MscS	0	1	1	1
8081_TSS_CDS_593	NC_008800.1	-	2030964	50		mTSS	GAT	YE8081_01902		putative membrane protein	1	0	0	1
8081_TSS_CDS_594	NC_008800.1	+	2031247	20		mTSS	CCG	YE8081_01903		hypothetical protein	1	1	0	1
8081_TSS_CDS_595	NC_008800.1	+	2031734	24		mTSS	GTT	YE8081_01904		hypothetical protein	0	1	0	0
8081_TSS_CDS_596	NC_008800.1	-	2033021	49		mTSS	GCG	YE8081_01906		hypothetical protein	0	1	0	0
8081_TSS_CDS_597	NC_008800.1	+	2042930	0		lmTSS	AAT	YE8081_01915	leuO	leucine transcriptional activator	0	1	0	1
8081_TSS_CDS_598	NC_008800.1	-	2047763	54		mTSS	ATT	YE8081_01917	pqiA-1, yebS	PqiA family integral membrane protein	1	1	1	1
8081_TSS_CDS_599	NC_008800.1	+	2047897	53		mTSS	AGC	YE8081_01918	msrC, yebR	hypothetical protein	1	1	1	1
8081_TSS_CDS_600	NC_008800.1	+	2048496	47		mTSS	GTT	YE8081_01919	proQ	putative solute/DNA competence effector	1	0	1	0
8081_TSS_CDS_601	NC_008800.1	+	2051562	99		mTSS	ATC	YE8081_01921	htpX	heat shock protein HtpX	1	1	0	1
8081_TSS_CDS_602	NC_008800.1	+	2055657	27		mTSS	ACG	YE8081_01926		putative DNA-binding protein	1	1	1	1
8081_TSS_CDS_603	NC_008800.1	+	2059088	67		mTSS	ACT	YE8081_01929	kdgR	transcriptional regulator IclR family	1	1	1	0
8081_TSS_CDS_604	NC_008800.1	-	2062784	94		mTSS	AAT	YE8081_01931	gltP-1, ydjN	sodium:dicarboxylate symporter	1	1	1	0
8081_TSS_CDS_605	NC_008800.1	-	2074193	34		mTSS	TCG	YE8081_01942	yniC	2-deoxyglucose-6-phosphatase	1	1	0	1
8081_TSS_CDS_606	NC_008800.1	+	2074273	136		mTSS	ACT	YE8081_01943	yfeE	yfeABCD locus regulator	1	1	1	1
8081_TSS_CDS_607	NC_008800.1	+	2074312	97		mTSS	GCA	YE8081_01943	yfeE	yfeABCD locus regulator	0	1	1	0
8081_TSS_CDS_608	NC_008800.1	-	2083131	293		mTSS	TCT	YE8081_01949	yniA	fructosamine kinase	1	1	0	1
8081_TSS_CDS_609	NC_008800.1	-	2088752	107		mTSS	GTA	YE8081_01955	marC	multiple drug resistance protein MarC	1	1	1	0
8081_TSS_CDS_610	NC_008800.1	+	2089058	28		mTSS	AGT	YE8081_01956		hypothetical protein	1	1	1	0
8081_TSS_CDS_611	NC_008800.1	+	2090680	136		mTSS	CTT	YE8081_01960		putative inner membrane protein	1	0	1	0
8081_TSS_CDS_612	NC_008800.1	+	2092022	163		mTSS	ACT	YE8081_01962	thrS	threonyl-tRNA synthetase	1	1	1	1
8081_TSS_CDS_613	NC_008800.1	+	2099043	168		mTSS	ATG	YE8081_01969	ihfA	integration host factor subunit alpha	1	1	1	1
8081_TSS_CDS_614	NC_008800.1	+	2101952	73		mTSS	GCA	YE8081_01974		putative proteic toxin protein	1	1	0	1
8081_TSS_CDS_615	NC_008800.1	+	2105081	45		mTSS	ACA	YE8081_01981		phage protein	0	1	0	1
8081_TSS_CDS_616	NC_008800.1	+	2105342	23		mTSS	TCC	YE8081_01982		DinJ-like protein	1	1	0	0
8081_TSS_CDS_617	NC_008800.1	-	2107640	20		mTSS	ATG	YE8081_01986		hypothetical protein	0	0	1	0
8081_TSS_CDS_618	NC_008800.1	-	2107870	250		mTSS	CAA	YE8081_01986		hypothetical protein	0	0	0	1
8081_TSS_CDS_619	NC_008800.1	-	2122876	151		mTSS	TTA	YE8081_01998		helix-turn-helix family protein	0	0	0	1
8081_TSS_CDS_620	NC_008800.1	-	2133107	202		mTSS	GCG	YE8081_02008	cycA	D-alanine/D-serine/glycine permease	1	0	1	1
8081_TSS_CDS_621	NC_008800.1	+	2133275	-15		lmTSS	TTG	YE8081_02009		tRNA-Lys(ctt)	1	1	1	1
8081_TSS_CDS_622	NC_008800.1	-	2139688	44		mTSS	GCT	YE8081_02018	bioC	biotin biosynthesis protein BioC	1	1	1	0
8081_TSS_CDS_623	NC_008800.1	+	2139894	154		mTSS	AGT	YE8081_02019		putative exported protein	0	1	0	0
8081_TSS_CDS_624	NC_008800.1	-	2141026	70		mTSS	AAT	YE8081_02020		hypothetical protein	0	0	0	1
8081_TSS_CDS_625	NC_008800.1	+	2141073	28		mTSS	GAA	YE8081_02021	amyA	alpha-amylase	0	1	0	0
8081_TSS_CDS_626	NC_008800.1	+	2143647	77		mTSS	AGA	YE8081_02023	acnA	aconitate hydratase	1	1	1	1
8081_TSS_CDS_627	NC_008800.1	-	2147354	109		mTSS	AAT	YE8081_02024	ribA	GTP cyclohydrolase II	1	1	1	0
8081_TSS_CDS_628	NC_008800.1	+	2148470	62		mTSS	TAA	YE8081_02026	yciS	hypothetical protein	0	0	0	1
8081_TSS_CDS_629	NC_008800.1	+	2148475	57		mTSS	AAG	YE8081_02026	yciS	hypothetical protein	1	1	1	0
8081_TSS_CDS_630	NC_008800.1	+	2148507	25		mTSS	GTT	YE8081_02026	yciS	hypothetical protein	1	1	0	1
8081_TSS_CDS_631	NC_008800.1	+	2153162	35		mTSS	GTT	YE8081_02032	pyrF	orotidine 5_-phosphate decarboxylase	1	1	1	1
8081_TSS_CDS_632	NC_008800.1	+	2153953	-16		lmTSS	CGT	YE8081_02033	yciH	translation initiation factor SUI1	1	0	0	1
8081_TSS_CDS_633	NC_008800.1	-	2154800	50		mTSS	GTA	YE8081_02034	osmB	lipoprotein	0	1	0	0
8081_TSS_CDS_634	NC_008800.1	-	2154812	62		mTSS	ATA	YE8081_02034	osmB	lipoprotein	1	0	0	1
8081_TSS_CDS_635	NC_008800.1	+	2154830	357		mTSS	TAA	YE8081_02035	araD-1	L-ribulose-5-phosphate 4-epimerase	0	0	0	1
8081_TSS_CDS_636	NC_008800.1	+	2154945	242		mTSS	AAT	YE8081_02035	araD-1	L-ribulose-5-phosphate 4-epimerase	1	1	0	1
8081_TSS_CDS_637	NC_008800.1	+	2155179	8		lmTSS	ATA	YE8081_02035	araD-1	L-ribulose-5-phosphate 4-epimerase	0	0	0	1
8081_TSS_CDS_638	NC_008800.1	-	2162825	38		mTSS	CGG	YE8081_02041	rnb	exoribonuclease II	1	1	1	0
8081_TSS_CDS_639	NC_008800.1	+	2173048	37		mTSS	AGT	YE8081_02050		AraC family transcriptional regulator	0	0	1	1
8081_TSS_CDS_640	NC_008800.1	+	2173059	25		mTSS	AAT	YE8081_02050		AraC family transcriptional regulator	1	1	0	0
8081_TSS_CDS_641	NC_008800.1	-	2177361	62		mTSS	GCT	YE8081_02053	rnfA, rsxA	Na(+)-translocating NADH-quinone reductase subunit E	1	1	1	1
8081_TSS_CDS_642	NC_008800.1	-	2177404	105		mTSS	ATT	YE8081_02053	rnfA, rsxA	Na(+)-translocating NADH-quinone reductase subunit E	1	0	1	0
8081_TSS_CDS_643	NC_008800.1	-	2178155	63		mTSS	ATG	YE8081_02054	ydgK	hypothetical protein	1	1	1	1
8081_TSS_CDS_644	NC_008800.1	+	2193874	25		mTSS	AGG	YE8081_02064	araC	DNA-binding transcriptional regulator AraC	1	1	1	1
8081_TSS_CDS_645	NC_008800.1	+	2194901	32		mTSS	ATC	YE8081_02065	ydgJ	putative oxidoreductase	1	0	0	0
8081_TSS_CDS_646	NC_008800.1	-	2198359	32		mTSS	ACT	YE8081_02066	add	adenosine deaminase	1	0	0	0
8081_TSS_CDS_647	NC_008800.1	-	2205186	61		mTSS	TAG	YE8081_02072		hypothetical protein	0	0	0	1
8081_TSS_CDS_648	NC_008800.1	-	2205292	167		mTSS	GCG	YE8081_02072		hypothetical protein	1	0	0	0
8081_TSS_CDS_649	NC_008800.1	-	2210216	24		mTSS	AAA	YE8081_02076		hypothetical protein	1	1	0	1
8081_TSS_CDS_650	NC_008800.1	-	2211926	110		mTSS	GAG	YE8081_02078		putative membrane protein	0	1	1	0
8081_TSS_CDS_651	NC_008800.1	+	2213435	37		mTSS	ATT	YE8081_02080	ynfL	LysR family transcriptional regulator	1	1	1	0
8081_TSS_CDS_652	NC_008800.1	+	2214550	54		mTSS	AAT	YE8081_02081	mlc, dgsA	ROK family protein	1	1	0	0
8081_TSS_CDS_653	NC_008800.1	+	2215975	69		mTSS	ATG	YE8081_02082	bioD-1	putative dithiobiotin synthetase	1	1	1	0
8081_TSS_CDS_654	NC_008800.1	+	2216002	42		mTSS	GGA	YE8081_02082	bioD-1	putative dithiobiotin synthetase	0	0	0	1
8081_TSS_CDS_655	NC_008800.1	-	2218366	34		mTSS	TAG	YE8081_02084		hypothetical protein	0	1	0	1
8081_TSS_CDS_656	NC_008800.1	-	2218862	67		mTSS	TCG	YE8081_02085		hypothetical protein	1	1	1	1
8081_TSS_CDS_657	NC_008800.1	-	2220422	152		mTSS	GGA	YE8081_02088	ydfG	3-hydroxy acid dehydrogenase	0	1	0	0
8081_TSS_CDS_658	NC_008800.1	-	2223565	27		mTSS	AAA	YE8081_02092		Phage/plasmid maintenance toxin/antidote system protein (antidote)	1	1	0	1
8081_TSS_CDS_659	NC_008800.1	+	2226574	32		mTSS	ATT	YE8081_02095		hypothetical protein	1	1	0	1
8081_TSS_CDS_660	NC_008800.1	+	2229296	45		mTSS	GAG	YE8081_02097	yghU	putative glutathione S-transferase YghU	1	0	0	0
8081_TSS_CDS_661	NC_008800.1	+	2235215	37		mTSS	TAT	YE8081_02105		putative lipoprotein	1	1	0	1
8081_TSS_CDS_662	NC_008800.1	+	2241085	200		mTSS	TAG	YE8081_02110		putative LysR-family transcriptional regulatory protein	1	1	0	1
8081_TSS_CDS_663	NC_008800.1	+	2241246	39		mTSS	CAT	YE8081_02110		putative LysR-family transcriptional regulatory protein	0	0	0	1
8081_TSS_CDS_664	NC_008800.1	+	2247597	39		mTSS	GTC	YE8081_02115		hypothetical protein	1	0	0	0
8081_TSS_CDS_665	NC_008800.1	+	2254632	294		mTSS	CGT	YE8081_02118	ilvB	acetolactate synthase catalytic subunit	1	1	1	1
8081_TSS_CDS_666	NC_008800.1	-	2257723	33		mTSS	CTA	YE8081_02120	yrfG-2, yigB-2, yihX-2	nucleotidase	1	1	1	0
8081_TSS_CDS_667	NC_008800.1	-	2260385	227		mTSS	TAT	YE8081_02121		hypothetical protein	0	0	0	1
8081_TSS_CDS_668	NC_008800.1	-	2267597	139		mTSS	GAA	YE8081_02127		short chain dehydrogenase	1	0	1	1
8081_TSS_CDS_669	NC_008800.1	-	2268210	63		mTSS	ATA	YE8081_02128	gyrI	DNA gyrase inhibitory protein	1	0	0	0
8081_TSS_CDS_670	NC_008800.1	-	2268822	60		mTSS	TAT	YE8081_02129	ybbK	putative protein YbbK	1	0	0	1
8081_TSS_CDS_671	NC_008800.1	+	2270073	68		mTSS	AAT	YE8081_02131	ogt	methylated-DNA--protein-cysteine methyltransferase	1	1	1	1
8081_TSS_CDS_672	NC_008800.1	+	2270086	56		mTSS	AAA	YE8081_02131	ogt	methylated-DNA--protein-cysteine methyltransferase	1	1	1	0
8081_TSS_CDS_673	NC_008800.1	+	2270707	25		mTSS	ATA	YE8081_02132	fnr	fumarate/nitrate reduction transcriptional regulator	1	1	1	0
8081_TSS_CDS_674	NC_008800.1	+	2270715	17		mTSS	ATT	YE8081_02132	fnr	fumarate/nitrate reduction transcriptional regulator	0	1	1	1
8081_TSS_CDS_675	NC_008800.1	+	2271688	36		mTSS	TAA	YE8081_02133	upsE	universal stress protein UspE	1	1	1	1
8081_TSS_CDS_676	NC_008800.1	-	2275990	33		mTSS	TTA	YE8081_02135	pntA	NAD(P) transhydrogenase subunit alpha	1	0	1	0
8081_TSS_CDS_677	NC_008800.1	-	2276039	82		mTSS	AGC	YE8081_02135	pntA	NAD(P) transhydrogenase subunit alpha	1	0	1	0
8081_TSS_CDS_678	NC_008800.1	+	2276327	163		mTSS	TAG	YE8081_02136	ydgH	hypothetical protein	0	0	0	1
8081_TSS_CDS_679	NC_008800.1	+	2276424	66		mTSS	CTA	YE8081_02136	ydgH	hypothetical protein	1	0	0	0
8081_TSS_CDS_680	NC_008800.1	-	2278870	98		mTSS	AGT	YE8081_02138		hypothetical protein	1	0	1	1
8081_TSS_CDS_681	NC_008800.1	-	2279930	158		mTSS	AAT	YE8081_02138		hypothetical protein	1	1	1	1
8081_TSS_CDS_682	NC_008800.1	-	2290495	80		mTSS	AAT	YE8081_02146	hrpA	ATP-dependent RNA helicase HrpA	1	1	1	1
8081_TSS_CDS_683	NC_008800.1	-	2291901	-9		lmTSS	GTT	YE8081_02148		hypothetical protein	1	0	0	0
8081_TSS_CDS_684	NC_008800.1	+	2292093	189		mTSS	TCA	YE8081_02149	acpD, azoR	azoreductase	1	1	0	1
8081_TSS_CDS_685	NC_008800.1	+	2292257	25		mTSS	TTC	YE8081_02149	acpD, azoR	azoreductase	1	0	1	0
8081_TSS_CDS_686	NC_008800.1	-	2294052	24		mTSS	ATC	YE8081_02152	ynbE	putative lipoprotein	1	0	1	0
8081_TSS_CDS_687	NC_008800.1	+	2296909	20		mTSS	AAT	YE8081_02154	ldhA	NAD-binding D-isomer specific 2-hydroxyacid dehydrogenase	1	0	1	0
8081_TSS_CDS_688	NC_008800.1	-	2298413	40		mTSS	TAT	YE8081_02155		putative lipoprotein	1	0	0	1
8081_TSS_CDS_689	NC_008800.1	+	2298419	193		mTSS	ATA	YE8081_02156	mgtC-2, yhiD	putative Mg(2+) transport ATPase	0	1	0	0
8081_TSS_CDS_690	NC_008800.1	+	2300016	74		mTSS	CAT	YE8081_02158	nifJ	pyruvate flavodoxin/ferredoxin oxidoreductase domain-containing protein	0	0	0	1
8081_TSS_CDS_691	NC_008800.1	-	2308097	82		mTSS	AAC	YE8081_02161	arbG	beta-glucoside operon antiterminator	1	1	1	1
8081_TSS_CDS_692	NC_008800.1	+	2308275	49		mTSS	ATA	YE8081_02162	ttcA	C32 tRNA thiolase	1	1	1	1
8081_TSS_CDS_693	NC_008800.1	-	2310597	5		lmTSS	ATT	YE8081_02164	zntB	zinc transporter	1	0	0	0
8081_TSS_CDS_694	NC_008800.1	+	2313242	21		mTSS	AAT	YE8081_02167	mpaA	murein peptide amidase A	1	1	1	1
8081_TSS_CDS_695	NC_008800.1	+	2315060	31		mTSS	CGT	YE8081_02169	tpx	thiol peroxidase	1	1	0	1
8081_TSS_CDS_696	NC_008800.1	-	2317331	37		mTSS	AGA	YE8081_02170	tyrR	DNA-binding transcriptional regulator TyrR	1	1	1	0
8081_TSS_CDS_697	NC_008800.1	+	2317505	109		mTSS	ATT	YE8081_02171		hypothetical protein	0	1	0	0
8081_TSS_CDS_698	NC_008800.1	+	2317590	24		mTSS	TAG	YE8081_02171		hypothetical protein	0	0	0	1
8081_TSS_CDS_699	NC_008800.1	-	2333915	24		mTSS	AAT	YE8081_02190	oxyR	DNA-binding transcriptional regulator OxyR	1	0	0	0
8081_TSS_CDS_700	NC_008800.1	-	2334046	155		mTSS	AAA	YE8081_02190	oxyR	DNA-binding transcriptional regulator OxyR	0	1	0	0
8081_TSS_CDS_701	NC_008800.1	+	2334334	96		mTSS	GCT	YE8081_02191	tppB	putative tripeptide transporter permease	1	0	0	0
8081_TSS_CDS_702	NC_008800.1	-	2336586	22		mTSS	GAG	YE8081_02192		hypothetical protein	0	1	0	0
8081_TSS_CDS_703	NC_008800.1	+	2336706	79		mTSS	ATA	YE8081_02193		hypothetical protein	0	1	0	0
8081_TSS_CDS_704	NC_008800.1	+	2337536	25		mTSS	GAC	YE8081_02194		hypothetical protein	1	1	0	0
8081_TSS_CDS_705	NC_008800.1	-	2341807	29		mTSS	ACT	YE8081_02198	pdxH	pyridoxamine 5'-phosphate oxidase	1	0	0	0
8081_TSS_CDS_706	NC_008800.1	+	2343832	168		mTSS	ATT	YE8081_02201	slyB-2	17 kDa surface antigen	1	0	1	0
8081_TSS_CDS_707	NC_008800.1	+	2343915	85		mTSS	AAA	YE8081_02201	slyB-2	17 kDa surface antigen	1	1	1	1
8081_TSS_CDS_708	NC_008800.1	+	2343995	5		lmTSS	TTT	YE8081_02201	slyB-2	17 kDa surface antigen	0	0	0	1
8081_TSS_CDS_709	NC_008800.1	-	2345118	98		mTSS	ATC	YE8081_02202	rovA, slyA	MarR family transcriptional regulator	1	0	0	0
8081_TSS_CDS_710	NC_008800.1	-	2349274	25		mTSS	AGA	YE8081_02206		aldo/keto reductase	1	0	0	0
8081_TSS_CDS_711	NC_008800.1	+	2349886	22		mTSS	AAT	YE8081_02208	eptA	putative cell division protein	1	0	0	0
8081_TSS_CDS_712	NC_008800.1	+	2351671	0		lmTSS	ATG	YE8081_02209	nemR	transcriptional regulator TetR family	1	1	1	1
8081_TSS_CDS_713	NC_008800.1	+	2353576	53		mTSS	TGG	YE8081_02211	gloA	lactoylglutathione lyase	1	1	0	1
8081_TSS_CDS_714	NC_008800.1	+	2354122	-10		lmTSS	TGA	YE8081_02212	rnt	ribonuclease T	1	1	1	1
8081_TSS_CDS_715	NC_008800.1	-	2355447	34		mTSS	ATT	YE8081_02213	grxD	monothiol glutaredoxin	1	0	1	0
8081_TSS_CDS_716	NC_008800.1	-	2355487	74		mTSS	GAC	YE8081_02213	grxD	monothiol glutaredoxin	1	0	1	0
8081_TSS_CDS_717	NC_008800.1	-	2355586	173		mTSS	ACA	YE8081_02213	grxD	monothiol glutaredoxin	1	1	1	1
8081_TSS_CDS_718	NC_008800.1	+	2355764	83		mTSS	GCT	YE8081_02214	ydhO	NLP/P60 protein	1	1	0	1
8081_TSS_CDS_719	NC_008800.1	+	2356902	86	SodB_thermometer	mTSS	TTT	YE8081_02215	sodB	superoxide dismutase	0	1	1	1
8081_TSS_CDS_720	NC_008800.1	+	2366650	35		mTSS	TTT	YE8081_02227	pykF	pyruvate kinase	1	0	1	0
8081_TSS_CDS_721	NC_008800.1	+	2368379	38		mTSS	GCT	YE8081_02228	lpp	LPP repeat-containing protein	1	1	1	1
8081_TSS_CDS_722	NC_008800.1	-	2370024	72		mTSS	GCC	YE8081_02229	ycfS	ErfK/YbiS/YcfS/YnhG family protein	1	1	1	1
8081_TSS_CDS_723	NC_008800.1	-	2376117	61		mTSS	AAT	YE8081_02235	sufA	iron-sulfur cluster assembly scaffold protein	1	0	1	0
8081_TSS_CDS_724	NC_008800.1	-	2385005	112		mTSS	GTG	YE8081_02240	ppsA	phosphoenolpyruvate synthase	1	0	0	0
8081_TSS_CDS_725	NC_008800.1	+	2386176	52		mTSS	ATC	YE8081_02242	aroH	phospho-2-dehydro-3-deoxyheptonate aldolase	1	0	0	0
8081_TSS_CDS_726	NC_008800.1	-	2394462	27		mTSS	TGC	YE8081_02247	lplA	lipoate-protein ligase A	1	0	0	0
8081_TSS_CDS_727	NC_008800.1	-	2395538	103		mTSS	AGA	YE8081_02248	nlpC	NLP/P60 protein	1	1	1	1
8081_TSS_CDS_728	NC_008800.1	-	2403231	30		mTSS	CAA	YE8081_02255	arnB, pmrH	UDP-4-amino-4-deoxy-L-arabinose--oxoglutarate aminotransferase	1	0	1	0
8081_TSS_CDS_729	NC_008800.1	-	2404937	52		mTSS	TAT	YE8081_02257	btuE	putative glutathione peroxidase	0	0	0	1
8081_TSS_CDS_730	NC_008800.1	-	2408841	165		mTSS	TAT	YE8081_02260	cysB	transcriptional regulator CysB	0	0	0	1
8081_TSS_CDS_731	NC_008800.1	-	2409949	64		mTSS	GTT	YE8081_02257	btuE	putative glutathione peroxidase	0	1	0	0
8081_TSS_CDS_732	NC_008800.1	-	2412097	246		mTSS	TTT	YE8081_02261	topA	DNA topoisomerase I	1	0	0	1
8081_TSS_CDS_733	NC_008800.1	+	2412244	48		mTSS	GAG	YE8081_02262	yciN	hypothetical protein	1	1	1	1
8081_TSS_CDS_734	NC_008800.1	-	2415039	36		mTSS	ATG	YE8081_02264	sohB	putative periplasmic protease	1	1	1	1
8081_TSS_CDS_735	NC_008800.1	+	2426956	39		mTSS	GTG	YE8081_02277		transport-associated	0	1	0	1
8081_TSS_CDS_736	NC_008800.1	+	2428573	67		mTSS	TTG	YE8081_02279		hypothetical protein	1	1	1	1
8081_TSS_CDS_737	NC_008800.1	+	2429065	34		mTSS	CTA	YE8081_02280	yciC	hypothetical protein	1	0	0	1
8081_TSS_CDS_738	NC_008800.1	-	2431698	31		mTSS	AGA	YE8081_02281		sulfate transporter	1	1	1	1
8081_TSS_CDS_739	NC_008800.1	+	2431828	70		mTSS	TTT	YE8081_02282	ispZ	intracellular septation protein A	1	0	0	1
8081_TSS_CDS_740	NC_008800.1	+	2431875	23		mTSS	GTG	YE8081_02282	ispZ	intracellular septation protein A	1	1	1	0
8081_TSS_CDS_741	NC_008800.1	-	2433808	21		mTSS	ATT	YE8081_02284	tonB-1	transporter	1	1	1	1
8081_TSS_CDS_742	NC_008800.1	+	2434042	53		mTSS	ACC	YE8081_02285	yciI	hypothetical protein	0	0	0	1
8081_TSS_CDS_743	NC_008800.1	+	2436663	137		mTSS	ATC	YE8081_02288	cls	cardiolipin synthetase	0	1	0	1
8081_TSS_CDS_744	NC_008800.1	+	2438365	30		mTSS	AAT	YE8081_02289		dsDNA-mimic protein	1	1	1	1
8081_TSS_CDS_745	NC_008800.1	-	2446712	405	RLE0024	mTSS	ATT	YE8081_02295	oppA	extracellular solute-binding protein	1	0	0	0
8081_TSS_CDS_746	NC_008800.1	-	2448093	211		mTSS	ACA	YE8081_02296	ychE	hypothetical protein	1	1	1	1
8081_TSS_CDS_747	NC_008800.1	+	2448350	233		mTSS	GTG	YE8081_02297	adhE	bifunctional acetaldehyde-CoA/alcohol dehydrogenase	1	0	1	0
8081_TSS_CDS_748	NC_008800.1	+	2448423	160		mTSS	TAG	YE8081_02297	adhE	bifunctional acetaldehyde-CoA/alcohol dehydrogenase	0	0	0	1
8081_TSS_CDS_749	NC_008800.1	+	2448552	31		mTSS	TAA	YE8081_02297	adhE	bifunctional acetaldehyde-CoA/alcohol dehydrogenase	1	0	1	0
8081_TSS_CDS_750	NC_008800.1	+	2448566	17		mTSS	ATT	YE8081_02297	adhE	bifunctional acetaldehyde-CoA/alcohol dehydrogenase	0	0	0	1
8081_TSS_CDS_751	NC_008800.1	+	2453073	37		mTSS	GAC	YE8081_02300	hns	global DNA-binding transcriptional dual regulator H-NS	1	1	1	1
8081_TSS_CDS_752	NC_008800.1	-	2455392	120		mTSS	CTT	YE8081_02301	ugd	nucleotide sugar dehydrogenase	1	0	0	0
8081_TSS_CDS_753	NC_008800.1	-	2456614	24		mTSS	TAA	YE8081_02302	rssB	response regulator of RpoS	0	0	0	1
8081_TSS_CDS_754	NC_008800.1	-	2457749	155		mTSS	GTA	YE8081_02303		putative exported protein	0	1	0	0
8081_TSS_CDS_755	NC_008800.1	+	2458873	90		mTSS	ATA	YE8081_02305		hypothetical protein	1	1	1	1
8081_TSS_CDS_756	NC_008800.1	+	2460480	53		mTSS	GCT	YE8081_02307		tRNA-Tyr(gta)	1	1	1	0
8081_TSS_CDS_757	NC_008800.1	+	2463056	30		mTSS	ATC	YE8081_02313	xthA	exonuclease III	1	0	1	0
8081_TSS_CDS_758	NC_008800.1	-	2467711	39		mTSS	TAA	YE8081_02317	selD	selenophosphate synthetase	0	0	0	1
8081_TSS_CDS_759	NC_008800.1	+	2468690	26		mTSS	ACT	YE8081_02319	sppA	protease 4	1	1	0	1
8081_TSS_CDS_760	NC_008800.1	-	2473371	42		mTSS	GTT	YE8081_02323	msrB	methionine sulfoxide reductase B	1	1	1	1
8081_TSS_CDS_761	NC_008800.1	+	2473418	259	RLE0062, RLE0196	mTSS	TAA	YE8081_02324	gapA	glyceraldehyde-3-phosphate dehydrogenase	0	0	0	1
8081_TSS_CDS_762	NC_008800.1	+	2473431	246	RLE0062, RLE0196	mTSS	ATC	YE8081_02324	gapA	glyceraldehyde-3-phosphate dehydrogenase	1	1	0	0
8081_TSS_CDS_763	NC_008800.1	+	2473521	156		mTSS	AGG	YE8081_02324	gapA	glyceraldehyde-3-phosphate dehydrogenase	1	0	1	1
8081_TSS_CDS_764	NC_008800.1	+	2473641	36		mTSS	AAC	YE8081_02324	gapA	glyceraldehyde-3-phosphate dehydrogenase	1	1	1	0
8081_TSS_CDS_765	NC_008800.1	-	2475874	19		mTSS	ATA	YE8081_02326		hypothetical protein	1	1	1	1
8081_TSS_CDS_766	NC_008800.1	-	2475939	84		mTSS	TGC	YE8081_02326		hypothetical protein	1	0	0	0
8081_TSS_CDS_767	NC_008800.1	+	2476227	47		mTSS	CTG	YE8081_02327	yeaD	aldose 1-epimerase	1	1	1	0
8081_TSS_CDS_768	NC_008800.1	-	2479528	33		mTSS	AAC	YE8081_02329	mipA	MltA-interacting MipA family protein	1	0	0	1
8081_TSS_CDS_769	NC_008800.1	+	2486175	69		mTSS	AAC	YE8081_02335		PAS/PAC sensor-containing diguanylate cyclase/phosphodiesterase	0	0	0	1
8081_TSS_CDS_770	NC_008800.1	-	2497096	41		mTSS	ACT	YE8081_02341	fadR	fatty acid metabolism regulator	1	1	1	1
8081_TSS_CDS_771	NC_008800.1	+	2502005	31		mTSS	AGA	YE8081_02346		hypothetical protein	1	1	0	0
8081_TSS_CDS_772	NC_008800.1	+	2503069	30		mTSS	AAG	YE8081_02348		hypothetical phage protein	1	1	1	1
8081_TSS_CDS_773	NC_008800.1	+	2510575	80		mTSS	TCA	YE8081_02355		hypothetical phage protein	0	1	0	0
8081_TSS_CDS_774	NC_008800.1	-	2512732	32		mTSS	AAC	YE8081_02359		phage-related membrane protein	1	1	0	0
8081_TSS_CDS_775	NC_008800.1	-	2513994	98		mTSS	AAT	YE8081_02361		hypothetical phage protein	1	1	1	1
8081_TSS_CDS_776	NC_008800.1	-	2515739	27		mTSS	TAT	YE8081_02364	tonB-1	transporter	0	0	0	1
8081_TSS_CDS_777	NC_008800.1	+	2542568	0		lmTSS	ATG	YE8081_02404		helix-turn-helix family protein	1	1	1	1
8081_TSS_CDS_778	NC_008800.1	-	2544397	20		mTSS	ACT	YE8081_02406		hypothetical phage protein	1	1	1	1
8081_TSS_CDS_779	NC_008800.1	-	2544491	114		mTSS	TAT	YE8081_02406		hypothetical phage protein	0	0	0	1
8081_TSS_CDS_780	NC_008800.1	+	2544632	31		mTSS	CTA	YE8081_02407		hypothetical phage protein	1	1	1	0
8081_TSS_CDS_781	NC_008800.1	+	2558340	150		mTSS	AAG	YE8081_02429	minC	septum formation inhibitor	1	1	1	1
8081_TSS_CDS_782	NC_008800.1	+	2558421	69		mTSS	GGA	YE8081_02429	minC	septum formation inhibitor	1	1	1	1
8081_TSS_CDS_783	NC_008800.1	-	2561623	76		mTSS	TCA	YE8081_02432	rnd	ribonuclease D	1	0	1	0
8081_TSS_CDS_784	NC_008800.1	-	2565128	38		mTSS	CTG	YE8081_02435	yeaZ, tsaB	peptidase M22 glycoprotease	1	1	1	0
8081_TSS_CDS_785	NC_008800.1	+	2567163	35		mTSS	ATA	YE8081_02437	yoaB	endoribonuclease L-PSP	1	0	0	1
8081_TSS_CDS_786	NC_008800.1	-	2568672	304		mTSS	TAA	YE8081_02439	mdtJ	small multidrug resistance protein	0	0	0	1
8081_TSS_CDS_787	NC_008800.1	-	2568785	417		mTSS	AGT	YE8081_02439	mdtJ	small multidrug resistance protein	1	1	1	1
8081_TSS_CDS_788	NC_008800.1	-	2569469	101		mTSS	AAT	YE8081_02439	mdtJ	small multidrug resistance protein	1	0	1	0
8081_TSS_CDS_789	NC_008800.1	-	2569714	106		mTSS	ATT	YE8081_02440	eda	keto-hydroxyglutarate-aldolase/keto-deoxy-phosphogluconate aldolase	1	0	1	0
8081_TSS_CDS_790	NC_008800.1	+	2571639	43		mTSS	AAA	YE8081_02442	hexR	DNA-binding transcriptional regulator HexR	1	1	1	1
8081_TSS_CDS_791	NC_008800.1	-	2577690	29		mTSS	TAA	YE8081_02446	znuA	high-affinity zinc transporter periplasmic protein	1	1	1	1
8081_TSS_CDS_792	NC_008800.1	+	2577708	29		mTSS	ATT	YE8081_02447	znuC	high-affinity zinc transporter ATPase	1	1	0	1
8081_TSS_CDS_793	NC_008800.1	-	2587362	361		mTSS	CTT	YE8081_02456	aspS	aspartyl-tRNA synthetase	1	1	0	0
8081_TSS_CDS_794	NC_008800.1	+	2588161	32		mTSS	AAC	YE8081_02458		hypothetical protein	1	1	1	1
8081_TSS_CDS_795	NC_008800.1	+	2589170	30		mTSS	GCC	YE8081_02459	yecN	hypothetical protein	1	0	1	0
8081_TSS_CDS_796	NC_008800.1	+	2593416	134		mTSS	AGC	YE8081_02464	argS	arginyl-tRNA synthetase	1	1	1	0
8081_TSS_CDS_797	NC_008800.1	-	2604144	110		mTSS	TCA	YE8081_02467	mviN	integral membrane protein MviN	1	1	1	1
8081_TSS_CDS_798	NC_008800.1	+	2606936	41		mTSS	GAA	YE8081_02471		hypothetical protein	1	1	1	1
8081_TSS_CDS_799	NC_008800.1	-	2608124	27		mTSS	ATT	YE8081_02473		putative inner membrane protein	1	1	1	0
8081_TSS_CDS_800	NC_008800.1	+	2608758	16		mTSS	TTT	YE8081_02474	mdtH	multidrug resistance protein MdtH	1	0	0	1
8081_TSS_CDS_801	NC_008800.1	+	2610155	42		mTSS	GAG	YE8081_02475	yceB	hypothetical protein	1	0	0	0
8081_TSS_CDS_802	NC_008800.1	-	2613275	24		mTSS	ACT	YE8081_02478	serA-2	NAD-binding D-isomer specific 2-hydroxyacid dehydrogenase	1	1	1	0
8081_TSS_CDS_803	NC_008800.1	+	2614766	28		mTSS	GTT	YE8081_02481		tRNA-Ser(gga)	1	0	1	0
8081_TSS_CDS_804	NC_008800.1	-	2616183	111		mTSS	GGT	YE8081_02482	hmsT	diguanylate cyclase	1	0	1	0
8081_TSS_CDS_805	NC_008800.1	-	2616214	142		mTSS	TAG	YE8081_02482	hmsT	diguanylate cyclase	0	1	0	1
8081_TSS_CDS_806	NC_008800.1	-	2623895	45		mTSS	AGA	YE8081_02489	hemA	glutamyl-tRNA reductase	1	1	0	1
8081_TSS_CDS_807	NC_008800.1	+	2623984	171	RLE0270	mTSS	ATA	YE8081_02490	lolB	outer membrane lipoprotein LolB	0	1	0	1
8081_TSS_CDS_808	NC_008800.1	+	2627523	90		mTSS	ATT	YE8081_02493	ychH	hypothetical protein	1	1	1	1
8081_TSS_CDS_809	NC_008800.1	+	2627733	32		mTSS	CTT	YE8081_02494	pth	peptidyl-tRNA hydrolase	1	1	1	0
8081_TSS_CDS_810	NC_008800.1	+	2629068	71		mTSS	ATA	YE8081_02496	engD, ychF	GTP-dependent nucleic acid-binding protein EngD	1	0	0	0
8081_TSS_CDS_811	NC_008800.1	+	2631647	30		mTSS	TTG	YE8081_02498	gcvA	DNA-binding transcriptional activator GcvA	0	1	0	0
8081_TSS_CDS_812	NC_008800.1	-	2637868	117		mTSS	GAT	YE8081_02505	agaR	DeoR family transcriptional regulator	1	0	0	0
8081_TSS_CDS_813	NC_008800.1	+	2637955	47		mTSS	AAA	YE8081_02506	agaS	AgaS family sugar isomerase	0	0	0	1
8081_TSS_CDS_814	NC_008800.1	+	2639175	65		mTSS	GAT	YE8081_02508	nlpD	lipoprotein NlpD	0	0	0	1
8081_TSS_CDS_815	NC_008800.1	-	2645406	71		mTSS	TAG	YE8081_02516	hutF	N-formimino-L-glutamate deiminase	0	0	0	1
8081_TSS_CDS_816	NC_008800.1	+	2645455	29		mTSS	ATA	YE8081_02517	hutC	histidine utilization repressor	1	0	0	0
8081_TSS_CDS_817	NC_008800.1	+	2646345	42		mTSS	GAT	YE8081_02518	hutI	imidazolonepropionase	0	0	0	1
8081_TSS_CDS_818	NC_008800.1	-	2658688	42		mTSS	AAT	YE8081_02526		GntR family transcriptional regulator	1	1	0	0
8081_TSS_CDS_819	NC_008800.1	-	2658692	46		mTSS	CTA	YE8081_02526		GntR family transcriptional regulator	0	0	0	1
8081_TSS_CDS_820	NC_008800.1	+	2665953	67		mTSS	CTT	YE8081_02532		hypothetical protein	1	0	1	0
8081_TSS_CDS_821	NC_008800.1	+	2666989	87		mTSS	TAC	YE8081_02533	chaA	calcium/sodium:proton antiporter	0	1	0	0
8081_TSS_CDS_822	NC_008800.1	-	2669483	410		mTSS	ATC	YE8081_02534	phoH	putative phosphate starvation-inducible protein	1	1	1	1
8081_TSS_CDS_823	NC_008800.1	-	2670376	63		mTSS	GTA	YE8081_02535		N-acetyltransferase GCN5	1	1	1	0
8081_TSS_CDS_824	NC_008800.1	-	2676936	115		mTSS	ATG	YE8081_02539	hmsH, pgaA	outer membrane protein	0	1	0	0
8081_TSS_CDS_825	NC_008800.1	-	2679560	25		mTSS	ATA	YE8081_02541	fhuF	ferric hydroximate transport ferric iron reductase	1	0	1	1
8081_TSS_CDS_826	NC_008800.1	-	2697331	92		mTSS	CAA	YE8081_02558		Hrp-dependent type III effector protein	1	0	0	0
8081_TSS_CDS_827	NC_008800.1	+	2697543	49		mTSS	ACA	YE8081_02559	ygbI	DeoR family transcriptional regulator	0	0	0	1
8081_TSS_CDS_828	NC_008800.1	+	2697548	44		mTSS	AAT	YE8081_02559	ygbI	DeoR family transcriptional regulator	1	1	1	1
8081_TSS_CDS_829	NC_008800.1	+	2703445	128		mTSS	ATA	YE8081_02563	ansP	amino acid permease-associated region	1	0	0	0
8081_TSS_CDS_830	NC_008800.1	+	2706108	37		mTSS	ATA	YE8081_02566		ROK family protein	1	0	0	1
8081_TSS_CDS_831	NC_008800.1	+	2708650	123		mTSS	TTT	YE8081_02568	ybhA-1, ybjI-1, yidA-1, yigL -1	sugar phosphatase	1	1	1	1
8081_TSS_CDS_832	NC_008800.1	-	2713239	189		mTSS	AGT	YE8081_02572	dcyD, yedO	D-cysteine desulfhydrase	0	1	0	1
8081_TSS_CDS_833	NC_008800.1	-	2714743	27		mTSS	ACT	YE8081_02574	fliA	flagellar biosynthesis sigma factor	1	0	0	0
8081_TSS_CDS_834	NC_008800.1	-	2720060	66		mTSS	AAC	YE8081_02578	fliC	flagellin	1	1	0	0
8081_TSS_CDS_835	NC_008800.1	+	2722690	26		mTSS	AGG	YE8081_02582		AraC family transcriptional regulator	1	0	0	0
8081_TSS_CDS_836	NC_008800.1	-	2729349	32		mTSS	AAC	YE8081_02586		putative membrane protein	1	1	0	1
8081_TSS_CDS_837	NC_008800.1	-	2730884	96		mTSS	CTG	YE8081_02587	fliE-2	flagellar hook-basal body protein FliE	1	0	0	0
8081_TSS_CDS_838	NC_008800.1	+	2730988	129		mTSS	GCC	YE8081_02588	fliF-2	flagellar MS-ring protein	1	0	0	0
8081_TSS_CDS_839	NC_008800.1	+	2737881	86		mTSS	AAT	YE8081_02594	fliL	flagellar basal body-associated protein FliL	1	0	0	0
8081_TSS_CDS_840	NC_008800.1	-	2753496	27		mTSS	TCC	YE8081_02611	flgB-2	flagellar basal body rod protein FlgB	1	0	0	0
8081_TSS_CDS_841	NC_008800.1	+	2753603	56		mTSS	AAC	YE8081_02612	flgA-2	flagellar basal body P-ring biosynthesis protein FlgA	1	0	0	0
8081_TSS_CDS_842	NC_008800.1	-	2757902	103		mTSS	AGT	YE8081_02615	invA	invasin	0	1	0	0
8081_TSS_CDS_843	NC_008800.1	-	2762029	68		mTSS	ATT	YE8081_02619	flhB-2	flagellar biosynthetic protein FlhB	1	0	0	0
8081_TSS_CDS_844	NC_008800.1	+	2778003	25		mTSS	ATA	YE8081_02633	uspA	UspA domain-containing protein	1	0	0	0
8081_TSS_CDS_845	NC_008800.1	-	2783665	342		mTSS	GAA	YE8081_02636	mgtC-1	MgtC/SapB transporter	1	1	1	1
8081_TSS_CDS_846	NC_008800.1	-	2787170	-1		lmTSS	TCG	YE8081_02641		cspA	1	1	1	1
8081_TSS_CDS_847	NC_008800.1	+	2795096	30		mTSS	ATT	YE8081_02649	lrp-1	AsnC family transcriptional regulator	1	1	0	0
8081_TSS_CDS_848	NC_008800.1	+	2796697	87		mTSS	AGA	YE8081_02651		hypothetical protein	1	0	1	1
8081_TSS_CDS_849	NC_008800.1	+	2800252	23		mTSS	CAA	YE8081_02654		hypothetical protein	1	1	1	1
8081_TSS_CDS_850	NC_008800.1	+	2809750	179		mTSS	AGA	YE8081_02664	mtfA	Mlc titration factor A	1	1	1	0
8081_TSS_CDS_851	NC_008800.1	+	2809880	49		mTSS	AAC	YE8081_02664	mtfA	Mlc titration factor A	1	0	1	0
8081_TSS_CDS_852	NC_008800.1	+	2809893	36		mTSS	TTT	YE8081_02664	mtfA	Mlc titration factor A	0	0	1	1
8081_TSS_CDS_853	NC_008800.1	+	2809914	15		mTSS	TTT	YE8081_02664	mtfA	Mlc titration factor A	0	0	0	1
8081_TSS_CDS_854	NC_008800.1	+	2818895	200	RLE0268	mTSS	TAT	YE8081_02672	ybtA	transcriptional regulator YbtA	0	0	0	1
8081_TSS_CDS_855	NC_008800.1	+	2839496	52		mTSS	TCA	YE8081_02678	fhuA-1, yncD-1	TonB-dependent OM iron siderophore receptor/transporter	1	0	1	0
8081_TSS_CDS_856	NC_008800.1	-	2855537	26		mTSS	ATT	YE8081_02693	yaiL	hypothetical protein	1	1	1	1
8081_TSS_CDS_857	NC_008800.1	+	2882191	252		mTSS	TCT	YE8081_02718	fimZ_1	two component LuxR family transcriptional regulator	0	1	0	1
8081_TSS_CDS_858	NC_008800.1	+	2882293	150		mTSS	ATA	YE8081_02718	fimZ_1	two component LuxR family transcriptional regulator	1	1	0	1
8081_TSS_CDS_859	NC_008800.1	+	2897579	124		mTSS	ATC	YE8081_02730		TetR family transcription regulatory protein	1	0	0	1
8081_TSS_CDS_860	NC_008800.1	+	2899426	94		mTSS	TAA	YE8081_02732		hypothetical protein	0	0	0	1
8081_TSS_CDS_861	NC_008800.1	-	2901583	59		mTSS	TAA	YE8081_02733	agaR	DeoR family transcriptional regulator	1	1	1	0
8081_TSS_CDS_862	NC_008800.1	-	2928540	102		mTSS	TAG	YE8081_02753	ecpD	pili assembly chaperone	0	1	0	0
8081_TSS_CDS_863	NC_008800.1	-	2969222	105		mTSS	AAG	YE8081_02786		Cobalamin	1	0	0	0
8081_TSS_CDS_864	NC_008800.1	-	2989909	31		mTSS	ATT	YE8081_02817	yeeX	hypothetical protein	1	1	1	1
8081_TSS_CDS_865	NC_008800.1	-	2991129	29		mTSS	TTT	YE8081_02818		putative membrane protein	0	1	1	0
8081_TSS_CDS_866	NC_008800.1	-	2992531	26		mTSS	ACT	YE8081_02819		hypothetical protein	1	1	1	0
8081_TSS_CDS_867	NC_008800.1	+	3001430	91		mTSS	AGA	YE8081_02827		His_leader	1	1	1	1
8081_TSS_CDS_868	NC_008800.1	+	3010529	64		mTSS	ACA	YE8081_02836	gnd	6-phosphogluconate dehydrogenase	1	0	0	0
8081_TSS_CDS_869	NC_008800.1	-	3014921	67		mTSS	ACT	YE8081_02841	galU	UTP-glucose-1-phosphate uridylyltransferase	0	1	0	1
8081_TSS_CDS_870	NC_008800.1	-	3015033	179		mTSS	TAT	YE8081_02841	galU	UTP-glucose-1-phosphate uridylyltransferase	1	1	1	1
8081_TSS_CDS_871	NC_008800.1	+	3015291	40		mTSS	AGT	YE8081_02842	yegH	integral membrane protein TerC	1	1	0	1
8081_TSS_CDS_872	NC_008800.1	-	3020673	125		mTSS	TCA	YE8081_02844	asmA	putative assembly protein	0	0	0	1
8081_TSS_CDS_873	NC_008800.1	-	3020765	217		mTSS	AAG	YE8081_02844	asmA	putative assembly protein	0	1	0	0
8081_TSS_CDS_874	NC_008800.1	-	3021240	46		mTSS	ATA	YE8081_02845	dcd	deoxycytidine triphosphate deaminase	0	0	0	1
8081_TSS_CDS_875	NC_008800.1	-	3021981	60		mTSS	GCT	YE8081_02846	udk	uridine kinase	1	0	1	0
8081_TSS_CDS_876	NC_008800.1	-	3023225	54		mTSS	TGT	YE8081_02847	mrp	putative ATPase	0	0	0	1
8081_TSS_CDS_877	NC_008800.1	+	3023416	35		mTSS	CCC	YE8081_02848	metG	methionyl-tRNA synthetase	1	1	0	0
8081_TSS_CDS_878	NC_008800.1	+	3026758	94		mTSS	AGA	YE8081_02850	yphF-3, ytfQ-3	putative sugar ABC transporter	1	0	1	1
8081_TSS_CDS_879	NC_008800.1	+	3030817	84		mTSS	TAA	YE8081_02854	yohJ	hypothetical protein	0	0	0	1
8081_TSS_CDS_880	NC_008800.1	+	3030877	24		mTSS	ATT	YE8081_02854	yohJ	hypothetical protein	1	1	1	1
8081_TSS_CDS_881	NC_008800.1	+	3032118	21		mTSS	GTA	YE8081_02856	cdd	cytidine deaminase	1	0	0	0
8081_TSS_CDS_882	NC_008800.1	+	3033880	31		mTSS	AAC	YE8081_02858	sfcA, maeA	malate dehydrogenase	1	1	1	1
8081_TSS_CDS_883	NC_008800.1	+	3035740	35		mTSS	ATC	YE8081_02859	sanA	hypothetical protein	1	1	1	1
8081_TSS_CDS_884	NC_008800.1	-	3060038	128		mTSS	TTT	YE8081_02879	mglB	periplasmic binding protein/LacI transcriptional regulator	0	0	1	1
8081_TSS_CDS_885	NC_008800.1	-	3060181	271		mTSS	GTT	YE8081_02879	mglB	periplasmic binding protein/LacI transcriptional regulator	1	1	1	1
8081_TSS_CDS_886	NC_008800.1	-	3061371	69		mTSS	GTG	YE8081_02880	galR-1	DNA-binding transcriptional regulator GalR	1	0	0	0
8081_TSS_CDS_887	NC_008800.1	-	3063432	65		mTSS	CAA	YE8081_02882	folE	GTP cyclohydrolase I	1	1	1	1
8081_TSS_CDS_888	NC_008800.1	+	3064784	47		mTSS	AAA	YE8081_02884		LysR family transcriptional regulator	1	1	1	1
8081_TSS_CDS_889	NC_008800.1	+	3064808	23		mTSS	TTC	YE8081_02884		LysR family transcriptional regulator	0	0	0	1
8081_TSS_CDS_890	NC_008800.1	+	3075172	72		mTSS	CTC	YE8081_02893	moeA	molybdopterin biosynthesis protein MoeA	1	1	1	1
8081_TSS_CDS_891	NC_008800.1	-	3084524	121		mTSS	AGC	YE8081_02898		cation diffusion facilitator family transporter	0	1	0	1
8081_TSS_CDS_892	NC_008800.1	-	3086284	43		mTSS	GTG	YE8081_02900	ompX, ailC	outer membrane protein X	1	1	1	1
8081_TSS_CDS_893	NC_008800.1	+	3088747	87		mTSS	TAT	YE8081_02904		putative RNA polymerase sigma factor	0	0	0	1
8081_TSS_CDS_894	NC_008800.1	+	3088795	39		mTSS	AGT	YE8081_02904		putative RNA polymerase sigma factor	0	1	0	0
8081_TSS_CDS_895	NC_008800.1	-	3097762	28		mTSS	AGA	YE8081_02913	rlmF	putative SAM-dependent methyltransferase	1	0	0	0
8081_TSS_CDS_896	NC_008800.1	+	3108790	35		mTSS	TCT	YE8081_02922		hypothetical protein	1	0	0	0
8081_TSS_CDS_897	NC_008800.1	+	3119844	45		mTSS	GTG	YE8081_02932	sseA, ynjE	rhodanese domain-containing protein	1	1	1	1
8081_TSS_CDS_898	NC_008800.1	-	3127334	80		mTSS	GCT	YE8081_02938		hypothetical protein	1	1	1	0
8081_TSS_CDS_899	NC_008800.1	-	3131684	92		mTSS	GTA	YE8081_02943		hypothetical protein	0	1	0	1
8081_TSS_CDS_900	NC_008800.1	+	3133107	120		mTSS	ATA	YE8081_02945		hypothetical protein	1	1	1	1
8081_TSS_CDS_901	NC_008800.1	+	3133198	29		mTSS	ATT	YE8081_02945		hypothetical protein	1	1	1	0
8081_TSS_CDS_902	NC_008800.1	+	3137560	37		mTSS	AGA	YE8081_02949		hypothetical protein	1	1	0	0
8081_TSS_CDS_903	NC_008800.1	-	3139514	25		mTSS	GAA	YE8081_02951	dusC	tRNA-dihydrouridine synthase C	0	1	0	1
8081_TSS_CDS_904	NC_008800.1	-	3139540	51		mTSS	GTC	YE8081_02951	dusC	tRNA-dihydrouridine synthase C	1	0	1	0
8081_TSS_CDS_905	NC_008800.1	-	3141959	55		mTSS	GAA	YE8081_02954	rhlE-2	ATP-dependent RNA helicase RhlE	0	0	0	1
8081_TSS_CDS_906	NC_008800.1	-	3142032	128		mTSS	AAT	YE8081_02954	rhlE-2	ATP-dependent RNA helicase RhlE	1	1	1	1
8081_TSS_CDS_907	NC_008800.1	+	3143023	179		mTSS	CTT	YE8081_02956	ybhG, yhiI	hypothetical protein	1	1	1	1
8081_TSS_CDS_908	NC_008800.1	+	3152045	47		mTSS	AAT	YE8081_02966	ybhK	hypothetical protein	1	0	0	0
8081_TSS_CDS_909	NC_008800.1	+	3152072	20		mTSS	AAT	YE8081_02966	ybhK	hypothetical protein	0	1	0	0
8081_TSS_CDS_910	NC_008800.1	-	3153307	29		mTSS	CTA	YE8081_02967		hypothetical protein	1	0	0	0
8081_TSS_CDS_911	NC_008800.1	+	3163713	45		mTSS	ATA	YE8081_02976	ybhA-2, ybjI-2, yidA-2, yigL-2	phosphotransferase	1	1	1	0
8081_TSS_CDS_912	NC_008800.1	-	3167657	32		mTSS	TAT	YE8081_02980		hypothetical protein	1	0	1	1
8081_TSS_CDS_913	NC_008800.1	-	3167722	98		mTSS	TAA	YE8081_02980		hypothetical protein	0	0	0	1
8081_TSS_CDS_914	NC_008800.1	+	3168912	30		mTSS	ATT	YE8081_02982	modF	putative molybdenum transport ATP-binding protein ModF	1	1	1	1
8081_TSS_CDS_915	NC_008800.1	+	3170610	27		mTSS	TAA	YE8081_02983		abortive infection protein	0	0	0	1
8081_TSS_CDS_916	NC_008800.1	+	3176181	88		mTSS	ATC	YE8081_02988	psiF	PsiF repeat-containing protein	0	1	0	0
8081_TSS_CDS_917	NC_008800.1	+	3179647	164	RLE0013	mTSS	TAT	YE8081_02991	gpmA	phosphoglyceromutase	0	0	0	1
8081_TSS_CDS_918	NC_008800.1	+	3179660	151		mTSS	TAT	YE8081_02991	gpmA	phosphoglyceromutase	0	1	0	1
8081_TSS_CDS_919	NC_008800.1	+	3179702	109		mTSS	AGT	YE8081_02991	gpmA	phosphoglyceromutase	1	0	1	0
8081_TSS_CDS_920	NC_008800.1	-	3181771	53		mTSS	TTA	YE8081_02992	aroG	phospho-2-dehydro-3-deoxyheptonate aldolase	1	1	1	1
8081_TSS_CDS_921	NC_008800.1	-	3181777	59		mTSS	ACT	YE8081_02992	aroG	phospho-2-dehydro-3-deoxyheptonate aldolase	0	1	1	1
8081_TSS_CDS_922	NC_008800.1	-	3185086	78		mTSS	GAT	YE8081_02995	nadA	quinolinate synthetase	1	0	1	1
8081_TSS_CDS_923	NC_008800.1	-	3187736	257		mTSS	ATC	YE8081_03003	pal	peptidoglycan-associated outer membrane lipoprotein	0	0	1	0
8081_TSS_CDS_924	NC_008800.1	-	3188911	91		mTSS	TAA	YE8081_03004	tolB	translocation protein TolB	1	1	0	1
8081_TSS_CDS_925	NC_008800.1	-	3191440	116		mTSS	ATT	YE8081_03007	tolQ	colicin uptake protein TolQ	1	0	0	0
8081_TSS_CDS_926	NC_008800.1	-	3191750	25		mTSS	GTT	YE8081_03008	ybgC	acyl-CoA thioester hydrolase YbgC	1	1	1	1
8081_TSS_CDS_927	NC_008800.1	-	3195077	58		mTSS	ATA	YE8081_03012	cyaA	cytochrome D ubiquinol oxidase subunit I	0	1	0	0
8081_TSS_CDS_928	NC_008800.1	-	3195274	255		mTSS	GAT	YE8081_03012	cyaA	cytochrome D ubiquinol oxidase subunit I	1	0	1	0
8081_TSS_CDS_929	NC_008800.1	-	3203874	79		mTSS	TTT	YE8081_03017	sucA, kgd	2-oxoglutarate dehydrogenase E1 component	1	1	1	0
8081_TSS_CDS_930	NC_008800.1	-	3203941	146		mTSS	GAG	YE8081_03017	sucA, kgd	2-oxoglutarate dehydrogenase E1 component	1	1	1	1
8081_TSS_CDS_931	NC_008800.1	-	3207519	267		mTSS	AGG	YE8081_03021	sdhC	succinate dehydrogenase cytochrome b556 large membrane subunit	1	1	1	1
8081_TSS_CDS_932	NC_008800.1	+	3207677	330		mTSS	TAG	YE8081_03022	gltA	type II citrate synthase	0	1	0	1
8081_TSS_CDS_933	NC_008800.1	+	3207754	253		mTSS	AAT	YE8081_03022	gltA	type II citrate synthase	1	0	1	0
8081_TSS_CDS_934	NC_008800.1	+	3207803	204		mTSS	ATV	YE8081_03022	gltA	type II citrate synthase	0	0	1	0
8081_TSS_CDS_935	NC_008800.1	+	3227288	46		mTSS	TAA	YE8081_03039		BAT family (DMT superfamily) transporter	0	0	0	1
8081_TSS_CDS_936	NC_008800.1	-	3231751	37		mTSS	ATA	YE8081_03042	seqA	replication initiation regulator SeqA	1	1	1	1
8081_TSS_CDS_937	NC_008800.1	-	3231880	166		mTSS	GCG	YE8081_03042	seqA	replication initiation regulator SeqA	1	1	1	1
8081_TSS_CDS_938	NC_008800.1	+	3232889	173		mTSS	GCT	YE8081_03045	ybfE	LexA regulated protein	1	1	1	1
8081_TSS_CDS_939	NC_008800.1	+	3231903	13		lmTSS	AAT	YE8081_03043	ybfF	hypothetical protein	1	0	0	0
8081_TSS_CDS_940	NC_008800.1	+	3235224	77		mTSS	CTA	YE8081_03047	fldA	flavodoxin FldA	1	1	1	1
8081_TSS_CDS_941	NC_008800.1	+	3236070	127		mTSS	GTT	YE8081_03048	fur	ferric uptake regulator	1	1	1	1
8081_TSS_CDS_942	NC_008800.1	-	3243934	33		mTSS	ATA	YE8081_03052	glnS	glutaminyl-tRNA synthetase	1	1	1	1
8081_TSS_CDS_943	NC_008800.1	+	3252894	33		mTSS	GCA	YE8081_03059		tRNA-Met(cat)	1	1	1	1
8081_TSS_CDS_944	NC_008800.1	+	3253019	0		lmTSS	GCG	YE8081_03060		tRNA-Leu(tag)	1	1	1	1
8081_TSS_CDS_945	NC_008800.1	+	3253513	0		lmTSS	TGG	YE8081_03064		tRNA-Gln(ctg)	1	1	1	1
8081_TSS_CDS_946	NC_008800.1	+	3255076	108		mTSS	ATA	YE8081_03066	miaB	(dimethylallyl)adenosine tRNA methylthiotransferase	1	1	1	1
8081_TSS_CDS_947	NC_008800.1	+	3256801	104		mTSS	ATG	YE8081_03067	ybeZ, phoH	PhoH family protein	1	1	0	1
8081_TSS_CDS_948	NC_008800.1	+	3262027	179		mTSS	ATA	YE8081_03072	gltI, ybeJ	glutamate and aspartate transporter subunit	0	1	0	0
8081_TSS_CDS_949	NC_008800.1	-	3266128	153		mTSS	GTT	YE8081_03076	ybeL	hypothetical protein	0	1	0	0
8081_TSS_CDS_950	NC_008800.1	+	3271308	249		mTSS	CTA	YE8081_03081	ybeB	hypothetical protein	1	0	0	0
8081_TSS_CDS_951	NC_008800.1	+	3278043	105		mTSS	AAT	YE8081_03087	ybeD	hypothetical protein	1	0	0	1
8081_TSS_CDS_952	NC_008800.1	+	3278549	20		mTSS	ACC	YE8081_03088	lipB	lipoate-protein ligase B	1	1	1	0
8081_TSS_CDS_953	NC_008800.1	+	3279375	93		mTSS	ACA	YE8081_03089	lipA	lipoyl synthase	1	0	0	0
8081_TSS_CDS_954	NC_008800.1	-	3280827	36		mTSS	ATG	YE8081_03090	tatE	twin arginine translocase protein A	1	0	1	1
8081_TSS_CDS_955	NC_008800.1	+	3280905	90		mTSS	AAG	YE8081_03091	hmsT	diguanylate cyclase	0	1	0	0
8081_TSS_CDS_956	NC_008800.1	+	3283227	27		mTSS	ATT	YE8081_03095	cspC-3	cold-shock DNA-binding domain-containing protein	1	0	1	1
8081_TSS_CDS_957	NC_008800.1	-	3284629	108		mTSS	AAG	YE8081_03096		LuxR family transcriptional regulator	0	1	0	0
8081_TSS_CDS_958	NC_008800.1	-	3286671	28		mTSS	AGG	YE8081_03098		serine/threonine protein phosphatase	0	1	0	1
8081_TSS_CDS_959	NC_008800.1	-	3287130	42		mTSS	GTT	YE8081_03097		hypothetical protein	0	0	1	0
8081_TSS_CDS_960	NC_008800.1	-	3293156	27		mTSS	GAT	YE8081_03104	hutH	histidine ammonia-lyase	0	1	0	0
8081_TSS_CDS_961	NC_008800.1	-	3302533	56		mTSS	AGA	YE8081_03113		ethyl tert-butyl ether degradation EthD	1	0	1	0
8081_TSS_CDS_962	NC_008800.1	+	3307349	56		mTSS	GTC	YE8081_03119		putative exported protein	0	0	1	0
8081_TSS_CDS_963	NC_008800.1	-	3311931	45		mTSS	GCA	YE8081_03126		tRNA-Arg(tct)	1	0	1	0
8081_TSS_CDS_964	NC_008800.1	+	3312826	155		mTSS	GAT	YE8081_03128	ybcJ	hypothetical protein	1	1	0	0
8081_TSS_CDS_965	NC_008800.1	+	3314940	56		mTSS	CTA	YE8081_03130	ppiB	peptidyl-prolyl cis-trans isomerase B	1	1	1	1
8081_TSS_CDS_966	NC_008800.1	+	3322725	23		mTSS	TAA	YE8081_03138	ybbN	thioredoxin domain-containing protein	1	1	0	1
8081_TSS_CDS_967	NC_008800.1	+	3322759	-12		lmTSS	GAC	YE8081_03138	ybbN	thioredoxin domain-containing protein	1	1	1	0
8081_TSS_CDS_968	NC_008800.1	+	3323785	30		mTSS	ACA	YE8081_03139		hypothetical protein	1	1	1	0
8081_TSS_CDS_969	NC_008800.1	-	3325682	36		mTSS	TAA	YE8081_03141	cueR	MerR family transcriptional regulator	1	1	1	1
8081_TSS_CDS_970	NC_008800.1	+	3325694	149		mTSS	TAG	YE8081_03142	copA	copper exporting ATPase	0	0	0	1
8081_TSS_CDS_971	NC_008800.1	-	3329601	20		mTSS	ATA	YE8081_03144		sroB	1	1	1	1
8081_TSS_CDS_972	NC_008800.1	+	3334236	49		mTSS	ATT	YE8081_03150	rosA-2, fsr-2	putative membrane efflux protein	1	1	1	1
8081_TSS_CDS_973	NC_008800.1	+	3335707	46		mTSS	ATT	YE8081_03151	rosB, ybaL	putative cation:proton antiport protein	1	0	0	1
8081_TSS_CDS_974	NC_008800.1	-	3346108	16		mTSS	GAT	YE8081_03158	gmd	GDP-mannose 46-dehydratase	0	1	0	0
8081_TSS_CDS_975	NC_008800.1	-	3362612	172		mTSS	ACT	YE8081_03174	htpG	heat shock protein 90	1	0	0	1
8081_TSS_CDS_976	NC_008800.1	-	3363770	60		mTSS	TTT	YE8081_03176	ybaB	hypothetical protein	1	0	1	0
8081_TSS_CDS_977	NC_008800.1	-	3363826	116		mTSS	TCA	YE8081_03176	ybaB	hypothetical protein	0	0	0	1
8081_TSS_CDS_978	NC_008800.1	-	3367007	28		mTSS	ACA	YE8081_03179		putative membrane protein	1	0	1	0
8081_TSS_CDS_979	NC_008800.1	-	3372945	45		mTSS	ATT	YE8081_03183	acrR	DNA-binding transcriptional repressor AcrR	1	1	1	1
8081_TSS_CDS_980	NC_008800.1	+	3372964	81		mTSS	ACA	YE8081_03184	acrA	RND family efflux transporter MFP subunit	1	0	1	1
8081_TSS_CDS_981	NC_008800.1	+	3386179	268		mTSS	AGT	YE8081_03197		hypothetical protein	1	1	0	0
8081_TSS_CDS_982	NC_008800.1	+	3386432	15		mTSS	ATG	YE8081_03197		hypothetical protein	1	1	1	0
8081_TSS_CDS_983	NC_008800.1	+	3386853	105		mTSS	AAG	YE8081_03198		hypothetical protein	1	1	0	1
8081_TSS_CDS_984	NC_008800.1	-	3388112	7		lmTSS	GGA	YE8081_03200		Bacteria_small_SRP	1	1	1	1
8081_TSS_CDS_985	NC_008800.1	-	3388145	41		mTSS	CGC	YE8081_03200		Bacteria_small_SRP	1	0	1	0
8081_TSS_CDS_986	NC_008800.1	+	3388285	79		mTSS	TCA	YE8081_03201	ybaZ	methylated-DNA-protein-cysteine methyltransferase	1	0	0	0
8081_TSS_CDS_987	NC_008800.1	-	3389389	81		mTSS	GCT	YE8081_03202	ybaY	putative lipoprotein	1	1	1	1
8081_TSS_CDS_988	NC_008800.1	-	3397124	24		mTSS	AAA	YE8081_03208	ybaO	AsnC family transcriptional regulator	1	1	0	0
8081_TSS_CDS_989	NC_008800.1	+	3399278	41		mTSS	ACT	YE8081_03211	ybaE	extracellular solute-binding protein	1	1	0	1
8081_TSS_CDS_990	NC_008800.1	-	3402392	64		mTSS	GAG	YE8081_03013	ybaW, tesC	thioesterase superfamily protein	0	1	0	0
8081_TSS_CDS_991	NC_008800.1	-	3405555	61		mTSS	GCT	YE8081_03217	hupB	transcriptional regulator HU subunit beta	1	1	1	1
8081_TSS_CDS_992	NC_008800.1	-	3405624	130		mTSS	GTC	YE8081_03217	hupB	transcriptional regulator HU subunit beta	1	1	1	1
8081_TSS_CDS_993	NC_008800.1	-	3408148	82		mTSS	ACC	YE8081_03218	lon	DNA-binding ATP-dependent protease La	1	1	1	1
8081_TSS_CDS_994	NC_008800.1	-	3410511	150		mTSS	AGA	YE8081_03221	clpP	ATP-dependent Clp protease proteolytic subunit	1	0	0	1
8081_TSS_CDS_995	NC_008800.1	-	3410663	302		mTSS	GTA	YE8081_03221	clpP	ATP-dependent Clp protease proteolytic subunit	0	1	0	0
8081_TSS_CDS_996	NC_008800.1	-	3412309	187		mTSS	GTC	YE8081_03222	tig	trigger factor	1	1	1	0
8081_TSS_CDS_997	NC_008800.1	-	3412934	64		mTSS	GAA	YE8081_03223	bolA	transcriptional regulator BolA	1	0	1	0
8081_TSS_CDS_998	NC_008800.1	+	3413143	78		mTSS	ACT	YE8081_03224	yajG	hypothetical protein	1	1	1	1
8081_TSS_CDS_999	NC_008800.1	+	3413195	26		mTSS	ATT	YE8081_03224	yajG	hypothetical protein	1	1	1	1
8081_TSS_CDS_1000	NC_008800.1	+	3415556	64		mTSS	ACT	YE8081_03226		hypothetical protein	1	1	1	0
8081_TSS_CDS_1001	NC_008800.1	+	3416717	45		mTSS	ACA	YE8081_03227	cyoA	cytochrome o ubiquinol oxidase subunit II	1	1	1	1
8081_TSS_CDS_1002	NC_008800.1	-	3423678	26		mTSS	CAG	YE8081_03233	yajQ	putative nucleotide-binding protein	1	0	0	0
8081_TSS_CDS_1003	NC_008800.1	+	3423938	52		mTSS	ATA	YE8081_03234	panE	2-dehydropantoate 2-reductase	1	1	0	1
8081_TSS_CDS_1004	NC_008800.1	-	3427154	81		mTSS	TTG	YE8081_03236	thiI	thiamine biosynthesis protein ThiI	1	0	0	0
8081_TSS_CDS_1005	NC_008800.1	+	3427251	98		mTSS	AAT	YE8081_03237	xseB	exodeoxyribonuclease VII small subunit	0	1	0	1
8081_TSS_CDS_1006	NC_008800.1	-	3432457	28		mTSS	GAT	YE8081_03241	thiL	thiamine monophosphate kinase	0	0	0	1
8081_TSS_CDS_1007	NC_008800.1	-	3435208	29		mTSS	AAG	YE8081_03245	nrdR	transcriptional regulator NrdR	1	1	1	1
8081_TSS_CDS_1008	NC_008800.1	+	3440117	75		mTSS	AAT	YE8081_03250		putative signal peptide protein	0	1	0	0
8081_TSS_CDS_1009	NC_008800.1	-	3443449	65		mTSS	GTA	YE8081_03254	queA	S-adenosylmethionine-tRNA ribosyltransferase-isomerase	1	0	1	0
8081_TSS_CDS_1010	NC_008800.1	-	3448222	27		mTSS	GTC	YE8081_03259		short chain dehydrogenase	1	1	1	0
8081_TSS_CDS_1011	NC_008800.1	-	3453693	178		mTSS	TGT	YE8081_03262	brnQ	branched-chain amino acid transport system II carrier protein	1	1	1	0
8081_TSS_CDS_1012	NC_008800.1	-	3454888	31		mTSS	CAA	YE8081_03264	pstS-1	phosphate binding protein	1	1	1	1
8081_TSS_CDS_1013	NC_008800.1	-	3456340	145		mTSS	AGA	YE8081_03265	phoR	phosphate regulon sensor protein	1	1	1	1
8081_TSS_CDS_1014	NC_008800.1	-	3463416	109		mTSS	GCG	YE8081_03269	mak	fructokinase	1	1	1	0
8081_TSS_CDS_1015	NC_008800.1	+	3463593	53		mTSS	CTG	YE8081_03270	rdgC	recombination associated protein	1	0	1	0
8081_TSS_CDS_1016	NC_008800.1	-	3464948	32		mTSS	TCA	YE8081_03271	yaiE	hypothetical protein	1	1	1	0
8081_TSS_CDS_1017	NC_008800.1	-	3466034	108		mTSS	CTA	YE8081_03272	aroL	shikimate kinase	1	1	1	1
8081_TSS_CDS_1018	NC_008800.1	-	3471797	107		mTSS	TGA	YE8081_03277	yafE	methyltransferase type 11	1	0	0	0
8081_TSS_CDS_1019	NC_008800.1	-	3472748	21		mTSS	GAA	YE8081_03279		hypothetical protein	1	1	1	1
8081_TSS_CDS_1020	NC_008800.1	-	3482671	67		mTSS	GAT	YE8081_03282		YcgR family protein	1	0	0	0
8081_TSS_CDS_1021	NC_008800.1	+	3485813	112		mTSS	ATA	YE8081_03285		GntR family transcriptional regulator	1	0	0	0
8081_TSS_CDS_1022	NC_008800.1	-	3488041	78		mTSS	ATC	YE8081_03286	proA	gamma-glutamyl phosphate reductase	1	1	1	0
8081_TSS_CDS_1023	NC_008800.1	-	3489654	21		mTSS	TCT	YE8081_03288	crl	DNA-binding transcriptional regulator Crl	1	1	1	1
8081_TSS_CDS_1024	NC_008800.1	-	3490993	53		mTSS	ATC	YE8081_03289	frsA	fermentation/respiration switch protein	1	1	1	1
8081_TSS_CDS_1025	NC_008800.1	-	3491710	61		mTSS	AAC	YE8081_03290	gpt	xanthine-guanine phosphoribosyltransferase	1	0	0	0
8081_TSS_CDS_1026	NC_008800.1	+	3491834	123		mTSS	ATC	YE8081_03291	pepD	aminoacyl-histidine dipeptidase	1	0	0	0
8081_TSS_CDS_1027	NC_008800.1	-	3496647	0		lmTSS	ATG	YE8081_03295		YheO domain protein	1	1	1	1
8081_TSS_CDS_1028	NC_008800.1	+	3506927	47		mTSS	ATA	YE8081_03306	yafK	hypothetical protein	1	1	1	1
8081_TSS_CDS_1029	NC_008800.1	-	3509207	39		mTSS	GGA	YE8081_03308	gmhA	phosphoheptose isomerase	1	1	1	1
8081_TSS_CDS_1030	NC_008800.1	+	3509380	44		mTSS	TAT	YE8081_03309	fadE	acyl-CoA dehydrogenase	0	1	0	1
8081_TSS_CDS_1031	NC_008800.1	-	3524296	134		mTSS	ACG	YE8081_03314	mtnK	methylthioribose kinase	1	1	0	1
8081_TSS_CDS_1032	NC_008800.1	+	3530321	62		mTSS	TAT	YE8081_03321		major facilitator transporter	0	0	0	1
8081_TSS_CDS_1033	NC_008800.1	-	3539007	22		mTSS	CTG	YE8081_03328	yfiF	putative methyltransferase	1	0	1	0
8081_TSS_CDS_1034	NC_008800.1	+	3539127	79		mTSS	AAC	YE8081_03329	trxC	thioredoxin 2	1	1	0	0
8081_TSS_CDS_1035	NC_008800.1	+	3539760	41		mTSS	CGG	YE8081_03330	yfiP	DTW domain-containing protein	1	0	0	0
8081_TSS_CDS_1036	NC_008800.1	+	3539781	20		mTSS	TAT	YE8081_03330	yfiP	DTW domain-containing protein	0	1	1	1
8081_TSS_CDS_1037	NC_008800.1	+	3543352	71		mTSS	ACT	YE8081_03332	pssA	phosphatidylserine synthase	1	1	0	1
8081_TSS_CDS_1038	NC_008800.1	-	3553297	25		mTSS	GTT	YE8081_03339	gmhB	DD-heptose 17-bisphosphate phosphatase	1	1	1	1
8081_TSS_CDS_1039	NC_008800.1	+	3553393	66		mTSS	ATA	YE8081_03340	metN-1	DL-methionine transporter ATP-binding subunit	1	0	0	0
8081_TSS_CDS_1040	NC_008800.1	-	3553450	178	RLE0251, RLE0282, RLE0278	mTSS	TAT	YE8081_03339	gmhB	DD-heptose 17-bisphosphate phosphatase	0	0	0	1
8081_TSS_CDS_1041	NC_008800.1	+	3553979	22		mTSS	GAA	YE8081_03324	emrR, mprA	transcriptional repressor MprA	1	0	1	0
8081_TSS_CDS_1042	NC_008800.1	+	3556266	28		mTSS	TCT	YE8081_03343	rcsF	outer membrane lipoprotein	1	1	1	1
8081_TSS_CDS_1043	NC_008800.1	-	3560073	85		mTSS	ACA	YE8081_03346	cutF	copper homeostasis and adhesion lipoprotein	1	1	1	1
8081_TSS_CDS_1044	NC_008800.1	+	3561182	84		mTSS	AAG	YE8081_03349		hypothetical protein	1	1	0	1
8081_TSS_CDS_1045	NC_008800.1	-	3574264	16		mTSS	ATT	YE8081_03360	fabZ-1	(3R)-hydroxymyristoyl-ACP dehydratase	1	1	1	1
8081_TSS_CDS_1046	NC_008800.1	-	3581729	164	RLE0004	mTSS	GTC	YE8081_03366	uppS, ispU	undecaprenyl pyrophosphate synthase	1	1	0	1
8081_TSS_CDS_1047	NC_008800.1	-	3583895	39		mTSS	TAT	YE8081_03368	frr	ribosome recycling factor	0	1	1	1
8081_TSS_CDS_1048	NC_008800.1	-	3586927	71		mTSS	CGG	YE8081_03372		t44	1	0	1	0
8081_TSS_CDS_1049	NC_008800.1	+	3591716	118		mTSS	ATT	YE8081_03376		hypothetical protein	1	0	1	0
8081_TSS_CDS_1050	NC_008800.1	-	3592853	29		mTSS	ATT	YE8081_03377		flavodoxin	1	1	1	1
8081_TSS_CDS_1051	NC_008800.1	-	3595717	8		lmTSS	GCC	YE8081_03383		CsrB	1	1	1	1
8081_TSS_CDS_1052	NC_008800.1	+	3597547	133		mTSS	AGG	YE8081_03386	ygdH	hypothetical protein	1	1	0	0
8081_TSS_CDS_1053	NC_008800.1	+	3602754	0		lmTSS	ACT	YE8081_03391		GcvB	1	1	1	1
8081_TSS_CDS_1054	NC_008800.1	-	3603398	69		mTSS	AAC	YE8081_03392		hypothetical protein	1	1	0	1
8081_TSS_CDS_1055	NC_008800.1	+	3607652	25		mTSS	TCA	YE8081_03398		tRNA-Met(cat)	0	1	0	1
8081_TSS_CDS_1056	NC_008800.1	-	3609401	56		mTSS	TCA	YE8081_03400	amiC	N-acetylmuramoyl-L-alanine amidase	1	1	0	0
8081_TSS_CDS_1057	NC_008800.1	-	3629800	17		mTSS	CTT	YE8081_03412	nudH	dinucleoside polyphosphate hydrolase	1	1	1	1
8081_TSS_CDS_1058	NC_008800.1	-	3629816	33		mTSS	ATC	YE8081_03412	nudH	dinucleoside polyphosphate hydrolase	1	1	0	0
8081_TSS_CDS_1059	NC_008800.1	-	3629874	91		mTSS	TTT	YE8081_03412	nudH	dinucleoside polyphosphate hydrolase	0	0	0	1
8081_TSS_CDS_1060	NC_008800.1	-	3630010	227		mTSS	TAA	YE8081_03412	nudH	dinucleoside polyphosphate hydrolase	0	0	0	1
8081_TSS_CDS_1061	NC_008800.1	-	3638241	30		mTSS	GTA	YE8081_03418	aas	bifunctional acyl-[acyl carrier protein] synthetase/2-acylglycerophosphoethanolamine acyltransferase	1	1	1	1
8081_TSS_CDS_1062	NC_008800.1	-	3638400	0		lmTSS	CCC	YE8081_03419		OmrA-B	0	1	1	0
8081_TSS_CDS_1063	NC_008800.1	-	3668435	56		mTSS	ATC	YE8081_03449	dnaJ	chaperone protein DnaJ	1	0	0	1
8081_TSS_CDS_1064	NC_008800.1	+	3674355	26		mTSS	CAA	YE8081_03454	ybaO	AsnC family transcriptional regulator	1	1	1	1
8081_TSS_CDS_1065	NC_008800.1	-	3676352	25		mTSS	ATG	YE8081_03455	hmsT	diguanylate cyclase	1	1	0	0
8081_TSS_CDS_1066	NC_008800.1	-	3679418	20		mTSS	TCG	YE8081_03459	arsR	DNA-binding transcriptional repressor ArsR	1	1	0	0
8081_TSS_CDS_1067	NC_008800.1	-	3682450	33		mTSS	TGT	YE8081_03462		putative inner membrane protein	1	1	1	0
8081_TSS_CDS_1068	NC_008800.1	-	3685820	0		lmTSS	GCG	YE8081_03465		tRNA-Gly(ccc)	1	1	1	1
8081_TSS_CDS_1069	NC_008800.1	-	3688836	264		mTSS	TCC	YE8081_03467	prfB	peptide chain release factor 2	1	0	1	1
8081_TSS_CDS_1070	NC_008800.1	+	3692731	32		mTSS	ATT	YE8081_03471	fldB	flavodoxin FldB	1	1	0	1
8081_TSS_CDS_1071	NC_008800.1	-	3697758	94		mTSS	AGA	YE8081_03476	ygfY	hypothetical protein	1	1	1	1
8081_TSS_CDS_1072	NC_008800.1	-	3699864	76		mTSS	ACT	YE8081_03478	yqfA, hlyIII	hemolysin III family channel protein	0	1	0	0
8081_TSS_CDS_1073	NC_008800.1	-	3706407	221		mTSS	AAA	YE8081_03483	gcvT	glycine cleavage system aminomethyltransferase T	1	0	1	0
8081_TSS_CDS_1074	NC_008800.1	-	3706484	298		mTSS	GCC	YE8081_03483	gcvT	glycine cleavage system aminomethyltransferase T	1	1	1	1
8081_TSS_CDS_1075	NC_008800.1	+	3711867	0		lmTSS	ATT	YE8081_03489		6S	1	1	1	1
8081_TSS_CDS_1076	NC_008800.1	-	3714264	63		mTSS	GTG	YE8081_03491	serA-1	D-3-phosphoglycerate dehydrogenase	1	0	1	0
8081_TSS_CDS_1077	NC_008800.1	-	3715210	33		mTSS	AGG	YE8081_03492	rpiA-1	ribose-5-phosphate isomerase A	1	0	1	0
8081_TSS_CDS_1078	NC_008800.1	-	3717062	14		lmTSS	TAG	YE8081_03494	yggE	hypothetical protein	1	0	1	1
8081_TSS_CDS_1079	NC_008800.1	-	3719133	80		mTSS	GCA	YE8081_03496	mscS	mechanosensitive ion channel MscS	1	1	1	0
8081_TSS_CDS_1080	NC_008800.1	-	3722750	248		mTSS	CTC	YE8081_03498		hypothetical protein	1	0	1	0
8081_TSS_CDS_1081	NC_008800.1	+	3724081	27		mTSS	GTA	YE8081_03500		transglycosylase SLT domain protein	1	1	1	1
8081_TSS_CDS_1082	NC_008800.1	-	3732391	226		mTSS	GTC	YE8081_03505	tktA	transketolase	0	1	1	0
8081_TSS_CDS_1083	NC_008800.1	+	3736698	217		mTSS	CCA	YE8081_03509	metK	S-adenosylmethionine synthetase	1	1	0	1
8081_TSS_CDS_1084	NC_008800.1	-	3739359	31		mTSS	ATA	YE8081_03512		transcriptional regulator ArsR family	1	1	0	0
8081_TSS_CDS_1085	NC_008800.1	+	3740786	31		mTSS	CAA	YE8081_03515	rsmE	16S ribosomal RNA methyltransferase RsmE	1	1	1	0
8081_TSS_CDS_1086	NC_008800.1	+	3742800	96		mTSS	AGT	YE8081_03517	ypgE	putative transcriptional regulator	1	0	0	0
8081_TSS_CDS_1087	NC_008800.1	+	3743937	69		mTSS	ATG	YE8081_03519	aguB	N-carbamoylputrescine amidase	1	1	0	0
8081_TSS_CDS_1088	NC_008800.1	+	3749100	67		mTSS	GAG	YE8081_03524	yggT	hypothetical protein	1	0	0	1
8081_TSS_CDS_1089	NC_008800.1	-	3754336	60		mTSS	ATG	YE8081_03530	yggL	hypothetical protein	1	1	1	0
8081_TSS_CDS_1090	NC_008800.1	+	3755435	35		mTSS	CTA	YE8081_03532	mutY	adenine DNA glycosylase	1	0	1	0
8081_TSS_CDS_1091	NC_008800.1	+	3756590	36		mTSS	TTT	YE8081_03533	yggX	putative Fe(2+)-trafficking protein	1	0	1	0
8081_TSS_CDS_1092	NC_008800.1	+	3758249	34		mTSS	ACT	YE8081_03535		putative membrane protein	1	0	1	0
8081_TSS_CDS_1093	NC_008800.1	+	3775056	39		mTSS	ATT	YE8081_03551		37-kD nucleoid-associated bacterial family protein	1	1	0	1
8081_TSS_CDS_1094	NC_008800.1	+	3776183	6		lmTSS	GCA	YE8081_03552		(p)ppGpp synthetase	1	1	1	1
8081_TSS_CDS_1095	NC_008800.1	+	3777470	25		mTSS	ATC	YE8081_03553		hypothetical protein	1	1	1	1
8081_TSS_CDS_1096	NC_008800.1	+	3783930	16		mTSS	AAC	YE8081_03560	arsR	DNA-binding transcriptional repressor ArsR	1	1	1	1
8081_TSS_CDS_1097	NC_008800.1	-	3790853	24		mTSS	ATC	YE8081_03567		hypothetical protein	1	1	1	1
8081_TSS_CDS_1098	NC_008800.1	-	3792802	41		mTSS	ATG	YE8081_03570	ccdA	gyrase inhibitor antitoxin	1	1	1	1
8081_TSS_CDS_1099	NC_008800.1	+	3807490	30		mTSS	AAC	YE8081_03588		putative DNA-binding protein	1	0	1	1
8081_TSS_CDS_1100	NC_008800.1	-	3820375	17		mTSS	AGA	YE8081_03602		hypothetical protein	1	1	1	1
8081_TSS_CDS_1101	NC_008800.1	+	3829772	186	RLE0093	mTSS	AGC	YE8081_03615		hypothetical protein	0	1	0	1
8081_TSS_CDS_1102	NC_008800.1	-	3831998	383		mTSS	GTA	YE8081_03617		hypothetical protein	1	1	1	0
8081_TSS_CDS_1103	NC_008800.1	-	3855037	45		mTSS	ATT	YE8081_03636	lcrH, sycD	LcrH SycD low calcium response protein H	1	0	0	0
8081_TSS_CDS_1104	NC_008800.1	+	3872914	38		mTSS	CTT	YE8081_03658		putative transcriptional regulator CadC	1	0	0	0
8081_TSS_CDS_1105	NC_008800.1	-	3877598	18		mTSS	TAG	YE8081_03663		hypothetical protein	0	0	0	1
8081_TSS_CDS_1106	NC_008800.1	-	3944051	114		mTSS	AAT	YE8081_03720		major facilitator transporter	1	0	0	0
8081_TSS_CDS_1107	NC_008800.1	+	3944334	101		mTSS	AAG	YE8081_03721	fepB	iron-enterobactin transporter periplasmic binding protein	1	0	1	1
8081_TSS_CDS_1108	NC_008800.1	-	3974065	45		mTSS	TGA	YE8081_03749	exbB	TonB-system energizer ExbB	1	0	1	0
8081_TSS_CDS_1109	NC_008800.1	+	3974433	69		mTSS	AAA	YE8081_03750	metC-1	cystathionine beta-lyase	1	0	1	0
8081_TSS_CDS_1110	NC_008800.1	+	3977828	149		mTSS	ATG	YE8081_03753		putative exported protein	1	0	0	0
8081_TSS_CDS_1111	NC_008800.1	+	3981635	105		mTSS	ATC	YE8081_03755	dkgA-1	25-diketo-D-gluconate reductase A	0	1	0	0
8081_TSS_CDS_1112	NC_008800.1	-	3987454	71		mTSS	GAT	YE8081_03758	plsC	1-acyl-sn-glycerol-3-phosphate acyltransferase	1	0	0	0
8081_TSS_CDS_1113	NC_008800.1	-	3989918	77		mTSS	AGA	YE8081_03759	parC	DNA topoisomerase IV subunit A	1	1	1	1
8081_TSS_CDS_1114	NC_008800.1	+	3990101	52		mTSS	ATT	YE8081_03760	mdaB	putative modulator of drug activity	1	0	1	0
8081_TSS_CDS_1115	NC_008800.1	-	3995609	143		mTSS	GTT	YE8081_03765	icc	cyclic 3'5'-adenosine monophosphate phosphodiesterase	1	0	1	0
8081_TSS_CDS_1116	NC_008800.1	+	3996802	131		mTSS	AAA	YE8081_03768	tolC	outer membrane channel protein	1	1	1	1
8081_TSS_CDS_1117	NC_008800.1	+	3998613	47		mTSS	ACT	YE8081_03769		hypothetical protein	1	1	1	1
8081_TSS_CDS_1118	NC_008800.1	-	4002884	0		lmTSS	GCT	YE8081_03773		FMN	1	1	1	0
8081_TSS_CDS_1119	NC_008800.1	+	4002979	30		mTSS	AGT	YE8081_03774	yqiC	hypothetical protein	1	0	0	0
8081_TSS_CDS_1120	NC_008800.1	-	4014686	49		mTSS	ATT	YE8081_03782	folB	bifunctional dihydroneopterin aldolase/dihydroneopterin triphosphate 2'-epimerase	1	1	1	1
8081_TSS_CDS_1121	NC_008800.1	+	4014704	41		mTSS	ATG	YE8081_03783	plsY	putative glycerol-3-phosphate acyltransferase PlsY	1	1	1	1
8081_TSS_CDS_1122	NC_008800.1	-	4016590	24		mTSS	CGC	YE8081_03784	gcp	putative DNA-binding/iron metalloprotein/AP endonuclease	1	1	1	0
8081_TSS_CDS_1123	NC_008800.1	+	4016877	63		mTSS	ACC	YE8081_03785	rpsU	30S ribosomal protein S21	1	0	1	0
8081_TSS_CDS_1124	NC_008800.1	+	4016918	22		mTSS	TTT	YE8081_03785	rpsU	30S ribosomal protein S21	1	0	1	0
8081_TSS_CDS_1125	NC_008800.1	-	4033821	125		mTSS	ATG	YE8081_03797	gadA	glutamate decarboxylase	0	1	0	0
8081_TSS_CDS_1126	NC_008800.1	+	4034545	43		mTSS	TAA	YE8081_03799		major facilitator transporter	0	0	0	1
8081_TSS_CDS_1127	NC_008800.1	+	4035875	43		mTSS	TAG	YE8081_03800	hdeD	acid-resistance membrane protein	0	1	0	1
8081_TSS_CDS_1128	NC_008800.1	-	4041204	35		mTSS	CAA	YE8081_03803	rsmC-1	rRNA (guanine-N(2)-)-methyltransferase	1	1	1	1
8081_TSS_CDS_1129	NC_008800.1	+	4045489	254		mTSS	GCA	YE8081_03807	terC	integral membrane protein TerC	1	0	1	0
8081_TSS_CDS_1130	NC_008800.1	+	4046916	131		mTSS	CAA	YE8081_03808	sstT	serine/threonine transporter SstT	0	1	0	0
8081_TSS_CDS_1131	NC_008800.1	+	4055527	85		mTSS	ATT	YE8081_03814	exuR	DNA-binding transcriptional repressor ExuR	1	0	0	0
8081_TSS_CDS_1132	NC_008800.1	+	4056619	40		mTSS	TGA	YE8081_03815		putative lipoprotein	1	1	1	1
8081_TSS_CDS_1133	NC_008800.1	+	4058504	107		mTSS	ATA	YE8081_03818	yqjC	hypothetical protein	1	1	1	1
8081_TSS_CDS_1134	NC_008800.1	+	4059093	29		mTSS	TCA	YE8081_03819	yqjD	hypothetical protein	1	0	0	0
8081_TSS_CDS_1135	NC_008800.1	-	4063080	28		mTSS	ATA	YE8081_03824	yhaJ	transcriptional regulator LysR family	1	1	1	1
8081_TSS_CDS_1136	NC_008800.1	-	4067731	0		lmTSS	GGA	YE8081_03829		RNaseP_bact_a	1	1	1	1
8081_TSS_CDS_1137	NC_008800.1	+	4070691	39		mTSS	ATT	YE8081_03832	yraN	putative endonuclease	1	1	1	1
8081_TSS_CDS_1138	NC_008800.1	+	4073894	153		mTSS	GTA	YE8081_03837		ArcZ	1	1	1	1
8081_TSS_CDS_1139	NC_008800.1	-	4086454	182		mTSS	ACT	YE8081_03844	sspA	stringent starvation protein A	1	1	1	0
8081_TSS_CDS_1140	NC_008800.1	-	4087666	164		mTSS	ACC	YE8081_03846	rplM	50S ribosomal protein L13	1	1	1	0
8081_TSS_CDS_1141	NC_008800.1	-	4087696	194		mTSS	CTT	YE8081_03846	rplM	50S ribosomal protein L13	0	0	0	1
8081_TSS_CDS_1142	NC_008800.1	+	4089134	52		mTSS	ATT	YE8081_03848	yhcB	cytochrome d ubiquinol oxidase subunit III	1	1	1	1
8081_TSS_CDS_1143	NC_008800.1	+	4089715	146		mTSS	ATC	YE8081_03849	degQ	protease Do	1	0	0	0
8081_TSS_CDS_1144	NC_008800.1	+	4089793	68		mTSS	TAC	YE8081_03849	degQ	protease Do	0	1	1	1
8081_TSS_CDS_1145	NC_008800.1	-	4094168	34		mTSS	CTG	YE8081_03852		BolA family protein	1	0	0	0
8081_TSS_CDS_1146	NC_008800.1	-	4097687	248	RLE0328, RLE0334	mTSS	GTT	YE8081_03857	mlaF	putative phospholipid import ATP-binding protein MlaF	1	0	1	0
8081_TSS_CDS_1147	NC_008800.1	+	4103593	179		mTSS	TTG	YE8081_03865	yhbH	putative sigma(54) modulation protein	0	1	1	1
8081_TSS_CDS_1148	NC_008800.1	+	4106731	18		mTSS	AAT	YE8081_03869		hypothetical protein	1	0	1	0
8081_TSS_CDS_1149	NC_008800.1	+	4108860	160		mTSS	ATA	YE8081_03872	ridA, tdcF	endoribonuclease L-PSP	1	1	0	0
8081_TSS_CDS_1150	NC_008800.1	+	4108928	92		mTSS	AGT	YE8081_03872	ridA, tdcF	endoribonuclease L-PSP	1	1	1	0
8081_TSS_CDS_1151	NC_008800.1	-	4117183	43		mTSS	AGC	YE8081_03878	treB	PTS system trehalose(maltose)-specific transporter subunit IIBC	1	1	1	0
8081_TSS_CDS_1152	NC_008800.1	-	4132113	55		mTSS	GAG	YE8081_03892	cybC-1	cytochrome b562	1	1	1	1
8081_TSS_CDS_1153	NC_008800.1	+	4133609	148		mTSS	GAT	YE8081_03894	yjgA	ribosome-associated protein	0	0	0	1
8081_TSS_CDS_1154	NC_008800.1	+	4133736	21		mTSS	CTC	YE8081_03894	yjgA	ribosome-associated protein	1	1	0	0
8081_TSS_CDS_1155	NC_008800.1	-	4135334	136		mTSS	TTT	YE8081_03896		guanine-specific ribonuclease N1 and T1	0	0	0	1
8081_TSS_CDS_1156	NC_008800.1	-	4149607	8		lmTSS	TTA	YE8081_03906	maf-1	Maf-like protein	1	1	0	1
8081_TSS_CDS_1157	NC_008800.1	-	4152450	-8		lmTSS	TTT	YE8081_03910		hypothetical protein	1	1	1	1
8081_TSS_CDS_1158	NC_008800.1	-	4152511	53		mTSS	GTC	YE8081_03910		hypothetical protein	1	1	1	1
8081_TSS_CDS_1159	NC_008800.1	+	4157606	137		mTSS	GCT	YE8081_03915	aroQ	3-dehydroquinate dehydratase	1	0	1	0
8081_TSS_CDS_1160	NC_008800.1	+	4157639	104		mTSS	CTT	YE8081_03915	aroQ	3-dehydroquinate dehydratase	1	0	1	0
8081_TSS_CDS_1161	NC_008800.1	+	4157713	30		mTSS	GAT	YE8081_03915	aroQ	3-dehydroquinate dehydratase	1	1	1	1
8081_TSS_CDS_1162	NC_008800.1	+	4163594	124		mTSS	CTT	YE8081_03921	dusB	tRNA-dihydrouridine synthase B	1	1	1	1
8081_TSS_CDS_1163	NC_008800.1	+	4166693	91		mTSS	AAC	YE8081_03924	pcp-1	17 kDa surface antigen	1	1	1	1
8081_TSS_CDS_1164	NC_008800.1	+	4167455	0		lmTSS	ATC	YE8081_03925		cspA	1	1	1	1
8081_TSS_CDS_1165	NC_008800.1	-	4183746	27		mTSS	TGG	YE8081_03945		Putative effector of murein hydrolase LrgA	1	0	0	0
8081_TSS_CDS_1166	NC_008800.1	-	4191709	38		mTSS	TTA	YE8081_03952	ssb	single-stranded DNA-binding protein	1	1	1	1
8081_TSS_CDS_1167	NC_008800.1	-	4199562	14		mTSS	TAA	YE8081_03957	dnaB	replicative DNA helicase	0	0	0	1
8081_TSS_CDS_1168	NC_008800.1	-	4199606	59		mTSS	ACT	YE8081_03957	dnaB	replicative DNA helicase	1	0	0	0
8081_TSS_CDS_1169	NC_008800.1	+	4200764	170		mTSS	TAA	YE8081_03959		hypothetical protein	0	0	0	1
8081_TSS_CDS_1170	NC_008800.1	+	4203303	22		mTSS	ATT	YE8081_03962	zur	zinc uptake transcriptional repressor	1	1	1	1
8081_TSS_CDS_1171	NC_008800.1	-	4204422	90		mTSS	ACG	YE8081_03963		hypothetical protein	0	1	0	1
8081_TSS_CDS_1172	NC_008800.1	-	4205280	28		mTSS	AAG	YE8081_03964	lexA	LexA repressor	1	1	1	1
8081_TSS_CDS_1173	NC_008800.1	+	4205845	29		mTSS	GAA	YE8081_03966	pslB	glycerol-3-phosphate acyltransferase	1	1	0	0
8081_TSS_CDS_1174	NC_008800.1	-	4209851	54		mTSS	TTA	YE8081_03968	ubiC	chorismate pyruvate lyase	1	0	0	0
8081_TSS_CDS_1175	NC_008800.1	-	4217008	270		mTSS	ATT	YE8081_03972	malK	maltose/maltodextrin transporter ATP-binding protein	1	0	0	0
8081_TSS_CDS_1176	NC_008800.1	+	4217280	106		mTSS	GTA	YE8081_03973	malE	maltose ABC transporter periplasmic protein	1	0	0	0
8081_TSS_CDS_1177	NC_008800.1	-	4223819	149		mTSS	ATG	YE8081_03977	pgi	glucose-6-phosphate isomerase	1	0	0	0
8081_TSS_CDS_1178	NC_008800.1	+	4230177	38		mTSS	GAA	YE8081_03981	iclR	transcriptional regulator IclR family	0	1	0	0
8081_TSS_CDS_1179	NC_008800.1	-	4238854	44		mTSS	TCT	YE8081_03987	metA	homoserine O-succinyltransferase	1	0	0	1
8081_TSS_CDS_1180	NC_008800.1	-	4248604	168		mTSS	GAG	YE8081_03996	smg	Smg protein	1	1	0	0
8081_TSS_CDS_1181	NC_008800.1	+	4249653	39		mTSS	TGA	YE8081_03998	def	peptide deformylase	1	1	1	1
8081_TSS_CDS_1182	NC_008800.1	+	4250215	14		mTSS	TTC	YE8081_03999	fmt	methionyl-tRNA formyltransferase	0	0	0	1
8081_TSS_CDS_1183	NC_008800.1	+	4254249	56		mTSS	GTA	YE8081_04002	mscL	large-conductance mechanosensitive channel	1	1	0	0
8081_TSS_CDS_1184	NC_008800.1	-	4255902	37		mTSS	TAT	YE8081_04005		hypothetical protein	0	1	0	1
8081_TSS_CDS_1185	NC_008800.1	-	4255925	60		mTSS	GCC	YE8081_04005		hypothetical protein	1	0	0	0
8081_TSS_CDS_1186	NC_008800.1	-	4270573	22		mTSS	ACT	YE8081_04036	bfr	bacterioferritin	0	1	0	0
8081_TSS_CDS_1187	NC_008800.1	-	4270849	24		mTSS	ACT	YE8081_04037	bfd	bacterioferritin-associated ferredoxin	1	1	1	1
8081_TSS_CDS_1188	NC_008800.1	-	4275454	81		mTSS	GTC	YE8081_04041	rpsL	30S ribosomal protein S12	1	0	1	0
8081_TSS_CDS_1189	NC_008800.1	-	4275552	179		mTSS	GTG	YE8081_04041	rpsL	30S ribosomal protein S12	0	1	0	0
8081_TSS_CDS_1190	NC_008800.1	-	4277368	68		mTSS	TCA	YE8081_04045		YheO domain protein	0	1	0	1
8081_TSS_CDS_1191	NC_008800.1	-	4277417	117		mTSS	ACG	YE8081_04045		YheO domain protein	1	0	0	0
8081_TSS_CDS_1192	NC_008800.1	-	4278435	52		mTSS	TAC	YE8081_04046	fkpA	FKBP-type peptidyl-prolyl cis-trans isomerase	1	0	0	0
8081_TSS_CDS_1193	NC_008800.1	+	4278552	115		mTSS	GCG	YE8081_04047	slyX	SlyX family protein	1	0	1	0
8081_TSS_CDS_1194	NC_008800.1	-	4279749	28		mTSS	AAT	YE8081_04048	slyD	FKBP-type peptidyl-prolyl cis-trans isomerase	1	0	0	0
8081_TSS_CDS_1195	NC_008800.1	+	4282757	11		mTSS	TAT	YE8081_04052	yheS	putative ABC transporter ATP-binding protein	1	1	0	0
8081_TSS_CDS_1196	NC_008800.1	-	4295124	25		mTSS	GAA	YE8081_04064		OsmC family protein	1	1	1	0
8081_TSS_CDS_1197	NC_008800.1	+	4295234	200	RLE0214	mTSS	GAA	YE8081_04065	crp	cAMP-regulatory protein	1	1	1	0
8081_TSS_CDS_1198	NC_008800.1	-	4302675	39		mTSS	GCT	YE8081_04070	ppiA	peptidyl-prolyl cis-trans isomerase A	1	0	0	0
8081_TSS_CDS_1199	NC_008800.1	+	4304328	56		mTSS	AAT	YE8081_04072		transcriptional regulator LacI family	1	1	0	1
8081_TSS_CDS_1200	NC_008800.1	+	4305594	83		mTSS	CTC	YE8081_04073	tsgA	major facilitator superfamily MFS_1	1	0	0	0
8081_TSS_CDS_1201	NC_008800.1	-	4308234	28		mTSS	AAT	YE8081_04074	codA	cytosine deaminase	0	1	0	0
8081_TSS_CDS_1202	NC_008800.1	+	4308463	24		mTSS	AGA	YE8081_04075	nirB	nitrite reductase (NAD(P)H) large subunit	1	0	1	0
8081_TSS_CDS_1203	NC_008800.1	-	4318543	105		mTSS	ATT	YE8081_04083	damX	putative membrane protein interferes with cell division	1	0	1	0
8081_TSS_CDS_1204	NC_008800.1	-	4318549	111		mTSS	TAT	YE8081_04083	damX	putative membrane protein interferes with cell division	0	0	0	1
8081_TSS_CDS_1205	NC_008800.1	-	4320352	103		mTSS	GTC	YE8081_04085	aroK	shikimate kinase I	1	1	1	1
8081_TSS_CDS_1206	NC_008800.1	-	4320475	226	RLE0243	mTSS	GAA	YE8081_04085	aroK	shikimate kinase I	1	1	1	1
8081_TSS_CDS_1207	NC_008800.1	+	4331648	54		mTSS	ATT	YE8081_04096	hslO	Hsp33-like chaperonin	1	0	1	0
8081_TSS_CDS_1208	NC_008800.1	+	4332788	28		mTSS	AGA	YE8081_04097	pckA	phosphoenolpyruvate carboxykinase	1	1	1	1
8081_TSS_CDS_1209	NC_008800.1	-	4336778	35		mTSS	TTA	YE8081_04100	glpE	thiosulfate sulfurtransferase	1	0	0	0
8081_TSS_CDS_1210	NC_008800.1	-	4339741	121		mTSS	GCT	YE8081_04101	malT	transcriptional regulator MalT	1	1	0	0
8081_TSS_CDS_1211	NC_008800.1	+	4339904	35		mTSS	TAA	YE8081_04102	glgP-2	glycogen/starch/alpha-glucan phosphorylase	1	0	0	0
8081_TSS_CDS_1212	NC_008800.1	-	4345399	28		mTSS	AAG	YE8081_04104	nfuA	putative DNA uptake protein	1	1	1	1
8081_TSS_CDS_1213	NC_008800.1	+	4347185	52		mTSS	GTC	YE8081_04107		hypothetical protein	1	1	1	1
8081_TSS_CDS_1214	NC_008800.1	-	4350503	70		mTSS	AAT	YE8081_04110	feoA	ferrous iron transport protein A	1	1	1	1
8081_TSS_CDS_1215	NC_008800.1	-	4353497	45		mTSS	CTA	YE8081_04111	yhgF	RNA-binding S1 domain-containing protein	1	0	0	0
8081_TSS_CDS_1216	NC_008800.1	+	4355101	32		mTSS	ATT	YE8081_04114	greB	transcription elongation factor GreB	1	0	0	0
8081_TSS_CDS_1217	NC_008800.1	+	4355675	76		mTSS	ATA	YE8081_04115	ompR	osmolarity response regulator	0	1	0	0
8081_TSS_CDS_1218	NC_008800.1	+	4355719	32		mTSS	ATT	YE8081_04115	ompR	osmolarity response regulator	1	0	1	0
8081_TSS_CDS_1219	NC_008800.1	+	4358546	47		mTSS	GAA	YE8081_04118	glpD	glycerol-3-phosphate dehydrogenase	1	1	1	0
8081_TSS_CDS_1220	NC_008800.1	-	4378492	44		mTSS	ATA	YE8081_04130	gntK, idnK	carbohydrate kinase	1	0	1	0
8081_TSS_CDS_1221	NC_008800.1	-	4381035	29		mTSS	CCC	YE8081_04132	gntR	transcriptional regulator LacI family	0	1	0	0
8081_TSS_CDS_1222	NC_008800.1	-	4382016	22		mTSS	AAA	YE8081_04133	ydiJ, yhaK, yhhW	pirin domain protein	1	1	1	0
8081_TSS_CDS_1223	NC_008800.1	+	4382351	24		mTSS	AAT	YE8081_04135		Hypothetical protein	1	0	0	1
8081_TSS_CDS_1224	NC_008800.1	-	4387061	49		mTSS	ATG	YE8081_04138	iolD	thiamine pyrophosphate binding domain-containing protein	1	0	0	0
8081_TSS_CDS_1225	NC_008800.1	+	4387420	63		mTSS	AGA	YE8081_04139	iolC	ribokinase-like domain-containing protein	1	0	0	0
8081_TSS_CDS_1226	NC_008800.1	-	4393165	165		mTSS	ATC	YE8081_04142	mmsA, iolA	methylmalonate-semialdehyde dehydrogenase	1	0	1	0
8081_TSS_CDS_1227	NC_008800.1	+	4394855	0		lmTSS	ATG	YE8081_04145		LysR family transcriptional regulator	1	0	0	1
8081_TSS_CDS_1228	NC_008800.1	+	4395921	39		mTSS	TAA	YE8081_04146	ybhA-1, ybjI-1, yidA-1, yigL -1	sugar phosphatase	0	0	0	1
8081_TSS_CDS_1229	NC_008800.1	+	4412330	29		mTSS	GTT	YE8081_04160	pitA	phosphate transporter	1	0	0	0
8081_TSS_CDS_1230	NC_008800.1	+	4415608	92		mTSS	GCA	YE8081_04163	gdhA	glutamate dehydrogenase	1	0	0	0
8081_TSS_CDS_1231	NC_008800.1	-	4419630	21		mTSS	TAC	YE8081_04165	rsmJ	putative methyltransferase	1	1	1	1
8081_TSS_CDS_1232	NC_008800.1	-	4421726	72		mTSS	AAT	YE8081_04166	opdA	oligopeptidase A	1	0	0	1
8081_TSS_CDS_1233	NC_008800.1	+	4421884	108		mTSS	ATA	YE8081_04167	rlmJ	23S rRNA (adenine2030-N6)-methyltransferase	1	1	0	0
8081_TSS_CDS_1234	NC_008800.1	+	4422932	80		mTSS	CTT	YE8081_04168	gor	glutathione reductase	1	1	1	1
8081_TSS_CDS_1235	NC_008800.1	-	4433269	76		mTSS	AAG	YE8081_04173		EAL domain-containing protein	1	0	1	1
8081_TSS_CDS_1236	NC_008800.1	+	4433395	33		mTSS	TCA	YE8081_04174	praC	4-oxalocrotonate tautomerase	0	1	0	0
8081_TSS_CDS_1237	NC_008800.1	-	4438244	86		mTSS	AAG	YE8081_04177	dctA	C4-dicarboxylate transporter DctA	1	1	1	0
8081_TSS_CDS_1238	NC_008800.1	-	4454709	117		mTSS	AAA	YE8081_04187		Hypothetical protein	1	1	0	0
8081_TSS_CDS_1239	NC_008800.1	-	4454713	121		mTSS	CAA	YE8081_04187		Hypothetical protein	0	0	0	1
8081_TSS_CDS_1240	NC_008800.1	-	4475368	201	RLE0293	mTSS	ATA	YE8081_04204	eptB	phosphoethanolamine transferase	1	1	1	0
8081_TSS_CDS_1241	NC_008800.1	-	4475896	44		mTSS	TCG	YE8081_04205		putative osmotic/stress related protein	0	1	0	0
8081_TSS_CDS_1242	NC_008800.1	-	4477650	63		mTSS	ATA	YE8081_04206		hypothetical protein	1	1	1	1
8081_TSS_CDS_1243	NC_008800.1	-	4482643	58		mTSS	AAA	YE8081_04209	hutU	urocanate hydratase	0	0	0	1
8081_TSS_CDS_1244	NC_008800.1	+	4494193	23		mTSS	AAA	YE8081_04219	galR-1	DNA-binding transcriptional regulator GalR	1	0	0	1
8081_TSS_CDS_1245	NC_008800.1	-	4498328	32		mTSS	GAT	YE8081_04222		hypothetical protein	1	1	1	0
8081_TSS_CDS_1246	NC_008800.1	+	4499383	27		mTSS	ATG	YE8081_04227		filamentation induced by cAMP protein Fic	1	1	1	1
8081_TSS_CDS_1247	NC_008800.1	-	4504047	33		mTSS	ATA	YE8081_04231		integrase family protein	0	0	0	1
8081_TSS_CDS_1248	NC_008800.1	-	4504272	0		lmTSS	GGA	YE8081_04232		tRNA-SeC(tca)	1	1	1	1
8081_TSS_CDS_1249	NC_008800.1	+	4514802	60		mTSS	GCA	YE8081_04241		Putative transcriptional regulator	1	1	0	1
8081_TSS_CDS_1250	NC_008800.1	-	4516845	72		mTSS	CTG	YE8081_04242		acyltransferase 3	1	1	1	1
8081_TSS_CDS_1251	NC_008800.1	+	4516951	73		mTSS	CCT	YE8081_04243	mdfA	major facilitator superfamily MFS_1	1	1	1	1
8081_TSS_CDS_1252	NC_008800.1	-	4519925	80		mTSS	TAT	YE8081_04245		helix-turn-helix family protein	0	0	0	1
8081_TSS_CDS_1253	NC_008800.1	-	4529092	157	FdoG1_thermometer	mTSS	AAG	YE8081_04253	fdoG	molybdopterin oxidoreductase Fe4S4 region	1	1	1	1
8081_TSS_CDS_1254	NC_008800.1	+	4533081	28		mTSS	TCC	YE8081_04257	yiiM	protein yiiM	1	1	1	1
8081_TSS_CDS_1255	NC_008800.1	-	4534741	164		mTSS	ATC	YE8081_04259		hypothetical protein	1	1	1	1
8081_TSS_CDS_1256	NC_008800.1	-	4535284	49		mTSS	AAC	YE8081_04260	yibL	hypothetical protein	1	1	1	0
8081_TSS_CDS_1257	NC_008800.1	-	4541657	108		mTSS	GCA	YE8081_04265	mtlA	PTS system mannitol-specific transporter subunit Iic transporter subunit	1	0	0	0
8081_TSS_CDS_1258	NC_008800.1	-	4543351	63		mTSS	TGG	YE8081_04267	yiaF	putative lipoprotein	0	1	0	0
8081_TSS_CDS_1259	NC_008800.1	+	4558457	30		mTSS	TCA	YE8081_04279	avtA	valine-pyruvate transaminase	1	1	1	0
8081_TSS_CDS_1260	NC_008800.1	+	4561629	85		mTSS	AAC	YE8081_04280	yidE	YidE/YbjL duplication	1	1	0	0
8081_TSS_CDS_1261	NC_008800.1	-	4562931	111		mTSS	AGG	YE8081_04283	ibpA	heat shock protein IbpA	1	0	0	0
8081_TSS_CDS_1262	NC_008800.1	+	4563062	141		mTSS	AAA	YE8081_04284		hypothetical protein	0	1	0	1
8081_TSS_CDS_1263	NC_008800.1	-	4567873	25		mTSS	ATT	YE8081_04288	ybhA-1, ybjI-1, yidA-1, yigL -1	sugar phosphatase	1	1	0	0
8081_TSS_CDS_1264	NC_008800.1	-	4570467	35		mTSS	TCA	YE8081_04289	gyrB	DNA gyrase subunit B	1	1	0	1
8081_TSS_CDS_1265	NC_008800.1	-	4574384	191		mTSS	TCC	YE8081_04292	dnaA	chromosomal replication initiation protein	1	1	1	1
8081_TSS_CDS_1266	NC_008800.1	-	4574535	342		mTSS	CCG	YE8081_04292	dnaA	chromosomal replication initiation protein	1	1	1	1
8081_TSS_CDS_1267	NC_008800.1	+	4574645	253		mTSS	CTA	YE8081_04294	rpmH	50S ribosomal protein L34	1	1	1	0
8081_TSS_CDS_1268	NC_008800.1	+	4578856	71		mTSS	ATG	YE8081_04299	fabV	trans-2-enoyl-CoA reductase	1	0	1	1
8081_TSS_CDS_1269	NC_008800.1	-	4590243	31		mTSS	AAC	YE8081_04308	adeP, purP, yieG	adenine permease AdeP	1	1	1	1
8081_TSS_CDS_1270	NC_008800.1	-	4597440	48		mTSS	ATT	YE8081_04316	pstB-2	phosphate transporter ATP-binding protein	1	1	1	0
8081_TSS_CDS_1271	NC_008800.1	-	4600627	63		mTSS	GCA	YE8081_04319	pstS-2	phosphate ABC transporter substrate-binding protein	1	0	0	0
8081_TSS_CDS_1272	NC_008800.1	-	4603201	50		mTSS	TCA	YE8081_04321	glmS	glucosamine--fructose-6-phosphate aminotransferase	1	0	1	0
8081_TSS_CDS_1273	NC_008800.1	-	4603261	110		mTSS	AAA	YE8081_04321	glmS	glucosamine--fructose-6-phosphate aminotransferase	0	1	1	0
8081_TSS_CDS_1274	NC_008800.1	-	4604754	26		mTSS	ATT	YE8081_04322	glmU	bifunctional N-acetylglucosamine-1-phosphate uridyltransferase/glucosamine-1-phosphate acetyltransferase	1	0	0	0
8081_TSS_CDS_1275	NC_008800.1	-	4612085	61		mTSS	ACT	YE8081_04330	atpB	F0F1 ATP synthase subunit A	0	1	1	0
8081_TSS_CDS_1276	NC_008800.1	-	4612551	88		mTSS	GTT	YE8081_04331	atpI	F0F1 ATP synthase subunit I	1	1	1	0
Virulence plasmid
8081_TSS_CDS_1277	NC_008791.1	+	588	40		mTSS	GGG	YE8081_04334		putative transposase	1	1	1	1
8081_TSS_CDS_1278	NC_008791.1	-	3009	170		mTSS	TTA	YE8081_04338	yopQ	yop targeting protein YopK YopQ	0	0	0	1
8081_TSS_CDS_1279	NC_008791.1	+	3212	140		mTSS	ATG	YE8081_04339	yopT	yop targeted effector YopT	1	1	1	1
8081_TSS_CDS_1280	NC_008791.1	+	6367	165		mTSS	AGG	YE8081_04341		hypothetical protein	1	1	1	1
8081_TSS_CDS_1281	NC_008791.1	-	18369	37		mTSS	AAT	YE8081_04356	yopN, lcrE	YopN LcrE membrane-bound Yop targeting protein	1	1	0	1
8081_TSS_CDS_1282	NC_008791.1	-	18434	102		mTSS	GCA	YE8081_04356	yopN, lcrE	YopN LcrE membrane-bound Yop targeting protein	1	0	1	0
8081_TSS_CDS_1283	NC_008791.1	+	18507	23		mTSS	AAT	YE8081_04357	sctN	type III secretion system ATPase	1	1	1	0
8081_TSS_CDS_1284	NC_008791.1	+	20049	261		mTSS	TTT	YE8081_04359	yscP	YscP type III secretion protein	1	0	1	0
8081_TSS_CDS_1285	NC_008791.1	+	21467	201		mTSS	TAT	YE8081_04360	yscQ	type III secretion system protein	0	0	0	1
8081_TSS_CDS_1286	NC_008791.1	+	25672	259	LcrF_thermometer	mTSS	GTC	YE8081_04365	virG yscW	VirG YscW Yop targeting lipoprotein	1	1	1	1
8081_TSS_CDS_1287	NC_008791.1	+	29646	259	ROSE element	mTSS	TAA	YE8081_04369	yscD	YscD type III secretion protein	0	1	0	1
8081_TSS_CDS_1288	NC_008791.1	+	31835	134	RLE0265	mTSS	GAA	YE8081_04373	yscH, yopR	YscH YopR LcrP type III secretion protein	1	0	0	1
8081_TSS_CDS_1289	NC_008791.1	+	36009	40		mTSS	GTG	YE8081_04379	yopH	YopH protein-tyrosine phosphatase Yop effector	1	1	1	1
8081_TSS_CDS_1290	NC_008791.1	-	38316	208		mTSS	GTA	YE8081_04380	sycH	SycH YopH targeting protein	1	1	0	1
8081_TSS_CDS_1291	NC_008791.1	+	39019	28		mTSS	GTT	YE8081_04382	yopE	outer membrane virulence protein	1	1	1	1
8081_TSS_CDS_1292	NC_008791.1	-	41695	26		mTSS	ACT	YE8081_04387		hypothetical protein	1	1	1	1
8081_TSS_CDS_1293	NC_008791.1	-	45205	146		mTSS	CCC	YE8081_04391	sopA	plasmid-partitioning protein SopA	1	1	1	0
8081_TSS_CDS_1294	NC_008791.1	-	48585	263		mTSS	AAC	YE8081_04395	yadA	Yersinia adhesin A YadA	1	1	1	1
8081_TSS_CDS_1295	NC_008791.1	+	48809	26		mTSS	TGT	YE8081_04396		pseudogene	1	0	1	1
8081_TSS_CDS_1296	NC_008791.1	+	53585	140		mTSS	TTT	YE8081_04402		transposase	0	0	0	1
8081_TSS_CDS_1297	NC_008791.1	+	59773	26		mTSS	GAC	YE8081_04409	yscM, lcrQ	YscM LcrQ type III secretion regulatory	1	1	1	1
8081_TSS_CDS_1298	NC_008791.1	+	65952	41		mTSS	ATG	YE8081_04419		putative plasmid copy number control protein	1	1	1	0
8081_TSS_CDS_1299	NC_008791.1	+	66335	214		mTSS	ATT	YE8081_04421	repA	replication initiation protein	1	1	1	1
ID: identity
TSS: transcriptional start site
UTR: untranslated region
nt: nucleotide
1Orientation of the predicted TSS on the Y. enterocolitica 8081v chromosome or pYV virulence plasmid (("+") forward and ("-") reverse strand according to NC_008800.1 for the chromosome or NC_008791.1 for the virulence plasmid pYV ).
2Genomic coordinates of the predicted TSS on the Y. enterocolitica 8081v chromosome or pYV virulence plasmid according to the forward strand.
3Distance between the predicted TSS and the annotated translational start site of the downstream located gene.
4Predicted using the Rfam Database and RibEx Riboswitch Explorer.
5Denotes the TSS category: mTSS (TSS of messenger RNAs); lmTSS (TSS of leaderless mRNAs)
6Denotes the first 3 synthesized 5' nucleotides of the respective mRNA.
7Indicates if a TSS was bioinformatically predicted within the respective cDNA libraries; 1: identified; 0: not identified.

## Sheet: Y1 TSS
Dataset S1-3: Y. enterocolitica Y1 transcriptional start sites associated with protein coding genes
TSS ID	Accession ID	Strand1	TSS location2	Length 5'-UTR3 [nt]	Feature in 5' UTR4	TSS category5	First 3 nt6	Associated feature	Gene symbol	Gene description	Identified in YEY1_E257	Identified in YEY1_S257	Identified in YEY1_E377	Identified in YEY1_S377
Chromosome
Y1_TSS_CDS_1	CP030980	+	3737	35		mTSS	TCA	YEY1_00004	gyrB	DNA gyrase subunit B	0	1	0	1
Y1_TSS_CDS_2	CP030980	+	6332	25		mTSS	ATT	YEY1_00005	ybhA-1, ybjI-1, yidA-1, yigL -1	sugar phosphatase	1	1	1	1
Y1_TSS_CDS_3	CP030980	-	11167	150		mTSS	AAA	YEY1_00009		hypothetical protein	0	1	0	1
Y1_TSS_CDS_4	CP030980	+	11298	112		mTSS	AGG	YEY1_00010	ibpA	heat shock protein IbpA	0	0	0	1
Y1_TSS_CDS_5	CP030980	-	17508	30		mTSS	TCA	YEY1_00014	avtA	valine-pyruvate transaminase	1	1	0	0
Y1_TSS_CDS_6	CP030980	+	34559	63		mTSS	TGG	YEY1_00026	yiaF	putative lipoprotein	0	1	0	0
Y1_TSS_CDS_7	CP030980	+	43061	49		mTSS	AAC	YEY1_00032	yibL	hypothetical protein	1	0	0	1
Y1_TSS_CDS_8	CP030980	-	45095	29		mTSS	ACC	YEY1_00035	yiiM	protein yiiM	1	1	1	1
Y1_TSS_CDS_9	CP030980	-	48099	58		mTSS	AAT	YEY1_00037	sodA	superoxide dismutase	1	1	1	1
Y1_TSS_CDS_10	CP030980	+	49049	157	FdoG1_thermometer	mTSS	TAA	YEY1_00039	fdoG	molybdopterin oxidoreductase Fe4S4 region	1	1	0	1
Y1_TSS_CDS_11	CP030980	-	59490	73		mTSS	CCT	YEY1_00047	mdfA	major facilitator superfamily MFS_1	1	1	1	1
Y1_TSS_CDS_12	CP030980	+	59793	72		mTSS	CTG	YEY1_00048		acyltransferase 3	1	0	1	0
Y1_TSS_CDS_13	CP030980	-	61836	60		mTSS	GCA	YEY1_00049		Putative transcriptional regulator	0	1	0	0
Y1_TSS_CDS_14	CP030980	+	72443	0		lmTSS	GGA	YEY1_00059	tRNA-SeC	tRNA-SeC(tca)	1	1	1	1
Y1_TSS_CDS_15	CP030980	+	72668	33		mTSS	ATA	YEY1_00060		integrase family protein	1	0	0	0
Y1_TSS_CDS_16	CP030980	-	85401	58		mTSS	AAA	YEY1_00070	hutU	urocanate hydratase	1	1	0	0
Y1_TSS_CDS_17	CP030980	+	100972	23		mTSS	AAA	YEY1_00084	galR-1	DNA-binding transcriptional regulator GalR	0	0	0	1
Y1_TSS_CDS_18	CP030980	-	104599	42		mTSS	AAC	YEY1_00086		hypothetical protein	1	1	1	1
Y1_TSS_CDS_19	CP030980	+	106750	63		mTSS	ATA	YEY1_00089		hypothetical protein	1	0	0	1
Y1_TSS_CDS_20	CP030980	-	119662	44		mTSS	TCG	YEY1_00099		putative osmotic/stress related protein	0	1	0	0
Y1_TSS_CDS_21	CP030980	+	131576	118		mTSS	AAA	YEY1_00109		Hypothetical protein	0	1	0	1
Y1_TSS_CDS_22	CP030980	-	152705	33		mTSS	TCA	YEY1_00124	praC	4-oxalocrotonate tautomerase	1	1	1	0
Y1_TSS_CDS_23	CP030980	-	164288	108		mTSS	ATA	YEY1_00131	rlmJ	23S rRNA (adenine2030-N6)-methyltransferase	1	1	1	0
Y1_TSS_CDS_24	CP030980	+	164445	72		mTSS	AAT	YEY1_00132	opdA	oligopeptidase A	0	0	0	1
Y1_TSS_CDS_25	CP030980	+	166541	22		mTSS	TTA	YEY1_00133	rsmJ	23S rRNA (adenine2030-N6)-methyltransferase	1	1	0	0
Y1_TSS_CDS_26	CP030980	-	173873	29		mTSS	GTT	YEY1_00138	pitA	phosphate transporter	1	1	1	0
Y1_TSS_CDS_27	CP030980	-	192511	0		lmTSS	ATG	YEY1_00155		LysR family transcriptional regulator	0	1	0	1
Y1_TSS_CDS_28	CP030980	+	194201	165		mTSS	ATC	YEY1_00157	mmsA, iolA	methylmalonate-semialdehyde dehydrogenase	1	0	0	0
Y1_TSS_CDS_29	CP030980	-	199946	63		mTSS	AGA	YEY1_00160	iolC	ribokinase-like domain-containing protein	1	0	0	0
Y1_TSS_CDS_30	CP030980	-	205015	24		mTSS	AAT	YEY1_00164		Hypothetical protein	1	1	1	1
Y1_TSS_CDS_31	CP030980	+	205350	22		mTSS	AAA	YEY1_00166	ydiJ, yhaK, yhhW	pirin domain protein	1	1	0	0
Y1_TSS_CDS_32	CP030980	+	206293	29		mTSS	CCC	YEY1_00167	gntR	transcriptional regulator LacI family	1	0	1	0
Y1_TSS_CDS_33	CP030980	+	208836	44		mTSS	ATA	YEY1_00169	gntK, idnK	carbohydrate kinase	1	0	1	1
Y1_TSS_CDS_34	CP030980	-	228591	47		mTSS	GAA	YEY1_00181	glpD	glycerol-3-phosphate dehydrogenase	1	1	1	0
Y1_TSS_CDS_35	CP030980	-	235785	121		mTSS	GCT	YEY1_00187	malT	transcriptional regulator MalT	1	1	0	0
Y1_TSS_CDS_36	CP030980	+	242862	28		mTSS	AAG	YEY1_00191	nfuA	putative DNA uptake protein	1	1	1	1
Y1_TSS_CDS_37	CP030980	+	244654	52		mTSS	GTC	YEY1_00194		hypothetical protein	1	1	1	1
Y1_TSS_CDS_38	CP030980	-	248097	70		mTSS	AAT	YEY1_00197	feoA	ferrous iron transport protein A	1	0	1	0
Y1_TSS_CDS_39	CP030980	-	251091	45		mTSS	CTA	YEY1_00198	yhgF	RNA-binding S1 domain-containing protein	1	0	1	0
Y1_TSS_CDS_40	CP030980	+	255576	32		mTSS	ATT	YEY1_00203	greB	transcription elongation factor GreB	1	1	1	0
Y1_TSS_CDS_41	CP030980	+	256150	76		mTSS	ATA	YEY1_00204	ompR	osmolarity response regulator	1	0	0	0
Y1_TSS_CDS_42	CP030980	+	256194	32		mTSS	ATT	YEY1_00204	ompR	osmolarity response regulator	1	1	0	0
Y1_TSS_CDS_43	CP030980	-	260771	28		mTSS	AGA	YEY1_00206	pckA	phosphoenolpyruvate carboxykinase	1	0	1	0
Y1_TSS_CDS_44	CP030980	-	261911	54		mTSS	ATT	YEY1_00207	hslO	Hsp33-like chaperonin	1	0	1	0
Y1_TSS_CDS_45	CP030980	+	272894	229	RLE0243	mTSS	GAA	YEY1_00218	aroK	shikimate kinase I	1	0	1	0
Y1_TSS_CDS_46	CP030980	+	273018	105		mTSS	TCT	YEY1_00218	aroK	shikimate kinase I	1	1	1	1
Y1_TSS_CDS_47	CP030980	+	274821	110		mTSS	ATC	YEY1_00220	damX	putative membrane protein interferes with cell division	1	1	0	0
Y1_TSS_CDS_48	CP030980	+	274826	105		mTSS	ATT	YEY1_00220	damX	putative membrane protein interferes with cell division	1	1	1	0
Y1_TSS_CDS_49	CP030980	-	284769	24		mTSS	AGA	YEY1_00228	nirB	nitrite reductase (NAD(P)H) large subunit	1	0	1	0
Y1_TSS_CDS_50	CP030980	-	287638	83		mTSS	CCT	YEY1_00230	tsgA	major facilitator superfamily MFS_1	1	0	0	0
Y1_TSS_CDS_51	CP030980	-	288904	56		mTSS	AAT	YEY1_00231		transcriptional regulator LacI family	0	1	0	1
Y1_TSS_CDS_52	CP030980	+	290557	39		mTSS	GCT	YEY1_00234	ppiA	peptidyl-prolyl cis-trans isomerase A	1	0	1	0
Y1_TSS_CDS_53	CP030980	-	298284	200	RLE0214	mTSS	ATC	YEY1_00239	crp	cAMP-regulatory protein	1	1	1	1
Y1_TSS_CDS_54	CP030980	+	298394	25		mTSS	GAA	YEY1_00240		OsmC family protein	1	1	1	1
Y1_TSS_CDS_55	CP030980	-	310480	12		mTSS	ATA	YEY1_00252	yheS	putative ABC transporter ATP-binding protein	1	1	1	1
Y1_TSS_CDS_56	CP030980	+	313494	28		mTSS	AAT	YEY1_00256	slyD	FKBP-type peptidyl-prolyl cis-trans isomerase	1	0	1	0
Y1_TSS_CDS_57	CP030980	-	314505	115		mTSS	GCG	YEY1_00257	slyX	SlyX family protein	1	1	1	1
Y1_TSS_CDS_58	CP030980	+	314622	52		mTSS	TAC	YEY1_00258	fkpA	FKBP-type peptidyl-prolyl cis-trans isomerase	1	1	1	1
Y1_TSS_CDS_59	CP030980	+	315647	118		mTSS	CAC	YEY1_00259		YheO domain protein	1	0	1	0
Y1_TSS_CDS_60	CP030980	+	315697	68		mTSS	TTC	YEY1_00259		YheO domain protein	1	1	1	1
Y1_TSS_CDS_61	CP030980	+	317528	179		mTSS	GTG	YEY1_00263	rpsL	30S ribosomal protein S12	0	1	0	1
Y1_TSS_CDS_62	CP030980	+	317626	81		mTSS	GTC	YEY1_00263	rpsL	30S ribosomal protein S12	1	0	1	0
Y1_TSS_CDS_63	CP030980	+	322225	24		mTSS	ACT	YEY1_00267	bfd	bacterioferritin-associated ferredoxin	1	1	1	1
Y1_TSS_CDS_64	CP030980	+	322501	22		mTSS	ACT	YEY1_00268	bfr	bacterioferritin	0	1	0	0
Y1_TSS_CDS_65	CP030980	+	337171	38		mTSS	CTA	YEY1_00299		hypothetical protein	1	1	1	1
Y1_TSS_CDS_66	CP030980	-	344514	14		mTSS	TTC	YEY1_00306	fmt	methionyl-tRNA formyltransferase	0	0	0	1
Y1_TSS_CDS_67	CP030980	-	345076	39		mTSS	TGA	YEY1_00307	def	peptide deformylase	1	1	1	1
Y1_TSS_CDS_68	CP030980	+	346126	139		mTSS	GAG	YEY1_00309	smg	Smg protein	1	1	1	1
Y1_TSS_CDS_69	CP030980	+	360651	130		mTSS	ACG	YEY1_00321	gltP-2	glutamate/aspartate:proton symporter	1	0	1	1
Y1_TSS_CDS_70	CP030980	+	397583	29		mTSS	AAA	YEY1_00364		hypothetical protein	1	1	1	1
Y1_TSS_CDS_71	CP030980	-	400647	65		mTSS	AGG	YEY1_00365	kefA, mscK	potassium efflux protein KefA	1	1	1	1
Y1_TSS_CDS_72	CP030980	-	421510	54		mTSS	GTC	YEY1_00383	yidC	putative transcriptional regulator	1	1	1	0
Y1_TSS_CDS_73	CP030980	-	421588	132		mTSS	TTG	YEY1_00383	yidC	putative transcriptional regulator	1	1	1	0
Y1_TSS_CDS_74	CP030980	-	428157	120		mTSS	AGC	YEY1_00388	aspA	aspartate ammonia-lyase	1	1	1	1
Y1_TSS_CDS_75	CP030980	+	429185	75		mTSS	CAC	YEY1_00390	groES	co-chaperonin GroES	1	1	1	1
Y1_TSS_CDS_76	CP030980	+	433071	38		mTSS	CAT	YEY1_00394	efp-2, yeiP	elongation factor P	1	1	1	1
Y1_TSS_CDS_77	CP030980	-	433112	63		mTSS	CCA	YEY1_00393	epmB, yjeK	lysine 23-aminomutase YodO family protein	1	1	1	1
Y1_TSS_CDS_78	CP030980	+	439060	27		mTSS	CCC	YEY1_00402	epmA, poxA	elongation factor P--(R)-beta-lysine ligase	1	0	1	0
Y1_TSS_CDS_79	CP030980	-	444557	70		mTSS	TTA	YEY1_00404	psd	phosphatidylserine decarboxylase	1	1	1	1
Y1_TSS_CDS_80	CP030980	+	446618	63		mTSS	CGT	YEY1_00407		tRNA-Gly(gcc)	1	0	1	0
Y1_TSS_CDS_81	CP030980	+	448363	26		mTSS	ACT	YEY1_00410	nnr, yjeF	bifunctional NAD(P)H-hydrate repair enzyme Nnr	1	1	1	1
Y1_TSS_CDS_82	CP030980	+	454045	200		mTSS	GCA	YEY1_00414	miaA	tRNA delta(2)-isopentenylpyrophosphate transferase	1	1	0	0
Y1_TSS_CDS_83	CP030980	+	455213	90		mTSS	CTA	YEY1_00415	hfq	RNA-binding protein Hfq	1	1	1	1
Y1_TSS_CDS_84	CP030980	+	459769	28		mTSS	TTT	YEY1_00420	purA	adenylosuccinate synthetase	1	0	0	0
Y1_TSS_CDS_85	CP030980	+	459775	22		mTSS	AAG	YEY1_00420	purA	adenylosuccinate synthetase	0	1	1	1
Y1_TSS_CDS_86	CP030980	+	469557	95		mTSS	GTC	YEY1_00428	rpsF	30S ribosomal protein S6	1	0	1	0
Y1_TSS_CDS_87	CP030980	+	470202	173		mTSS	AAT	YEY1_00429	rpsR	30S ribosomal protein S18	0	0	1	0
Y1_TSS_CDS_88	CP030980	-	472585	60		mTSS	CTA	YEY1_00432	ytfB	opacity-associated protein A	1	1	1	1
Y1_TSS_CDS_89	CP030980	-	472692	167		mTSS	AGG	YEY1_00432	ytfB	opacity-associated protein A	1	1	1	1
Y1_TSS_CDS_90	CP030980	+	472781	31		mTSS	TTC	YEY1_00433	fklB	peptidyl-prolyl cis-trans isomerase	1	1	1	1
Y1_TSS_CDS_91	CP030980	-	478232	164		mTSS	GTG	YEY1_00437	ytfJ	hypothetical protein	0	1	0	1
Y1_TSS_CDS_92	CP030980	+	478310	82		mTSS	GCA	YEY1_00438	ytfK	hypothetical protein	1	1	1	1
Y1_TSS_CDS_93	CP030980	+	480931	353		mTSS	ATT	YEY1_00441	ytfM	surface antigen (D15)	1	1	1	1
Y1_TSS_CDS_94	CP030980	+	486818	86		mTSS	TAT	YEY1_00443	ytfP	AIG2 family protein	0	0	0	1
Y1_TSS_CDS_95	CP030980	+	486871	33		mTSS	ATT	YEY1_00443	ytfP	AIG2 family protein	0	1	0	0
Y1_TSS_CDS_96	CP030980	-	488098	33		mTSS	ACT	YEY1_00444	ppa	inorganic pyrophosphatase	1	1	1	0
Y1_TSS_CDS_97	CP030980	-	491203	58		mTSS	ATC	YEY1_00446	fbp	fructose-16-bisphosphatase	1	1	0	0
Y1_TSS_CDS_98	CP030980	+	491286	29		mTSS	AAA	YEY1_00447	mpl	UDP-N-acetylmuramate--L-alanyl-gamma-D-glutamyl-meso-diaminopimelate ligase	1	1	1	1
Y1_TSS_CDS_99	CP030980	-	494130	30		mTSS	ATT	YEY1_00449	argR	arginine repressor	1	1	1	1
Y1_TSS_CDS_100	CP030980	+	494342	222		mTSS	GAT	YEY1_00450	mdh	malate dehydrogenase	1	0	1	0
Y1_TSS_CDS_101	CP030980	-	495940	92		mTSS	TAA	YEY1_00451	ner-2, nlp-2, sfsB-2	putative transcriptional regulator Nlp	1	1	1	1
Y1_TSS_CDS_102	CP030980	-	497483	74		mTSS	TCT	YEY1_00453	ispB	octaprenyl diphosphate synthase	1	1	1	1
Y1_TSS_CDS_103	CP030980	+	497603	66		mTSS	CTA	YEY1_00454	rplU	50S ribosomal protein L21	1	1	1	0
Y1_TSS_CDS_104	CP030980	+	499319	16		mTSS	TTT	YEY1_00457	obgE	GTPase ObgE	0	0	1	0
Y1_TSS_CDS_105	CP030980	-	501802	131		mTSS	ATC	YEY1_00458	basS	sensor protein BasS/PmrB	0	1	1	1
Y1_TSS_CDS_106	CP030980	-	503812	27		mTSS	ACG	YEY1_00460	dacB		1	1	1	1
Y1_TSS_CDS_107	CP030980	+	503644	172		mTSS	TTT	YEY1_00461		greA	1	1	1	1
Y1_TSS_CDS_108	CP030980	+	503886	159		mTSS	CAA	YEY1_00462	greA	transcription elongation factor GreA	1	0	1	0
Y1_TSS_CDS_109	CP030980	+	503986	59		mTSS	ATT	YEY1_00462	greA	transcription elongation factor GreA	1	1	1	0
Y1_TSS_CDS_110	CP030980	-	504972	31		mTSS	GTT	YEY1_00463	yhbY	RNA-binding protein	1	1	1	1
Y1_TSS_CDS_111	CP030980	+	505730	35		mTSS	GTT	YEY1_00465	ftsH, hflB	ATP-dependent metalloprotease	1	1	1	1
Y1_TSS_CDS_112	CP030980	+	507923	101		mTSS	AGT	YEY1_00466	folP	dihydropteroate synthase	0	0	1	0
Y1_TSS_CDS_113	CP030980	+	507976	48		mTSS	GAC	YEY1_00466	folP	dihydropteroate synthase	1	1	1	1
Y1_TSS_CDS_114	CP030980	+	510349	82		mTSS	GCT	YEY1_00468	secG	preprotein translocase subunit SecG	1	1	1	0
Y1_TSS_CDS_115	CP030980	+	510431	0		lmTSS	ATG	YEY1_00468	secG	preprotein translocase subunit SecG	1	1	1	1
Y1_TSS_CDS_116	CP030980	+	510858	0		lmTSS	GCC	YEY1_00469		tRNA-Leu(gag)	1	1	1	1
Y1_TSS_CDS_117	CP030980	+	511284	7		lmTSS	CTT	YEY1_00472	rimP	ribosome maturation factor RimP	1	1	1	0
Y1_TSS_CDS_118	CP030980	+	517478	8		lmTSS	GCT	YEY1_00477		S15	0	0	0	1
Y1_TSS_CDS_119	CP030980	+	517991	90		mTSS	TTA	YEY1_00480	pnp	polynucleotide phosphorylase/polyadenylase	1	1	1	1
Y1_TSS_CDS_120	CP030980	+	534325	29		mTSS	AAC	YEY1_00492	yhbQ	GIY-YIG nuclease superfamily protein	1	1	1	0
Y1_TSS_CDS_121	CP030980	+	548412	29		mTSS	TGT	YEY1_00502	yhbP	hypothetical protein	0	1	0	0
Y1_TSS_CDS_122	CP030980	+	572909	30		mTSS	ATA	YEY1_00529	rraB	regulator of ribonuclease activity B	1	1	1	1
Y1_TSS_CDS_123	CP030980	-	575712	33		mTSS	ATT	YEY1_00532	yjgM	N-acetyltransferase GCN5	1	1	0	0
Y1_TSS_CDS_124	CP030980	-	579019	110		mTSS	TTA	YEY1_00533	valS	valyl-tRNA synthetase	1	0	1	1
Y1_TSS_CDS_125	CP030980	-	581244	111		mTSS	CTT	YEY1_00535	pepA	leucyl aminopeptidase	1	1	1	1
Y1_TSS_CDS_126	CP030980	-	581304	171	RLE0281	mTSS	AGA	YEY1_00535	pepA	leucyl aminopeptidase	0	1	0	0
Y1_TSS_CDS_127	CP030980	+	583679	0		lmTSS	GCC	YEY1_00538		tRNA-Leu(caa)	1	1	1	1
Y1_TSS_CDS_128	CP030980	+	584780	34		mTSS	GAG	YEY1_00541		Transcriptional regulator CopG family	0	1	0	1
Y1_TSS_CDS_129	CP030980	+	590865	61		mTSS	GTT	YEY1_00548		putative acetyltransferase	1	0	1	0
Y1_TSS_CDS_130	CP030980	+	590867	59		mTSS	TAT	YEY1_00548		putative acetyltransferase	0	0	0	1
Y1_TSS_CDS_131	CP030980	+	596711	38		mTSS	ACT	YEY1_00553		putative restriction endonuclease	0	1	1	1
Y1_TSS_CDS_132	CP030980	+	615490	146		mTSS	AGG	YEY1_00569		RND family efflux transporter MFP subunit	1	1	1	1
Y1_TSS_CDS_133	CP030980	-	637266	43		mTSS	ATC	YEY1_00583	fruR, cra	DNA-binding transcriptional regulator FruR	0	1	0	0
Y1_TSS_CDS_134	CP030980	-	641714	59		mTSS	GAA	YEY1_00586	lamB-1	maltoporin	1	0	1	0
Y1_TSS_CDS_135	CP030980	-	649490	29		mTSS	GTA	YEY1_00592		tRNA-Leu(cag)	1	0	1	0
Y1_TSS_CDS_136	CP030980	-	652732	24		mTSS	ATA	YEY1_00595	rsmC-2	16S ribosomal RNA methyltransferase	0	1	0	0
Y1_TSS_CDS_137	CP030980	+	652791	30		mTSS	GAA	YEY1_00596	holD	DNA polymerase III subunit psi	1	1	1	0
Y1_TSS_CDS_138	CP030980	+	653813	84		mTSS	ATC	YEY1_00598	prfC	peptide chain release factor 3	0	0	1	0
Y1_TSS_CDS_139	CP030980	+	655644	154		mTSS	ACC	YEY1_00599	osmY	hypothetical protein	0	1	0	1
Y1_TSS_CDS_140	CP030980	+	656832	27		mTSS	CTG	YEY1_00601	yijU	patatin	1	1	1	0
Y1_TSS_CDS_141	CP030980	+	659091	38		mTSS	ACA	YEY1_00603	nupC-2	nucleoside transporter	1	0	1	0
Y1_TSS_CDS_142	CP030980	+	660615	161	RLE0149	mTSS	ATA	YEY1_00604	deoC-3	deoxyribose-phosphate aldolase	1	0	1	0
Y1_TSS_CDS_143	CP030980	+	673390	62		mTSS	ATT	YEY1_00617		filamentation induced by cAMP protein Fic	0	1	1	1
Y1_TSS_CDS_144	CP030980	-	676349	41		mTSS	AGA	YEY1_00618	yjjK	putative ABC transporter ATP-binding protein	1	1	1	1
Y1_TSS_CDS_145	CP030980	+	682551	85		mTSS	CTA	YEY1_00623	slt	lytic murein transglycosylase	1	0	1	0
Y1_TSS_CDS_146	CP030980	+	684798	13		mTSS	CTA	YEY1_00624	trpR	Trp operon repressor	1	1	1	0
Y1_TSS_CDS_147	CP030980	+	687299	190		mTSS	ATT	YEY1_00628	creA	hypothetical protein	1	0	0	0
Y1_TSS_CDS_148	CP030980	-	689050	196		mTSS	GAT	YEY1_00629	arcA	two-component response regulator	1	1	0	1
Y1_TSS_CDS_149	CP030980	+	693234	80		mTSS	ATC	YEY1_00633	thrC	threonine synthase	1	0	0	0
Y1_TSS_CDS_150	CP030980	+	693269	45		mTSS	ATT	YEY1_00633	thrC	threonine synthase	1	1	1	1
Y1_TSS_CDS_151	CP030980	+	693299	15		mTSS	CTA	YEY1_00633	thrC	threonine synthase	1	1	1	1
Y1_TSS_CDS_152	CP030980	+	697292	128		mTSS	AAG	YEY1_00636	talB	transaldolase B	1	1	1	0
Y1_TSS_CDS_153	CP030980	+	697391	29		mTSS	TTC	YEY1_00636	talB	transaldolase B	1	0	0	0
Y1_TSS_CDS_154	CP030980	+	698501	30		mTSS	AGA	YEY1_00637	mogA	molybdenum cofactor biosynthesis protein MogA	1	1	1	1
Y1_TSS_CDS_155	CP030980	+	698511	20		mTSS	CTT	YEY1_00637	mogA	molybdenum cofactor biosynthesis protein MogA	1	1	1	1
Y1_TSS_CDS_156	CP030980	+	704203	160		mTSS	AAC	YEY1_00641	dnaK	molecular chaperone DnaK	1	0	0	0
Y1_TSS_CDS_157	CP030980	+	704324	39		mTSS	AAC	YEY1_00641	dnaK	molecular chaperone DnaK	1	1	0	1
Y1_TSS_CDS_158	CP030980	+	704341	22		mTSS	CTT	YEY1_00641	dnaK	molecular chaperone DnaK	1	0	1	0
Y1_TSS_CDS_159	CP030980	+	707698	46		mTSS	TTT	YEY1_00644	nhaA	Na+/H+ antiporter NhaA	0	0	0	1
Y1_TSS_CDS_160	CP030980	+	707693	51		mTSS	ATT	YEY1_00645	nhaA	pH-dependent sodium/proton antiporter	0	1	0	0
Y1_TSS_CDS_161	CP030980	-	710421	40		mTSS	TTT	YEY1_00647	rpsT	30S ribosomal protein S20	1	0	1	0
Y1_TSS_CDS_162	CP030980	+	710771	24		mTSS	ATT	YEY1_00649	ribF	bifunctional riboflavin kinase/FMN adenylyltransferase	1	1	0	0
Y1_TSS_CDS_163	CP030980	+	716965	80		mTSS	TTA	YEY1_00654	dapB	dihydrodipicolinate reductase	1	1	1	1
Y1_TSS_CDS_164	CP030980	+	718234	104		mTSS	AAT	YEY1_00655	carA	carbamoyl phosphate synthase small subunit	1	0	1	0
Y1_TSS_CDS_165	CP030980	+	718306	32		mTSS	ATA	YEY1_00655	carA	carbamoyl phosphate synthase small subunit	1	0	1	0
Y1_TSS_CDS_166	CP030980	+	725223	41		mTSS	AAT	YEY1_00660	folA	dihydrofolate reductase	1	1	1	1
Y1_TSS_CDS_167	CP030980	-	730405	87		mTSS	CTT	YEY1_00665	surA	peptidyl-prolyl cis-trans isomerase SurA	1	0	0	0
Y1_TSS_CDS_168	CP030980	-	730470	152		mTSS	ATT	YEY1_00665	surA	peptidyl-prolyl cis-trans isomerase SurA	1	1	1	1
Y1_TSS_CDS_169	CP030980	+	732901	36		mTSS	AAA	YEY1_00667	djlA	Dna-J like membrane chaperone protein	1	1	1	1
Y1_TSS_CDS_170	CP030980	-	749087	-4		lmTSS	GTC	YEY1_00676		TPP	1	0	1	0
Y1_TSS_CDS_171	CP030980	-	750553	25		mTSS	AGA	YEY1_00678		hypothetical protein	1	1	1	1
Y1_TSS_CDS_172	CP030980	-	765757	20		mTSS	AAC	YEY1_00691		Leu_leader	0	1	0	1
Y1_TSS_CDS_173	CP030980	+	767904	90		mTSS	AAA	YEY1_00694	fadD-2	AMP-dependent synthetase and ligase	1	0	0	0
Y1_TSS_CDS_174	CP030980	+	771806	166		mTSS	ATG	YEY1_00696	ilvH	acetolactate synthase 3 catalytic subunit	1	1	1	1
Y1_TSS_CDS_175	CP030980	+	771916	56		mTSS	ATT	YEY1_00696	ilvH	acetolactate synthase 3 catalytic subunit	1	1	1	0
Y1_TSS_CDS_176	CP030980	+	775369	54		mTSS	GTG	YEY1_00699	mraZ	cell division protein MraZ	1	1	1	1
Y1_TSS_CDS_177	CP030980	+	777185	39		mTSS	ATT	YEY1_00702	ftsI	peptidoglycan glycosyltransferase	1	1	1	0
Y1_TSS_CDS_178	CP030980	+	791079	69		mTSS	TTC	YEY1_00713	ftsZ	cell division protein FtsZ	1	1	1	1
Y1_TSS_CDS_179	CP030980	+	793966	43		mTSS	GCG	YEY1_00716	secM	SecA regulator SecM	1	1	1	1
Y1_TSS_CDS_180	CP030980	-	799749	28		mTSS	ACT	YEY1_00721	coaE	dephospho-CoA kinase	0	0	1	0
Y1_TSS_CDS_181	CP030980	+	809229	94		mTSS	ACG	YEY1_00730	pdhR	transcriptional regulator PdhR	1	1	0	1
Y1_TSS_CDS_182	CP030980	+	810169	95		mTSS	CGG	YEY1_00732	aceE	pyruvate dehydrogenase subunit E1	1	0	1	0
Y1_TSS_CDS_183	CP030980	+	810218	46		mTSS	AGG	YEY1_00732	aceE	pyruvate dehydrogenase subunit E1	1	1	1	1
Y1_TSS_CDS_184	CP030980	+	815089	202		mTSS	GTC	YEY1_00734	lpdA	dihydrolipoamide dehydrogenase	1	1	1	1
Y1_TSS_CDS_185	CP030980	+	819454	119		mTSS	GAT	YEY1_00737	fepA-2, cirA-2	TonB-dependent receptor	1	0	1	0
Y1_TSS_CDS_186	CP030980	+	822336	103		mTSS	GCG	YEY1_00738	acnB	bifunctional aconitate hydratase 2/2-methylisocitrate dehydratase	0	1	1	0
Y1_TSS_CDS_187	CP030980	+	825216	22		mTSS	AAG	YEY1_00739	yacL	hypothetical protein	0	1	0	1
Y1_TSS_CDS_188	CP030980	+	825222	16		mTSS	ATT	YEY1_00739	yacL	hypothetical protein	0	0	0	1
Y1_TSS_CDS_189	CP030980	-	826710	179		mTSS	AAA	YEY1_00740	yddG	hypothetical protein	1	1	1	0
Y1_TSS_CDS_190	CP030980	-	829526	3		lmTSS	ACA	YEY1_00744	yacC	hypothetical protein	1	1	1	1
Y1_TSS_CDS_191	CP030980	+	831399	42		mTSS	CTT	YEY1_00746	hpt	hypoxanthine phosphoribosyltransferase	1	1	1	0
Y1_TSS_CDS_192	CP030980	-	832762	34		mTSS	ATC	YEY1_00747	cynT, can	carbonate dehydratase	1	1	1	1
Y1_TSS_CDS_193	CP030980	+	835223	53		mTSS	ACC	YEY1_00751	yadE	polysaccharide deacetylase	1	1	1	0
Y1_TSS_CDS_194	CP030980	-	837175	77		mTSS	TTC	YEY1_00752	panD	aspartate alpha-decarboxylase	1	1	1	0
Y1_TSS_CDS_195	CP030980	-	841315	154		mTSS	GCT	YEY1_00756	pcnB	poly(A) polymerase I	1	1	1	1
Y1_TSS_CDS_196	CP030980	-	842912	57		mTSS	CTG	YEY1_00758	dksA	RNA polymerase-binding transcription factor	1	1	1	1
Y1_TSS_CDS_197	CP030980	+	857277	44		mTSS	GCG	YEY1_00769	yadQ, clcA	chloride channel protein	0	1	0	0
Y1_TSS_CDS_198	CP030980	+	858685	187		mTSS	ACA	YEY1_00770	erpA, yadR	iron-sulfur cluster insertion protein ErpA	1	0	0	1
Y1_TSS_CDS_199	CP030980	+	858763	109		mTSS	ATT	YEY1_00770	erpA, yadR	iron-sulfur cluster insertion protein ErpA	1	1	1	0
Y1_TSS_CDS_200	CP030980	+	858813	59		mTSS	ACA	YEY1_00770	erpA, yadR	iron-sulfur cluster insertion protein ErpA	1	1	1	1
Y1_TSS_CDS_201	CP030980	+	862434	22		mTSS	AGA	YEY1_00774	dgt	deoxyguanosinetriphosphate triphosphohydrolase	1	1	0	0
Y1_TSS_CDS_202	CP030980	+	864095	177		mTSS	AAG	YEY1_00775	degP, htrA	serine endoprotease	0	1	1	0
Y1_TSS_CDS_203	CP030980	+	868744	28		mTSS	TTA	YEY1_00777	rumB	23S rRNA methyluridine methyltransferase	1	1	0	1
Y1_TSS_CDS_204	CP030980	-	877897	0		lmTSS	ATT	YEY1_00784		6S	1	1	1	1
Y1_TSS_CDS_205	CP030980	+	883351	182		mTSS	GCC	YEY1_00790	gcvT	glycine cleavage system aminomethyltransferase T	1	1	1	1
Y1_TSS_CDS_206	CP030980	+	883428	105		mTSS	AAA	YEY1_00790	gcvT	glycine cleavage system aminomethyltransferase T	1	1	1	1
Y1_TSS_CDS_207	CP030980	+	890444	76		mTSS	ACT	YEY1_00797	yqfA, hlyIII	hemolysin III family channel protein	0	1	0	0
Y1_TSS_CDS_208	CP030980	-	893872	67		mTSS	ATC	YEY1_00800	ygfZ	tRNA-modifying protein YgfZ	1	1	1	0
Y1_TSS_CDS_209	CP030980	+	893978	94		mTSS	AGA	YEY1_00801	ygfY	hypothetical protein	1	1	0	1
Y1_TSS_CDS_210	CP030980	-	898998	33		mTSS	ATT	YEY1_00807	fldB	flavodoxin FldB	1	1	1	1
Y1_TSS_CDS_211	CP030980	+	905718	0		lmTSS	GCG	YEY1_00813		tRNA-Gly(ccc)	1	1	1	1
Y1_TSS_CDS_212	CP030980	+	906567	37		mTSS	AAC	YEY1_00814		phage protein	1	1	0	0
Y1_TSS_CDS_213	CP030980	+	907421	28		mTSS	GTG	YEY1_00816		hypothetical protein	0	1	0	1
Y1_TSS_CDS_214	CP030980	+	911480	25		mTSS	ATG	YEY1_00822	hmsT	diguanylate cyclase	1	0	1	0
Y1_TSS_CDS_215	CP030980	+	916563	31		mTSS	AAT	YEY1_00827		HxlR family transcriptional regulator	1	1	0	0
Y1_TSS_CDS_216	CP030980	+	944593	0		lmTSS	CCC	YEY1_00857		OmrA-B	0	1	0	0
Y1_TSS_CDS_217	CP030980	+	944752	30		mTSS	GTA	YEY1_00858	aas	bifunctional acyl-[acyl carrier protein] synthetase/2-acylglycerophosphoethanolamine acyltransferase	1	1	1	1
Y1_TSS_CDS_218	CP030980	+	951506	91		mTSS	TTT	YEY1_00863	nudH	dinucleoside polyphosphate hydrolase	0	0	0	1
Y1_TSS_CDS_219	CP030980	+	951564	33		mTSS	ATC	YEY1_00863	nudH	dinucleoside polyphosphate hydrolase	1	0	0	0
Y1_TSS_CDS_220	CP030980	+	951580	17		mTSS	CTT	YEY1_00863	nudH	dinucleoside polyphosphate hydrolase	0	1	0	0
Y1_TSS_CDS_221	CP030980	+	974628	0		lmTSS	ACT	YEY1_00878		GcvB	1	0	1	1
Y1_TSS_CDS_222	CP030980	-	975271	69		mTSS	AAC	YEY1_00879		hypothetical protein	0	0	0	1
Y1_TSS_CDS_223	CP030980	+	979524	25		mTSS	TCA	YEY1_00885		tRNA-Met(cat)	0	1	0	1
Y1_TSS_CDS_224	CP030980	-	981311	56		mTSS	TCG	YEY1_00886	amiC	N-acetylmuramoyl-L-alanine amidase	1	0	1	0
Y1_TSS_CDS_225	CP030980	-	988116	133		mTSS	AAA	YEY1_00891	ygdH	hypothetical protein	1	0	1	0
Y1_TSS_CDS_226	CP030980	+	989946	8		lmTSS	GCC	YEY1_00894	CsrB	CsrB	1	1	1	1
Y1_TSS_CDS_227	CP030980	+	991502	31		mTSS	GTA	YEY1_00897		flavodoxin	1	1	1	1
Y1_TSS_CDS_228	CP030980	-	992626	119		mTSS	ATT	YEY1_00898		hypothetical protein	1	1	1	0
Y1_TSS_CDS_229	CP030980	+	1000451	38		mTSS	ATG	YEY1_00906	frr	ribosome recycling factor	0	1	0	1
Y1_TSS_CDS_230	CP030980	+	1002614	164	RLE0004	mTSS	GTC	YEY1_00908	uppS, ispU	undecaprenyl pyrophosphate synthase	1	0	0	0
Y1_TSS_CDS_231	CP030980	+	1009959	16		mTSS	ATT	YEY1_00914	fabZ-1	(3R)-hydroxymyristoyl-ACP dehydratase	1	1	1	1
Y1_TSS_CDS_232	CP030980	-	1022917	84		mTSS	AAG	YEY1_00925		hypothetical protein	1	0	0	1
Y1_TSS_CDS_233	CP030980	+	1024026	85		mTSS	ACA	YEY1_00928	cutF	copper homeostasis and adhesion lipoprotein	1	0	1	0
Y1_TSS_CDS_234	CP030980	-	1027954	28		mTSS	TCT	YEY1_00931	rcsF	outer membrane lipoprotein	1	0	1	0
Y1_TSS_CDS_235	CP030980	+	1030771	117		mTSS	ATT	YEY1_00935	gmhB	DD-heptose 17-bisphosphate phosphatase	1	1	1	1
Y1_TSS_CDS_236	CP030980	-	1030827	66		mTSS	ATA	YEY1_00934	metN-1	DL-methionine transporter ATP-binding subunit	0	1	0	0
Y1_TSS_CDS_237	CP030980	+	1030923	25		mTSS	GTT	YEY1_00935	gmhB	DD-heptose 17-bisphosphate phosphatase	1	1	1	1
Y1_TSS_CDS_238	CP030980	+	1043586	115		mTSS	ACA	YEY1_00943	yafD	hypothetical protein	1	1	1	0
Y1_TSS_CDS_239	CP030980	+	1043640	61		mTSS	ACT	YEY1_00943	yafD	hypothetical protein	0	0	0	1
Y1_TSS_CDS_240	CP030980	+	1048280	44		mTSS	GAT	YEY1_00948	yafS	methyltransferase type 11	0	0	1	0
Y1_TSS_CDS_241	CP030980	+	1048303	21		mTSS	TTT	YEY1_00948	yafS	methyltransferase type 11	1	1	1	1
Y1_TSS_CDS_242	CP030980	+	1049542	52		mTSS	ATC	YEY1_00950	dnaQ	DNA polymerase III subunit epsilon	1	1	1	1
Y1_TSS_CDS_243	CP030980	+	1050489	0		lmTSS	GGT	YEY1_00951		tRNA-Asp(gtc)	0	1	0	1
Y1_TSS_CDS_244	CP030980	-	1051882	71		mTSS	TAG	YEY1_00952	proX	glycine betaine transporter periplasmic subunit	1	0	1	0
Y1_TSS_CDS_245	CP030980	-	1059508	32		mTSS	TTA	YEY1_00959		hypothetical protein	1	1	1	1
Y1_TSS_CDS_246	CP030980	-	1061507	24		mTSS	TCA	YEY1_00961	yqiD	hypothetical protein	0	1	0	1
Y1_TSS_CDS_247	CP030980	+	1062021	47		mTSS	AAC	YEY1_00963	asr	acid shock protein	1	1	1	0
Y1_TSS_CDS_248	CP030980	-	1066899	99		mTSS	CTT	YEY1_00969		hypothetical protein	0	1	0	1
Y1_TSS_CDS_249	CP030980	+	1067001	0		lmTSS	ATC	YEY1_00970		cspA	1	0	1	1
Y1_TSS_CDS_250	CP030980	+	1076212	363		mTSS	ATC	YEY1_00981	ureA	urease subunit gamma	1	1	1	0
Y1_TSS_CDS_251	CP030980	+	1083764	-2		lmTSS	GAC	YEY1_00989	nixA, ureH, hoxN	high-affinity nickel-transporter	0	1	0	1
Y1_TSS_CDS_252	CP030980	-	1085332	114		mTSS	GTT	YEY1_00990	hdeB	acid-resistance protein	0	1	0	1
Y1_TSS_CDS_253	CP030980	-	1085464	246		mTSS	ATA	YEY1_00990	hdeB	acid-resistance protein	0	1	0	0
Y1_TSS_CDS_254	CP030980	-	1087704	30		mTSS	ACT	YEY1_00993	crcB-2	CrcB protein	0	1	0	0
Y1_TSS_CDS_255	CP030980	+	1092134	148		mTSS	ACT	YEY1_00998	celA	PTS system NN_-diacetylchitobiose-specific transporter subunit IIB	0	1	1	1
Y1_TSS_CDS_256	CP030980	+	1093994	16		mTSS	GAG	YEY1_01000	bglA	glycoside hydrolase family protein	0	0	1	1
Y1_TSS_CDS_257	CP030980	-	1102603	0		lmTSS	GGG	YEY1_01007	ssrA	SsrA	1	1	1	1
Y1_TSS_CDS_258	CP030980	-	1103137	-9		lmTSS	ACT	YEY1_01008	smpB	SsrA-binding protein	1	1	0	1
Y1_TSS_CDS_259	CP030980	+	1103271	24		mTSS	GTT	YEY1_01009	yfjG	cyclase/dehydrase	1	1	0	0
Y1_TSS_CDS_260	CP030980	-	1104525	26		mTSS	CTA	YEY1_01012	bamE, smpA	hypothetical protein	1	1	1	0
Y1_TSS_CDS_261	CP030980	+	1107332	34		mTSS	GTA	YEY1_01015	grpE	heat shock protein GrpE	1	1	1	1
Y1_TSS_CDS_262	CP030980	+	1108974	77		mTSS	AAG	YEY1_01017	grcA	autonomous glycyl radical cofactor GrcA	1	0	1	0
Y1_TSS_CDS_263	CP030980	-	1115716	18		mTSS	CCC	YEY1_01023	srmB	ATP-dependent RNA helicase SrmB	1	1	1	1
Y1_TSS_CDS_264	CP030980	-	1118303	-7		lmTSS	TCA	YEY1_01025	nadB	L-aspartate oxidase	1	1	1	1
Y1_TSS_CDS_265	CP030980	+	1118325	13		lmTSS	CAG	YEY1_01026		hypothetical protein	1	1	1	1
Y1_TSS_CDS_266	CP030980	+	1118325	13		mTSS	CAG	YEY1_01027	rpoE	RNA polymerase sigma factor RpoE	1	1	1	1
Y1_TSS_CDS_267	CP030980	-	1118885	220	RLE0191	mTSS	GAG	YEY1_01028	rseA	anti-RNA polymerase sigma factor SigE	1	1	1	1
Y1_TSS_CDS_268	CP030980	+	1122309	89		mTSS	ATA	YEY1_01032	lepA	GTP-binding protein LepA	1	1	1	0
Y1_TSS_CDS_269	CP030980	+	1125365	86		mTSS	AAA	YEY1_01035	rnc	ribonuclease III	1	1	1	1
Y1_TSS_CDS_270	CP030980	+	1127867	76		mTSS	AGT	YEY1_01038	pdxJ	pyridoxine 5_-phosphate synthase	1	1	1	0
Y1_TSS_CDS_271	CP030980	+	1128650	24		mTSS	CTT	YEY1_01039	acpS	4_-phosphopantetheinyl transferase	0	0	0	1
Y1_TSS_CDS_272	CP030980	+	1143002	-3		lmTSS	AGT	YEY1_01050		GlmZ_SraJ	1	1	1	1
Y1_TSS_CDS_273	CP030980	+	1156676	57		mTSS	AAA	YEY1_01064	glyA	serine hydroxymethyltransferase	1	1	1	1
Y1_TSS_CDS_274	CP030980	+	1156707	26		mTSS	TTT	YEY1_01064	glyA	serine hydroxymethyltransferase	1	0	1	1
Y1_TSS_CDS_275	CP030980	+	1164575	28		mTSS	TTG	YEY1_01071	iscR	DNA-binding transcriptional regulator IscR	1	1	0	0
Y1_TSS_CDS_276	CP030980	+	1165005	146	IscS1_thermometer	mTSS	ATT	YEY1_01072	iscS-1	cysteine desulfurase	1	1	1	0
Y1_TSS_CDS_277	CP030980	+	1165121	30		mTSS	TTT	YEY1_01072	iscS-1	cysteine desulfurase	1	1	0	0
Y1_TSS_CDS_278	CP030980	+	1170503	102		mTSS	GAC	YEY1_01079	pepB	aminopeptidase B	1	1	0	0
Y1_TSS_CDS_279	CP030980	+	1177670	19		mTSS	ATC	YEY1_01083	yfhM	alpha-2-macroglobulin domain-containing protein	1	1	1	1
Y1_TSS_CDS_280	CP030980	+	1188196	163		mTSS	CAG	YEY1_01086	ndk	nucleoside diphosphate kinase	0	0	1	0
Y1_TSS_CDS_281	CP030980	+	1206958	185	RLE0244	mTSS	CTT	YEY1_01102		2-keto-D-gluconate dehydrogenasemembrane-bound gamma subunit	0	1	0	1
Y1_TSS_CDS_282	CP030980	+	1213132	11		mTSS	ATG	YEY1_01110		TPP	1	1	1	0
Y1_TSS_CDS_283	CP030980	+	1213146	-3		lmTSS	TCT	YEY1_01110		TPP	0	1	0	1
Y1_TSS_CDS_284	CP030980	-	1215002	39		mTSS	AGA	YEY1_01112		hypothetical protein	1	1	1	0
Y1_TSS_CDS_285	CP030980	-	1223003	-4		lmTSS	GTA	YEY1_01123		CyaR_RyeE	1	1	1	1
Y1_TSS_CDS_286	CP030980	-	1225099	28		mTSS	AGG	YEY1_01125	yeqP	hypothetical protein	1	1	1	1
Y1_TSS_CDS_287	CP030980	+	1244506	42		mTSS	GAG	YEY1_01139	ppk	polyphosphate kinase	0	1	0	1
Y1_TSS_CDS_288	CP030980	+	1257028	83		mTSS	GGC	YEY1_01147	upp	uracil phosphoribosyltransferase	0	1	0	1
Y1_TSS_CDS_289	CP030980	+	1257072	39		mTSS	GAT	YEY1_01147	upp	uracil phosphoribosyltransferase	1	1	1	0
Y1_TSS_CDS_290	CP030980	+	1259218	27		mTSS	GTT	YEY1_01149	hda	DNA replication initiation factor	0	1	0	0
Y1_TSS_CDS_291	CP030980	-	1262056	165		mTSS	GAG	YEY1_01151	yfgC	peptidase M48 Ste24p	1	1	1	1
Y1_TSS_CDS_292	CP030980	-	1264743	28		mTSS	CCC	YEY1_01154	gcvR	glycine cleavage system transcriptional repressor	1	0	1	0
Y1_TSS_CDS_293	CP030980	+	1264838	24		mTSS	ACT	YEY1_01155	dapA	dihydrodipicolinate synthase	1	1	1	0
Y1_TSS_CDS_294	CP030980	+	1265611	167		mTSS	ATT	YEY1_01156	dapX, bamC	lipoprotein	1	1	1	1
Y1_TSS_CDS_295	CP030980	+	1267931	25		mTSS	AAG	YEY1_01158		hypothetical protein	1	1	1	1
Y1_TSS_CDS_296	CP030980	+	1273957	334		mTSS	GCT	YEY1_01166		hypothetical protein	0	1	0	1
Y1_TSS_CDS_297	CP030980	+	1276515	58	AilA_thermometer	mTSS	GCG	YEY1_01169	ailA	virulence-related outer membrane protein	0	0	1	0
Y1_TSS_CDS_298	CP030980	-	1283578	67		mTSS	TCC	YEY1_01178		hypothetical protein	1	1	0	0
Y1_TSS_CDS_299	CP030980	+	1287095	24		mTSS	AAT	YEY1_01180		hypothetical protein	0	1	0	0
Y1_TSS_CDS_300	CP030980	+	1288440	130		mTSS	AGA	YEY1_01182	napF	ferredoxin-type protein NapF	0	0	0	1
Y1_TSS_CDS_301	CP030980	-	1306635	124		mTSS	ACC	YEY1_01195	htrB	lipid A biosynthesis lauroyl acyltransferase	1	1	0	0
Y1_TSS_CDS_302	CP030980	+	1314203	59		mTSS	GAT	YEY1_01202		hypothetical protein	1	1	1	0
Y1_TSS_CDS_303	CP030980	+	1314458	140		mTSS	CGC	YEY1_01203	yceA	hypothetical protein	1	1	1	1
Y1_TSS_CDS_304	CP030980	-	1317952	45		mTSS	GTA	YEY1_01205		LuxR family transcriptional regulator	0	1	1	1
Y1_TSS_CDS_305	CP030980	-	1319877	72		mTSS	GTT	YEY1_01207	bssS	biofilm formation regulatory protein BssS	0	1	0	0
Y1_TSS_CDS_306	CP030980	-	1320429	26		mTSS	ATG	YEY1_01208	dinI	DNA damage-inducible protein I	1	0	1	0
Y1_TSS_CDS_307	CP030980	+	1321715	82		mTSS	GTT	YEY1_01210		antibiotic biosynthesis monooxygenase	1	1	1	1
Y1_TSS_CDS_308	CP030980	-	1325987	0		lmTSS	AAT	YEY1_01213		rne5	1	1	1	1
Y1_TSS_CDS_309	CP030980	+	1326199	0		lmTSS	ATG	YEY1_01214	rluC	23S rRNA pseudouridylate synthase C	1	1	1	0
Y1_TSS_CDS_310	CP030980	+	1326209	-10		lmTSS	ATA	YEY1_01214	rluC	23S rRNA pseudouridylate synthase C	0	0	0	1
Y1_TSS_CDS_311	CP030980	+	1327834	88		mTSS	CGC	YEY1_01216	yceD	hypothetical protein	1	0	1	0
Y1_TSS_CDS_312	CP030980	+	1327920	2		lmTSS	CTA	YEY1_01216	yceD	hypothetical protein	1	1	1	0
Y1_TSS_CDS_313	CP030980	+	1330686	25		mTSS	TTT	YEY1_01220	fabD-1	malonyl CoA-acyl carrier protein transacylase	1	0	0	0
Y1_TSS_CDS_314	CP030980	+	1331496	158		mTSS	ATT	YEY1_01221	fabD-1	malonyl CoA-acyl carrier protein transacylase	1	1	1	0
Y1_TSS_CDS_315	CP030980	+	1332503	39		mTSS	ACC	YEY1_01222	acpP	acyl carrier protein	1	1	1	1
Y1_TSS_CDS_316	CP030980	-	1346609	92		mTSS	TTT	YEY1_01234	xyeA	rSAM-modified RiPP XyeA family protein	0	0	0	1
Y1_TSS_CDS_317	CP030980	-	1370508	32		mTSS	TAC	YEY1_01255	phoP	DNA-binding transcriptional regulator PhoP	0	0	0	1
Y1_TSS_CDS_318	CP030980	-	1371212	41		mTSS	GAT	YEY1_01256		putative lipoprotein	1	1	1	1
Y1_TSS_CDS_319	CP030980	-	1374699	99		mTSS	TTG	YEY1_01259	mnmA	tRNA-specific 2-thiouridylase MnmA	1	0	1	0
Y1_TSS_CDS_320	CP030980	+	1375891	91		mTSS	ATC	YEY1_01262	icdA	isocitrate dehydrogenase	1	1	1	0
Y1_TSS_CDS_321	CP030980	-	1381371	56		mTSS	GTC	YEY1_01267		putative exported protein	1	0	1	0
Y1_TSS_CDS_322	CP030980	+	1382439	93		mTSS	AAT	YEY1_01269		glycosyl transferase 2 family protein	1	0	1	0
Y1_TSS_CDS_323	CP030980	-	1389406	31		mTSS	GTG	YEY1_01276		hypothetical protein	0	1	0	0
Y1_TSS_CDS_324	CP030980	+	1394340	105		mTSS	CTA	YEY1_01281	metB	cystathionine gamma-synthase	1	0	1	0
Y1_TSS_CDS_325	CP030980	+	1408498	33		mTSS	GTG	YEY1_01298		putative acetyltransferase	1	1	1	1
Y1_TSS_CDS_326	CP030980	+	1408539	-8		lmTSS	GAC	YEY1_01298		putative acetyltransferase	1	1	1	1
Y1_TSS_CDS_327	CP030980	+	1411921	83		mTSS	GTA	YEY1_01302		hypothetical protein	1	1	1	1
Y1_TSS_CDS_328	CP030980	+	1413716	23		mTSS	ATA	YEY1_01304	yecJ	hypothetical protein	0	1	0	1
Y1_TSS_CDS_329	CP030980	+	1419381	9		lmTSS	GGG	YEY1_01311	cspA	cspA	1	1	1	1
Y1_TSS_CDS_330	CP030980	+	1426680	56		mTSS	TTA	YEY1_01320	fcuA	TonB-dependent siderophore receptor	1	0	1	0
Y1_TSS_CDS_331	CP030980	-	1430133	219	RLE0057, yyb-ykoY-element	mTSS	GTT	YEY1_01321	yebN	hypothetical protein	1	1	0	0
Y1_TSS_CDS_332	CP030980	-	1433918	179	ManX_thermometer	mTSS	ATC	YEY1_01325	manX	PTS system mannose/fructose/sorbose family transporter subunit IIB	1	0	1	0
Y1_TSS_CDS_333	CP030980	+	1434263	246		mTSS	CTC	YEY1_01326	yoaE	integral membrane protein TerC	1	1	1	1
Y1_TSS_CDS_334	CP030980	+	1436483	156		mTSS	GTT	YEY1_01327	ystA	heat-stable enterotoxin A	0	1	0	0
Y1_TSS_CDS_335	CP030980	-	1438539	19		mTSS	TTT	YEY1_01328	sdaA	L-serine dehydratase 1	1	1	1	0
Y1_TSS_CDS_336	CP030980	+	1441104	22		mTSS	ATT	YEY1_01331	yoaH	hypothetical protein	1	1	1	1
Y1_TSS_CDS_337	CP030980	+	1444327	37		mTSS	ATG	YEY1_01334	yebG	hypothetical protein	1	1	1	0
Y1_TSS_CDS_338	CP030980	+	1444733	-9		lmTSS	GAA	YEY1_01335	yqfB	hypothetical protein	0	0	0	1
Y1_TSS_CDS_339	CP030980	+	1445657	27		mTSS	AAC	YEY1_01337	ptrB	oligopeptidase B	0	1	0	1
Y1_TSS_CDS_340	CP030980	-	1448430	18		mTSS	ATT	YEY1_01338	exoX	putative exodeoxyribonuclease	0	1	0	0
Y1_TSS_CDS_341	CP030980	-	1448647	37		mTSS	GCG	YEY1_01339		hypothetical protein	1	1	1	0
Y1_TSS_CDS_342	CP030980	+	1448834	88		mTSS	GAT	YEY1_01340	pip	proline iminopeptidase	0	1	1	0
Y1_TSS_CDS_343	CP030980	+	1448896	26		mTSS	AGT	YEY1_01340	pip	proline iminopeptidase	1	0	0	0
Y1_TSS_CDS_344	CP030980	-	1450193	32		mTSS	ATA	YEY1_01341	holE	DNA polymerase III subunit theta	1	0	1	0
Y1_TSS_CDS_345	CP030980	+	1450501	44		mTSS	GGT	YEY1_01342	ftnA	ferroxidase	0	1	0	1
Y1_TSS_CDS_346	CP030980	+	1451246	198		mTSS	AAA	YEY1_01343	pcoC	copper resistance protein CopC	1	1	0	1
Y1_TSS_CDS_347	CP030980	+	1452788	25		mTSS	AAT	YEY1_01345	yebY	hypothetical protein	1	1	0	1
Y1_TSS_CDS_348	CP030980	+	1453320	3		lmTSS	GTA	YEY1_01347		RyeB	0	1	0	0
Y1_TSS_CDS_349	CP030980	+	1465023	26		mTSS	GTT	YEY1_01360		type 12 methyltransferase	1	1	1	0
Y1_TSS_CDS_350	CP030980	-	1469756	121		mTSS	TTT	YEY1_01364	ybhA-1, ybjI-1, yidA-1, yigL -1	sugar phosphatase	1	1	0	1
Y1_TSS_CDS_351	CP030980	-	1474597	54		mTSS	ATC	YEY1_01368	ansP	amino acid permease-associated region	0	1	0	0
Y1_TSS_CDS_352	CP030980	-	1474671	128		mTSS	ATA	YEY1_01368	ansP	amino acid permease-associated region	1	0	0	0
Y1_TSS_CDS_353	CP030980	-	1480710	44		mTSS	AAT	YEY1_01372	ygbI	DeoR family transcriptional regulator	1	1	1	1
Y1_TSS_CDS_354	CP030980	+	1498866	25		mTSS	ATA	YEY1_01390	fhuF	ferric hydroximate transport ferric iron reductase	1	0	1	0
Y1_TSS_CDS_355	CP030980	+	1508027	64		mTSS	GGT	YEY1_01397		N-acetyltransferase GCN5	1	0	1	0
Y1_TSS_CDS_356	CP030980	+	1508920	407		mTSS	ATC	YEY1_01398	phoH	putative phosphate starvation-inducible protein	0	1	0	0
Y1_TSS_CDS_357	CP030980	-	1513681	134		mTSS	ATC	YEY1_01400	argS	arginyl-tRNA synthetase	0	1	0	0
Y1_TSS_CDS_358	CP030980	+	1514526	191		mTSS	GTG	YEY1_01402	cutC	copper homeostasis protein CutC	1	1	1	0
Y1_TSS_CDS_359	CP030980	+	1517525	15		mTSS	GAG	YEY1_01407	mscS	mechanosensitive ion channel MscS	0	0	0	1
Y1_TSS_CDS_360	CP030980	+	1520501	20		mTSS	CCG	YEY1_01410		hypothetical protein	0	1	0	1
Y1_TSS_CDS_361	CP030980	+	1520988	24		mTSS	GTT	YEY1_01411		hypothetical protein	0	1	0	0
Y1_TSS_CDS_362	CP030980	-	1522275	49		mTSS	GCG	YEY1_01413		hypothetical protein	0	1	0	0
Y1_TSS_CDS_363	CP030980	+	1531999	0		lmTSS	ATG	YEY1_01423	leuO	leucine transcriptional activator	0	1	0	1
Y1_TSS_CDS_364	CP030980	+	1536981	52		mTSS	GCT	YEY1_01426	msrC, yebR	hypothetical protein	1	1	1	1
Y1_TSS_CDS_365	CP030980	+	1537579	47		mTSS	GTT	YEY1_01427	proQ	putative solute/DNA competence effector	1	1	1	1
Y1_TSS_CDS_366	CP030980	+	1540646	99		mTSS	ATC	YEY1_01429	htpX	heat shock protein HtpX	1	1	1	1
Y1_TSS_CDS_367	CP030980	+	1544789	67		mTSS	ACT	YEY1_01432	kdgR	transcriptional regulator IclR family	1	0	1	1
Y1_TSS_CDS_368	CP030980	-	1549178	94		mTSS	AAT	YEY1_01436	gltP-1, ydjN	sodium:dicarboxylate symporter	1	0	1	1
Y1_TSS_CDS_369	CP030980	-	1560591	34		mTSS	TCG	YEY1_01447	yniC	2-deoxyglucose-6-phosphatase	1	1	1	0
Y1_TSS_CDS_370	CP030980	+	1560671	136		mTSS	ACT	YEY1_01448	yfeE	yfeABCD locus regulator	1	1	1	1
Y1_TSS_CDS_371	CP030980	+	1560710	97		mTSS	GCA	YEY1_01448	yfeE	yfeABCD locus regulator	1	1	1	1
Y1_TSS_CDS_372	CP030980	-	1569346	294		mTSS	CTG	YEY1_01454	yniA	fructosamine kinase	1	1	1	1
Y1_TSS_CDS_373	CP030980	-	1575322	107		mTSS	GTA	YEY1_01460	marC	multiple drug resistance protein MarC	0	1	1	0
Y1_TSS_CDS_374	CP030980	+	1575628	28		mTSS	AGT	YEY1_01461		hypothetical protein	1	1	1	1
Y1_TSS_CDS_375	CP030980	-	1576887	26		mTSS	ACT	YEY1_01464		hypothetical protein	0	1	0	0
Y1_TSS_CDS_376	CP030980	+	1577250	136		mTSS	CTT	YEY1_01465		putative inner membrane protein	1	1	1	0
Y1_TSS_CDS_377	CP030980	+	1578892	163		mTSS	ACT	YEY1_01467	thrS	threonyl-tRNA synthetase	0	0	1	0
Y1_TSS_CDS_378	CP030980	+	1585613	168		mTSS	ATG	YEY1_01474	ihfA	integration host factor subunit alpha	1	1	1	1
Y1_TSS_CDS_379	CP030980	+	1589150	51		mTSS	ATG	YEY1_01478	btuE	putative glutathione peroxidase	0	1	0	0
Y1_TSS_CDS_380	CP030980	+	1589137	64		mTSS	GTT	YEY1_01478	btuE	putative glutathione peroxidase	1	1	1	1
Y1_TSS_CDS_381	CP030980	+	1590856	29		mTSS	AAA	YEY1_01480	arnB, pmrH	UDP-4-amino-4-deoxy-L-arabinose--oxoglutarate aminotransferase	1	0	1	0
Y1_TSS_CDS_382	CP030980	+	1598519	103		mTSS	AGA	YEY1_01487	nlpC	NLP/P60 protein	0	1	1	1
Y1_TSS_CDS_383	CP030980	-	1607560	51		mTSS	ATC	YEY1_01493	aroH	phospho-2-dehydro-3-deoxyheptonate aldolase	0	0	1	0
Y1_TSS_CDS_384	CP030980	+	1617722	61		mTSS	AAT	YEY1_01500	sufA	iron-sulfur cluster assembly scaffold protein	1	0	1	0
Y1_TSS_CDS_385	CP030980	+	1623719	72		mTSS	GCC	YEY1_01506	ycfS	ErfK/YbiS/YcfS/YnhG family protein	1	0	1	0
Y1_TSS_CDS_386	CP030980	-	1625365	38		mTSS	GCT	YEY1_01507	lpp	LPP repeat-containing protein	1	1	1	1
Y1_TSS_CDS_387	CP030980	-	1627094	35		mTSS	TTT	YEY1_01508	pykF	pyruvate kinase	1	0	1	0
Y1_TSS_CDS_388	CP030980	-	1636739	86	SodB_thermometer	mTSS	TTT	YEY1_01519	sodB	superoxide dismutase	1	1	1	1
Y1_TSS_CDS_389	CP030980	-	1637877	38		mTSS	GCT	YEY1_01520	ydhO	NLP/P60 protein	0	1	0	1
Y1_TSS_CDS_390	CP030980	+	1638055	173		mTSS	ACA	YEY1_01521	grxD	monothiol glutaredoxin	1	1	1	1
Y1_TSS_CDS_391	CP030980	+	1638154	74		mTSS	GAC	YEY1_01521	grxD	monothiol glutaredoxin	1	1	1	1
Y1_TSS_CDS_392	CP030980	+	1638194	34		mTSS	ATT	YEY1_01521	grxD	monothiol glutaredoxin	0	1	0	1
Y1_TSS_CDS_393	CP030980	-	1640960	-10		lmTSS	TGA	YEY1_01523	rnt	ribonuclease T	1	1	0	0
Y1_TSS_CDS_394	CP030980	-	1643124	53		mTSS	TGG	YEY1_01525	gloA	lactoylglutathione lyase	1	1	0	0
Y1_TSS_CDS_395	CP030980	-	1645028	0		lmTSS	ATG	YEY1_01527	nemR	transcriptional regulator TetR family	1	1	1	1
Y1_TSS_CDS_396	CP030980	+	1647423	25		mTSS	AGA	YEY1_01530		aldo/keto reductase	1	1	0	0
Y1_TSS_CDS_397	CP030980	+	1651579	98		mTSS	ATC	YEY1_01534	rovA, slyA	MarR family transcriptional regulator	1	0	1	0
Y1_TSS_CDS_398	CP030980	+	1651600	77		mTSS	GTG	YEY1_01534	rovA, slyA	MarR family transcriptional regulator	0	1	0	0
Y1_TSS_CDS_399	CP030980	-	1652781	85		mTSS	AAA	YEY1_01535	slyB-2	17 kDa surface antigen	1	1	0	1
Y1_TSS_CDS_400	CP030980	-	1652864	168		mTSS	ATT	YEY1_01535	slyB-2	17 kDa surface antigen	1	0	0	0
Y1_TSS_CDS_401	CP030980	+	1655478	25		mTSS	TTT	YEY1_01540	tyrS	tyrosyl-tRNA synthetase	1	1	1	1
Y1_TSS_CDS_402	CP030980	-	1658842	25		mTSS	GAC	YEY1_01543		hypothetical protein	1	1	1	0
Y1_TSS_CDS_403	CP030980	-	1658855	38		mTSS	GTA	YEY1_01543		hypothetical protein	1	0	1	0
Y1_TSS_CDS_404	CP030980	-	1659672	79		mTSS	ATA	YEY1_01544		hypothetical protein	0	1	0	0
Y1_TSS_CDS_405	CP030980	+	1659759	56		mTSS	GAA	YEY1_01545		hypothetical protein	0	1	0	1
Y1_TSS_CDS_406	CP030980	-	1662174	96		mTSS	GCT	YEY1_01546	tppB	putative tripeptide transporter permease	1	0	1	0
Y1_TSS_CDS_407	CP030980	+	1662381	236		mTSS	TTC	YEY1_01547	oxyR	DNA-binding transcriptional regulator OxyR	0	1	0	1
Y1_TSS_CDS_408	CP030980	+	1662593	24		mTSS	AAT	YEY1_01547	oxyR	DNA-binding transcriptional regulator OxyR	1	1	1	1
Y1_TSS_CDS_409	CP030980	+	1672638	357		mTSS	TAA	YEY1_01557	araD-1	L-ribulose-5-phosphate 4-epimerase	1	1	0	1
Y1_TSS_CDS_410	CP030980	+	1672753	242		mTSS	AAT	YEY1_01557	araD-1	L-ribulose-5-phosphate 4-epimerase	1	1	0	1
Y1_TSS_CDS_411	CP030980	+	1672987	8		lmTSS	ATA	YEY1_01557	araD-1	L-ribulose-5-phosphate 4-epimerase	0	0	0	1
Y1_TSS_CDS_412	CP030980	-	1680606	38		mTSS	CGG	YEY1_01563	rnb	exoribonuclease II	1	0	1	0
Y1_TSS_CDS_413	CP030980	+	1691099	25		mTSS	AAT	YEY1_01573		AraC family transcriptional regulator	1	1	0	0
Y1_TSS_CDS_414	CP030980	+	1692533	115		mTSS	ATA	YEY1_01575		hypothetical protein	0	1	0	0
Y1_TSS_CDS_415	CP030980	+	1692546	102		mTSS	CTT	YEY1_01575		hypothetical protein	0	1	1	1
Y1_TSS_CDS_416	CP030980	-	1695939	44		mTSS	GCT	YEY1_01578	rnfA, rsxA	Na(+)-translocating NADH-quinone reductase subunit E	1	1	1	0
Y1_TSS_CDS_417	CP030980	+	1696733	63		mTSS	ATG	YEY1_01579	ydgK	hypothetical protein	1	1	1	1
Y1_TSS_CDS_418	CP030980	+	1708613	249		mTSS	ATA	YEY1_01588	araF	monosaccharide-transporting ATPase	0	1	0	0
Y1_TSS_CDS_419	CP030980	+	1712572	24		mTSS	AGG	YEY1_01591	araC	DNA-binding transcriptional regulator AraC	0	1	0	0
Y1_TSS_CDS_420	CP030980	+	1713598	32		mTSS	ATC	YEY1_01592	ydgJ	putative oxidoreductase	1	1	1	0
Y1_TSS_CDS_421	CP030980	-	1722020	113		mTSS	ATA	YEY1_01599		hypothetical protein	1	1	1	1
Y1_TSS_CDS_422	CP030980	-	1722074	167		mTSS	GCG	YEY1_01599		hypothetical protein	1	0	0	0
Y1_TSS_CDS_423	CP030980	-	1728559	35		mTSS	ATG	YEY1_01606		hypothetical protein	1	1	1	0
Y1_TSS_CDS_424	CP030980	-	1730297	112		mTSS	GGG	YEY1_01608		putative membrane protein	1	1	1	1
Y1_TSS_CDS_425	CP030980	+	1731804	37		mTSS	ATT	YEY1_01610	ynfL	LysR family transcriptional regulator	1	1	1	1
Y1_TSS_CDS_426	CP030980	-	1731804	67		mTSS	ATT	YEY1_01616		hypothetical protein	1	1	1	1
Y1_TSS_CDS_427	CP030980	+	1732919	54		mTSS	AAT	YEY1_01611	mlc, dgsA	ROK family protein	1	0	0	0
Y1_TSS_CDS_428	CP030980	+	1734354	59		mTSS	TTT	YEY1_01612	bioD-1	putative dithiobiotin synthetase	0	1	0	0
Y1_TSS_CDS_429	CP030980	+	1734344	69		mTSS	ATG	YEY1_01612	bioD-1	putative dithiobiotin synthetase	1	0	1	0
Y1_TSS_CDS_430	CP030980	-	1737315	33		mTSS	AGG	YEY1_01615		hypothetical protein	0	1	0	1
Y1_TSS_CDS_431	CP030980	-	1741332	63		mTSS	GTC	YEY1_01623		hypothetical protein	1	1	1	0
Y1_TSS_CDS_432	CP030980	+	1749476	32		mTSS	ATT	YEY1_01636		hypothetical protein	1	1	1	0
Y1_TSS_CDS_433	CP030980	+	1779451	274		mTSS	GCT	YEY1_01663	ilvB	acetolactate synthase catalytic subunit	1	1	1	1
Y1_TSS_CDS_434	CP030980	-	1782483	33		mTSS	CTA	YEY1_01665	yrfG-2, yigB-2, yihX-2	nucleotidase	1	0	1	0
Y1_TSS_CDS_435	CP030980	-	1785161	227		mTSS	ATG	YEY1_01666		hypothetical protein	1	1	1	1
Y1_TSS_CDS_436	CP030980	-	1790182	139		mTSS	GAA	YEY1_01673		short chain dehydrogenase	1	1	0	1
Y1_TSS_CDS_437	CP030980	+	1792475	68		mTSS	AAT	YEY1_01677	ogt	methylated-DNA--protein-cysteine methyltransferase	1	1	1	1
Y1_TSS_CDS_438	CP030980	+	1792487	56		mTSS	CAA	YEY1_01677	ogt	methylated-DNA--protein-cysteine methyltransferase	1	1	1	1
Y1_TSS_CDS_439	CP030980	+	1793109	25		mTSS	TAA	YEY1_01678	fnr	fumarate/nitrate reduction transcriptional regulator	1	1	1	1
Y1_TSS_CDS_440	CP030980	+	1793117	17		mTSS	ATT	YEY1_01678	fnr	fumarate/nitrate reduction transcriptional regulator	0	1	1	1
Y1_TSS_CDS_441	CP030980	-	1798519	33		mTSS	TTT	YEY1_01681	pntA	NAD(P) transhydrogenase subunit alpha	1	1	1	1
Y1_TSS_CDS_442	CP030980	-	1798568	82		mTSS	AGC	YEY1_01681	pntA	NAD(P) transhydrogenase subunit alpha	1	1	1	1
Y1_TSS_CDS_443	CP030980	+	1798953	67		mTSS	CTA	YEY1_01682		hypothetical protein	1	1	1	0
Y1_TSS_CDS_444	CP030980	-	1802211	98		mTSS	AGT	YEY1_01684		hypothetical protein	0	1	1	1
Y1_TSS_CDS_445	CP030980	-	1812061	54		mTSS	ATC	YEY1_01693	hrpA	ATP-dependent RNA helicase HrpA	1	1	1	1
Y1_TSS_CDS_446	CP030980	+	1812310	42		mTSS	ATT	YEY1_01694	acpD, azoR	azoreductase	1	0	0	0
Y1_TSS_CDS_447	CP030980	-	1813886	24		mTSS	ATC	YEY1_01696	ynbE	putative lipoprotein	1	1	1	0
Y1_TSS_CDS_448	CP030980	+	1816743	20		mTSS	AAT	YEY1_01698	ldhA	NAD-binding D-isomer specific 2-hydroxyacid dehydrogenase	1	0	1	0
Y1_TSS_CDS_449	CP030980	-	1818246	40		mTSS	ATT	YEY1_01699		putative lipoprotein	0	0	0	1
Y1_TSS_CDS_450	CP030980	+	1819886	74		mTSS	AAT	YEY1_01702	nifJ	pyruvate flavodoxin/ferredoxin oxidoreductase domain-containing protein	0	1	0	1
Y1_TSS_CDS_451	CP030980	+	1824633	-15		lmTSS	ATA	YEY1_01704	ttcA	C32 tRNA thiolase	1	1	1	0
Y1_TSS_CDS_452	CP030980	-	1826962	5		lmTSS	ATT	YEY1_01706	zntB	zinc transporter	0	1	0	1
Y1_TSS_CDS_453	CP030980	+	1829078	98		mTSS	TAC	YEY1_01707	mppA, oppA	extracellular solute-binding protein family 5	0	1	0	1
Y1_TSS_CDS_454	CP030980	+	1831063	31		mTSS	CGT	YEY1_01710	tpx	thiol peroxidase	1	0	0	0
Y1_TSS_CDS_455	CP030980	-	1833458	37		mTSS	AGA	YEY1_01711	tyrR	DNA-binding transcriptional regulator TyrR	0	1	0	1
Y1_TSS_CDS_456	CP030980	+	1833718	23		mTSS	AGC	YEY1_01712		hypothetical protein	0	1	1	1
Y1_TSS_CDS_457	CP030980	-	1838428	55		mTSS	GAA	YEY1_01719	pspA	phage shock protein PspA	1	1	0	1
Y1_TSS_CDS_458	CP030980	-	1843929	35		mTSS	GTT	YEY1_01726	pyrF	orotidine 5_-phosphate decarboxylase	0	1	0	0
Y1_TSS_CDS_459	CP030980	-	1848548	25		mTSS	GTT	YEY1_01733	yciS	hypothetical protein	1	1	1	0
Y1_TSS_CDS_460	CP030980	-	1848580	57		mTSS	AAG	YEY1_01733	yciS	hypothetical protein	1	0	0	0
Y1_TSS_CDS_461	CP030980	+	1849987	109		mTSS	AAT	YEY1_01735	ribA	GTP cyclohydrolase II	1	0	0	1
Y1_TSS_CDS_462	CP030980	-	1853735	77		mTSS	AGA	YEY1_01737	acnA	aconitate hydratase	1	1	1	1
Y1_TSS_CDS_463	CP030980	-	1856636	380		mTSS	GTT	YEY1_01739	cysB	transcriptional regulator CysB	1	1	1	1
Y1_TSS_CDS_464	CP030980	+	1859823	48		mTSS	GAG	YEY1_01741	yciN	hypothetical protein	1	1	1	0
Y1_TSS_CDS_465	CP030980	-	1861308	36		mTSS	ATC	YEY1_01742	sohB	putative periplasmic protease	1	1	1	1
Y1_TSS_CDS_466	CP030980	+	1873756	140		mTSS	ACA	YEY1_01756		transport-associated	0	1	0	0
Y1_TSS_CDS_467	CP030980	+	1875201	67		mTSS	TTG	YEY1_01758		hypothetical protein	1	1	1	1
Y1_TSS_CDS_468	CP030980	+	1875692	34		mTSS	CTA	YEY1_01759	yciC	hypothetical protein	1	0	1	0
Y1_TSS_CDS_469	CP030980	-	1878310	31		mTSS	AGA	YEY1_01760		sulfate transporter	0	1	0	1
Y1_TSS_CDS_470	CP030980	+	1878440	70		mTSS	TTT	YEY1_01761	ispZ	intracellular septation protein A	1	1	1	1
Y1_TSS_CDS_471	CP030980	-	1880426	21		mTSS	ATT	YEY1_01763	tonB-1	transporter	1	0	1	1
Y1_TSS_CDS_472	CP030980	+	1880662	52		mTSS	CCG	YEY1_01764	yciI	hypothetical protein	0	1	0	0
Y1_TSS_CDS_473	CP030980	+	1883279	137		mTSS	ATC	YEY1_01768	cls	cardiolipin synthetase	1	1	1	1
Y1_TSS_CDS_474	CP030980	+	1884981	30		mTSS	AAT	YEY1_01769		dsDNA-mimic protein	1	1	1	1
Y1_TSS_CDS_475	CP030980	-	1894518	211		mTSS	ACA	YEY1_01776	ychE	hypothetical protein	1	0	1	0
Y1_TSS_CDS_476	CP030980	+	1894775	233		mTSS	GTG	YEY1_01777	adhE	bifunctional acetaldehyde-CoA/alcohol dehydrogenase	1	1	1	0
Y1_TSS_CDS_477	CP030980	+	1894849	159		mTSS	AGT	YEY1_01777	adhE	bifunctional acetaldehyde-CoA/alcohol dehydrogenase	0	0	0	1
Y1_TSS_CDS_478	CP030980	+	1894977	31		mTSS	TAA	YEY1_01777	adhE	bifunctional acetaldehyde-CoA/alcohol dehydrogenase	1	1	1	1
Y1_TSS_CDS_479	CP030980	+	1899496	37		mTSS	GAC	YEY1_01779	hns	global DNA-binding transcriptional dual regulator H-NS	1	1	1	1
Y1_TSS_CDS_480	CP030980	-	1901817	140		mTSS	CTT	YEY1_01780	ugd	nucleotide sugar dehydrogenase	1	0	1	0
Y1_TSS_CDS_481	CP030980	-	1903039	23		mTSS	AAG	YEY1_01782	rssB	response regulator of RpoS	0	1	0	1
Y1_TSS_CDS_482	CP030980	-	1904176	156		mTSS	GTA	YEY1_01783		putative exported protein	1	1	0	0
Y1_TSS_CDS_483	CP030980	+	1905304	90		mTSS	ATA	YEY1_01785		hypothetical protein	1	1	0	1
Y1_TSS_CDS_484	CP030980	+	1906911	53		mTSS	GCT	YEY1_01787		tRNA-Tyr(gta)	1	0	1	0
Y1_TSS_CDS_485	CP030980	+	1908957	30		mTSS	ATC	YEY1_01790	xthA	exonuclease III	1	0	1	0
Y1_TSS_CDS_486	CP030980	+	1914623	26		mTSS	ACT	YEY1_01796	sppA	protease 4	1	0	1	1
Y1_TSS_CDS_487	CP030980	-	1920816	42		mTSS	GTT	YEY1_01801	msrB	methionine sulfoxide reductase B	1	1	1	1
Y1_TSS_CDS_488	CP030980	+	1920966	156	RLE0196	mTSS	AGG	YEY1_01802	gapA	glyceraldehyde-3-phosphate dehydrogenase	0	0	0	1
Y1_TSS_CDS_489	CP030980	+	1921086	36		mTSS	AAC	YEY1_01802	gapA	glyceraldehyde-3-phosphate dehydrogenase	1	1	1	0
Y1_TSS_CDS_490	CP030980	-	1924123	33		mTSS	AAC	YEY1_01804	mipA	MltA-interacting MipA family protein	1	1	1	1
Y1_TSS_CDS_491	CP030980	+	1930635	69		mTSS	AAC	YEY1_01810		PAS/PAC sensor-containing diguanylate cyclase/phosphodiesterase	0	0	1	1
Y1_TSS_CDS_492	CP030980	+	1934473	124		mTSS	AGT	YEY1_01812	bcr-1	Bcr/CflA subfamily drug resistance transporter	1	1	1	1
Y1_TSS_CDS_493	CP030980	-	1941550	41		mTSS	ACT	YEY1_01816	fadR	fatty acid metabolism regulator	1	1	1	0
Y1_TSS_CDS_494	CP030980	+	1950430	150		mTSS	AAG	YEY1_01828	minC	septum formation inhibitor	1	1	1	1
Y1_TSS_CDS_495	CP030980	+	1950511	69		mTSS	GAA	YEY1_01828	minC	septum formation inhibitor	1	1	1	0
Y1_TSS_CDS_496	CP030980	-	1957205	38		mTSS	CTG	YEY1_01834	yeaZ, tsaB	peptidase M22 glycoprotease	1	1	1	0
Y1_TSS_CDS_497	CP030980	+	1959240	35		mTSS	ATA	YEY1_01836	yoaB	endoribonuclease L-PSP	1	1	1	1
Y1_TSS_CDS_498	CP030980	-	1960710	236		mTSS	GTT	YEY1_01838	mdtJ	small multidrug resistance protein	0	0	0	1
Y1_TSS_CDS_499	CP030980	-	1960843	369		mTSS	AGT	YEY1_01838	mdtJ	small multidrug resistance protein	1	1	1	0
Y1_TSS_CDS_500	CP030980	-	1961906	106		mTSS	ATT	YEY1_01839	eda	keto-hydroxyglutarate-aldolase/keto-deoxy-phosphogluconate aldolase	1	0	0	0
Y1_TSS_CDS_501	CP030980	+	1963882	43		mTSS	AAA	YEY1_01841	hexR	DNA-binding transcriptional regulator HexR	1	1	1	1
Y1_TSS_CDS_502	CP030980	-	1971754	29		mTSS	AAC	YEY1_01846	znuA	high-affinity zinc transporter periplasmic protein	0	0	0	1
Y1_TSS_CDS_503	CP030980	+	1971772	29		mTSS	ATT	YEY1_01847	znuC	high-affinity zinc transporter ATPase	1	1	1	1
Y1_TSS_CDS_504	CP030980	+	1983216	30		mTSS	GCC	YEY1_01858	yecN	hypothetical protein	1	1	1	1
Y1_TSS_CDS_505	CP030980	-	1987613	38		mTSS	CTT	YEY1_01862	agaR	DeoR family transcriptional regulator	1	1	1	1
Y1_TSS_CDS_506	CP030980	+	1994271	55		mTSS	GAA	YEY1_01870	nlpD	lipoprotein NlpD	1	1	1	1
Y1_TSS_CDS_507	CP030980	+	2002753	42		mTSS	GAT	YEY1_01879	hutI	imidazolonepropionase	0	1	0	0
Y1_TSS_CDS_508	CP030980	-	2018185	42		mTSS	AAT	YEY1_01890		GntR family transcriptional regulator	1	1	0	0
Y1_TSS_CDS_509	CP030980	+	2027003	67		mTSS	CTT	YEY1_01897		hypothetical protein	1	0	1	0
Y1_TSS_CDS_510	CP030980	+	2028040	87		mTSS	TAC	YEY1_01898	chaA	calcium/sodium:proton antiporter	1	0	1	1
Y1_TSS_CDS_511	CP030980	-	2031202	111		mTSS	TCA	YEY1_01899	mviN	integral membrane protein MviN	1	1	1	1
Y1_TSS_CDS_512	CP030980	+	2033994	97		mTSS	GAA	YEY1_01903		hypothetical protein	0	1	0	1
Y1_TSS_CDS_513	CP030980	-	2035180	26		mTSS	TTG	YEY1_01904		putative inner membrane protein	1	1	1	0
Y1_TSS_CDS_514	CP030980	+	2035813	16		mTSS	TTT	YEY1_01905	mdtH	multidrug resistance protein MdtH	0	0	0	1
Y1_TSS_CDS_515	CP030980	-	2040327	24		mTSS	ACT	YEY1_01909	serA-2	NAD-binding D-isomer specific 2-hydroxyacid dehydrogenase	1	1	1	0
Y1_TSS_CDS_516	CP030980	+	2040480	42		mTSS	GTC	YEY1_01910		tRNA-Ser(gga)	1	0	1	0
Y1_TSS_CDS_517	CP030980	+	2041796	28		mTSS	GTT	YEY1_01912		tRNA-Ser(gga)	1	0	1	0
Y1_TSS_CDS_518	CP030980	-	2051147	45		mTSS	AGA	YEY1_01921	hemA	glutamyl-tRNA reductase	1	1	0	0
Y1_TSS_CDS_519	CP030980	+	2051236	172		mTSS	ATA	YEY1_01922	lolB	outer membrane lipoprotein LolB	0	1	0	1
Y1_TSS_CDS_520	CP030980	-	2054908	90		mTSS	AAG	YEY1_01926	ychH	hypothetical protein	1	1	1	1
Y1_TSS_CDS_521	CP030980	+	2055119	31		mTSS	TTT	YEY1_01927	pth	peptidyl-tRNA hydrolase	1	0	1	0
Y1_TSS_CDS_522	CP030980	+	2056453	71		mTSS	ATA	YEY1_01929	engD, ychF	GTP-dependent nucleic acid-binding protein EngD	1	0	1	0
Y1_TSS_CDS_523	CP030980	+	2059033	30		mTSS	TTG	YEY1_01931	gcvA	DNA-binding transcriptional activator GcvA	0	1	0	0
Y1_TSS_CDS_524	CP030980	+	2065720	0		lmTSS	ATG	YEY1_01940		putative DNA-binding protein	0	0	0	1
Y1_TSS_CDS_525	CP030980	-	2073907	0		lmTSS	ATG	YEY1_01953		hypothetical protein	1	1	1	1
Y1_TSS_CDS_526	CP030980	-	2079512	45		mTSS	ACA	YEY1_01965		phage protein	0	1	0	1
Y1_TSS_CDS_527	CP030980	+	2082157	-6		lmTSS	GGT	YEY1_01971		C4	0	1	1	1
Y1_TSS_CDS_528	CP030980	-	2087364	49		mTSS	ATT	YEY1_01979		tRNA-Cys(gca)	1	1	1	1
Y1_TSS_CDS_529	CP030980	-	2087500	59		mTSS	ATT	YEY1_01980		tRNA-Gly(gcc)	1	0	0	0
Y1_TSS_CDS_530	CP030980	-	2088169	35		mTSS	AAT	YEY1_01981	pgsA	phosphatidylglycerophosphate synthetase	0	1	0	1
Y1_TSS_CDS_531	CP030980	-	2090722	48		mTSS	GTA	YEY1_01983	uvrY	response regulator	1	1	1	1
Y1_TSS_CDS_532	CP030980	-	2094105	28		mTSS	GAA	YEY1_01987	amyA	alpha-amylase	0	1	0	0
Y1_TSS_CDS_533	CP030980	+	2095490	48		mTSS	GCT	YEY1_01990	bioC	biotin biosynthesis protein BioC	1	1	0	1
Y1_TSS_CDS_534	CP030980	+	2098151	202		mTSS	GCG	YEY1_01993	cycA	D-alanine/D-serine/glycine permease	1	1	1	1
Y1_TSS_CDS_535	CP030980	+	2107332	151		mTSS	TTA	YEY1_02005		helix-turn-helix family protein	0	0	0	1
Y1_TSS_CDS_536	CP030980	-	2117623	218		mTSS	GAG	YEY1_02013	putP	sodium/proline symporter	0	0	0	1
Y1_TSS_CDS_537	CP030980	+	2122340	172		mTSS	ATA	YEY1_02015		hypothetical protein	1	1	1	1
Y1_TSS_CDS_538	CP030980	-	2125206	31		mTSS	ATC	YEY1_02019	fliY	cystine transporter subunit	1	0	1	0
Y1_TSS_CDS_539	CP030980	-	2126440	154		mTSS	TTT	YEY1_02020	dcyD, yedO	D-cysteine desulfhydrase	1	1	0	1
Y1_TSS_CDS_540	CP030980	-	2127979	27		mTSS	ACT	YEY1_02022	fliA	flagellar biosynthesis sigma factor	1	0	0	0
Y1_TSS_CDS_541	CP030980	+	2133341	26		mTSS	AGG	YEY1_02028		AraC family transcriptional regulator	1	0	1	0
Y1_TSS_CDS_542	CP030980	+	2138499	32		mTSS	TTA	YEY1_02031		hypothetical protein	1	1	0	0
Y1_TSS_CDS_543	CP030980	-	2140450	32		mTSS	TAC	YEY1_02034		putative membrane protein	0	0	0	1
Y1_TSS_CDS_544	CP030980	-	2141644	96		mTSS	CTG	YEY1_02035	fliE-2	flagellar hook-basal body protein FliE	1	0	0	0
Y1_TSS_CDS_545	CP030980	-	2164021	27		mTSS	TCC	YEY1_02059	flgB-2	flagellar basal body rod protein FlgB	1	0	0	0
Y1_TSS_CDS_546	CP030980	+	2164128	56		mTSS	AAC	YEY1_02060	flgA-2	flagellar basal body P-ring biosynthesis protein FlgA	1	1	1	0
Y1_TSS_CDS_547	CP030980	+	2189860	25		mTSS	GTA	YEY1_02082	uspA	UspA domain-containing protein	1	1	1	0
Y1_TSS_CDS_548	CP030980	-	2195526	341		mTSS	AAA	YEY1_02085	mgtC-1	MgtC/SapB transporter	1	1	1	1
Y1_TSS_CDS_549	CP030980	-	2198937	19		mTSS	TTT	YEY1_02089	dsrB	hypothetical protein	0	1	0	1
Y1_TSS_CDS_550	CP030980	-	2198942	24		mTSS	ATT	YEY1_02089	dsrB	hypothetical protein	1	1	1	1
Y1_TSS_CDS_551	CP030980	-	2199564	-1		lmTSS	TCG	YEY1_02091	cspA	cspA	1	1	1	1
Y1_TSS_CDS_552	CP030980	+	2206620	30		mTSS	ATT	YEY1_02097	lrp-1	AsnC family transcriptional regulator	1	1	0	0
Y1_TSS_CDS_553	CP030980	+	2208218	87		mTSS	AGA	YEY1_02100		hypothetical protein	1	1	1	1
Y1_TSS_CDS_554	CP030980	+	2211761	22		mTSS	AAA	YEY1_02103		hypothetical protein	1	1	1	1
Y1_TSS_CDS_555	CP030980	+	2216838	28		mTSS	TTT	YEY1_02108	ypsI, ypeI	autoinducer synthesis protein	1	0	0	0
Y1_TSS_CDS_556	CP030980	-	2226774	0		lmTSS	GGA	YEY1_02118		tRNA-Ser(tga)	0	1	1	1
Y1_TSS_CDS_557	CP030980	-	2226779	5		lmTSS	GTT	YEY1_02118		tRNA-Ser(tga)	1	0	1	0
Y1_TSS_CDS_558	CP030980	+	2226969	60		mTSS	GAG	YEY1_02119	tusE, dsrC, yccK	TusE/DsrC/DsvC family sulfur relay protein	0	1	0	1
Y1_TSS_CDS_559	CP030980	+	2227001	28		mTSS	GTT	YEY1_02119	tusE, dsrC, yccK	TusE/DsrC/DsvC family sulfur relay protein	1	1	1	1
Y1_TSS_CDS_560	CP030980	-	2228308	37		mTSS	CTT	YEY1_02122		hypothetical protein	0	1	0	1
Y1_TSS_CDS_561	CP030980	-	2234404	40		mTSS	GTT	YEY1_02128	helD	DNA helicase IV	0	1	1	1
Y1_TSS_CDS_562	CP030980	+	2238045	28		mTSS	ATA	YEY1_02132	sulA	SOS cell division inhibitor	0	1	0	1
Y1_TSS_CDS_563	CP030980	+	2238803	134		mTSS	GCC	YEY1_02133	ompA	outer membrane protein A	1	0	1	0
Y1_TSS_CDS_564	CP030980	+	2238875	62		mTSS	ATT	YEY1_02133	ompA	outer membrane protein A	1	1	1	1
Y1_TSS_CDS_565	CP030980	-	2240624	28		mTSS	AAG	YEY1_02134	matP, ycbG	Ter macrodomain organizer MatS-binding protein	1	1	1	1
Y1_TSS_CDS_566	CP030980	+	2240777	191	Threonine operon leader	mTSS	TTT	YEY1_02135	lonH, ycbZ	Lon-like ATP-dependent protease	0	0	1	0
Y1_TSS_CDS_567	CP030980	+	2242600	27		mTSS	TTC	YEY1_02136	fabA	3-hydroxydecanoyl-ACP dehydratase	1	1	0	0
Y1_TSS_CDS_568	CP030980	-	2245602	64		mTSS	GTG	YEY1_02139		ribosome modulation factor	1	1	1	1
Y1_TSS_CDS_569	CP030980	-	2249374	61		mTSS	GTT	YEY1_02142	pqiA-2	PqiA family integral membrane protein	0	1	1	0
Y1_TSS_CDS_570	CP030980	+	2259738	88		mTSS	TCA	YEY1_02149	pncB	nicotinate phosphoribosyltransferase	1	1	1	1
Y1_TSS_CDS_571	CP030980	+	2261218	70		mTSS	ATC	YEY1_02150	asnS	asparaginyl-tRNA synthetase	1	0	1	1
Y1_TSS_CDS_572	CP030980	+	2262893	94		mTSS	AGA	YEY1_02151	ompF	porin	1	1	1	0
Y1_TSS_CDS_573	CP030980	+	2264321	37		mTSS	TCT	YEY1_02152	aspC	aromatic amino acid aminotransferase	0	1	0	0
Y1_TSS_CDS_574	CP030980	-	2269198	110		mTSS	ACG	YEY1_02155	ycbK	hypothetical protein	1	1	0	0
Y1_TSS_CDS_575	CP030980	-	2280690	32		mTSS	ATC	YEY1_02162		hypothetical protein	1	0	0	1
Y1_TSS_CDS_576	CP030980	-	2281813	34		mTSS	TTT	YEY1_02164	ycaR	hypothetical protein	1	1	1	0
Y1_TSS_CDS_577	CP030980	-	2283072	60		mTSS	CGG	YEY1_02166		cspA	0	0	1	0
Y1_TSS_CDS_578	CP030980	-	2287457	26		mTSS	CTA	YEY1_02170	msbA	lipid transporter ATP-binding/permease	1	1	1	0
Y1_TSS_CDS_579	CP030980	-	2293026	55		mTSS	CTG	YEY1_02175	cmk	cytidylate kinase	1	0	1	0
Y1_TSS_CDS_580	CP030980	-	2295753	45		mTSS	AGA	YEY1_02177	serC	phosphoserine aminotransferase	1	1	1	0
Y1_TSS_CDS_581	CP030980	+	2301763	44		mTSS	CTA	YEY1_02183	focA	formate transporter	0	1	0	1
Y1_TSS_CDS_582	CP030980	-	2311569	144		mTSS	ATA	YEY1_02189	serS	seryl-tRNA synthetase	1	0	0	1
Y1_TSS_CDS_583	CP030980	-	2318105	86		mTSS	CTG	YEY1_02193	lrp-2	leucine-responsive transcriptional regulator	0	1	0	1
Y1_TSS_CDS_584	CP030980	-	2318129	110		mTSS	ATT	YEY1_02193	lrp-2	leucine-responsive transcriptional regulator	1	1	1	0
Y1_TSS_CDS_585	CP030980	+	2318759	30		mTSS	ATT	YEY1_02195	trxB	thioredoxin reductase	1	1	1	0
Y1_TSS_CDS_586	CP030980	+	2324594	35		mTSS	GTT	YEY1_02199	infA	translation initiation factor IF-1	1	0	1	0
Y1_TSS_CDS_587	CP030980	-	2327757	16		mTSS	GAG	YEY1_02201	clpS	ATP-dependent Clp protease adaptor protein ClpS	1	1	0	0
Y1_TSS_CDS_588	CP030980	-	2327791	50		mTSS	AGA	YEY1_02201	clpS	ATP-dependent Clp protease adaptor protein ClpS	1	1	1	1
Y1_TSS_CDS_589	CP030980	+	2331754	29		mTSS	GGA	YEY1_02205	virK, ybjX	putative virulence factor	1	0	1	0
Y1_TSS_CDS_590	CP030980	-	2334453	26		mTSS	GAA	YEY1_02206	ybjD	hypothetical protein	1	1	1	1
Y1_TSS_CDS_591	CP030980	+	2344166	64		mTSS	TTA	YEY1_02214		NAD-dependent epimerase/dehydratase	1	1	1	0
Y1_TSS_CDS_592	CP030980	-	2357784	35		mTSS	CTT	YEY1_02227	ybjN	hypothetical protein	1	0	1	0
Y1_TSS_CDS_593	CP030980	-	2358275	99		mTSS	AAA	YEY1_02228	ybjC	hypothetical protein	1	1	1	1
Y1_TSS_CDS_594	CP030980	+	2358395	95		mTSS	AGT	YEY1_02229	grxA	glutaredoxin	0	1	0	1
Y1_TSS_CDS_595	CP030980	+	2360948	3		lmTSS	GCC	YEY1_02231		RybB	0	1	1	1
Y1_TSS_CDS_596	CP030980	+	2365539	119		mTSS	CTT	YEY1_02236	sdaC	serine transporter	1	1	1	1
Y1_TSS_CDS_597	CP030980	+	2368502	0		lmTSS	ATG	YEY1_02238		hypothetical protein	1	1	1	1
Y1_TSS_CDS_598	CP030980	+	2378474	92		mTSS	GAT	YEY1_02248		HAD family hydrolase	0	1	0	1
Y1_TSS_CDS_599	CP030980	-	2384379	26		mTSS	ATA	YEY1_02252	yiuB, fhuB-5, fepG-5, fepD-5, fecD-5, fecC-5	transport system permease	1	0	1	0
Y1_TSS_CDS_600	CP030980	-	2386183	29		mTSS	TTA	YEY1_02253	lysP	lysine transporter	1	0	0	0
Y1_TSS_CDS_601	CP030980	+	2389610	163		mTSS	GAC	YEY1_02257		hypothetical protein	0	1	0	0
Y1_TSS_CDS_602	CP030980	+	2391719	19		mTSS	ATT	YEY1_02259	nfo	endonuclease IV	1	0	1	0
Y1_TSS_CDS_603	CP030980	-	2407328	193		mTSS	GTG	YEY1_02271	ykgJ, yeiW	hypothetical protein	1	1	1	1
Y1_TSS_CDS_604	CP030980	+	2409044	32		mTSS	CTT	YEY1_02273	efp-1	elongation factor P	1	0	1	0
Y1_TSS_CDS_605	CP030980	-	2414417	25		mTSS	GAC	YEY1_02277		hypothetical protein	1	1	1	0
Y1_TSS_CDS_606	CP030980	-	2414425	33		mTSS	TTT	YEY1_02277		hypothetical protein	1	0	0	0
Y1_TSS_CDS_607	CP030980	+	2414638	66		mTSS	TAT	YEY1_02278	yeiR	cobalamin synthesis protein P47K	1	1	1	0
Y1_TSS_CDS_608	CP030980	+	2415695	56		mTSS	AAA	YEY1_02279	yeiU	PA-phosphatase-like phosphoesterase	1	1	0	0
Y1_TSS_CDS_609	CP030980	+	2416662	169	RLE0356	mTSS	GTT	YEY1_02280	spr	putative outer membrane lipoprotein	1	0	1	0
Y1_TSS_CDS_610	CP030980	+	2417907	32		mTSS	ACT	YEY1_02281		hypothetical protein	1	1	1	1
Y1_TSS_CDS_611	CP030980	-	2425618	62		mTSS	GAG	YEY1_02286	yejG	hypothetical protein	0	1	0	0
Y1_TSS_CDS_612	CP030980	+	2432341	26		mTSS	TTT	YEY1_02292	yejL	hypothetical protein	1	1	1	1
Y1_TSS_CDS_613	CP030980	+	2434473	40		mTSS	GCA	YEY1_02294		tRNA-Pro(ggg)	1	1	1	1
Y1_TSS_CDS_614	CP030980	+	2434506	7		lmTSS	ATT	YEY1_02294		tRNA-Pro(ggg)	0	1	0	0
Y1_TSS_CDS_615	CP030980	+	2434513	0		lmTSS	CGG	YEY1_02294		tRNA-Pro(ggg)	0	0	0	1
Y1_TSS_CDS_616	CP030980	+	2444170	23		mTSS	ATT	YEY1_02307		DinI family protein	1	1	0	0
Y1_TSS_CDS_617	CP030980	+	2450801	26		mTSS	ACG	YEY1_02312	ampH	beta-lactam binding protein AmpH	1	1	1	0
Y1_TSS_CDS_618	CP030980	-	2452230	0		lmTSS	GGA	YEY1_02314		tRNA-Ser(tga)	1	1	1	1
Y1_TSS_CDS_619	CP030980	-	2453656	69		mTSS	ACC	YEY1_02315	ompC-2	outer membrane porin protein C	1	1	1	0
Y1_TSS_CDS_620	CP030980	-	2466499	39		mTSS	ACC	YEY1_02322	gyrA	DNA gyrase subunit A	1	1	1	1
Y1_TSS_CDS_621	CP030980	+	2466636	28		mTSS	AAA	YEY1_02323	ubiG	3-demethylubiquinone-9 3-methyltransferase	1	1	1	1
Y1_TSS_CDS_622	CP030980	+	2467774	135		mTSS	ATC	YEY1_02324	nrdA	ribonucleotide-diphosphate reductase subunit alpha	1	0	1	0
Y1_TSS_CDS_623	CP030980	+	2472115	51		mTSS	GTT	YEY1_02327	eco	ecotin	1	1	1	0
Y1_TSS_CDS_624	CP030980	-	2484233	16		mTSS	ATA	YEY1_02335	yfaZ	hypothetical protein	0	1	1	1
Y1_TSS_CDS_625	CP030980	-	2484277	60		mTSS	GAA	YEY1_02335	yfaZ	hypothetical protein	1	1	1	1
Y1_TSS_CDS_626	CP030980	+	2484450	125	KatA_thermometer	mTSS	GGA	YEY1_02336	katA	catalase	0	1	1	0
Y1_TSS_CDS_627	CP030980	-	2494546	29		mTSS	ACG	YEY1_02343	elaB	hypothetical protein	0	1	1	0
Y1_TSS_CDS_628	CP030980	-	2518102	30		mTSS	TTT	YEY1_02363	nuoE	NADH dehydrogenase subunit E	1	1	1	1
Y1_TSS_CDS_629	CP030980	-	2521582	281		mTSS	TGT	YEY1_02366	nuoA	NADH dehydrogenase subunit A	1	1	1	1
Y1_TSS_CDS_630	CP030980	-	2521604	303		mTSS	GAG	YEY1_02366	nuoA	NADH dehydrogenase subunit A	1	1	0	0
Y1_TSS_CDS_631	CP030980	-	2542340	78		mTSS	ACA	YEY1_02385	yfcE	phosphodiesterase	0	1	1	0
Y1_TSS_CDS_632	CP030980	-	2542398	136		mTSS	ATG	YEY1_02385	yfcE	phosphodiesterase	1	0	1	1
Y1_TSS_CDS_633	CP030980	-	2543345	154		mTSS	ATG	YEY1_02386		diguanylate phosphodiesterase	0	1	0	1
Y1_TSS_CDS_634	CP030980	-	2561265	159	RLE0180	mTSS	ACA	YEY1_02399	accD	acetyl-CoA carboxylase subunit beta	1	1	1	0
Y1_TSS_CDS_635	CP030980	-	2566485	96		mTSS	AGA	YEY1_02404		AraC family transcriptional regulator	1	1	1	1
Y1_TSS_CDS_636	CP030980	+	2568639	36		mTSS	ATC	YEY1_02407		GntR family transcriptional regulator	1	1	1	1
Y1_TSS_CDS_637	CP030980	+	2574116	59		mTSS	AAC	YEY1_02411	flk	flagella biosynthesis regulator	0	0	1	0
Y1_TSS_CDS_638	CP030980	-	2579129	70		mTSS	GCT	YEY1_02414	galR-1	DNA-binding transcriptional regulator GalR	0	1	1	1
Y1_TSS_CDS_639	CP030980	-	2588234	81		mTSS	GAT	YEY1_02423	fabB-1	3-oxoacyl-ACP synthase	0	0	1	0
Y1_TSS_CDS_640	CP030980	-	2595514	36		mTSS	ATA	YEY1_02430	prmB	N5-glutamine S-adenosyl-L-methionine-dependent methyltransferase	1	1	1	1
Y1_TSS_CDS_641	CP030980	+	2595660	1		lmTSS	ATT	YEY1_02432	yfcN	hypothetical protein	1	1	0	0
Y1_TSS_CDS_642	CP030980	-	2601588	30		mTSS	TTT	YEY1_02437	yfcZ	hypothetical protein	1	1	1	0
Y1_TSS_CDS_643	CP030980	-	2601660	102		mTSS	ATT	YEY1_02437	yfcZ	hypothetical protein	1	1	1	0
Y1_TSS_CDS_644	CP030980	+	2611376	40		mTSS	TTT	YEY1_02448	ccmA	heme exporter protein CcmA	1	1	1	0
Y1_TSS_CDS_645	CP030980	+	2611756	40		mTSS	TTG	YEY1_02449		putative inner membrane protein	0	1	0	0
Y1_TSS_CDS_646	CP030980	+	2613733	71		mTSS	ATA	YEY1_02452	phnA	alkylphosphonate utilization operon protein PhnA	1	1	0	1
Y1_TSS_CDS_647	CP030980	+	2614370	37		mTSS	TAC	YEY1_02453		PadR-like family transcriptional regulator	1	1	1	1
Y1_TSS_CDS_648	CP030980	-	2627366	48		mTSS	AAT	YEY1_02466	emrB	EmrB/QacA family drug resistance transporter	0	1	0	1
Y1_TSS_CDS_649	CP030980	+	2627420	5		lmTSS	AAA	YEY1_02467		TetR family regulatory protein	1	1	1	1
Y1_TSS_CDS_650	CP030980	-	2632916	28		mTSS	ACT	YEY1_02470	mltB-1	murein hydrolase B	1	0	1	0
Y1_TSS_CDS_651	CP030980	+	2633143	57		mTSS	GTT	YEY1_02471	sfuA	iron(III)-binding periplasmic protein	1	0	0	0
Y1_TSS_CDS_652	CP030980	-	2638276	38		mTSS	ATA	YEY1_02475		hypothetical protein	1	1	1	1
Y1_TSS_CDS_653	CP030980	-	2642049	62		mTSS	AGA	YEY1_02479	alaC, yfdZ	aminotransferase	0	1	1	0
Y1_TSS_CDS_654	CP030980	-	2650864	38		mTSS	AGT	YEY1_02486	glk	glucokinase	1	1	1	1
Y1_TSS_CDS_655	CP030980	-	2657231	38		mTSS	AAG	YEY1_02492	mntH	manganese transport protein MntH	0	0	0	1
Y1_TSS_CDS_656	CP030980	+	2657518	74		mTSS	TAC	YEY1_02493	nupC-1	nucleoside transporter	1	1	0	0
Y1_TSS_CDS_657	CP030980	+	2657559	33		mTSS	CAA	YEY1_02493	nupC-1	nucleoside transporter	1	0	0	0
Y1_TSS_CDS_658	CP030980	-	2659397	12		lmTSS	AAC	YEY1_02497		tRNA-Val(tac)	1	1	1	0
Y1_TSS_CDS_659	CP030980	+	2661206	27		mTSS	GTT	YEY1_02499		tRNA-Ala(ggc)	1	1	1	1
Y1_TSS_CDS_660	CP030980	+	2661351	37		mTSS	GCA	YEY1_02500		tRNA-Ala(ggc)	0	1	0	1
Y1_TSS_CDS_661	CP030980	-	2666060	47		mTSS	GTG	YEY1_02505	zipA	cell division protein ZipA	1	1	1	1
Y1_TSS_CDS_662	CP030980	+	2666170	63		mTSS	ATG	YEY1_02506	cysZ	putative sulfate transport protein CysZ	1	1	1	1
Y1_TSS_CDS_663	CP030980	+	2667155	35		mTSS	GTT	YEY1_02507	cysK-2	cysteine synthase A	1	1	1	0
Y1_TSS_CDS_664	CP030980	-	2681767	68		mTSS	AAT	YEY1_02520	cysP	thiosulfate transporter subunit	0	0	1	0
Y1_TSS_CDS_665	CP030980	+	2686755	40		mTSS	GTA	YEY1_02525	nanE	N-acetylmannosamine-6-phosphate 2-epimerase	1	0	1	0
Y1_TSS_CDS_666	CP030980	-	2692050	217		mTSS	TAC	YEY1_02529	yfeY	hypothetical protein	0	0	0	1
Y1_TSS_CDS_667	CP030980	-	2701733	20		mTSS	GTT	YEY1_02538	mdoG	glucan biosynthesis protein G	1	1	1	0
Y1_TSS_CDS_668	CP030980	-	2701856	143		mTSS	ATT	YEY1_02538	mdoG	glucan biosynthesis protein G	1	1	1	0
Y1_TSS_CDS_669	CP030980	+	2713659	179		mTSS	AGA	YEY1_02549	mtfA	Mlc titration factor A	1	1	1	0
Y1_TSS_CDS_670	CP030980	+	2713789	49		mTSS	AAC	YEY1_02549	mtfA	Mlc titration factor A	1	1	1	0
Y1_TSS_CDS_671	CP030980	+	2713802	36		mTSS	TTT	YEY1_02549	mtfA	Mlc titration factor A	0	1	0	0
Y1_TSS_CDS_672	CP030980	+	2713823	15		mTSS	TTT	YEY1_02549	mtfA	Mlc titration factor A	0	0	0	1
Y1_TSS_CDS_673	CP030980	-	2725600	133		mTSS	TTT	YEY1_02559		hypothetical protein	1	1	1	1
Y1_TSS_CDS_674	CP030980	-	2727869	52		mTSS	GCA	YEY1_02561		metallo-beta-lactamase family protein	1	1	1	1
Y1_TSS_CDS_675	CP030980	+	2730115	278		mTSS	ACT	YEY1_02563	fimZ	two component LuxR family transcriptional regulator	0	1	0	0
Y1_TSS_CDS_676	CP030980	+	2730218	175		mTSS	ATA	YEY1_02563	fimZ	two component LuxR family transcriptional regulator	1	1	1	1
Y1_TSS_CDS_677	CP030980	-	2743569	28		mTSS	AAA	YEY1_02573	yaiL	hypothetical protein	1	1	0	0
Y1_TSS_CDS_678	CP030980	+	2773135	19		mTSS	GTT	YEY1_02601		TetR family transcription regulatory protein	1	1	1	1
Y1_TSS_CDS_679	CP030980	-	2777032	58		mTSS	AAA	YEY1_02604	agaR	DeoR family transcriptional regulator	1	1	1	1
Y1_TSS_CDS_680	CP030980	-	2804144	102		mTSS	TAG	YEY1_02624	ecpD	pili assembly chaperone	0	1	0	1
Y1_TSS_CDS_681	CP030980	-	2865685	31		mTSS	ATT	YEY1_02691	yeeX	hypothetical protein	1	1	1	0
Y1_TSS_CDS_682	CP030980	-	2866905	29		mTSS	TTT	YEY1_02692		putative membrane protein	0	1	0	0
Y1_TSS_CDS_683	CP030980	-	2868157	23		mTSS	ACT	YEY1_02693		hypothetical protein	1	0	1	0
Y1_TSS_CDS_684	CP030980	-	2872875	53		mTSS	ACG	YEY1_02697	ybdH	putative oxidoreductase	1	0	1	0
Y1_TSS_CDS_685	CP030980	+	2876891	91		mTSS	AGA	YEY1_02702		His_leader	1	1	0	0
Y1_TSS_CDS_686	CP030980	-	2885991	64		mTSS	ACA	YEY1_02711	gnd	6-phosphogluconate dehydrogenase	1	0	0	0
Y1_TSS_CDS_687	CP030980	-	2893651	132		mTSS	ATC	YEY1_02717		putative protein	1	1	1	1
Y1_TSS_CDS_688	CP030980	-	2911657	217		mTSS	AAG	YEY1_02732	asmA	putative assembly protein	0	1	0	0
Y1_TSS_CDS_689	CP030980	-	2912127	41		mTSS	ATG	YEY1_02733	dcd	deoxycytidine triphosphate deaminase	1	1	0	0
Y1_TSS_CDS_690	CP030980	-	2912873	60		mTSS	GCT	YEY1_02734	udk	uridine kinase	1	0	0	0
Y1_TSS_CDS_691	CP030980	-	2914322	54		mTSS	GTC	YEY1_02735	mrp	putative ATPase	1	1	1	0
Y1_TSS_CDS_692	CP030980	+	2914513	36		mTSS	CCC	YEY1_02736	metG	methionyl-tRNA synthetase	1	1	0	0
Y1_TSS_CDS_693	CP030980	+	2917853	97		mTSS	AGA	YEY1_02738	yphF-3, ytfQ-3	putative sugar ABC transporter	1	1	0	0
Y1_TSS_CDS_694	CP030980	+	2922101	24		mTSS	ATT	YEY1_02741	yohJ	hypothetical protein	1	1	1	0
Y1_TSS_CDS_695	CP030980	+	2923342	21		mTSS	GTA	YEY1_02743	cdd	cytidine deaminase	1	0	1	0
Y1_TSS_CDS_696	CP030980	+	2925114	31		mTSS	AAC	YEY1_02745	sfcA, maeA	malate dehydrogenase	1	1	1	0
Y1_TSS_CDS_697	CP030980	+	2926928	80		mTSS	AAC	YEY1_02746	sanA	hypothetical protein	1	1	1	1
Y1_TSS_CDS_698	CP030980	+	2926973	35		mTSS	ATC	YEY1_02746	sanA	hypothetical protein	1	1	1	1
Y1_TSS_CDS_699	CP030980	-	2950242	147		mTSS	TTT	YEY1_02765	mglB	periplasmic binding protein/LacI transcriptional regulator	0	1	0	1
Y1_TSS_CDS_700	CP030980	-	2950366	271		mTSS	GTT	YEY1_02765	mglB	periplasmic binding protein/LacI transcriptional regulator	1	1	0	0
Y1_TSS_CDS_701	CP030980	-	2953616	65		mTSS	AAA	YEY1_02768	folE	GTP cyclohydrolase I	1	0	1	0
Y1_TSS_CDS_702	CP030980	+	2954986	47		mTSS	AAA	YEY1_02770		LysR family transcriptional regulator	0	0	0	1
Y1_TSS_CDS_703	CP030980	+	2965282	69		mTSS	CTC	YEY1_02779	moeA	molybdopterin biosynthesis protein MoeA	1	0	0	0
Y1_TSS_CDS_704	CP030980	-	2973322	121		mTSS	AGC	YEY1_02785		cation diffusion facilitator family transporter	0	1	0	0
Y1_TSS_CDS_705	CP030980	-	2975082	43		mTSS	GTG	YEY1_02787	ompX, ailD	outer membrane protein X	1	0	1	1
Y1_TSS_CDS_706	CP030980	+	2977593	38		mTSS	AGT	YEY1_02791		putative RNA polymerase sigma factor	0	1	0	0
Y1_TSS_CDS_707	CP030980	+	2998515	25		mTSS	GTT	YEY1_02811		hypothetical protein	1	1	1	0
Y1_TSS_CDS_708	CP030980	-	3003451	97		mTSS	ATT	YEY1_02816	yehX, opuA	ABC transporter-like protein	1	1	1	0
Y1_TSS_CDS_709	CP030980	+	3008590	55		mTSS	CAC	YEY1_02822	sseA, ynjE	rhodanese domain-containing protein	1	1	1	0
Y1_TSS_CDS_710	CP030980	-	3016072	80		mTSS	GCT	YEY1_02828		hypothetical protein	1	0	0	0
Y1_TSS_CDS_711	CP030980	-	3020420	92		mTSS	GAC	YEY1_02833		hypothetical protein	0	1	0	0
Y1_TSS_CDS_712	CP030980	+	3021842	120		mTSS	TAA	YEY1_02835		hypothetical protein	0	1	0	1
Y1_TSS_CDS_713	CP030980	+	3021934	28		mTSS	ATT	YEY1_02835		hypothetical protein	1	0	1	0
Y1_TSS_CDS_714	CP030980	+	3028210	73		mTSS	AAA	YEY1_02842		hypothetical protein	1	1	0	0
Y1_TSS_CDS_715	CP030980	-	3029958	25		mTSS	GAA	YEY1_02843	dusC	tRNA-dihydrouridine synthase C	0	1	0	1
Y1_TSS_CDS_716	CP030980	+	3029983	50		mTSS	TCT	YEY1_02843	dusC	tRNA-dihydrouridine synthase C	1	0	1	0
Y1_TSS_CDS_717	CP030980	-	3031585	128		mTSS	AAT	YEY1_02844	rhlE-2	ATP-dependent RNA helicase RhlE	0	0	0	1
Y1_TSS_CDS_718	CP030980	+	3032522	97		mTSS	ACA	YEY1_02846	ybhG, yhiI	hypothetical protein	1	1	1	1
Y1_TSS_CDS_719	CP030980	+	3041435	20		mTSS	AAT	YEY1_02856	ybhK	hypothetical protein	0	1	0	0
Y1_TSS_CDS_720	CP030980	-	3042670	29		mTSS	CTA	YEY1_02857		hypothetical protein	1	0	0	0
Y1_TSS_CDS_721	CP030980	-	3057291	32		mTSS	ATC	YEY1_02870		hypothetical protein	1	1	1	0
Y1_TSS_CDS_722	CP030980	-	3057356	97		mTSS	ATT	YEY1_02870		hypothetical protein	1	1	1	1
Y1_TSS_CDS_723	CP030980	+	3058364	30		mTSS	ATT	YEY1_02872	modF	putative molybdenum transport ATP-binding protein ModF	1	0	1	0
Y1_TSS_CDS_724	CP030980	+	3065609	88		mTSS	ATC	YEY1_02878	psiF	PsiF repeat-containing protein	1	1	0	0
Y1_TSS_CDS_725	CP030980	+	3069373	40		mTSS	AAT	YEY1_02881	nucA	DNA/RNA non-specific endonuclease	1	1	0	0
Y1_TSS_CDS_726	CP030980	+	3070362	109		mTSS	AAT	YEY1_02882	gpmA	phosphoglyceromutase	1	0	1	0
Y1_TSS_CDS_727	CP030980	+	3070385	86		mTSS	ATA	YEY1_02882	gpmA	phosphoglyceromutase	1	1	1	1
Y1_TSS_CDS_728	CP030980	-	3072570	53		mTSS	TTA	YEY1_02883	aroG	phospho-2-dehydro-3-deoxyheptonate aldolase	0	0	1	0
Y1_TSS_CDS_729	CP030980	-	3072576	59		mTSS	ACT	YEY1_02883	aroG	phospho-2-dehydro-3-deoxyheptonate aldolase	1	1	1	1
Y1_TSS_CDS_730	CP030980	-	3075894	78		mTSS	GAT	YEY1_02886	nadA	quinolinate synthetase	1	1	1	1
Y1_TSS_CDS_731	CP030980	-	3078593	257		mTSS	ATC	YEY1_02895	pal	peptidoglycan-associated outer membrane lipoprotein	1	1	1	1
Y1_TSS_CDS_732	CP030980	-	3079768	91		mTSS	AAT	YEY1_02896	tolB	translocation protein TolB	0	1	0	1
Y1_TSS_CDS_733	CP030980	-	3082321	116		mTSS	ATT	YEY1_02899	tolQ	colicin uptake protein TolQ	0	0	1	0
Y1_TSS_CDS_734	CP030980	-	3082631	25		mTSS	GTT	YEY1_02900	ybgC	acyl-CoA thioester hydrolase YbgC	1	1	0	1
Y1_TSS_CDS_735	CP030980	-	3195274	256		mTSS	GAT	YEY1_02904	cyaA	cytochrome D ubiquinol oxidase subunit I	1	0	1	0
Y1_TSS_CDS_736	CP030980	-	3094895	79		mTSS	TTT	YEY1_02909	sucA, kgd	2-oxoglutarate dehydrogenase E1 component	1	0	1	0
Y1_TSS_CDS_737	CP030980	-	3094962	146		mTSS	GAG	YEY1_02909	sucA, kgd	2-oxoglutarate dehydrogenase E1 component	1	1	1	0
Y1_TSS_CDS_738	CP030980	-	3098519	267		mTSS	AGG	YEY1_02913	sdhC	succinate dehydrogenase cytochrome b556 large membrane subunit	1	1	1	0
Y1_TSS_CDS_739	CP030980	+	3098678	328		mTSS	AGA	YEY1_02914	gltA	type II citrate synthase	0	1	0	1
Y1_TSS_CDS_740	CP030980	+	3098754	253		mTSS	TGA	YEY1_02914	gltA	type II citrate synthase	0	1	1	0
Y1_TSS_CDS_741	CP030980	+	3098803	203		mTSS	ATC	YEY1_02914	gltA	type II citrate synthase	1	1	1	1
Y1_TSS_CDS_742	CP030980	-	3106870	59		mTSS	TTA	YEY1_02921	ybgJ	allophanate hydrolase subunit 1	1	1	1	0
Y1_TSS_CDS_743	CP030980	-	3135153	113		mTSS	AAG	YEY1_02939	pgm	phosphoglucomutase	1	1	1	0
Y1_TSS_CDS_744	CP030980	-	3135709	37		mTSS	ATA	YEY1_02940	seqA	replication initiation regulator SeqA	1	1	1	1
Y1_TSS_CDS_745	CP030980	-	3135838	166		mTSS	GCG	YEY1_02940	seqA	replication initiation regulator SeqA	1	1	1	1
Y1_TSS_CDS_746	CP030980	+	3135861	13		mTSS	AAT	YEY1_02941	ybfF	hypothetical protein	1	0	0	0
Y1_TSS_CDS_747	CP030980	+	3136848	176		mTSS	CTA	YEY1_02943	ybfE	LexA regulated protein	1	1	1	0
Y1_TSS_CDS_748	CP030980	+	3139182	77		mTSS	CTA	YEY1_02945	fldA	flavodoxin FldA	1	1	1	1
Y1_TSS_CDS_749	CP030980	+	3140028	127		mTSS	GTT	YEY1_02946	fur	ferric uptake regulator	1	1	1	1
Y1_TSS_CDS_750	CP030980	-	3147909	33		mTSS	ATA	YEY1_02950	glnS	glutaminyl-tRNA synthetase	1	1	1	1
Y1_TSS_CDS_751	CP030980	+	3156973	33		mTSS	GCA	YEY1_02957		tRNA-Met(cat)	1	1	1	0
Y1_TSS_CDS_752	CP030980	+	3157098	0		lmTSS	GCG	YEY1_02958		tRNA-Leu(tag)	0	1	0	1
Y1_TSS_CDS_753	CP030980	+	3157568	0		lmTSS	TGG	YEY1_02962		tRNA-Gln(ctg)	1	1	1	1
Y1_TSS_CDS_754	CP030980	+	3159132	108		mTSS	ATA	YEY1_02964	miaB	(dimethylallyl)adenosine tRNA methylthiotransferase	0	1	0	1
Y1_TSS_CDS_755	CP030980	+	3160858	105		mTSS	ATG	YEY1_02965	ybeZ, phoH	PhoH family protein	1	1	0	0
Y1_TSS_CDS_756	CP030980	+	3166282	179		mTSS	ATA	YEY1_02970	gltI, ybeJ	glutamate and aspartate transporter subunit	0	1	0	1
Y1_TSS_CDS_757	CP030980	-	3170475	123		mTSS	GTT	YEY1_02974	ybeL	hypothetical protein	1	1	1	1
Y1_TSS_CDS_758	CP030980	+	3175843	249		mTSS	CTA	YEY1_02979	ybeB	hypothetical protein	1	0	0	0
Y1_TSS_CDS_759	CP030980	+	3182578	105		mTSS	AAT	YEY1_02985	ybeD	hypothetical protein	1	1	0	1
Y1_TSS_CDS_760	CP030980	+	3183084	20		mTSS	ACC	YEY1_02986	lipB	lipoate-protein ligase B	1	1	1	1
Y1_TSS_CDS_761	CP030980	+	3183910	93		mTSS	ACA	YEY1_02987	lipA	lipoyl synthase	1	0	0	0
Y1_TSS_CDS_762	CP030980	-	3185350	36		mTSS	ATG	YEY1_02988	tatE	twin arginine translocase protein A	1	0	1	0
Y1_TSS_CDS_763	CP030980	+	3185428	90		mTSS	AAG	YEY1_02989	hmsT	diguanylate cyclase	0	1	1	1
Y1_TSS_CDS_764	CP030980	+	3187750	27		mTSS	ATT	YEY1_02993	cspC-3	cold-shock DNA-binding domain-containing protein	1	1	1	1
Y1_TSS_CDS_765	CP030980	-	3191196	28		mTSS	AGG	YEY1_02996		serine/threonine protein phosphatase	0	1	0	1
Y1_TSS_CDS_766	CP030980	-	3191659	45		mTSS	GTT	YEY1_02997		hypothetical protein	1	1	1	1
Y1_TSS_CDS_767	CP030980	+	3200334	29		mTSS	ACT	YEY1_03005		hypothetical protein	1	1	1	1
Y1_TSS_CDS_768	CP030980	+	3209965	32		mTSS	GAT	YEY1_03016		hypothetical protein	1	1	1	1
Y1_TSS_CDS_769	CP030980	-	3212887	45		mTSS	GCA	YEY1_03019		tRNA-Arg(tct)	0	1	1	0
Y1_TSS_CDS_770	CP030980	+	3213782	155	FMN riboswitch (RFN element)	mTSS	GAT	YEY1_03021	ybcJ	hypothetical protein	1	1	1	0
Y1_TSS_CDS_771	CP030980	+	3215860	56		mTSS	CTA	YEY1_03023	ppiB	peptidyl-prolyl cis-trans isomerase B	1	0	1	0
Y1_TSS_CDS_772	CP030980	+	3224814	30		mTSS	ACA	YEY1_03032		hypothetical protein	1	1	1	1
Y1_TSS_CDS_773	CP030980	-	3226711	36		mTSS	TAA	YEY1_03034	cueR	MerR family transcriptional regulator	1	1	1	1
Y1_TSS_CDS_774	CP030980	+	3266724	148		mTSS	TAG	YEY1_03035	copA	copper exporting ATPase	1	0	1	0
Y1_TSS_CDS_775	CP030980	-	3230628	20		mTSS	ATA	YEY1_03037		sroB	0	0	0	1
Y1_TSS_CDS_776	CP030980	+	3233697	49		mTSS	ATT	YEY1_03041	rosA-2, fsr-2	putative membrane efflux protein	1	1	1	1
Y1_TSS_CDS_777	CP030980	+	3235168	247		mTSS	AAT	YEY1_03042	rosB, ybaL	putative cation:proton antiport protein	0	1	0	1
Y1_TSS_CDS_778	CP030980	-	3253685	172		mTSS	ACT	YEY1_03056	htpG	heat shock protein 90	1	1	1	0
Y1_TSS_CDS_779	CP030980	-	3254843	60		mTSS	TTT	YEY1_03058	ybaB	hypothetical protein	1	0	1	0
Y1_TSS_CDS_780	CP030980	-	3254899	116		mTSS	TCA	YEY1_03058	ybaB	hypothetical protein	0	0	0	1
Y1_TSS_CDS_781	CP030980	-	3258083	30		mTSS	ACA	YEY1_03061		putative membrane protein	1	1	0	0
Y1_TSS_CDS_782	CP030980	-	3264021	45		mTSS	ATT	YEY1_03066	acrR	DNA-binding transcriptional repressor AcrR	1	1	1	1
Y1_TSS_CDS_783	CP030980	+	3264038	83		mTSS	GCA	YEY1_03067	acrA	RND family efflux transporter MFP subunit	1	0	1	0
Y1_TSS_CDS_784	CP030980	+	3279118	269		mTSS	AGT	YEY1_03081		hypothetical protein	1	1	1	1
Y1_TSS_CDS_785	CP030980	+	3279372	15		mTSS	ATG	YEY1_03081		hypothetical protein	1	1	1	1
Y1_TSS_CDS_786	CP030980	+	3279793	105		mTSS	AAG	YEY1_03082		hypothetical protein	1	1	0	1
Y1_TSS_CDS_787	CP030980	-	3281043	8		lmTSS	GGA	YEY1_03084		Bacteria_small_SRP	1	1	1	1
Y1_TSS_CDS_788	CP030980	-	3281076	41		mTSS	CGC	YEY1_03084		Bacteria_small_SRP	1	1	1	0
Y1_TSS_CDS_789	CP030980	-	3282324	84		mTSS	GCT	YEY1_03086	ybaY	putative lipoprotein	0	0	0	1
Y1_TSS_CDS_790	CP030980	-	3289880	22		mTSS	AAA	YEY1_03092	ybaO	AsnC family transcriptional regulator	1	1	0	1
Y1_TSS_CDS_791	CP030980	+	3292032	42		mTSS	AAC	YEY1_03095	ybaE	extracellular solute-binding protein	0	1	0	0
Y1_TSS_CDS_792	CP030980	-	3298311	61		mTSS	GCT	YEY1_03101	hupB	transcriptional regulator HU subunit beta	1	1	1	0
Y1_TSS_CDS_793	CP030980	-	3298380	130		mTSS	GTC	YEY1_03101	hupB	transcriptional regulator HU subunit beta	1	1	1	0
Y1_TSS_CDS_794	CP030980	-	3300904	82		mTSS	ACC	YEY1_03102	lon	DNA-binding ATP-dependent protease La	1	1	1	0
Y1_TSS_CDS_795	CP030980	-	3303267	150		mTSS	AGA	YEY1_03105	clpP	ATP-dependent Clp protease proteolytic subunit	1	1	0	0
Y1_TSS_CDS_796	CP030980	-	3303419	302		mTSS	GTA	YEY1_03105	clpP	ATP-dependent Clp protease proteolytic subunit	1	1	1	1
Y1_TSS_CDS_797	CP030980	-	3305065	187		mTSS	GTC	YEY1_03106	tig	trigger factor	1	1	1	0
Y1_TSS_CDS_798	CP030980	-	3305689	63		mTSS	AAA	YEY1_03107	bolA	transcriptional regulator BolA	1	1	1	1
Y1_TSS_CDS_799	CP030980	+	3305899	78		mTSS	ACT	YEY1_03108	yajG	hypothetical protein	1	1	1	1
Y1_TSS_CDS_800	CP030980	+	3305951	26		mTSS	ATT	YEY1_03108	yajG	hypothetical protein	1	1	1	1
Y1_TSS_CDS_801	CP030980	+	3308312	64		mTSS	ACT	YEY1_03110		hypothetical protein	1	0	0	0
Y1_TSS_CDS_802	CP030980	+	3309473	45		mTSS	ACA	YEY1_03111	cyoA	cytochrome o ubiquinol oxidase subunit II	1	1	1	0
Y1_TSS_CDS_803	CP030980	-	3316434	26		mTSS	CAT	YEY1_03117	yajQ	putative nucleotide-binding protein	1	0	0	0
Y1_TSS_CDS_804	CP030980	+	3316568	50		mTSS	ATA	YEY1_03118	panE	2-dehydropantoate 2-reductase	1	1	0	0
Y1_TSS_CDS_805	CP030980	-	3319984	81		mTSS	TTG	YEY1_03120	thiI	thiamine biosynthesis protein ThiI	1	0	0	0
Y1_TSS_CDS_806	CP030980	+	3320088	95		mTSS	AAT	YEY1_03121	xseB	exodeoxyribonuclease VII small subunit	0	1	0	1
Y1_TSS_CDS_807	CP030980	-	3329313	29		mTSS	AAG	YEY1_03130	nrdR	transcriptional regulator NrdR	1	1	0	0
Y1_TSS_CDS_808	CP030980	+	3339901	76		mTSS	GAA	YEY1_03140		putative signal peptide protein	0	1	0	0
Y1_TSS_CDS_809	CP030980	-	3341928	65		mTSS	GTA	YEY1_03141	gueA	S-adenosylmethionine--tRNA ribosyltransferase-isomerase	1	0	0	0
Y1_TSS_CDS_810	CP030980	-	3346715	27		mTSS	GTC	YEY1_03147		short chain dehydrogenase	1	1	1	0
Y1_TSS_CDS_811	CP030980	-	3352068	178		mTSS	CGT	YEY1_03150	brnQ	branched-chain amino acid transport system II carrier protein	1	0	1	0
Y1_TSS_CDS_812	CP030980	-	3354715	145		mTSS	AGA	YEY1_03152	phoR	phosphate regulon sensor protein	0	1	0	1
Y1_TSS_CDS_813	CP030980	+	3355516	38		mTSS	ATT	YEY1_03154	sbcD	exonuclease subunit SbcD	1	0	1	0
Y1_TSS_CDS_814	CP030980	-	3361694	110		mTSS	AGA	YEY1_03156	mak	fructokinase	0	1	1	1
Y1_TSS_CDS_815	CP030980	+	3361870	53		mTSS	CTG	YEY1_03157	rdgC	recombination associated protein	1	0	0	0
Y1_TSS_CDS_816	CP030980	-	3363225	32		mTSS	TCA	YEY1_03158	yaiE	hypothetical protein	1	1	1	0
Y1_TSS_CDS_817	CP030980	-	3364310	111		mTSS	TAC	YEY1_03159	aroL	shikimate kinase	1	1	1	1
Y1_TSS_CDS_818	CP030980	-	3369614	107		mTSS	TGA	YEY1_03164	yafE	methyltransferase type 11	1	0	1	0
Y1_TSS_CDS_819	CP030980	-	3370565	21		mTSS	GAA	YEY1_03166		hypothetical protein	0	0	0	1
Y1_TSS_CDS_820	CP030980	+	3385654	111		mTSS	GTA	YEY1_03171		GntR family transcriptional regulator	1	0	1	0
Y1_TSS_CDS_821	CP030980	-	3385884	78		mTSS	ATC	YEY1_03172	proA	gamma-glutamyl phosphate reductase	1	1	1	1
Y1_TSS_CDS_822	CP030980	-	3387497	21		mTSS	TCT	YEY1_03174	crl	DNA-binding transcriptional regulator Crl	0	1	1	1
Y1_TSS_CDS_823	CP030980	-	3388836	53		mTSS	ATC	YEY1_03175	frsA	fermentation/respiration switch protein	1	0	1	0
Y1_TSS_CDS_824	CP030980	-	3389628	61		mTSS	AAC	YEY1_03176	gpt	xanthine-guanine phosphoribosyltransferase	1	1	0	0
Y1_TSS_CDS_825	CP030980	+	3389752	123		mTSS	ATC	YEY1_03177	pepD	aminoacyl-histidine dipeptidase	1	0	0	0
Y1_TSS_CDS_826	CP030980	-	3394565	0		lmTSS	ATG	YEY1_03181		YheO domain protein	0	1	1	0
Y1_TSS_CDS_827	CP030980	+	3404987	47		mTSS	ATA	YEY1_03192	yafK	hypothetical protein	1	1	1	1
Y1_TSS_CDS_828	CP030980	-	3407266	38		mTSS	GGA	YEY1_03194	gmhA	phosphoheptose isomerase	1	1	1	1
Y1_TSS_CDS_829	CP030980	-	3421786	134		mTSS	ACG	YEY1_03200	mtnK	methylthioribose kinase	1	1	0	1
Y1_TSS_CDS_830	CP030980	+	3438364	62		mTSS	TAT	YEY1_03218		major facilitator transporter	0	0	0	1
Y1_TSS_CDS_831	CP030980	-	3448687	22		mTSS	CTG	YEY1_03226	yfiF	putative methyltransferase	1	0	1	0
Y1_TSS_CDS_832	CP030980	+	3448807	79		mTSS	AAC	YEY1_03227	trxC	thioredoxin 2	0	0	0	1
Y1_TSS_CDS_833	CP030980	+	3453032	71		mTSS	ACT	YEY1_03230	pssA	phosphatidylserine synthase	1	1	1	1
Y1_TSS_CDS_834	CP030980	-	3461660	33		mTSS	ATC	YEY1_03233	yfiA, raiA	sigma 54 modulation protein/30S ribosomal protein S30EA	1	1	1	1
Y1_TSS_CDS_835	CP030980	+	3464582	119	Ysr155(RyfD)	mTSS	AGG	YEY1_03237	clpB	protein disaggregation chaperone	1	1	1	1
Y1_TSS_CDS_836	CP030980	+	3464670	31		mTSS	AGT	YEY1_03237	clpB	protein disaggregation chaperone	1	1	0	0
Y1_TSS_CDS_837	CP030980	+	3472816	18		mTSS	AAA	YEY1_03243	yehT, ypdB	putative two-component response-regulatory protein YehT	1	1	1	0
Y1_TSS_CDS_838	CP030980	-	3480116	44		mTSS	ATT	YEY1_03250	ffh	signal recognition particle protein	1	1	1	1
Y1_TSS_CDS_839	CP030980	+	3483255	0		lmTSS	GAA	YEY1_03254		MicA	0	1	1	1
Y1_TSS_CDS_840	CP030980	-	3486524	0		lmTSS	GGT	YEY1_03260		tRNA-Ser(gct)	1	1	1	1
Y1_TSS_CDS_841	CP030980	-	3487200	127		mTSS	AGT	YEY1_03261	csrA	carbon storage regulator	0	1	0	0
Y1_TSS_CDS_842	CP030980	-	3490047	93		mTSS	ACT	YEY1_03262	alaS	alanyl-tRNA synthetase	1	0	1	0
Y1_TSS_CDS_843	CP030980	-	3495041	68		mTSS	AAT	YEY1_03264	recA	recombinase A	1	1	1	0
Y1_TSS_CDS_844	CP030980	+	3492740	69		mTSS	AAA	YEY1_03266		major facilitator transporter	0	1	0	0
Y1_TSS_CDS_845	CP030980	+	3500785	130		mTSS	AAA	YEY1_03273	fumA	tartrate/fumarate subfamily Fe-S type hydro-lyase subunit beta	1	1	1	1
Y1_TSS_CDS_846	CP030980	-	3520828	137		mTSS	GTA	YEY1_03291		Putative transcriptional regulatory protein	1	1	1	1
Y1_TSS_CDS_847	CP030980	+	3548119	33		mTSS	TGG	YEY1_03319	mutS	DNA mismatch repair protein MutS	1	1	1	1
Y1_TSS_CDS_848	CP030980	-	3552876	63		mTSS	ATC	YEY1_03321	nlpD	lipoprotein NlpD	1	0	1	0
Y1_TSS_CDS_849	CP030980	-	3557246	18		mTSS	GTT	YEY1_03327	ftsB	cell division protein FtsB	1	1	1	0
Y1_TSS_CDS_850	CP030980	-	356615	10		lmTSS	GAA	YEY1_03332	cysG-2	uroporphyrin-III C-methyltransferase	0	0	0	1
Y1_TSS_CDS_851	CP030980	-	3562638	33		mTSS	ACG	YEY1_03332	cysG-2	uroporphyrin-III C-methyltransferase	1	1	1	0
Y1_TSS_CDS_852	CP030980	-	3569303	58		mTSS	TTT	YEY1_03338	cysJ	sulfite reductase subunit alpha	1	0	1	0
Y1_TSS_CDS_853	CP030980	+	3569434	176		mTSS	ATT	YEY1_03339	ygcM, queD	6-pyruvoyl tetrahydrobiopterin synthase	1	1	1	0
Y1_TSS_CDS_854	CP030980	+	3569585	25		mTSS	GTT	YEY1_03339	ygcM, queD	6-pyruvoyl tetrahydrobiopterin synthase	1	0	1	0
Y1_TSS_CDS_855	CP030980	-	3573701	44		mTSS	AAA	YEY1_03344	sodC	superoxide dismutase	0	1	0	0
Y1_TSS_CDS_856	CP030980	-	3574517	4		lmTSS	ATT	YEY1_03346		FAD-dependent pyridine nucleotide-disulfide oxidoreductase	1	1	1	0
Y1_TSS_CDS_857	CP030980	-	3577641	63		mTSS	GTG	YEY1_03349	serA-1	D-3-phosphoglycerate dehydrogenase	1	0	1	0
Y1_TSS_CDS_858	CP030980	-	3580439	14		mTSS	CTT	YEY1_03352	yggE	hypothetical protein	0	0	1	0
Y1_TSS_CDS_859	CP030980	+	3595557	217		mTSS	CCA	YEY1_03366	metK	S-adenosylmethionine synthetase	1	1	0	0
Y1_TSS_CDS_860	CP030980	-	3598218	31		mTSS	ATA	YEY1_03369		transcriptional regulator ArsR family	1	1	1	1
Y1_TSS_CDS_861	CP030980	+	3599646	30		mTSS	AAA	YEY1_03372	rsmE	16S ribosomal RNA methyltransferase RsmE	1	0	1	0
Y1_TSS_CDS_862	CP030980	-	3612825	60		mTSS	ATT	YEY1_03387	yggL	hypothetical protein	1	1	1	0
Y1_TSS_CDS_863	CP030980	+	3613802	35		mTSS	CTA	YEY1_03389	mutY	adenine DNA glycosylase	1	0	1	0
Y1_TSS_CDS_864	CP030980	+	3614957	35		mTSS	TTT	YEY1_03390	yggX	putative Fe(2+)-trafficking protein	0	0	1	0
Y1_TSS_CDS_865	CP030980	+	3616615	34		mTSS	ACT	YEY1_03392		putative membrane protein	1	0	0	0
Y1_TSS_CDS_866	CP030980	+	3624637	72		mTSS	AGA	YEY1_03402		Choloylglycine hydrolase	1	1	1	0
Y1_TSS_CDS_867	CP030980	-	3633828	24		mTSS	AGG	YEY1_03407		outer membrane efflux protein	1	1	1	0
Y1_TSS_CDS_868	CP030980	+	3651660	173		mTSS	ATT	YEY1_03424	galR-1	DNA-binding transcriptional regulator GalR	0	1	0	1
Y1_TSS_CDS_869	CP030980	+	3704272	55		mTSS	AAT	YEY1_03476	flgN-1	hyothetical protein	0	1	0	0
Y1_TSS_CDS_870	CP030980	-	3733686	45		mTSS	TGA	YEY1_03505	exbB	TonB-system energizer ExbB	1	0	1	0
Y1_TSS_CDS_871	CP030980	+	3734053	69		mTSS	AAA	YEY1_03506	metC-1	cystathionine beta-lyase	1	1	1	0
Y1_TSS_CDS_872	CP030980	+	3738658	110		mTSS	ATC	YEY1_03510	dkgA-1	25-diketo-D-gluconate reductase A	0	1	0	1
Y1_TSS_CDS_873	CP030980	-	3746943	77		mTSS	AGA	YEY1_03514	parC	DNA topoisomerase IV subunit A	1	1	1	1
Y1_TSS_CDS_874	CP030980	+	3747126	52		mTSS	ATT	YEY1_03515	mdaB	putative modulator of drug activity	1	0	1	0
Y1_TSS_CDS_875	CP030980	-	3752701	143		mTSS	GTT	YEY1_03520	icc	cyclic 3'5'-adenosine monophosphate phosphodiesterase	1	1	1	0
Y1_TSS_CDS_876	CP030980	+	3754100	131		mTSS	AAA	YEY1_03523	tolC	outer membrane channel protein	0	1	0	0
Y1_TSS_CDS_877	CP030980	+	3755916	47		mTSS	ACT	YEY1_03524		hypothetical protein	1	1	1	1
Y1_TSS_CDS_878	CP030980	+	3760032	0		lmTSS	GCT	YEY1_03527		FMN	0	1	0	0
Y1_TSS_CDS_879	CP030980	+	3760127	30		mTSS	AGT	YEY1_03529	yqiC	hypothetical protein	1	1	0	0
Y1_TSS_CDS_880	CP030980	-	3771740	49		mTSS	ATT	YEY1_03537	folB	bifunctional dihydroneopterin aldolase/dihydroneopterin triphosphate 2'-epimerase	1	1	1	1
Y1_TSS_CDS_881	CP030980	+	3771757	41		mTSS	ATG	YEY1_03538	plsY	putative glycerol-3-phosphate acyltransferase PlsY	1	0	1	0
Y1_TSS_CDS_882	CP030980	-	3773645	24		mTSS	CGC	YEY1_03539	gcp	putative DNA-binding/iron metalloprotein/AP endonuclease	0	0	1	0
Y1_TSS_CDS_883	CP030980	+	3773932	63		mTSS	ACC	YEY1_03540	rpsU	30S ribosomal protein S21	1	0	1	1
Y1_TSS_CDS_884	CP030980	+	3773973	22		mTSS	TTT	YEY1_03540	rpsU	30S ribosomal protein S21	1	1	1	1
Y1_TSS_CDS_885	CP030980	+	3791109	28		mTSS	AAT	YEY1_03559		hypothetical protein	0	1	0	0
Y1_TSS_CDS_886	CP030980	-	3804573	40		mTSS	ATA	YEY1_03577		hypothetical protein	1	1	1	0
Y1_TSS_CDS_887	CP030980	+	3823953	140		mTSS	AGT	YEY1_03596	gadA	glutamate decarboxylase	1	0	0	0
Y1_TSS_CDS_888	CP030980	+	3824477	150		mTSS	GTG	YEY1_03597	hdeD	acid-resistance membrane protein	1	1	1	1
Y1_TSS_CDS_889	CP030980	+	3824585	42		mTSS	AGT	YEY1_03597	hdeD	acid-resistance membrane protein	1	1	1	1
Y1_TSS_CDS_890	CP030980	-	3831482	23		mTSS	AAA	YEY1_03601	rsmC-1	rRNA (guanine-N(2)-)-methyltransferase	1	0	1	0
Y1_TSS_CDS_891	CP030980	+	3840570	120		mTSS	GCA	YEY1_03609	sstT	serine/threonine transporter SstT	1	1	1	1
Y1_TSS_CDS_892	CP030980	+	3852923	29		mTSS	TCA	YEY1_03620	yqjD	hypothetical protein	1	0	1	1
Y1_TSS_CDS_893	CP030980	-	3856854	28		mTSS	ATA	YEY1_03625	yhaJ	transcriptional regulator LysR family	1	1	1	1
Y1_TSS_CDS_894	CP030980	+	3868762	19		mTSS	ACA	YEY1_03635		XRE family transcriptional regulator	1	1	1	0
Y1_TSS_CDS_895	CP030980	-	3874568	0		lmTSS	GGA	YEY1_03641		RNaseP_bact_a	1	1	1	1
Y1_TSS_CDS_896	CP030980	-	3875565	78		mTSS	ATG	YEY1_03642	rsmI	uroporphyrin-III C/tetrapyrrole methyltransferase	1	0	1	0
Y1_TSS_CDS_897	CP030980	-	3875679	192		mTSS	TTG	YEY1_03642	rsmI	uroporphyrin-III C/tetrapyrrole methyltransferase	1	1	1	0
Y1_TSS_CDS_898	CP030980	+	3877728	40		mTSS	ATG	YEY1_03644	yraN	putative endonuclease	0	1	1	1
Y1_TSS_CDS_899	CP030980	+	3882446	7		lmTSS	GTA	YEY1_03650		ArcZ	1	1	0	0
Y1_TSS_CDS_900	CP030980	-	3895005	183		mTSS	CAC	YEY1_03658	sspA	stringent starvation protein A	1	1	1	0
Y1_TSS_CDS_901	CP030980	-	3896216	164		mTSS	ACC	YEY1_03660	rplM	50S ribosomal protein L13	1	1	1	0
Y1_TSS_CDS_902	CP030980	+	3897684	52		mTSS	ATT	YEY1_03662	yhcB	cytochrome d ubiquinol oxidase subunit III	1	1	1	0
Y1_TSS_CDS_903	CP030980	+	3898457	145		mTSS	ATC	YEY1_03663	degQ	protease Do	1	0	0	0
Y1_TSS_CDS_904	CP030980	+	3898538	64		mTSS	AAC	YEY1_03663	degQ	protease Do	1	1	1	1
Y1_TSS_CDS_905	CP030980	-	3902908	34		mTSS	CTG	YEY1_03666		BolA family protein	0	1	0	0
Y1_TSS_CDS_906	CP030980	-	3906272	75		mTSS	AAT	YEY1_03671	mlaF	putative phospholipid import ATP-binding protein MlaF	1	1	1	0
Y1_TSS_CDS_907	CP030980	+	3912512	179		mTSS	TTG	YEY1_03679	yhbH	putative sigma(54) modulation protein	0	1	0	1
Y1_TSS_CDS_908	CP030980	+	3915594	18		mTSS	AAT	YEY1_03683		hypothetical protein	1	1	0	0
Y1_TSS_CDS_909	CP030980	+	3917701	160		mTSS	ATA	YEY1_03686	ridA, tdcF	endoribonuclease L-PSP	1	0	1	0
Y1_TSS_CDS_910	CP030980	-	3925977	43		mTSS	AGC	YEY1_03692	treB	PTS system trehalose(maltose)-specific transporter subunit IIBC	1	1	1	0
Y1_TSS_CDS_911	CP030980	+	3944737	148		mTSS	GAT	YEY1_03712	yjgA	ribosome-associated protein	0	1	1	0
Y1_TSS_CDS_912	CP030980	+	3944864	21		mTSS	CTC	YEY1_03712	yjgA	ribosome-associated protein	1	1	1	0
Y1_TSS_CDS_913	CP030980	-	3946342	136		mTSS	TTT	YEY1_03714		guanine-specific ribonuclease N1 and T1	0	0	0	1
Y1_TSS_CDS_914	CP030980	-	3978294	9		lmTSS	TTA	YEY1_03735	maf-1	Maf-like protein	1	1	0	1
Y1_TSS_CDS_915	CP030980	+	3986293	137		mTSS	GCT	YEY1_03743	aroQ	3-dehydroquinate dehydratase	1	1	1	1
Y1_TSS_CDS_916	CP030980	+	3986326	104		mTSS	CTT	YEY1_03743	aroQ	3-dehydroquinate dehydratase	1	0	1	0
Y1_TSS_CDS_917	CP030980	+	3986400	30		mTSS	GAT	YEY1_03743	aroQ	3-dehydroquinate dehydratase	1	1	1	0
Y1_TSS_CDS_918	CP030980	+	3991950	124		mTSS	CTT	YEY1_03750	dusB	tRNA-dihydrouridine synthase B	1	0	1	0
Y1_TSS_CDS_919	CP030980	+	3995045	92		mTSS	AAC	YEY1_03753	pcp-1	17 kDa surface antigen	1	1	1	0
Y1_TSS_CDS_920	CP030980	+	3995808	0		lmTSS	ATC	YEY1_03754		cspA	1	1	1	1
Y1_TSS_CDS_921	CP030980	-	4009001	27		mTSS	TGG	YEY1_03768		Putative effector of murein hydrolase LrgA	1	0	0	0
Y1_TSS_CDS_922	CP030980	-	4011756	71		mTSS	TGC	YEY1_03770	yjcE	Na+/H+ antiporter	1	0	1	0
Y1_TSS_CDS_923	CP030980	-	4024758	42		mTSS	ACT	YEY1_03780	dnaB	replicative DNA helicase	1	1	1	0
Y1_TSS_CDS_924	CP030980	-	4028290	81		mTSS	GCG	YEY1_03784	dusA	tRNA-dihydrouridine synthase A	1	1	1	1
Y1_TSS_CDS_925	CP030980	+	4030729	22		mTSS	ATT	YEY1_03786	zur	zinc uptake transcriptional repressor	1	1	1	1
Y1_TSS_CDS_926	CP030980	-	4031844	87		mTSS	ACG	YEY1_03787		hypothetical protein	0	1	0	0
Y1_TSS_CDS_927	CP030980	-	4032702	28		mTSS	AAG	YEY1_03788	lexA	LexA repressor	1	1	1	1
Y1_TSS_CDS_928	CP030980	+	4033267	29		mTSS	GAA	YEY1_03790	pslB	glycerol-3-phosphate acyltransferase	0	1	0	1
Y1_TSS_CDS_929	CP030980	-	4037273	54		mTSS	CTA	YEY1_03792	ubiC	chorismate pyruvate lyase	1	1	1	1
Y1_TSS_CDS_930	CP030980	+	4064940	38		mTSS	GAA	YEY1_03807	iclR	transcriptional regulator IclR family	0	1	0	0
Y1_TSS_CDS_931	CP030980	-	4072372	44		mTSS	TCT	YEY1_03811	metA	homoserine O-succinyltransferase	1	1	0	1
Y1_TSS_CDS_932	CP030980	-	4083664	107		mTSS	GCG	YEY1_03820	hupA	transcriptional regulator HU subunit alpha	1	1	1	0
Y1_TSS_CDS_933	CP030980	-	4084352	16		mTSS	ATA	YEY1_03821	yjaG	hypothetical protein	1	1	1	0
Y1_TSS_CDS_934	CP030980	-	4084361	25		mTSS	AGA	YEY1_03821	yjaG	hypothetical protein	1	0	0	0
Y1_TSS_CDS_935	CP030980	-	4086203	26		mTSS	GTG	YEY1_03823	hemE	uroporphyrinogen decarboxylase	1	1	1	0
Y1_TSS_CDS_936	CP030980	+	4087086	49		mTSS	CGG	YEY1_03825	rsd	anti-RNA polymerase sigma 70 factor	1	1	1	1
Y1_TSS_CDS_937	CP030980	+	4087817	-4		lmTSS	TCT	YEY1_03826		TPP	1	1	1	0
Y1_TSS_CDS_938	CP030980	-	4105162	257	RLE0035	mTSS	ATT	YEY1_03837	rplJ	50S ribosomal protein L10	1	0	1	0
Y1_TSS_CDS_939	CP030980	-	4106542	127		mTSS	GCC	YEY1_03839	rplK	50S ribosomal protein L11	0	0	1	1
Y1_TSS_CDS_940	CP030980	-	4107672	133		mTSS	GAT	YEY1_03841	secE	preprotein translocase subunit SecE	1	1	1	1
Y1_TSS_CDS_941	CP030980	-	4107704	165		mTSS	ATC	YEY1_03841	secE	preprotein translocase subunit SecE	1	1	1	0
Y1_TSS_CDS_942	CP030980	-	4109029	66		mTSS	ATT	YEY1_03842	tuf-1	translation elongation factor Tu	1	1	1	0
Y1_TSS_CDS_943	CP030980	-	4109228	0		lmTSS	GCG	YEY1_03844		tRNA-Gly(tcc)	1	1	1	1
Y1_TSS_CDS_944	CP030980	-	4109371	143		mTSS	ATT	YEY1_03844		tRNA-Gly(tcc)	1	0	1	0
Y1_TSS_CDS_945	CP030980	+	4110824	65		mTSS	GTT	YEY1_03850	coaA	pantothenate kinase	1	1	1	0
Y1_TSS_CDS_946	CP030980	-	4125398	23		mTSS	TTC	YEY1_03859	pepQ	proline dipeptidase	1	1	1	1
Y1_TSS_CDS_947	CP030980	-	4131436	-7		lmTSS	ATC	YEY1_03863	ubiD	3-octaprenyl-4-hydroxybenzoate carboxy-lyase	1	1	1	0
Y1_TSS_CDS_948	CP030980	+	4131661	23		mTSS	AGT	YEY1_03864	rfaH	transcriptional activator RfaH	0	1	0	0
Y1_TSS_CDS_949	CP030980	-	4133332	49		mTSS	ATG	YEY1_03865	hemB	delta-aminolevulinic acid dehydratase	1	1	1	0
Y1_TSS_CDS_950	CP030980	-	4135881	37		mTSS	CTC	YEY1_03869	tatA	twin arginine-targeting protein translocase	1	1	1	0
Y1_TSS_CDS_951	CP030980	-	4136041	197		mTSS	TTT	YEY1_03869	tatA	twin arginine-targeting protein translocase	0	0	0	1
Y1_TSS_CDS_952	CP030980	-	4141513	27		mTSS	TAC	YEY1_03874		hypothetical protein	0	1	0	1
Y1_TSS_CDS_953	CP030980	-	4144599	32		mTSS	TCT	YEY1_03876		protein tyrosine/serine phosphatase	1	0	0	0
Y1_TSS_CDS_954	CP030980	-	4147271	240		mTSS	TTT	YEY1_03880	udp	uridine phosphorylase	1	0	0	0
Y1_TSS_CDS_955	CP030980	+	4150935	39		mTSS	ACA	YEY1_03883	metR	LysR family transcriptional regulator	0	1	0	0
Y1_TSS_CDS_956	CP030980	-	4153962	133		mTSS	GAA	YEY1_03885	yfdV	auxin efflux carrier	1	0	0	0
Y1_TSS_CDS_957	CP030980	-	4175067	175	RLE0059	mTSS	GCT	YEY1_03906	rpoH	RNA polymerase factor sigma-32	1	0	1	1
Y1_TSS_CDS_958	CP030980	-	4178494	43		mTSS	TAT	YEY1_03909	ftsY	signal recognition particle-docking protein FtsY	1	0	0	0
Y1_TSS_CDS_959	CP030980	+	4181552	48		mTSS	ATA	YEY1_03915	zntA	zinc/cadmium/mercury/lead-transporting ATPase	0	1	0	0
Y1_TSS_CDS_960	CP030980	+	4190262	189		mTSS	GCT	YEY1_03922	uhpC	regulatory protein UhpC	1	0	1	0
Y1_TSS_CDS_961	CP030980	+	4190334	117		mTSS	GTT	YEY1_03922	uhpC	regulatory protein UhpC	1	0	1	0
Y1_TSS_CDS_962	CP030980	-	4201052	42		mTSS	GTT	YEY1_03930	pldA	phospholipase A	1	1	1	0
Y1_TSS_CDS_963	CP030980	-	4203996	250	RLE0240, RLE0310	mTSS	ACT	YEY1_03933	corA	magnesium/nickel/cobalt transporter CorA	1	0	0	0
Y1_TSS_CDS_964	CP030980	-	4206529	29		mTSS	AAA	YEY1_03936		TetR family transcriptional regulator	1	1	1	1
Y1_TSS_CDS_965	CP030980	-	4210018	91		mTSS	AAT	YEY1_03937	uvrD	DNA-dependent helicase II	0	1	0	1
Y1_TSS_CDS_966	CP030980	-	4213678	67		mTSS	CTT	YEY1_03942		putative lipoprotein	1	1	0	0
Y1_TSS_CDS_967	CP030980	+	4213697	28		mTSS	GGA	YEY1_03943	cyaY	iron donor protein CyaY	1	1	0	0
Y1_TSS_CDS_968	CP030980	-	4223052	0		lmTSS	GTA	YEY1_03950		GlmZ_SraJ	1	1	0	1
Y1_TSS_CDS_969	CP030980	-	4223706	72		mTSS	AAA	YEY1_03952		tRNA-Pro(tgg)	1	1	1	1
Y1_TSS_CDS_970	CP030980	-	4223930	43		mTSS	GTA	YEY1_03954		tRNA-His(gtg)	0	1	0	0
Y1_TSS_CDS_971	CP030980	-	4224060	13		mTSS	GCA	YEY1_03955		tRNA-Arg(ccg)	1	1	1	1
Y1_TSS_CDS_972	CP030980	+	4225757	170		mTSS	CGG	YEY1_03956	yifK	putative transport protein YifK	1	0	1	0
Y1_TSS_CDS_973	CP030980	-	4241453	367	RLE0205	mTSS	ACT	YEY1_03969		hypothetical protein	1	1	0	1
Y1_TSS_CDS_974	CP030980	-	4241956	58		mTSS	ATC	YEY1_03970	trxA	thioredoxin	1	1	1	1
Y1_TSS_CDS_975	CP030980	-	4241997	99	TrxA_thermometer	mTSS	AAC	YEY1_03970	trxA	thioredoxin	1	1	1	1
Y1_TSS_CDS_976	CP030980	-	4248897	31		mTSS	CCC	YEY1_03974	rep	ATP-dependent DNA helicase Rep	1	0	1	0
Y1_TSS_CDS_977	CP030980	-	4262509	124		mTSS	AAG	YEY1_03985	ilvC	ketol-acid reductoisomerase	1	0	0	0
Y1_TSS_CDS_978	CP030980	+	4262561	77		mTSS	GTG	YEY1_03986	ilvY	DNA-binding transcriptional regulator IlvY	1	1	1	1
Y1_TSS_CDS_979	CP030980	-	4273733	275	Rev39_5p_UTR, RLE0027	mTSS	ATT	YEY1_03995	ilvG	acetolactate synthase 2 catalytic subunit	1	1	0	1
Y1_TSS_CDS_980	CP030980	-	4276036	39		mTSS	ATA	YEY1_03997	yifE	hypothetical protein	1	0	0	0
Y1_TSS_CDS_981	CP030980	+	4276094	23		mTSS	GAC	YEY1_03998	hdfR	transcriptional regulator HdfR	0	1	1	0
Y1_TSS_CDS_982	CP030980	-	4282132	0		lmTSS	AGG	YEY1_04003		tRNA-Trp(cca)	1	1	1	1
Y1_TSS_CDS_983	CP030980	-	4294043	43		mTSS	ATA	YEY1_04012	fabR	DNA-binding transcriptional repressor FabR	1	1	1	1
Y1_TSS_CDS_984	CP030980	-	4296562	29		mTSS	GTT	YEY1_04014	oxyR	DNA-binding transcriptional regulator OxyR	1	1	1	0
Y1_TSS_CDS_985	CP030980	-	4306681	85		mTSS	CTT	YEY1_04023	hasA	heme-binding A family protein	0	1	0	0
Y1_TSS_CDS_986	CP030980	+	4314767	12		mTSS	ATG	YEY1_04029	ppc	phosphoenolpyruvate carboxylase	1	1	1	0
Y1_TSS_CDS_987	CP030980	+	4314772	7		lmTSS	ATT	YEY1_04029	ppc	phosphoenolpyruvate carboxylase	1	0	0	1
Y1_TSS_CDS_988	CP030980	+	4323185	265		mTSS	ATG	YEY1_04033	metJ	transcriptional repressor protein MetJ	0	1	0	0
Y1_TSS_CDS_989	CP030980	+	4323213	237		mTSS	GGT	YEY1_04033	metJ	transcriptional repressor protein MetJ	1	1	1	1
Y1_TSS_CDS_990	CP030980	+	4323407	43		mTSS	GTT	YEY1_04033	metJ	transcriptional repressor protein MetJ	1	0	1	0
Y1_TSS_CDS_991	CP030980	-	4324205	130		mTSS	CTT	YEY1_04034	rpmE	50S ribosomal protein L31	1	0	1	0
Y1_TSS_CDS_992	CP030980	+	4326708	55		mTSS	GAA	YEY1_04036	cpxR	DNA-binding transcriptional regulator CytR	1	1	0	0
Y1_TSS_CDS_993	CP030980	+	4328758	68	ClpQY_promoter	mTSS	AAT	YEY1_04038	hslV	ATP-dependent protease peptidase subunit	1	1	0	1
Y1_TSS_CDS_994	CP030980	+	4328758	68		mTSS	AAT	YEY1_04038	hslV	ATP-dependent protease peptidase subunit	1	1	1	1
Y1_TSS_CDS_995	CP030980	+	4330790	43		mTSS	TAA	YEY1_04040	menA	14-dihydroxy-2-naphthoate octaprenyltransferase	0	1	1	1
Y1_TSS_CDS_996	CP030980	+	4331906	26		mTSS	CCC	YEY1_04041	rraA, menG	ribonuclease activity regulator protein RraA	1	1	1	1
Y1_TSS_CDS_997	CP030980	-	4332907	114		mTSS	ATT	YEY1_04042	zapB, yiiU	septal ring assembly protein ZapB	1	1	1	1
Y1_TSS_CDS_998	CP030980	-	4333027	234		mTSS	ACA	YEY1_04042	zapB, yiiU	septal ring assembly protein ZapB	1	1	1	1
Y1_TSS_CDS_999	CP030980	-	4339935	114		mTSS	AAT	YEY1_04047	bcr-2	bicyclomycin/multidrug efflux system protein	1	1	1	0
Y1_TSS_CDS_1000	CP030980	+	4346629	210		mTSS	TTT	YEY1_04050	fpr	ferredoxin-NADP reductase	0	1	0	1
Y1_TSS_CDS_1001	CP030980	+	4348909	65		mTSS	AGG	YEY1_04053	tpiA	triosephosphate isomerase	1	1	1	0
Y1_TSS_CDS_1002	CP030980	-	4350657	28		mTSS	AGA	YEY1_04054		papain fold toxin 1 family protein	1	1	0	0
Y1_TSS_CDS_1003	CP030980	-	4354189	25		mTSS	CCC	YEY1_04057	fieF	ferrous iron efflux protein F	1	1	1	0
Y1_TSS_CDS_1004	CP030980	-	4373501	41		mTSS	GGT	YEY1_04077		hypothetical protein	1	1	1	0
Y1_TSS_CDS_1005	CP030980	-	4378853	53		mTSS	ATT	YEY1_04083	cpxP	periplasmic stress adaptor protein CpxP	0	1	0	0
Y1_TSS_CDS_1006	CP030980	+	4378974	14		mTSS	GAG	YEY1_04084	cpxR	DNA-binding transcriptional regulator CpxR	1	1	1	1
Y1_TSS_CDS_1007	CP030980	+	4382381	18		mTSS	CTC	YEY1_04087	trmL, cspR	RNA methyltransferase	1	0	1	0
Y1_TSS_CDS_1008	CP030980	-	4386128	42		mTSS	ATT	YEY1_04091	grxC	glutaredoxin 3	1	0	0	0
Y1_TSS_CDS_1009	CP030980	-	4386875	305	RLE0079	mTSS	GTT	YEY1_04092	yibN	rhodanese domain-containing protein	1	1	1	1
Y1_TSS_CDS_1010	CP030980	+	4388369	0		lmTSS	ATG	YEY1_04094	envC	murein hydrolase activator EnvC	1	1	0	0
Y1_TSS_CDS_1011	CP030980	-	4396356	27		mTSS	CAA	YEY1_04099	kbl	2-amino-3-ketobutyrate coenzyme A ligase	1	1	0	0
Y1_TSS_CDS_1012	CP030980	+	4396519	54		mTSS	AAA	YEY1_04100	rfaD	ADP-L-glycero-D-manno-heptose-6-epimerase	1	1	1	1
Y1_TSS_CDS_1013	CP030980	+	4400085	25		mTSS	AAT	YEY1_04103	kdtA, waaA	3-deoxy-D-manno-octulosonic-acid transferase	0	0	0	1
Y1_TSS_CDS_1014	CP030980	-	4404330	75		mTSS	GAT	YEY1_04108	rpmB	50S ribosomal protein L28	1	1	1	0
Y1_TSS_CDS_1015	CP030980	+	4405354	25		mTSS	TCT	YEY1_04110	dfp	bifunctional phosphopantothenoylcysteine decarboxylase/phosphopantothenate synthase	1	1	0	0
Y1_TSS_CDS_1016	CP030980	-	4411001	30		mTSS	CCA	YEY1_04115	rph	ribonuclease PH	1	0	1	0
Y1_TSS_CDS_1017	CP030980	+	4412201	162		mTSS	ATA	YEY1_04117		metallo-beta-lactamase superfamily protein	1	1	1	1
Y1_TSS_CDS_1018	CP030980	+	4412253	110		mTSS	GCA	YEY1_04117		metallo-beta-lactamase superfamily protein	1	1	0	1
Y1_TSS_CDS_1019	CP030980	+	4413537	179		mTSS	TAC	YEY1_04119		PAS/PAC sensor-containing diguanylate cyclase/phosphodiesterase	0	1	0	0
Y1_TSS_CDS_1020	CP030980	-	4418664	32		mTSS	CTA	YEY1_04122		putative membrane protein	1	1	1	0
Y1_TSS_CDS_1021	CP030980	-	4421288	17		mTSS	ATC	YEY1_04124	ligB	NAD-dependent DNA ligase LigB	1	1	1	0
Y1_TSS_CDS_1022	CP030980	+	4421502	52		mTSS	TCC	YEY1_04125	gmk	guanylate kinase	0	1	0	0
Y1_TSS_CDS_1023	CP030980	+	4422133	99		mTSS	AAA	YEY1_04126	rpoZ	DNA-directed RNA polymerase subunit omega	0	0	1	0
Y1_TSS_CDS_1024	CP030980	+	4422162	70		mTSS	ATT	YEY1_04126	rpoZ	DNA-directed RNA polymerase subunit omega	1	1	1	1
Y1_TSS_CDS_1025	CP030980	+	4422201	31		mTSS	GTC	YEY1_04126	rpoZ	DNA-directed RNA polymerase subunit omega	1	1	0	0
Y1_TSS_CDS_1026	CP030980	-	4430317	78		mTSS	TCT	YEY1_04131	gltS	sodium/glutamate symporter	1	0	1	0
Y1_TSS_CDS_1027	CP030980	+	4431979	30		mTSS	TCC	YEY1_04133	yicH	AsmA family protein	1	1	1	1
Y1_TSS_CDS_1028	CP030980	-	4439752	23		mTSS	CAC	YEY1_04141	yihX	phosphatase	1	1	1	1
Y1_TSS_CDS_1029	CP030980	-	4441877	30		mTSS	CTA	YEY1_04142	typA, bipA	GTP-binding protein TypA	1	1	1	0
Y1_TSS_CDS_1030	CP030980	+	4442081	268	RLE0024, RLE0054	mTSS	AGC	YEY1_04143	glnA	glutamine synthetase	1	1	0	0
Y1_TSS_CDS_1031	CP030980	-	4442085	238	RLE0212	mTSS	CTG	YEY1_04142	typA, bipA	GTP-binding protein TypA	1	1	1	0
Y1_TSS_CDS_1032	CP030980	+	4442152	197	RLE0024, RLE0054	mTSS	ATG	YEY1_04143	glnA	glutamine synthetase	1	0	1	0
Y1_TSS_CDS_1033	CP030980	-	4448966	100		mTSS	ATT	YEY1_04148	yihI	hypothetical protein	0	1	0	0
Y1_TSS_CDS_1034	CP030980	-	4448983	117		mTSS	AAT	YEY1_04148	yihI	hypothetical protein	1	0	0	0
Y1_TSS_CDS_1035	CP030980	+	4449597	32		mTSS	ATG	YEY1_04149	engB	ribosome biogenesis GTP-binding protein YsxC	1	1	1	0
Y1_TSS_CDS_1036	CP030980	-	4450557	-10		lmTSS	GTA	YEY1_04150		Spot_42	1	1	1	1
Y1_TSS_CDS_1037	CP030980	-	4453545	31		mTSS	AGA	YEY1_04151	polA	DNA polymerase I	1	1	1	0
Y1_TSS_CDS_1038	CP030980	-	4454864	136		mTSS	TTT	YEY1_04152	dsbA	protein disulfide isomerase I	1	1	1	0
Y1_TSS_CDS_1039	CP030980	-	4456129	26		mTSS	ATA	YEY1_04154	yihD	hypothetical protein	1	1	1	1
Y1_TSS_CDS_1040	CP030980	-	4456401	298		mTSS	GGA	YEY1_04154	yihD	hypothetical protein	1	1	1	1
Y1_TSS_CDS_1041	CP030980	+	4456229	28		mTSS	GTC	YEY1_04155	mobA	molybdopterin-guanine dinucleotide biosynthesis protein MobA	1	1	1	0
Y1_TSS_CDS_1042	CP030980	+	4456764	80		mTSS	CGT	YEY1_04156	mobB	molybdopterin-guanine dinucleotide biosynthesis protein B	1	1	1	1
Y1_TSS_CDS_1043	CP030980	+	4464859	27		mTSS	ATA	YEY1_04160		GntR family transcriptional regulator	1	1	1	1
Y1_TSS_CDS_1044	CP030980	-	4469013	10		lmTSS	AAT	YEY1_04163	rbsK-2	ribokinase	1	1	1	0
Y1_TSS_CDS_1045	CP030980	-	4473061	29		mTSS	AGC	YEY1_04167	rbsD	D-ribose pyranase	1	1	1	1
Y1_TSS_CDS_1046	CP030980	+	4481128	23		mTSS	TCA	YEY1_04174	mioC	flavodoxin	1	1	1	1
Y1_TSS_CDS_1047	CP030980	+	4485209	88		mTSS	GTT	YEY1_04177	atpI	F0F1 ATP synthase subunit I	1	1	1	0
Y1_TSS_CDS_1048	CP030980	+	4485675	61		mTSS	ACT	YEY1_04178	atpB	F0F1 ATP synthase subunit A	1	0	0	0
Y1_TSS_CDS_1049	CP030980	+	4494514	110		mTSS	AAA	YEY1_04187	glmS	glucosamine--fructose-6-phosphate aminotransferase	1	1	1	0
Y1_TSS_CDS_1050	CP030980	+	4494574	50		mTSS	TCA	YEY1_04187	glmS	glucosamine--fructose-6-phosphate aminotransferase	1	0	1	0
Y1_TSS_CDS_1051	CP030980	+	4506534	31		mTSS	AAC	YEY1_04199	adeP, purP, yieG	adenine permease AdeP	0	1	0	1
Y1_TSS_CDS_1052	CP030980	-	4517633	71		mTSS	ATG	YEY1_04208	fabV	trans-2-enoyl-CoA reductase	1	1	1	1
Y1_TSS_CDS_1053	CP030980	-	4521844	253		mTSS	CTA	YEY1_04213	rpmH	50S ribosomal protein L34	1	1	1	0
Virulence Plasmid
Y1_TSS_CDS_1054	CP030981	+	1823	26		mTSS	ACT	YEY1_04216		hypothetical protein	0	1	0	1
Y1_TSS_CDS_1055	CP030981	-	3240	28		mTSS	GTT	YEY1_04218	yopE	outer membrane virulence protein	0	0	1	1
Y1_TSS_CDS_1056	CP030981	+	5294	84		mTSS	CAC	YEY1_04221	sycH	SycH YopH targeting protein	1	1	1	1
Y1_TSS_CDS_1057	CP030981	-	7477	40		mTSS	GTG	YEY1_04222	yopH	YopH protein-tyrosine phosphatase Yop effector	1	1	1	1
Y1_TSS_CDS_1058	CP030981	-	11654	134	RLE0265	mTSS	GAA	YEY1_04228	yscH, yopR	YscH YopR LcrP type III secretion protein	1	1	1	1
Y1_TSS_CDS_1059	CP030981	-	13841	259	ROSE element	mTSS	ATG	YEY1_04232	yscD	YscD type III secretion protein	1	1	1	1
Y1_TSS_CDS_1060	CP030981	-	17061	22	LcrF_thermometer	mTSS	TTT	YEY1_04235	lcrF, virF	LcrF VirF thermoregulatory protein	0	0	1	1
Y1_TSS_CDS_1061	CP030981	-	17817	259		mTSS	ATT	YEY1_04236	virG, yscW	VirG YscW Yop targeting lipoprotein	1	1	1	1
Y1_TSS_CDS_1062	CP030981	-	20131	148		mTSS	AAG	YEY1_04238	yscT	YscT type III secretion protein	0	0	0	1
Y1_TSS_CDS_1063	CP030981	-	22021	200		mTSS	ATT	YEY1_04241	yscQ	type III secretion system protein	1	1	0	0
Y1_TSS_CDS_1064	CP030981	-	23626	261		mTSS	TTT	YEY1_04242	yscP	YscP type III secretion protein	0	1	0	0
Y1_TSS_CDS_1065	CP030981	-	25168	23		mTSS	AAT	YEY1_04244	sctN	type III secretion system ATPase	1	1	1	1
Y1_TSS_CDS_1066	CP030981	+	25306	37		mTSS	AAT	YEY1_04245	yopN, lcrE	YopN LcrE membrane-bound Yop targeting protein	1	1	1	1
Y1_TSS_CDS_1067	CP030981	+	31317	76		mTSS	CTA	YEY1_04254	lcrH, sycD_2	LcrH SycD low calcium response protein H	1	0	1	1
Y1_TSS_CDS_1068	CP030981	+	37148	111		mTSS	TCT	YEY1_04261		hypothetical protein	1	1	1	1
Y1_TSS_CDS_1069	CP030981	-	40797	141		mTSS	TCT	YEY1_04266	yopT	yop targeted effector YopT	1	1	1	1
Y1_TSS_CDS_1070	CP030981	-	47766	31		mTSS	ATC	YEY1_04271		traX family protein	0	0	1	1
Y1_TSS_CDS_1071	CP030981	-	52822	86		mTSS	AGC	YEY1_04275	repA	putative replication initiation protein	1	1	1	1
Y1_TSS_CDS_1072	CP030981	-	53321	34		mTSS	AAA	YEY1_04277	repB, copB	RepB RepA2 CopB putative replication transcriptional regulator	1	1	1	1
Y1_TSS_CDS_1073	CP030981	-	55338	19		mTSS	AGT	YEY1_04279		hyothetical protein	1	1	1	0
Y1_TSS_CDS_1074	CP030981	+	57492	26		mTSS	GAC	YEY1_04285	yscM, lcrQ	YscM LcrQ type III secretion regulatory	0	1	1	1
Y1_TSS_CDS_1075	CP030981	+	59866	263		mTSS	AAC	YEY1_04288	yadA	Yersinia adhesin A YadA	1	1	1	1
Y1_TSS_CDS_1076	CP030981	+	67081	76		mTSS	CGG	YEY1_04297		arsenic resistance protein ArsH	1	1	1	0
ID: identity
TSS: transcriptional start site
UTR: untranslated region
nt: nucleotide
1Orientation of the predicted TSS on the Y. enterocolitica Y1 chromosome or pYV virulence plasmid (("+") forward and ("-") reverse strand according to CP030980 for the chromosome or CP030981 for the virulence plasmid pYV ).
2Genomic coordinates of the predicted TSS on the Y. enterocolitica 8081v chromosome or pYV virulence plasmid according to the forward strand.
3Distance between the predicted TSS and the annotated translational start site of the downstream located gene.
4Predicted using the Rfam Database and RibEx Riboswitch Explorer.
5Denotes the TSS category: mTSS (TSS of messenger RNAs); lmTSS (TSS of leaderless mRNAs)
6Denotes the first 3 synthesized 5' nucleotides of the respective mRNA.
7Indicates if a TSS was bioinformatically predicted within the respective cDNA libraries; 1: identified; 0: not identified.
																YEY1_04289	pagO	hypothetical protein [NC_010465:2189645:2190583:-]
																YEY1_04292	tnpA_2	TnpA transposase protein [NC_006153:11386:13701:-]
																YEY1_04293	NA_587	resolvase [NC_006153:13865:14416:+]
																YEY1_04294	arsC yfgD_2	arsenate reductase [NC_010465:1496315:1496671:-]
																YEY1_04295	arsB	arsenical pump membrane protein [NC_010465:3747898:3749187:+]
																YEY1_04296	arsR	DNA-binding transcriptional repressor ArsR [NC_010465:3747472:3747813:+]
																YEY1_04297		arsenic resistance protein ArsH
																YEY1_04298		conjugative transfer relaxase protein TraI
																YEY1_04299		transposase
																YEY1_04302		Int2
																YEY1_04303		recombinase

## Sheet: comparison TSS 
Dataset S2-3: Comparison of Y. enterocolitica 8081v and Y1 transcriptional start sites
Dataset S1-4: Comparison of TSSs of 8081v and Y1
TSS ID 8081v	Accession ID 8081v	Strand 8081v1	TSS location in 8081v2	Length 5'-UTR in 8081v3 [nt]	TSS ID Y1	Accession ID Y1	Strand Y11	TSS location in Y12	Length 5'-UTR in Y13 [nt]	TSS category4	Associated feature 8081v	Associated feature Y1	Gene symbol	Gene description
8081_TSS_CDS_1	NC_008800.1	-	733	23	Y1_TSS_CDS_1046	CP030980	+	4481128	23	mTSS	YE8081_00001	YEY1_04174	mioC	flavodoxin
8081_TSS_CDS_2	NC_008800.1	+	6471	93						mTSS	YE8081_00007	YEY1_04168	kup, trkD	potassium transport protein Kup
8081_TSS_CDS_3	NC_008800.1	+	8577	29	Y1_TSS_CDS_1045	CP030980	-	4473061	29	mTSS	YE8081_00008	YEY1_04167	rbsD	D-ribose pyranase
8081_TSS_CDS_4	NC_008800.1	+	11768	-8						lmTSS	YE8081_00011	YEY1_04164	rbsB-5, ibpA	monosaccharide-transporting ATPase
					Y1_TSS_CDS_1044	CP030980	-	4469013	10	lmTSS	YE8081_00012	YEY1_04163	rbsK-2	ribokinase
8081_TSS_CDS_5	NC_008800.1	-	16953	27	Y1_TSS_CDS_1043	CP030980	+	4464859	27	mTSS	YE8081_00015	YEY1_04160		GntR family transcriptional regulator
					Y1_TSS_CDS_1042	CP030980	+	4456764	80	mTSS	YE8081_00017	YEY1_04156	mobB	molybdopterin-guanine dinucleotide biosynthesis protein B
8081_TSS_CDS_6	NC_008800.1	-	24336	28	Y1_TSS_CDS_1041	CP030980	+	4456229	28	mTSS	YE8081_00018	YEY1_04155	mobA	molybdopterin-guanine dinucleotide biosynthesis protein MobA
8081_TSS_CDS_7	NC_008800.1	+	24164	298	Y1_TSS_CDS_1040	CP030980	-	4456401	298	mTSS	YE8081_00019	YEY1_04154	yihD	hypothetical protein
8081_TSS_CDS_8	NC_008800.1	+	24436	26	Y1_TSS_CDS_1039	CP030980	-	4456129	26	mTSS	YE8081_00019	YEY1_04154	yihD	hypothetical protein
8081_TSS_CDS_9	NC_008800.1	+	24746	77						mTSS	YE8081_00020	YEY1_04153	rdoA	regulator of disulfide oxidoreductase A
8081_TSS_CDS_10	NC_008800.1	+	25701	155	Y1_TSS_CDS_1038	CP030980	-	4454864	136	mTSS	YE8081_00021	YEY1_04152	dsbA	protein disulfide isomerase I
8081_TSS_CDS_11	NC_008800.1	+	27039	31	Y1_TSS_CDS_1037	CP030980	-	4453545	31	mTSS	YE8081_00022	YEY1_04151	polA	DNA polymerase I
8081_TSS_CDS_12	NC_008800.1	+	30027	-10	Y1_TSS_CDS_1036	CP030980	-	4450557	-10	lmTSS	YE8081_00023	YEY1_04150		Spot_42
8081_TSS_CDS_13	NC_008800.1	-	30987	32	Y1_TSS_CDS_1035	CP030980	+	4449597	32	mTSS	YE8081_00024	YEY1_04149	engB	ribosome biogenesis GTP-binding protein YsxC
8081_TSS_CDS_14	NC_008800.1	+	31601	117	Y1_TSS_CDS_1034	CP030980	-	4448983	117	mTSS	YE8081_00025	YEY1_04148	yihI	hypothetical protein
8081_TSS_CDS_15	NC_008800.1	+	31618	100	Y1_TSS_CDS_1033	CP030980	-	4448966	100	mTSS	YE8081_00025	YEY1_04148	yihI	hypothetical protein
8081_TSS_CDS_16	NC_008800.1	-	38295	279	Y1_TSS_CDS_1032	CP030980	+	4442081	268	mTSS	YE8081_00029	YEY1_04143	glnA	glutamine synthetase
					Y1_TSS_CDS_1031	CP030980	+	4442152	197	mTSS	YE8081_00029	YEY1_04143	glnA	glutamine synthetase
					Y1_TSS_CDS_1030	CP030980	-	4442085	238	mTSS	YE8081_00030	YEY1_04142	typA, bipA	GTP-binding protein TypA
8081_TSS_CDS_17	NC_008800.1	+	38499	30	Y1_TSS_CDS_1029	CP030980	-	4441877	30	mTSS	YE8081_00030	YEY1_04142	typA, bipA	GTP-binding protein TypA
8081_TSS_CDS_18	NC_008800.1	+	40625	23	Y1_TSS_CDS_1028	CP030980	-	4439752	23	mTSS	YE8081_00031	YEY1_04141	yihX	phosphatase
8081_TSS_CDS_19	NC_008800.1	-	49816	30	Y1_TSS_CDS_1027	CP030980	+	4431979	30	mTSS	YE8081_00041	YEY1_04133	yicH	AsmA family protein
8081_TSS_CDS_20	NC_008800.1	+	51478	79	Y1_TSS_CDS_1026	CP030980	-	4430317	78	mTSS	YE8081_00043	YEY1_04131	gltS	sodium/glutamate symporter
8081_TSS_CDS_21	NC_008800.1		58046	30	Y1_TSS_CDS_1025	CP030980	+	4422201	31	mTSS	YE8081_00047	YEY1_04126	rpoZ	DNA-directed RNA polymerase subunit omega
8081_TSS_CDS_22	NC_008800.1	-	58086	70	Y1_TSS_CDS_1024	CP030980	+	4422162	70	mTSS	YE8081_00047	YEY1_04126	rpoZ	DNA-directed RNA polymerase subunit omega
					Y1_TSS_CDS_1023	CP030980	+	4422133	99	mTSS	YE8081_00047	YEY1_04126	rpoZ	DNA-directed RNA polymerase subunit omega
8081_TSS_CDS_23	NC_008800.1	-	58746	52	Y1_TSS_CDS_1022	CP030980	+	4421502	52	mTSS	YE8081_00048	YEY1_04125	gmk	guanylate kinase
					Y1_TSS_CDS_1021	CP030980	-	4421288	17	mTSS	YE8081_00049	YEY1_04124	ligB	NAD-dependent DNA ligase LigB
8081_TSS_CDS_24	NC_008800.1	+	61584	32	Y1_TSS_CDS_1020	CP030980	-	4418664	32	mTSS	YE8081_00051	YEY1_04122		putative membrane protein
					Y1_TSS_CDS_1019	CP030980	+	4413537	179	mTSS	YE8081_00054	YEY1_04119		PAS/PAC sensor-containing diguanylate cyclase/phosphodiesterase
8081_TSS_CDS_25	NC_008800.1	-	68047	162	Y1_TSS_CDS_1018	CP030980	+	4412201	162	mTSS	YE8081_00056	YEY1_04117		hypothetical protein
					Y1_TSS_CDS_1017	CP030980	+	4412253	110	mTSS	YE8081_00056	YEY1_04117		hypothetical protein
8081_TSS_CDS_26	NC_008800.1	-	69178	28						mTSS	YE8081_00057	YEY1_04116	yicC	hypothetical protein
8081_TSS_CDS_27	NC_008800.1	+	69249	28	Y1_TSS_CDS_1016	CP030980	-	4411001	30	mTSS	YE8081_00058	YEY1_04115	rph	ribonuclease PH
8081_TSS_CDS_28	NC_008800.1	-	73274	25	Y1_TSS_CDS_1015	CP030980	+	4405354	25	mTSS	YE8081_00062	YEY1_04110	dfp	bifunctional phosphopantothenoylcysteine decarboxylase/phosphopantothenate synthase
8081_TSS_CDS_29	NC_008800.1	+	74299	75	Y1_TSS_CDS_1014	CP030980	-	4404330	75	mTSS	YE8081_00064	YEY1_04108	rpmB	50S ribosomal protein L28
8081_TSS_CDS_30	NC_008800.1	-	78353	25	Y1_TSS_CDS_1013	CP030980	+	4400085	25	mTSS	YE8081_00069	YEY1_04103	kdtA, waaA	3-deoxy-D-manno-octulosonic-acid transferase
8081_TSS_CDS_31	NC_008800.1	-	81916	55	Y1_TSS_CDS_1012	CP030980	+	4396519	54	mTSS	YE8081_00072	YEY1_04100	rfaD	ADP-L-glycero-D-manno-heptose-6-epimerase
8081_TSS_CDS_32	NC_008800.1	+	82078	27	Y1_TSS_CDS_1011	CP030980	-	4396356	27	mTSS	YE8081_00073	YEY1_04099	kbl	2-amino-3-ketobutyrate coenzyme A ligase
8081_TSS_CDS_33	NC_008800.1	-	86974	0	Y1_TSS_CDS_1010	CP030980	+	4388369	0	lmTSS	YE8081_00076	YEY1_04094	envC	murein hydrolase activator EnvC
8081_TSS_CDS_34	NC_008800.1	+	88467	305	Y1_TSS_CDS_1009	CP030980	-	4386875	305	mTSS	YE8081_00078	YEY1_04092	yibN	rhodanese domain-containing protein
8081_TSS_CDS_35	NC_008800.1	+	88635	137						mTSS	YE8081_00078	YEY1_04092	yibN	rhodanese domain-containing protein
8081_TSS_CDS_36	NC_008800.1	+	89214	42	Y1_TSS_CDS_1008	CP030980	-	4386128	42	mTSS	YE8081_00079	YEY1_04091	grxC	glutaredoxin 3
8081_TSS_CDS_37	NC_008800.1	-	92734	18	Y1_TSS_CDS_1007	CP030980	+	4382381	18	mTSS	YE8081_00083	YEY1_04087	trmL, cspR	RNA methyltransferase
8081_TSS_CDS_38	NC_008800.1	-	96142	15	Y1_TSS_CDS_1006	CP030980	+	4378974	14	mTSS	YE8081_00086	YEY1_04084	cpxR	DNA-binding transcriptional regulator CpxR
					Y1_TSS_CDS_1005	CP030980	-	4373501	41	mTSS		YEY1_04077		hypothetical protein
8081_TSS_CDS_39	NC_008800.1	+	96262	53	Y1_TSS_CDS_1004	CP030980	-	4378853	53	mTSS	YE8081_00087	YEY1_04083	cpxP	periplasmic stress adaptor protein CpxP
8081_TSS_CDS_40	NC_008800.1	+	96920	25	Y1_TSS_CDS_1003	CP030980	-	4354189	25	mTSS	YE8081_00088	YEY1_04057	fieF	ferrous iron efflux protein F
					Y1_TSS_CDS_1002	CP030980	-	4350657	28	mTSS		YEY1_04054		papain fold toxin 1 family protein
8081_TSS_CDS_41	NC_008800.1	-	103150	65	Y1_TSS_CDS_1001	CP030980	+	4348909	65	mTSS	YE8081_00092	YEY1_04053	tpiA	triosephosphate isomerase
8081_TSS_CDS_42	NC_008800.1	-	103844	25						mTSS	YE8081_00093	YEY1_04052	yiiQ	hypothetical protein
8081_TSS_CDS_43	NC_008800.1	-	105577	50						mTSS	YE8081_00095	YEY1_04050	fpr	ferredoxin-NADP reductase
					Y1_TSS_CDS_1000	CP030980	+	4346629	210	mTSS	YE8081_00095	YEY1_04050	fpr	ferredoxin-NADP reductase
8081_TSS_CDS_44	NC_008800.1	+	105764	114	Y1_TSS_CDS_999	CP030980	-	4339935	114	mTSS	YE8081_00096	YEY1_04047	bcr-2	bicyclomycin/multidrug efflux system protein
8081_TSS_CDS_45	NC_008800.1	+	111116	234	Y1_TSS_CDS_998	CP030980	-	4333027	234	mTSS	YE8081_00100	YEY1_04042	zapB, yiiU	septal ring assembly protein ZapB
8081_TSS_CDS_46	NC_008800.1	+	111236	114	Y1_TSS_CDS_997	CP030980	-	4332907	114	mTSS	YE8081_00100	YEY1_04042	zapB, yiiU	septal ring assembly protein ZapB
8081_TSS_CDS_47	NC_008800.1	-	112237	26	Y1_TSS_CDS_996	CP030980	+	4331906	26	mTSS	YE8081_00101	YEY1_04041	rraA, menG	ribonuclease activity regulator protein RraA
					Y1_TSS_CDS_995	CP030980	+	4330790	43	mTSS	YE8081_00102	YEY1_04040	menA	14-dihydroxy-2-naphthoate octaprenyltransferase
					Y1_TSS_CDS_994	CP030980	+	4328758	68	mTSS	YE8081_00104	YEY1_04038	hslV	ATP-dependent protease peptidase subunit
8081_TSS_CDS_48	NC_008800.1	-	115402	68	Y1_TSS_CDS_993	CP030980	+	4328758	68	mTSS	YE8081_00104	YEY1_04038	hslV	ATP-dependent protease peptidase subunit
8081_TSS_CDS_49	NC_008800.1	+	117446	55	Y1_TSS_CDS_992	CP030980	+	4326708	55	mTSS	YE8081_00106	YEY1_04036	cpxR	DNA-binding transcriptional regulator CytR
8081_TSS_CDS_50	NC_008800.1	+	120081	132	Y1_TSS_CDS_991	CP030980	-	4324205	130	mTSS	YE8081_00108	YEY1_04034	rpmE	50S ribosomal protein L31
8081_TSS_CDS_51	NC_008800.1	+	120881	43	Y1_TSS_CDS_990	CP030980	+	4323407	43	mTSS	YE8081_00109	YEY1_04033	metJ	transcriptional repressor protein MetJ
					Y1_TSS_CDS_989	CP030980	+	4323213	237	mTSS	YE8081_00109	YEY1_04033	metJ	transcriptional repressor protein MetJ
					Y1_TSS_CDS_988	CP030980	+	4323185	265	mTSS	YE8081_00109	YEY1_04033	metJ	transcriptional repressor protein MetJ
					Y1_TSS_CDS_987	CP030980	+	4314767	12	mTSS	YE8081_00115	YEY1_04029	ppc	phosphoenolpyruvate carboxylase
					Y1_TSS_CDS_986	CP030980	+	4314772	7	lmTSS	YE8081_00115	YEY1_04029	ppc	phosphoenolpyruvate carboxylase
8081_TSS_CDS_52	NC_008800.1	+	136460	29						mTSS	YE8081_00120	YEY1_04025	argH	argininosuccinate lyase
8081_TSS_CDS_53	NC_008800.1	+	138102	326						mTSS	YE8081_00121	YEY1_04024	hasR	TonB-dependent heme/hemoglobin receptor family protein
8081_TSS_CDS_54	NC_008800.1	+	140956	85	Y1_TSS_CDS_985	CP030980	-	4306681	85	mTSS	YE8081_00122	YEY1_04023	hasA	heme-binding A family protein
8081_TSS_CDS_55	NC_008800.1	+	151920	29	Y1_TSS_CDS_984	CP030980	-	4296562	29	mTSS	YE8081_00132	YEY1_04014	oxyR	DNA-binding transcriptional regulator OxyR
8081_TSS_CDS_56	NC_008800.1	+	154439	43	Y1_TSS_CDS_983	CP030980	-	4294043	43	mTSS	YE8081_00134	YEY1_04012	fabR	DNA-binding transcriptional repressor FabR
8081_TSS_CDS_57	NC_008800.1	+	166220	0	Y1_TSS_CDS_982	CP030980	-	4282132	0	lmTSS	YE8081_00143	YEY1_04003		tRNA-Trp(cca)
					Y1_TSS_CDS_981	CP030980	+	4276094	23	mTSS	YE8081_00148	YEY1_03998	hdfR	transcriptional regulator HdfR
8081_TSS_CDS_58	NC_008800.1	+	172317	39	Y1_TSS_CDS_980	CP030980	-	4276036	39	mTSS	YE8081_00149	YEY1_03997	yifE	hypothetical protein
8081_TSS_CDS_59	NC_008800.1	+	174618	274	Y1_TSS_CDS_979	CP030980	-	4273733	275	mTSS	YE8081_00151	YEY1_03995	ilvG	acetolactate synthase 2 catalytic subunit
8081_TSS_CDS_60	NC_008800.1	-	183895	77	Y1_TSS_CDS_978	CP030980	+	4262561	77	mTSS	YE8081_00157	YEY1_03986	ilvY	DNA-binding transcriptional regulator IlvY
8081_TSS_CDS_61	NC_008800.1	+	183947	124	Y1_TSS_CDS_977	CP030980	-	4262509	124	mTSS	YE8081_00158	YEY1_03985	ilvC	ketol-acid reductoisomerase
8081_TSS_CDS_62	NC_008800.1	-	192246	199						mTSS	YE8081_00164	YEY1_03976	fimA-6	fimbrial protein
8081_TSS_CDS_63	NC_008800.1	+	193128	31	Y1_TSS_CDS_976	CP030980	-	4248897	31	mTSS	YE8081_00166	YEY1_03974	rep	ATP-dependent DNA helicase Rep
8081_TSS_CDS_64	NC_008800.1	+	200213	99	Y1_TSS_CDS_975	CP030980	-	4241997	99	mTSS	YE8081_00170	YEY1_03970	trxA	thioredoxin
8081_TSS_CDS_65	NC_008800.1	+	200254	58	Y1_TSS_CDS_974	CP030980	-	4241956	58	mTSS	YE8081_00170	YEY1_03970	trxA	thioredoxin
8081_TSS_CDS_66	NC_008800.1	+	200928	367	Y1_TSS_CDS_973	CP030980	-	4241453	367	mTSS	YE8081_00171	YEY1_03969		hypothetical protein
8081_TSS_CDS_67	NC_008800.1	+	202690	146						mTSS	YE8081_00172	YEY1_03968	wecA, tagO, rfe	undecaprenyl-phosphate alpha-N-acetylglucosaminyl 1-phosphatetransferase
					Y1_TSS_CDS_972	CP030980	+	4225757	170	mTSS	YE8081_00184	YEY1_03956	yifK	putative transport protein YifK
8081_TSS_CDS_68	NC_008800.1	+	217906	13	Y1_TSS_CDS_971	CP030980	-	4224060	13	mTSS	YE8081_00185	YEY1_03955		tRNA-Arg(ccg)
					Y1_TSS_CDS_970	CP030980	-	4223930	43	mTSS	YE8081_00186	YEY1_03954		tRNA-His(gtg)
8081_TSS_CDS_69	NC_008800.1	+	218078	1						lmTSS	YE8081_00186	YEY1_03954		tRNA-His(gtg)
8081_TSS_CDS_70	NC_008800.1	+	218170	0						lmTSS	YE8081_00187	YEY1_03953		tRNA-Leu(cag)
					Y1_TSS_CDS_969	CP030980	-	4223706	72	mTSS	YE8081_00188	YEY1_03952		tRNA-Pro(tgg)
8081_TSS_CDS_71	NC_008800.1	+	218914	0	Y1_TSS_CDS_968	CP030980	-	4223052	0	lmTSS	YE8081_00189	YEY1_03950		GlmZ_SraJ
8081_TSS_CDS_72	NC_008800.1	+	223555	254						mTSS	YE8081_00195	YEY1_03944	cyaA	adenylate cyclase
8081_TSS_CDS_73	NC_008800.1	-	226874	28	Y1_TSS_CDS_967	CP030980	+	4213697	28	mTSS	YE8081_00196	YEY1_03943	cyaY	iron donor protein CyaY
8081_TSS_CDS_74	NC_008800.1	+	226893	67	Y1_TSS_CDS_966	CP030980	-	4213678	67	mTSS	YE8081_00197	YEY1_03942		putative lipoprotein
8081_TSS_CDS_75	NC_008800.1	+	230507	92	Y1_TSS_CDS_965	CP030980	-	4210018	91	mTSS	YE8081_00202	YEY1_03937	uvrD	DNA-dependent helicase II
8081_TSS_CDS_76	NC_008800.1	-	233875	30	Y1_TSS_CDS_964	CP030980	-	4206529	29	mTSS	YE8081_00203	YEY1_03936		TetR family transcriptional regulator
8081_TSS_CDS_77	NC_008800.1	+	233988	77						mTSS	YE8081_00204	YEY1_03935		hypothetical protein
					Y1_TSS_CDS_963	CP030980	-	4203996	250	mTSS	YE8081_00206	YEY1_03933	corA	magnesium/nickel/cobalt transporter CorA
8081_TSS_CDS_78	NC_008800.1	-	239273	38						mTSS	YE8081_00208	YEY1_03931	yigI	hypothetical protein
8081_TSS_CDS_79	NC_008800.1	+	239371	42	Y1_TSS_CDS_962	CP030980	-	4201052	42	mTSS	YE8081_00209	YEY1_03930	pldA	phospholipase A
8081_TSS_CDS_80	NC_008800.1	-	243602	28						mTSS	YE8081_00212	YEY1_03927	rhtB	homoserine/homoserine lactone efflux protein
					Y1_TSS_CDS_961	CP030980	+	4190334	117	mTSS	YE8081_00216	YEY1_03922	uhpC	regulatory protein UhpC
					Y1_TSS_CDS_960	CP030980	+	4190262	189	mTSS	YE8081_00216	YEY1_03922	uhpC	regulatory protein UhpC
8081_TSS_CDS_81	NC_008800.1	+	254763	60						mTSS	YE8081_00222	YEY1_03916	tusA, sirA	sulfur transfer protein SirA
8081_TSS_CDS_82	NC_008800.1	-	257477	48	Y1_TSS_CDS_959	CP030980	+	4181552	48	mTSS	YE8081_00223	YEY1_03915	zntA	zinc/cadmium/mercury/lead-transporting ATPase
8081_TSS_CDS_83	NC_008800.1	+	260530	44	Y1_TSS_CDS_958	CP030980	-	4178494	43	mTSS	YE8081_00229	YEY1_03909	ftsY	signal recognition particle-docking protein FtsY
8081_TSS_CDS_84	NC_008800.1	+	263920	211						mTSS	YE8081_00232	YEY1_03906	rpoH	RNA polymerase factor sigma-32
8081_TSS_CDS_85	NC_008800.1	+	263956	175	Y1_TSS_CDS_957	CP030980	-	4175067	175	mTSS	YE8081_00232	YEY1_03906	rpoH	RNA polymerase factor sigma-32
					Y1_TSS_CDS_956	CP030980	-	4153962	133	mTSS	YE8081_00250	YEY1_03885	yfdV	auxin efflux carrier
8081_TSS_CDS_86	NC_008800.1	-	285486	41	Y1_TSS_CDS_955	CP030980	+	4150935	39	mTSS	YE8081_00252	YEY1_03883	metR	LysR family transcriptional regulator
8081_TSS_CDS_87	NC_008800.1	+	289148	240	Y1_TSS_CDS_954	CP030980	-	4147271	240	mTSS	YE8081_00255	YEY1_03880	udp	uridine phosphorylase
8081_TSS_CDS_88	NC_008800.1	+	290450	32	Y1_TSS_CDS_953	CP030980	-	4144599	32	mTSS	YE8081_00256	YEY1_03876		protein tyrosine/serine phosphatase
8081_TSS_CDS_89	NC_008800.1	+	293540	27	Y1_TSS_CDS_952	CP030980	-	4141513	27	mTSS	YE8081_00258	YEY1_03874		hypothetical protein
					Y1_TSS_CDS_951	CP030980	-	4136041	197	mTSS	YE8081_00263	YEY1_03869	tatA	twin arginine-targeting protein translocase
8081_TSS_CDS_90	NC_008800.1	+	299172	37	Y1_TSS_CDS_950	CP030980	-	4135881	37	mTSS	YE8081_00263	YEY1_03869	tatA	twin arginine-targeting protein translocase
8081_TSS_CDS_91	NC_008800.1	+	301721	49	Y1_TSS_CDS_949	CP030980	-	4133332	49	mTSS	YE8081_00267	YEY1_03865	hemB	delta-aminolevulinic acid dehydratase
8081_TSS_CDS_92	NC_008800.1	-	303392	23	Y1_TSS_CDS_948	CP030980	+	4131661	23	mTSS	YE8081_00268	YEY1_03864	rfaH	transcriptional activator RfaH
8081_TSS_CDS_93	NC_008800.1	+	303621	-7	Y1_TSS_CDS_947	CP030980	-	4131436	-7	lmTSS	YE8081_00269	YEY1_03863	ubiD	3-octaprenyl-4-hydroxybenzoate carboxy-lyase
8081_TSS_CDS_94	NC_008800.1	+	309603	23	Y1_TSS_CDS_946	CP030980	-	4125398	23	mTSS	YE8081_00273	YEY1_03859	pepQ	proline dipeptidase
8081_TSS_CDS_95	NC_008800.1	-	322757	65	Y1_TSS_CDS_945	CP030980	+	4110824	65	mTSS	YE8081_00282	YEY1_03850	coaA	pantothenate kinase
8081_TSS_CDS_96	NC_008800.1	+	324036	44						mTSS	YE8081_00286	YEY1_03845		RtT
					Y1_TSS_CDS_944	CP030980	-	4109371	143	mTSS	YE8081_00287	YEY1_03844		tRNA-Gly(tcc)
8081_TSS_CDS_97	NC_008800.1	+	324352	0	Y1_TSS_CDS_943	CP030980	-	4109228	0	lmTSS	YE8081_00287	YEY1_03844		tRNA-Gly(tcc)
8081_TSS_CDS_98	NC_008800.1	+	324551	66	Y1_TSS_CDS_942	CP030980	-	4109029	66	mTSS	YE8081_00289	YEY1_03842	tuf-1	translation elongation factor Tu
8081_TSS_CDS_99	NC_008800.1	+	325876	165	Y1_TSS_CDS_941	CP030980	-	4107704	165	mTSS	YE8081_00290	YEY1_03841	secE	preprotein translocase subunit SecE
8081_TSS_CDS_100	NC_008800.1	+	325908	133	Y1_TSS_CDS_940	CP030980	-	4107672	133	mTSS	YE8081_00290	YEY1_03841	secE	preprotein translocase subunit SecE
8081_TSS_CDS_101	NC_008800.1	+	327038	127	Y1_TSS_CDS_939	CP030980	-	4106542	127	mTSS	YE8081_00292	YEY1_03839	rplK	50S ribosomal protein L11
8081_TSS_CDS_102	NC_008800.1	+	328418	258	Y1_TSS_CDS_938	CP030980	-	4105162	257	mTSS	YE8081_00294	YEY1_03837	rplJ	50S ribosomal protein L10
8081_TSS_CDS_103	NC_008800.1	-	345648	-3	Y1_TSS_CDS_937	CP030980	+	4087817	-4	lmTSS	YE8081_00305	YEY1_03826		TPP
8081_TSS_CDS_104	NC_008800.1	-	346377	49	Y1_TSS_CDS_936	CP030980	+	4087086	49	mTSS	YE8081_00306	YEY1_03825	rsd	anti-RNA polymerase sigma 70 factor
8081_TSS_CDS_105	NC_008800.1	+	347264	22	Y1_TSS_CDS_935	CP030980	-	4086203	26	mTSS	YE8081_00308	YEY1_03823	hemE	uroporphyrinogen decarboxylase
8081_TSS_CDS_106	NC_008800.1	+	349092	35						mTSS	YE8081_00310	YEY1_03821	yjaG	hypothetical protein
8081_TSS_CDS_107	NC_008800.1	+	349102	25	Y1_TSS_CDS_934	CP030980	-	4084361	25	mTSS	YE8081_00310	YEY1_03821	yjaG	hypothetical protein
8081_TSS_CDS_108	NC_008800.1	+	349111	16	Y1_TSS_CDS_933	CP030980	-	4084352	16	mTSS	YE8081_00310	YEY1_03821	yjaG	hypothetical protein
8081_TSS_CDS_109	NC_008800.1	+	349799	107	Y1_TSS_CDS_932	CP030980	-	4083664	107	mTSS	YE8081_00311	YEY1_03820	hupA	transcriptional regulator HU subunit alpha
8081_TSS_CDS_110	NC_008800.1	-	366979	17						mTSS	YE8081_00322	YEY1_00320	acs	acetyl-CoA synthetase
8081_TSS_CDS_111	NC_008800.1	+	367752	130	Y1_TSS_CDS_69	CP030980	+	360651	130	mTSS	YE8081_00323	YEY1_00321	gltP-2	glutamate/aspartate:proton symporter
8081_TSS_CDS_112	NC_008800.1	+	371180	116						mTSS	YE8081_00326	YEY1_00356	yeeE	hypothetical protein
					Y1_TSS_CDS_70	CP030980	+	397583	29	mTSS	YE8081_00334	YEY1_00364		hypothetical protein
8081_TSS_CDS_113	NC_008800.1	-	386017	65	Y1_TSS_CDS_71	CP030980	-	400647	65	mTSS	YE8081_00336	YEY1_00365	kefA, mscK	potassium efflux protein KefA
8081_TSS_CDS_114	NC_008800.1	+	408582	22						mTSS	YE8081_00356			LysR family transcriptional regulator
8081_TSS_CDS_115	NC_008800.1	-	412283	21						mTSS	YE8081_00359	YEY1_00383	yidC	putative transcriptional regulator
					Y1_TSS_CDS_72	CP030980	-	421510	54	mTSS	YE8081_00359	YEY1_00383	yidC	putative transcriptional regulator
8081_TSS_CDS_116	NC_008800.1	-	412349	87						mTSS	YE8081_00359	YEY1_00383	yidC	putative transcriptional regulator
					Y1_TSS_CDS_73	CP030980	-	421588	132	mTSS	YE8081_00359	YEY1_00383	yidC	putative transcriptional regulator
8081_TSS_CDS_117	NC_008800.1	-	417365	43						mTSS	YE8081_00363	YEY1_00387	dcuA	anaerobic C4-dicarboxylate transporter
8081_TSS_CDS_118	NC_008800.1	-	418982	120	Y1_TSS_CDS_74	CP030980	-	428157	120	mTSS	YE8081_00364	YEY1_00388	aspA	aspartate ammonia-lyase
8081_TSS_CDS_119	NC_008800.1	+	419234	70						mTSS	YE8081_00365	YEY1_00389	fxsA	FxsA protein
8081_TSS_CDS_120	NC_008800.1	+	420009	75	Y1_TSS_CDS_75	CP030980	+	429185	75	mTSS	YE8081_00366	YEY1_00390	groES	co-chaperonin GroES
8081_TSS_CDS_121	NC_008800.1	+	422348	120						mTSS	YE8081_00368	YEY1_00392		hypothetical protein
8081_TSS_CDS_122	NC_008800.1	-	423949	62	Y1_TSS_CDS_77	CP030980	-	433112	63	mTSS	YE8081_00369	YEY1_00393	epmB, yjeK	lysine 23-aminomutase YodO family protein
8081_TSS_CDS_123	NC_008800.1	+	423909	38	Y1_TSS_CDS_76	CP030980	+	433071	38	mTSS	YE8081_00370	YEY1_00394	efp-2, yeiP	elongation factor P
8081_TSS_CDS_124	NC_008800.1	+	424929	80						mTSS	YE8081_00373	YEY1_00396	sugE	small multidrug resistance protein
8081_TSS_CDS_125	NC_008800.1	+	429522	267						mTSS	YE8081_00379	YEY1_00402	epmA, poxA	elongation factor P--(R)-beta-lysine ligase
8081_TSS_CDS_126	NC_008800.1	+	429764	25	Y1_TSS_CDS_78	CP030980	+	439060	27	mTSS	YE8081_00379	YEY1_00402	epmA, poxA	elongation factor P--(R)-beta-lysine ligase
					Y1_TSS_CDS_79	CP030980	-	444557	70	mTSS	YE8081_00381	YEY1_00404	psd	phosphatidylserine decarboxylase
8081_TSS_CDS_127	NC_008800.1	+	437274	62	Y1_TSS_CDS_80	CP030980	+	446618	63	mTSS	YE8081_00384	YEY1_00407		tRNA-Gly(gcc)
8081_TSS_CDS_128	NC_008800.1	+	439196	28	Y1_TSS_CDS_81	CP030980	+	448363	26	mTSS	YE8081_00388	YEY1_00410	nnr, yjeF	bifunctional NAD(P)H-hydrate repair enzyme Nnr
8081_TSS_CDS_129	NC_008800.1	+	444898	200	Y1_TSS_CDS_82	CP030980	+	454045	200	mTSS	YE8081_00392	YEY1_00414	miaA	tRNA delta(2)-isopentenylpyrophosphate transferase
8081_TSS_CDS_130	NC_008800.1	+	446066	89	Y1_TSS_CDS_83	CP030980	+	455213	90	mTSS	YE8081_00393	YEY1_00415	hfq	RNA-binding protein Hfq
					Y1_TSS_CDS_84	CP030980	+	459775	28	mTSS	YE8081_00398	YEY1_00420	purA	adenylosuccinate synthetase
8081_TSS_CDS_131	NC_008800.1	+	450666	22	Y1_TSS_CDS_85	CP030980	+	459775	22	mTSS	YE8081_00398	YEY1_00420	purA	adenylosuccinate synthetase
8081_TSS_CDS_132	NC_008800.1	+	456526	47						mTSS	YE8081_00402	YEY1_00424	aidB	isovaleryl CoA dehydrogenase
8081_TSS_CDS_133	NC_008800.1	-	458581	44						mTSS	YE8081_00403	YEY1_00425		putative biofilm stress and motility protein A
8081_TSS_CDS_134	NC_008800.1	+	460340	95	Y1_TSS_CDS_86	CP030980	+	469557	95	mTSS	YE8081_00406	YEY1_00428	rpsF	30S ribosomal protein S6
					Y1_TSS_CDS_87	CP030980	+	470202	173	mTSS	YE8081_00407	YEY1_00429	rpsR	30S ribosomal protein S18
8081_TSS_CDS_135	NC_008800.1	-	463377	60	Y1_TSS_CDS_88	CP030980	-	472585	60	mTSS	YE8081_00410	YEY1_00432	ytfB	opacity-associated protein A
					Y1_TSS_CDS_89	CP030980	-	472692	167	mTSS	YE8081_00410	YEY1_00432	ytfB	opacity-associated protein A
8081_TSS_CDS_136	NC_008800.1	+	463573	31	Y1_TSS_CDS_90	CP030980	+	472781	31	mTSS	YE8081_00411	YEY1_00433	fklB	peptidyl-prolyl cis-trans isomerase
					Y1_TSS_CDS_91	CP030980	-	478232	164	mTSS	YE8081_00414	YEY1_00437	ytfJ	hypothetical protein
					Y1_TSS_CDS_92	CP030980	+	478310	82	mTSS	YE8081_00415	YEY1_00438	ytfK	hypothetical protein
8081_TSS_CDS_137	NC_008800.1	+	468287	67						mTSS	YE8081_00415	YEY1_00438	ytfK	hypothetical protein
8081_TSS_CDS_138	NC_008800.1	-	470950	24						mTSS	YE8081_00417	YEY1_00440	msrA	methionine sulfoxide reductase A
					Y1_TSS_CDS_93	CP030980	+	480931	353	mTSS	YE8081_00418	YEY1_00441	ytfM	surface antigen (D15)
8081_TSS_CDS_139	NC_008800.1	+	471257	71						mTSS	YE8081_00418	YEY1_00441	ytfM	surface antigen (D15)
8081_TSS_CDS_140	NC_008800.1	+	476863	85	Y1_TSS_CDS_94	CP030980	+	486818	86	mTSS	YE8081_00420	YEY1_00443	ytfP	AIG2 family protein
8081_TSS_CDS_141	NC_008800.1	+	476915	33	Y1_TSS_CDS_95	CP030980	+	486871	33	mTSS	YE8081_00420	YEY1_00443	ytfP	AIG2 family protein
8081_TSS_CDS_142	NC_008800.1	-	478129	33	Y1_TSS_CDS_96	CP030980	-	488098	33	mTSS	YE8081_00421	YEY1_00444	ppa	inorganic pyrophosphatase
					Y1_TSS_CDS_97	CP030980	-	491203	58	mTSS	YE8081_00423	YEY1_00446	fbp	fructose-16-bisphosphatase
8081_TSS_CDS_143	NC_008800.1	+	481331	30	Y1_TSS_CDS_98	CP030980	+	491286	29	mTSS	YE8081_00424	YEY1_00447	mpl	UDP-N-acetylmuramate--L-alanyl-gamma-D-glutamyl-meso-diaminopimelate ligase
8081_TSS_CDS_144	NC_008800.1	-	483320	57						mTSS	YE8081_00425	YEY1_00448	yhcN	hypothetical protein
8081_TSS_CDS_145	NC_008800.1	-	484177	30	Y1_TSS_CDS_99	CP030980	-	494130	30	mTSS	YE8081_00426	YEY1_00449	argR	arginine repressor
8081_TSS_CDS_146	NC_008800.1	+	484389	222	Y1_TSS_CDS_100	CP030980	+	494342	222	mTSS	YE8081_00427	YEY1_00450	mdh	malate dehydrogenase
8081_TSS_CDS_147	NC_008800.1	+	484605	6						lmTSS	YE8081_00427	YEY1_00450	mdh	malate dehydrogenase
8081_TSS_CDS_148	NC_008800.1	-	485991	93	Y1_TSS_CDS_101	CP030980	-	495940	92	mTSS	YE8081_00428	YEY1_00451	ner-2, nlp-2, sfsB-2	putative transcriptional regulator Nlp
8081_TSS_CDS_149	NC_008800.1	-	487535	74	Y1_TSS_CDS_102	CP030980	-	497483	74	mTSS	YE8081_00430	YEY1_00453	ispB	octaprenyl diphosphate synthase
8081_TSS_CDS_150	NC_008800.1	+	487655	66	Y1_TSS_CDS_103	CP030980	+	497603	66	mTSS	YE8081_00431	YEY1_00454	rplU	50S ribosomal protein L21
8081_TSS_CDS_151	NC_008800.1	+	489372	16	Y1_TSS_CDS_104	CP030980	+	499319	16	mTSS	YE8081_00434	YEY1_00457	obgE	GTPase ObgE
					Y1_TSS_CDS_105	CP030980	-	501802	131	mTSS	YE8081_00435	YEY1_00458	basS	sensor protein BasS/PmrB
8081_TSS_CDS_152	NC_008800.1	-	493865	27	Y1_TSS_CDS_106	CP030980	-	503812	27	mTSS	YE8081_00437	YEY1_00460	dacB
8081_TSS_CDS_153	NC_008800.1	+	493681	188	Y1_TSS_CDS_107	CP030980	+	503644	172	mTSS	YE8081_00438	YEY1_00461		greA
8081_TSS_CDS_154	NC_008800.1	+	493939	158	Y1_TSS_CDS_108	CP030980	+	503886	159	mTSS	YE8081_00439	YEY1_00462	greA	transcription elongation factor GreA
8081_TSS_CDS_155	NC_008800.1	+	494038	59	Y1_TSS_CDS_109	CP030980	+	509986	59	mTSS	YE8081_00439	YEY1_00462	greA	transcription elongation factor GreA
8081_TSS_CDS_156	NC_008800.1	-	495026	31	Y1_TSS_CDS_110	CP030980	-	504972	31	mTSS	YE8081_00440	YEY1_00463	yhbY	RNA-binding protein
8081_TSS_CDS_157	NC_008800.1	+	495784	35	Y1_TSS_CDS_111	CP030980	+	505730	35	mTSS	YE8081_00442	YEY1_00465	ftsH, hflB	ATP-dependent metalloprotease
					Y1_TSS_CDS_112	CP030980	+	507923	101	mTSS	YE8081_00443	YEY1_00466	folP	dihydropteroate synthase
8081_TSS_CDS_158	NC_008800.1	+	497806	43	Y1_TSS_CDS_113	CP030980	+	507976	48	mTSS	YE8081_00443	YEY1_00466	folP	dihydropteroate synthase
8081_TSS_CDS_159	NC_008800.1	+	500172	82	Y1_TSS_CDS_114	CP030980	+	510349	82	mTSS	YE8081_00445	YEY1_00468	secG	preprotein translocase subunit SecG
					Y1_TSS_CDS_115	CP030980	+	510431	0	lmTSS	YE8081_00445	YEY1_00468	secG	preprotein translocase subunit SecG
8081_TSS_CDS_160	NC_008800.1	+	500681	0	Y1_TSS_CDS_116	CP030980	+	510858	0	lmTSS	YE8081_00446	YEY1_00469		tRNA-Leu(gag)
8081_TSS_CDS_161	NC_008800.1	+	500927	75						mTSS	YE8081_00448	YEY1_00471		rimP
8081_TSS_CDS_162	NC_008800.1	+	501107	6	Y1_TSS_CDS_117	CP030980	+	511284	7	lmTSS	YE8081_00449	YEY1_00472	rimP	ribosome maturation factor RimP
8081_TSS_CDS_163	NC_008800.1	+	501606	-11						lmTSS	YE8081_00450	YEY1_00473	nusA	transcription elongation factor NusA
8081_TSS_CDS_164	NC_008800.1	+	507301	8	Y1_TSS_CDS_118	CP030980	+	517478	8	lmTSS	YE8081_00454	YEY1_00477		S15
8081_TSS_CDS_165	NC_008800.1	+	507814	90	Y1_TSS_CDS_119	CP030980	+	517991	90	mTSS	YE8081_00457	YEY1_00480	pnp	polynucleotide phosphorylase/polyadenylase
8081_TSS_CDS_166	NC_008800.1	+	526819	45						mTSS	YE8081_00469	YEY1_00490	yhbT	sterol-binding domain-containing protein
8081_TSS_CDS_167	NC_008800.1	-	528191	29	Y1_TSS_CDS_120	CP030980	+	534325	29	mTSS	YE8081_00471	YEY1_00492	yhbQ	GIY-YIG nuclease superfamily protein
8081_TSS_CDS_168	NC_008800.1	+	536790	77						mTSS	YE8081_00476	YEY1_00497	ycjN-4	extracellular solute-binding protein
8081_TSS_CDS_169	NC_008800.1	+	542298	29	Y1_TSS_CDS_121	CP030980	+	548412	29	mTSS	YE8081_00481	YEY1_00502	yhbP	hypothetical protein
8081_TSS_CDS_170	NC_008800.1	-	567809	179						mTSS	YE8081_00506	YEY1_00526	ddpA-2	extracellular solute-binding protein
8081_TSS_CDS_171	NC_008800.1	-	567876	246						mTSS	YE8081_00506	YEY1_00526	ddpA-2	extracellular solute-binding protein
8081_TSS_CDS_172	NC_008800.1	+	569902	30	Y1_TSS_CDS_122	CP030980	+	572909	30	mTSS	YE8081_00509	YEY1_00529	rraB	regulator of ribonuclease activity B
8081_TSS_CDS_173	NC_008800.1	-	571394	33	Y1_TSS_CDS_123	CP030980	-	575712	33	mTSS	YE8081_00510	YEY1_00532	yjgM	N-acetyltransferase GCN5
8081_TSS_CDS_174	NC_008800.1	-	574628	110	Y1_TSS_CDS_124	CP030980	-	579019	110	mTSS	YE8081_00511	YEY1_00533	valS	valyl-tRNA synthetase
8081_TSS_CDS_175	NC_008800.1	-	576763	111	Y1_TSS_CDS_125	CP030980	-	581244	111	mTSS	YE8081_00513	YEY1_00535	pepA	leucyl aminopeptidase
8081_TSS_CDS_176	NC_008800.1	-	576824	172	Y1_TSS_CDS_126	CP030980	-	581304	171	mTSS	YE8081_00513	YEY1_00535	pepA	leucyl aminopeptidase
8081_TSS_CDS_177	NC_008800.1	+	579198	0	Y1_TSS_CDS_127	CP030980	+	583679	0	lmTSS	YE8081_00516	YEY1_00538		tRNA-Leu(caa)
					Y1_TSS_CDS_128	CP030980	+	584780	34	mTSS		YEY1_00541		Transcriptional regulator CopG family
8081_TSS_CDS_178	NC_008800.1	-	581738	0	Y1_TSS_CDS_525	CP030980	-	2073907	0	lmTSS	YE8081_00519	YEY1_01953		hypothetical protein
8081_TSS_CDS_179	NC_008800.1	-	581954	213						mTSS	YE8081_00519	YEY1_01953		hypothetical protein
8081_TSS_CDS_180	NC_008800.1	+	582641	27						mTSS	YE8081_00520		relB	RelB protein
8081_TSS_CDS_181	NC_008800.1	+	584398	69	Y1_TSS_CDS_129	CP030980	+	590865	61	mTSS	YE8081_00524	YEY1_00548		putative acetyltransferase
					Y1_TSS_CDS_130	CP030980	+	590867	59	mTSS	YE8081_00524	YEY1_00548		putative acetyltransferase
8081_TSS_CDS_182	NC_008800.1	+	589371	38	Y1_TSS_CDS_131	CP030980	+	596711	38	mTSS	YE8081_00529	YEY1_00553		putative restriction endonuclease
8081_TSS_CDS_183	NC_008800.1	+	608784	146	Y1_TSS_CDS_132	CP030980	+	615490	146	mTSS	YE8081_00545	YEY1_00569		RND family efflux transporter MFP subunit
8081_TSS_CDS_184	NC_008800.1	-	632008	42	Y1_TSS_CDS_133	CP030980	-	637266	43	mTSS	YE8081_00560	YEY1_00583	fruR, cra	DNA-binding transcriptional regulator FruR
8081_TSS_CDS_185	NC_008800.1	-	636457	59	Y1_TSS_CDS_134	CP030980	-	641714		mTSS	YE8081_00563	YEY1_00586	lamB-1	maltoporin
8081_TSS_CDS_186	NC_008800.1	-	644126	29	Y1_TSS_CDS_135	CP030980	-	649490	29	mTSS	YE8081_00570	YEY1_00592		tRNA-Leu(cag)
8081_TSS_CDS_187	NC_008800.1	-	647368	24	Y1_TSS_CDS_136	CP030980	-	652732	24	mTSS	YE8081_00573	YEY1_00595	rsmC-2	16S ribosomal RNA methyltransferase
8081_TSS_CDS_188	NC_008800.1	+	647427	30	Y1_TSS_CDS_137	CP030980	+	652791	30	mTSS	YE8081_00574	YEY1_00596	holD	DNA polymerase III subunit psi
8081_TSS_CDS_189	NC_008800.1	+	648371	162						mTSS	YE8081_00576	YEY1_00598	prfC	peptide chain release factor 3
8081_TSS_CDS_190	NC_008800.1	+	648449	84	Y1_TSS_CDS_138	CP030980	+	653813	84	mTSS	YE8081_00576	YEY1_00598	prfC	peptide chain release factor 3
8081_TSS_CDS_191	NC_008800.1	+	650280	153	Y1_TSS_CDS_139	CP030980	+	655644	154	mTSS	YE8081_00577	YEY1_00599	osmY	hypothetical protein
8081_TSS_CDS_192	NC_008800.1	+	651592	27	Y1_TSS_CDS_140	CP030980	+	656832	27	mTSS	YE8081_00579	YEY1_00601	yijU	patatin
8081_TSS_CDS_193	NC_008800.1	+	653851	38	Y1_TSS_CDS_141	CP030980	+	659091	38	mTSS	YE8081_00581	YEY1_00603	nupC-2	nucleoside transporter
8081_TSS_CDS_194	NC_008800.1	+	655235	305						mTSS	YE8081_00582	YEY1_00604	deoC-3	deoxyribose-phosphate aldolase
8081_TSS_CDS_195	NC_008800.1	+	655378	162	Y1_TSS_CDS_142	CP030980	+	660615	161	mTSS	YE8081_00582	YEY1_00604	deoC-3	deoxyribose-phosphate aldolase
8081_TSS_CDS_196	NC_008800.1	+	659161	87						mTSS	YE8081_00585	YEY1_00607	deoD	purine nucleoside phosphorylase
8081_TSS_CDS_197	NC_008800.1	+	668273	64	Y1_TSS_CDS_143	CP030980	+	673390	62	mTSS	YE8081_00593	YEY1_00617		filamentation induced by cAMP protein Fic
8081_TSS_CDS_198	NC_008800.1	-	671235	41	Y1_TSS_CDS_144	CP030980	-	676349	41	mTSS	YE8081_00594	YEY1_00618	yjjK	putative ABC transporter ATP-binding protein
8081_TSS_CDS_199	NC_008800.1	+	677629	85	Y1_TSS_CDS_145	CP030980	+	682551	85	mTSS	YE8081_00599	YEY1_00623	slt	lytic murein transglycosylase
8081_TSS_CDS_200	NC_008800.1	+	679849	13	Y1_TSS_CDS_146	CP030980	+	684798	13	mTSS	YE8081_00600	YEY1_00624	trpR	Trp operon repressor
8081_TSS_CDS_201	NC_008800.1	+	682350	190	Y1_TSS_CDS_147	CP030980	+	687299	190	mTSS	YE8081_00604	YEY1_00628	creA	hypothetical protein
					Y1_TSS_CDS_148	CP030980	-	689050	196	mTSS	YE8081_00605	YEY1_00629	arcA	two-component response regulator
8081_TSS_CDS_202	NC_008800.1	-	684101	296						mTSS	YE8081_00605	YEY1_00629	arcA	two-component response regulator
8081_TSS_CDS_203	NC_008800.1	+	687033	40						mTSS	YE8081_00609	YEY1_00630
					Y1_TSS_CDS_149	CP030980	+	693234	80	mTSS	YE8081_00612	YEY1_00633	thrC	threonine synthase
8081_TSS_CDS_204	NC_008800.1	+	690603	45	Y1_TSS_CDS_150	CP030980	+	693269	45	mTSS	YE8081_00612	YEY1_00633	thrC	threonine synthase
8081_TSS_CDS_205	NC_008800.1	+	690633	15	Y1_TSS_CDS_151	CP030980	+	693299	15	mTSS	YE8081_00612	YEY1_00633	thrC	threonine synthase
8081_TSS_CDS_206	NC_008800.1	-	692964	104						mTSS	YE8081_00613	YEY1_00635	yaaA	hypothetical protein
8081_TSS_CDS_207	NC_008800.1	+	693143	128	Y1_TSS_CDS_152	CP030980	+	697292	128	mTSS	YE8081_00614	YEY1_00636	talB	transaldolase B
8081_TSS_CDS_208	NC_008800.1	+	693242	29	Y1_TSS_CDS_153	CP030980	+	697391	29	mTSS	YE8081_00614	YEY1_00636	talB	transaldolase B
8081_TSS_CDS_209	NC_008800.1	+	694351	30	Y1_TSS_CDS_154	CP030980	+	698501	30	mTSS	YE8081_00615	YEY1_00637	mogA	molybdenum cofactor biosynthesis protein MogA
8081_TSS_CDS_210	NC_008800.1	+	694361	20	Y1_TSS_CDS_155	CP030980	+	698511	20	mTSS	YE8081_00615	YEY1_00637	mogA	molybdenum cofactor biosynthesis protein MogA
8081_TSS_CDS_211	NC_008800.1	+	700027	160	Y1_TSS_CDS_156	CP030980	+	704203	160	mTSS	YE8081_00620	YEY1_00641	dnaK	molecular chaperone DnaK
8081_TSS_CDS_212	NC_008800.1	+	700147	40	Y1_TSS_CDS_157	CP030980	+	704324	39	mTSS	YE8081_00620	YEY1_00641	dnaK	molecular chaperone DnaK
8081_TSS_CDS_213	NC_008800.1	+	700165	22	Y1_TSS_CDS_158	CP030980	+	704341	22	mTSS	YE8081_00620	YEY1_00641	dnaK	molecular chaperone DnaK
					Y1_TSS_CDS_159	CP030980	+	707693	51	mTSS	YE8081_00623	YEY1_00645	nhaA	pH-dependent sodium/proton antiporter
					Y1_TSS_CDS_160	CP030980	+	707698	46	mTSS	YE8081_00623	YEY1_00645	nhaA	pH-dependent sodium/proton antiporter
8081_TSS_CDS_214	NC_008800.1	-	706242	41	Y1_TSS_CDS_161	CP030980	-	710421	40	mTSS	YE8081_00625	YEY1_00647	rpsT	30S ribosomal protein S20
8081_TSS_CDS_215	NC_008800.1	+	706592	23	Y1_TSS_CDS_162	CP030980	+	710771	24	mTSS	YE8081_00626	YEY1_00649	ribF	bifunctional riboflavin kinase/FMN adenylyltransferase
8081_TSS_CDS_216	NC_008800.1	+	712577	89	Y1_TSS_CDS_163	CP030980	+	716965	80	mTSS	YE8081_00631	YEY1_00654	dapB	dihydrodipicolinate reductase
8081_TSS_CDS_217	NC_008800.1	+	712631	35						mTSS	YE8081_00631	YEY1_00654	dapB	dihydrodipicolinate reductase
8081_TSS_CDS_218	NC_008800.1	+	713856	104	Y1_TSS_CDS_164	CP030980	+	718234	104	mTSS	YE8081_00632	YEY1_00655	carA	carbamoyl phosphate synthase small subunit
8081_TSS_CDS_219	NC_008800.1	+	713928	32	Y1_TSS_CDS_165	CP030980	+	718306	32	mTSS	YE8081_00632	YEY1_00655	carA	carbamoyl phosphate synthase small subunit
8081_TSS_CDS_220	NC_008800.1	+	720708	41	Y1_TSS_CDS_166	CP030980	+	725223	41	mTSS	YE8081_00637	YEY1_00660	folA	dihydrofolate reductase
8081_TSS_CDS_221	NC_008800.1	-	725847	87	Y1_TSS_CDS_167	CP030980	-	730405	87	mTSS	YE8081_00642	YEY1_00665	surA	peptidyl-prolyl cis-trans isomerase SurA
8081_TSS_CDS_222	NC_008800.1	-	725912	152	Y1_TSS_CDS_168	CP030980	-	730470	152	mTSS	YE8081_00642	YEY1_00665	surA	peptidyl-prolyl cis-trans isomerase SurA
8081_TSS_CDS_223	NC_008800.1	-	728325	221						mTSS	YE8081_00643	YEY1_00666	lptD, imp, ostA	LPS assembly outer membrane complex protein LptD
8081_TSS_CDS_225	NC_008800.1	-	728366	262						mTSS	YE8081_00643	YEY1_00666	lptD, imp, ostA	LPS assembly outer membrane complex protein LptD
8081_TSS_CDS_224	NC_008800.1	+	728343	36	Y1_TSS_CDS_169	CP030980	+	732901	36	mTSS	YE8081_00644	YEY1_00667	djlA	Dna-J like membrane chaperone protein
8081_TSS_CDS_226	NC_008800.1	-	733008	79						mTSS	YE8081_00646	YEY1_00670	rapA, hepA	ATP-dependent helicase HepA
8081_TSS_CDS_227	NC_008800.1	-	740076	-4	Y1_TSS_CDS_170	CP030980	-	749087	-4	lmTSS	YE8081_00653	YEY1_00676		TPP
					Y1_TSS_CDS_171	CP030980	-	750553	25	mTSS	YE8081_00655	YEY1_00678	NA_90	hypothetical protein
8081_TSS_CDS_228	NC_008800.1	+	746900	18						mTSS	YE8081_00659		dinJ	putative DNA-damage-inducible protein
8081_TSS_CDS_229	NC_008800.1	-	752058	25						mTSS	YE8081_00664	YEY1_00686	tnaC	tryptophanase leader peptide
8081_TSS_CDS_230	NC_008800.1	-	757262	20	Y1_TSS_CDS_172	CP030980	-	765757	20	mTSS	YE8081_00669	YEY1_00691		Leu_leader
8081_TSS_CDS_231	NC_008800.1	+	759357	84	Y1_TSS_CDS_173	CP030980	+	767904	90	mTSS	YE8081_00672	YEY1_00694	fadD-2	AMP-dependent synthetase and ligase
					Y1_TSS_CDS_174	CP030980	+	771806	166	mTSS	YE8081_00674	YEY1_00696	ilvH	acetolactate synthase 3 catalytic subunit
					Y1_TSS_CDS_175	CP030980	+	771916	56	mTSS	YE8081_00674	YEY1_00696	ilvH	acetolactate synthase 3 catalytic subunit
8081_TSS_CDS_232	NC_008800.1	+	766648	54	Y1_TSS_CDS_176	CP030980	+	775369	54	mTSS	YE8081_00677	YEY1_00699	mraZ	cell division protein MraZ
8081_TSS_CDS_233	NC_008800.1	+	768464	39	Y1_TSS_CDS_177	CP030980	+	777185	39	mTSS	YE8081_00680	YEY1_00702	ftsI	peptidoglycan glycosyltransferase
					Y1_TSS_CDS_178	CP030980	+	791079	69	mTSS	YE8081_00691	YEY1_00713	ftsZ	cell division protein FtsZ
					Y1_TSS_CDS_179	CP030980	+	793966	43	mTSS	YE8081_00694	YEY1_00716	secM	SecA regulator SecM
8081_TSS_CDS_234	NC_008800.1	-	789560	75						mTSS	YE8081_00697	YEY1_00719	yacG	zinc-binding protein
8081_TSS_CDS_235	NC_008800.1	-	790927	28	Y1_TSS_CDS_180	CP030980	-	799749	28	mTSS	YE8081_00699	YEY1_00721	coaE	dephospho-CoA kinase
8081_TSS_CDS_236	NC_008800.1	-	795220	3						lmTSS	YE8081_00702	YEY1_00724	hofB	type II secretion system protein E
8081_TSS_CDS_237	NC_008800.1	+	808445	90	Y1_TSS_CDS_181	CP030980	+	809229	94	mTSS	YE8081_00709	YEY1_00730	pdhR	transcriptional regulator PdhR
					Y1_TSS_CDS_182	CP030980	+	810169	95	mTSS	YE8081_00711	YEY1_00732	aceE	pyruvate dehydrogenase subunit E1
8081_TSS_CDS_238	NC_008800.1	+	809430	46	Y1_TSS_CDS_183	CP030980	+	810218	46	mTSS	YE8081_00711	YEY1_00732	aceE	pyruvate dehydrogenase subunit E1
8081_TSS_CDS_239	NC_008800.1	+	814194	215	Y1_TSS_CDS_184	CP030980	+	815089	202	mTSS	YE8081_00713	YEY1_00734	lpdA	dihydrolipoamide dehydrogenase
8081_TSS_CDS_240	NC_008800.1	+	817261	119	Y1_TSS_CDS_185	CP030980	+	819454	119	mTSS	YE8081_00715	YEY1_00737	fepA-2, cirA-2	TonB-dependent receptor
8081_TSS_CDS_241	NC_008800.1	+	820143	104	Y1_TSS_CDS_186	CP030980	+	822336	103	mTSS	YE8081_00716	YEY1_00738	acnB	bifunctional aconitate hydratase 2/2-methylisocitrate dehydratase
8081_TSS_CDS_242	NC_008800.1	+	823012	22	Y1_TSS_CDS_187	CP030980	+	825216	22	mTSS	YE8081_00717	YEY1_00739	yacL	hypothetical protein
					Y1_TSS_CDS_188	CP030980	+	825222	16	mTSS	YE8081_00717	YEY1_00739	yacL	hypothetical protein
					Y1_TSS_CDS_189	CP030980	-	826710	179	mTSS	YE8081_00718	YEY1_00740	yddG	hypothetical protein
8081_TSS_CDS_243	NC_008800.1	-	827439	3	Y1_TSS_CDS_190	CP030980	-	829526	3	lmTSS	YE8081_00722	YEY1_00744	yacC	hypothetical protein
8081_TSS_CDS_244	NC_008800.1	+	829320	42	Y1_TSS_CDS_191	CP030980	+	831399	42	mTSS	YE8081_00724	YEY1_00746	hpt	hypoxanthine phosphoribosyltransferase
8081_TSS_CDS_245	NC_008800.1	-	830703	34	Y1_TSS_CDS_192	CP030980	-	832762	34	mTSS	YE8081_00725	YEY1_00747	cynT, can	carbonate dehydratase
8081_TSS_CDS_246	NC_008800.1	+	832902	53	Y1_TSS_CDS_193	CP030980	+	835223	53	mTSS	YE8081_00728	YEY1_00751	yadE	polysaccharide deacetylase
8081_TSS_CDS_247	NC_008800.1	-	834959	77	Y1_TSS_CDS_194	CP030980	-	837175	77	mTSS	YE8081_00729	YEY1_00752	panD	aspartate alpha-decarboxylase
8081_TSS_CDS_248	NC_008800.1	-	839195	169	Y1_TSS_CDS_195	CP030980	-	841315	154	mTSS	YE8081_00733	YEY1_00756	pcnB	poly(A) polymerase I
8081_TSS_CDS_249	NC_008800.1	-	840791	57	Y1_TSS_CDS_196	CP030980	-	842912	57	mTSS	YE8081_00735	YEY1_00758	dksA	RNA polymerase-binding transcription factor
8081_TSS_CDS_250	NC_008800.1	+	854959	44	Y1_TSS_CDS_197	CP030980	+	857277	44	mTSS	YE8081_00746	YEY1_00769	yadQ, clcA	chloride channel protein
8081_TSS_CDS_251	NC_008800.1	+	856367	187	Y1_TSS_CDS_198	CP030980	+	858685	187	mTSS	YE8081_00747	YEY1_00770	erpA, yadR	iron-sulfur cluster insertion protein ErpA
8081_TSS_CDS_252	NC_008800.1	+	856445	109	Y1_TSS_CDS_199	CP030980	+	858763	109	mTSS	YE8081_00747	YEY1_00770	erpA, yadR	iron-sulfur cluster insertion protein ErpA
8081_TSS_CDS_253	NC_008800.1	+	856495	59	Y1_TSS_CDS_200	CP030980	+	858813	59	mTSS	YE8081_00747	YEY1_00770	erpA, yadR	iron-sulfur cluster insertion protein ErpA
8081_TSS_CDS_254	NC_008800.1	-	859832	46						mTSS	YE8081_00750	YEY1_00773	mtnN, mtn, pfs	5'-methylthioadenosine/S-adenosylhomocysteine nucleosidase
8081_TSS_CDS_255	NC_008800.1	+	859973	22	Y1_TSS_CDS_201	CP030980	+	862434	22	mTSS	YE8081_00751	YEY1_00774	dgt	deoxyguanosinetriphosphate triphosphohydrolase
8081_TSS_CDS_256	NC_008800.1	+	861634	177	Y1_TSS_CDS_202	CP030980	+	864095	177	mTSS	YE8081_00752	YEY1_00775	degP, htrA	serine endoprotease
8081_TSS_CDS_257	NC_008800.1	+	866223	28	Y1_TSS_CDS_203	CP030980	+	868744	28	mTSS	YE8081_00754	YEY1_00777	rumB	23S rRNA methyluridine methyltransferase
					Y1_TSS_CDS_856	CP030980	-	3574517	4	lmTSS		YEY1_03346		FAD-dependent pyridine nucleotide-disulfide oxidoreductase
8081_TSS_CDS_258	NC_008800.1	+	877944	44	Y1_TSS_CDS_855	CP030980	-	3573701	45	mTSS	YE8081_00763	YEY1_03344	sodC	superoxide dismutase
8081_TSS_CDS_259	NC_008800.1	+	878588	28						mTSS	YE8081_00764	YEY1_03343	ygcF, queE	radical SAM domain-containing protein
8081_TSS_CDS_260	NC_008800.1	-	879910	25	Y1_TSS_CDS_854	CP030980	+	3569585	25	mTSS	YE8081_00765	YEY1_03339	ygcM, queD	6-pyruvoyl tetrahydrobiopterin synthase
8081_TSS_CDS_261	NC_008800.1	-	880061	176	Y1_TSS_CDS_853	CP030980	+	3569434	176	mTSS	YE8081_00765	YEY1_03339	ygcM, queD	6-pyruvoyl tetrahydrobiopterin synthase
8081_TSS_CDS_262	NC_008800.1	-	880072	187						mTSS	YE8081_00765	YEY1_03339	ygcM, queD	6-pyruvoyl tetrahydrobiopterin synthase
8081_TSS_CDS_263	NC_008800.1	+	880192	58	Y1_TSS_CDS_852	CP030980	-	3569303	58	mTSS	YE8081_00766	YEY1_03338	cysJ	sulfite reductase subunit alpha
8081_TSS_CDS_264	NC_008800.1	-	885385	21						mTSS	YE8081_00770	YEY1_03334		hypothetical protein
8081_TSS_CDS_265	NC_008800.1	-	886636	51						mTSS	YE8081_00771	YEY1_03333		peptidase
8081_TSS_CDS_266	NC_008800.1	+	886845	33	Y1_TSS_CDS_851	CP030980	-	3562638	33	mTSS	YE8081_00772	YEY1_03332	cysG-2	uroporphyrin-III C-methyltransferase
8081_TSS_CDS_267	NC_008800.1	+	886868	10	Y1_TSS_CDS_850	CP030980	-	356615	10	lmTSS	YE8081_00772	YEY1_03332	cysG-2	uroporphyrin-III C-methyltransferase
8081_TSS_CDS_268	NC_008800.1	+	891561	11						mTSS	YE8081_00776	YEY1_03328	ygbE	hypothetical protein
					Y1_TSS_CDS_849	CP030980	-	3557246	18	mTSS	YE8081_00777	YEY1_03327	ftsB	cell division protein FtsB
8081_TSS_CDS_269	NC_008800.1	+	896473	63	Y1_TSS_CDS_848	CP030980	-	3552876	63	mTSS	YE8081_00783	YEY1_03321	nlpD	lipoprotein NlpD
8081_TSS_CDS_270	NC_008800.1	-	901231	33	Y1_TSS_CDS_847	CP030980	+	3548119	33	mTSS	YE8081_00785	YEY1_03319	mutS	DNA mismatch repair protein MutS
8081_TSS_CDS_271	NC_008800.1	+	904089	231						mTSS	YE8081_00789	YEY1_03315	smfA-2	fimbrial protein
8081_TSS_CDS_272	NC_008800.1	+	925151	23						mTSS	YE8081_00810		dsdA	D-serine dehydratase
					Y1_TSS_CDS_846	CP030980	-	3520828	137	mTSS	YE8081_00817	YEY1_03291		Putative transcriptional regulatory protein
8081_TSS_CDS_273	NC_008800.1	-	940578	36						mTSS	YE8081_00825	YEY1_03283		DeoR family transcriptional regulator
8081_TSS_CDS_274	NC_008800.1	-	940586	44						mTSS	YE8081_00825	YEY1_03283		DeoR family transcriptional regulator
8081_TSS_CDS_275	NC_008800.1	-	942698	149	Y1_TSS_CDS_845	CP030980	+	3500785	130	mTSS	YE8081_00826	YEY1_03273	fumA	tartrate/fumarate subfamily Fe-S type hydro-lyase subunit beta
8081_TSS_CDS_276	NC_008800.1	-	953798	25						mTSS	YE8081_00837			DeoR family transcriptional regulator
8081_TSS_CDS_277	NC_008800.1	-	955328	69	Y1_TSS_CDS_844	CP030980	+	3492740	69	mTSS	YE8081_00838	YEY1_03266		major facilitator transporter
8081_TSS_CDS_278	NC_008800.1	+	956027	68	Y1_TSS_CDS_843	CP030980	-	3495041	68	mTSS	YE8081_00840	YEY1_03264	recA	recombinase A
8081_TSS_CDS_279	NC_008800.1	+	959394	93	Y1_TSS_CDS_842	CP030980	-	3490047	93	mTSS	YE8081_00844	YEY1_03262	alaS	alanyl-tRNA synthetase
8081_TSS_CDS_280	NC_008800.1	+	962241	127	Y1_TSS_CDS_841	CP030980	-	3487200	127	mTSS	YE8081_00845	YEY1_03261	csrA	carbon storage regulator
8081_TSS_CDS_281	NC_008800.1	+	962917	0	Y1_TSS_CDS_840	CP030980	-	3486524	0	lmTSS	YE8081_00846	YEY1_03260		tRNA-Ser(gct)
8081_TSS_CDS_282	NC_008800.1	-	966505	0	Y1_TSS_CDS_839	CP030980	+	3483255	0	lmTSS	YE8081_00852	YEY1_03254		MicA
8081_TSS_CDS_283	NC_008800.1	+	969461	44	Y1_TSS_CDS_838	CP030980	-	3480116	44	mTSS	YE8081_00856	YEY1_03250	ffh	signal recognition particle protein
8081_TSS_CDS_284	NC_008800.1	-	976892	19	Y1_TSS_CDS_837	CP030980	+	3472816	18	mTSS	YE8081_00863	YEY1_03243	yehT, ypdB	putative two-component response-regulatory protein YehT
8081_TSS_CDS_285	NC_008800.1	-	982776	92						mTSS	YE8081_00869		CI	bacteriophage CI repressor protein
8081_TSS_CDS_286	NC_008800.1	+	988705	36						mTSS	YE8081_00880			hypothetical phage-related membrane protein
8081_TSS_CDS_287	NC_008800.1	+	988716	25						mTSS	YE8081_00880			hypothetical phage-related membrane protein
8081_TSS_CDS_288	NC_008800.1	-	1013055	34	Y1_TSS_CDS_834	CP030980	-	3461660	33	mTSS	YE8081_00908	YEY1_03233	yfiA, raiA	sigma 54 modulation protein/30S ribosomal protein S30EA
8081_TSS_CDS_289	NC_008800.1	-	1014196	75						mTSS	YE8081_00909	YEY1_03234	yfiO, bamD	outer membrane protein assembly complex subunit YfiO
8081_TSS_CDS_290	NC_008800.1	+	1015977	119	Y1_TSS_CDS_835	CP030980	+	3464582	119	mTSS	YE8081_00912	YEY1_03237	clpB	protein disaggregation chaperone
8081_TSS_CDS_291	NC_008800.1	+	1016065	31	Y1_TSS_CDS_836	CP030980	+	3464670	31	mTSS	YE8081_00912	YEY1_03237	clpB	protein disaggregation chaperone
8081_TSS_CDS_292	NC_008800.1	-	1026687	67						mTSS	YE8081_00916			putative lipoprotein
8081_TSS_CDS_293	NC_008800.1	+	1026974	34						mTSS	YE8081_00917			hypothetical protein
8081_TSS_CDS_294	NC_008800.1	+	1044229	115	Y1_TSS_CDS_238	CP030980	+	1043586	115	mTSS	YE8081_00937	YEY1_00943	yafD	hypothetical protein
8081_TSS_CDS_295	NC_008800.1	+	1044283	61	Y1_TSS_CDS_239	CP030980	+	1043640	61	mTSS	YE8081_00937	YEY1_00943	yafD	hypothetical protein
8081_TSS_CDS_296	NC_008800.1	+	1047395	44	Y1_TSS_CDS_240	CP030980	+	1048280	44	mTSS	YE8081_00940	YEY1_00948	yafS	methyltransferase type 11
8081_TSS_CDS_297	NC_008800.1	+	1047422	21	Y1_TSS_CDS_241	CP030980	+	1048303	21	mTSS	YE8081_00940	YEY1_00948	yafS	methyltransferase type 11
8081_TSS_CDS_298	NC_008800.1	+	1048673	56	Y1_TSS_CDS_242	CP030980	+	1049542	52	mTSS	YE8081_00942	YEY1_00950	dnaQ	DNA polymerase III subunit epsilon
8081_TSS_CDS_299	NC_008800.1	+	1049625	0	Y1_TSS_CDS_243	CP030980	+	1050489	0	lmTSS	YE8081_00943	YEY1_00951		tRNA-Asp(gtc)
8081_TSS_CDS_300	NC_008800.1	-	1051029	71	Y1_TSS_CDS_244	CP030980	-	1051882	71	mTSS	YE8081_00944	YEY1_00952	proX	glycine betaine transporter periplasmic subunit
					Y1_TSS_CDS_245	CP030980	-	1059508	32	mTSS	YE8081_00952	YEY1_00959		hypothetical protein
8081_TSS_CDS_301	NC_008800.1	-	1060744	24	Y1_TSS_CDS_246	CP030980	-	1061507	24	mTSS	YE8081_00954	YEY1_00961	yqiD	hypothetical protein
					Y1_TSS_CDS_247	CP030980	+	1062021	47	mTSS	YE8081_00956	YEY1_00963	asr	acid shock protein
8081_TSS_CDS_302	NC_008800.1	-	1065902	31						mTSS	YE8081_00962	YEY1_00969		hypothetical protein
8081_TSS_CDS_303	NC_008800.1	-	1065970	99	Y1_TSS_CDS_248	CP030980	-	1066899	99	mTSS	YE8081_00962	YEY1_00969		hypothetical protein
8081_TSS_CDS_304	NC_008800.1	+	1066072	0	Y1_TSS_CDS_249	CP030980	+	1067001	0	lmTSS	YE8081_00963	YEY1_00970		cspA
8081_TSS_CDS_305	NC_008800.1	+	1068155	26						mTSS	YE8081_00967	YEY1_00974		DNA-directed RNA polymerase beta subunit/140 kD subunit
8081_TSS_CDS_306	NC_008800.1	+	1074969	95						mTSS	YE8081_00973	YEY1_00979	yntD, ddpD-1	ABC transporter related
					Y1_TSS_CDS_250	CP030980	+	1076212	363	mTSS	YE8081_00974	YEY1_00981	ureA	urease subunit gamma
8081_TSS_CDS_307	NC_008800.1	+	1082782	-2	Y1_TSS_CDS_251	CP030980	+	1083764	-2	lmTSS	YE8081_00982	YEY1_00989	nixA, ureH, hoxN	high-affinity nickel-transporter
8081_TSS_CDS_308	NC_008800.1	-	1084350	114	Y1_TSS_CDS_252	CP030980	-	1085332	114	mTSS	YE8081_00983	YEY1_00990	hdeB	acid-resistance protein
					Y1_TSS_CDS_253	CP030980	-	1085464	246	mTSS	YE8081_00983	YEY1_00990	hdeB	acid-resistance protein
8081_TSS_CDS_309	NC_008800.1	-	1086897	30	Y1_TSS_CDS_254	CP030980	-	1087704	30	mTSS	YE8081_00986	YEY1_00993	crcB-2	CrcB protein
8081_TSS_CDS_310	NC_008800.1	+	1089932	148	Y1_TSS_CDS_255	CP030980	+	1092134	148	mTSS	YE8081_00989	YEY1_00998	celA	PTS system NN_-diacetylchitobiose-specific transporter subunit IIB
8081_TSS_CDS_311	NC_008800.1	+	1091792	16	Y1_TSS_CDS_256	CP030980	+	1093994	16	mTSS	YE8081_00991	YEY1_01000	bglA	glycoside hydrolase family protein
8081_TSS_CDS_312	NC_008800.1	-	1097210	159						mTSS	YE8081_00996			phage integrase family protein
8081_TSS_CDS_313	NC_008800.1	-	1097350	299						mTSS	YE8081_00996			phage integrase family protein
8081_TSS_CDS_314	NC_008800.1	+	1097469	51						mTSS	YE8081_00998			hypothetical protein
8081_TSS_CDS_315	NC_008800.1	-	1110370	64						mTSS	YE8081_01012			hypothetical protein
8081_TSS_CDS_316	NC_008800.1	+	1110387	118						mTSS	YE8081_01013			hypothetical protein
8081_TSS_CDS_317	NC_008800.1	-	1116549	0	Y1_TSS_CDS_257	CP030980	-	1102603	0	lmTSS	YE8081_01018	YEY1_01007	ssrA	SsrA
8081_TSS_CDS_318	NC_008800.1	-	1117083	-9	Y1_TSS_CDS_258	CP030980	-	1103137	-9	lmTSS	YE8081_01019	YEY1_01008	smpB	SsrA-binding protein
8081_TSS_CDS_319	NC_008800.1	+	1117217	24	Y1_TSS_CDS_259	CP030980	+	1103271	24	mTSS	YE8081_01020	YEY1_01009	yfjG	cyclase/dehydrase
8081_TSS_CDS_320	NC_008800.1	-	1118472	26	Y1_TSS_CDS_260	CP030980	-	1104525	26	mTSS	YE8081_01022	YEY1_01012	bamE, smpA	hypothetical protein
8081_TSS_CDS_321	NC_008800.1	+	1121279	34	Y1_TSS_CDS_261	CP030980	+	1107332	34	mTSS	YE8081_01025	YEY1_01015	grpE	heat shock protein GrpE
8081_TSS_CDS_322	NC_008800.1	+	1123634	77	Y1_TSS_CDS_262	CP030980	+	1108974	77	mTSS	YE8081_01029	YEY1_01017	grcA	autonomous glycyl radical cofactor GrcA
8081_TSS_CDS_323	NC_008800.1	-	1127702	18	Y1_TSS_CDS_263	CP030980	-	1115716	18	mTSS	YE8081_01032	YEY1_01023	srmB	ATP-dependent RNA helicase SrmB
8081_TSS_CDS_324	NC_008800.1	+	1127795	13						mTSS	YE8081_01033	YEY1_01024	yfiC, trmN	methyltransferase small
8081_TSS_CDS_325	NC_008800.1	-	1130321	-7	Y1_TSS_CDS_264	CP030980	-	1118303	-7	lmTSS	YE8081_01034	YEY1_01025	nadB	L-aspartate oxidase
					Y1_TSS_CDS_265	CP030980	+	1118325	13	mTSS		YEY1_01026		hypothetical protein
8081_TSS_CDS_326	NC_008800.1	+	1130343	174						mTSS	YE8081_01035	YEY1_01027	rpoE	RNA polymerase sigma factor RpoE
					Y1_TSS_CDS_266	CP030980	+	1118325	13	mTSS	YE8081_01035	YEY1_01027	rpoE	RNA polymerase sigma factor RpoE
8081_TSS_CDS_327	NC_008800.1	+	1130897	220	Y1_TSS_CDS_267	CP030980	-	1118885	220	mTSS	YE8081_01036	YEY1_01028	rseA	anti-RNA polymerase sigma factor SigE
8081_TSS_CDS_328	NC_008800.1	-	1134093	55						mTSS	YE8081_01039	YEY1_01031		hypothetical protein
8081_TSS_CDS_329	NC_008800.1	+	1134321	89	Y1_TSS_CDS_268	CP030980	+	1122309	89	mTSS	YE8081_01040	YEY1_01032	lepA	GTP-binding protein LepA
8081_TSS_CDS_330	NC_008800.1	+	1137377	86	Y1_TSS_CDS_269	CP030980	+	1125365	86	mTSS	YE8081_01043	YEY1_01035	rnc	ribonuclease III
8081_TSS_CDS_331	NC_008800.1	+	1139879	76	Y1_TSS_CDS_270	CP030980	+	1127867	76	mTSS	YE8081_01046	YEY1_01038	pdxJ	pyridoxine 5_-phosphate synthase
8081_TSS_CDS_332	NC_008800.1	+	1140662	23	Y1_TSS_CDS_271	CP030980	+	1128650	24	mTSS	YE8081_01047	YEY1_01039	acpS	4_-phosphopantetheinyl transferase
8081_TSS_CDS_333	NC_008800.1	+	1145707	35						mTSS	YE8081_01053	YEY1_01043	murQ	N-acetylmuramic acid 6-phosphate etherase
8081_TSS_CDS_334	NC_008800.1	+	1146680	59						mTSS	YE8081_01054	YEY1_01044	yfhB	hypothetical protein
8081_TSS_CDS_335	NC_008800.1	-	1148557	57						mTSS	YE8081_01055	YEY1_01045		putative integral membrane protein
8081_TSS_CDS_336	NC_008800.1	+	1156074	-2	Y1_TSS_CDS_272	CP030980	+	1143002	-3	lmTSS	YE8081_01060	YEY1_01050		GlmZ_SraJ
8081_TSS_CDS_337	NC_008800.1	-	1166798	21						mTSS	YE8081_01071	YEY1_01060		hypothetical protein
8081_TSS_CDS_338	NC_008800.1	+	1170007	57	Y1_TSS_CDS_273	CP030980	+	1156676	57	mTSS	YE8081_01075	YEY1_01064	glyA	serine hydroxymethyltransferase
					Y1_TSS_CDS_274	CP030980	+	1156707	26	mTSS	YE8081_01075	YEY1_01064	glyA	serine hydroxymethyltransferase
8081_TSS_CDS_339	NC_008800.1	+	1171648	18						mTSS	YE8081_01076	YEY1_01065	hcaT	putative 3-phenylpropionic acid transporter
8081_TSS_CDS_340	NC_008800.1	-	1176975	37						mTSS	YE8081_01080	YEY1_01069	suhB	inositol monophosphatase
8081_TSS_CDS_341	NC_008800.1	+	1177959	28	Y1_TSS_CDS_275	CP030980	+	1164575	28	mTSS	YE8081_01082	YEY1_01071	iscR	DNA-binding transcriptional regulator IscR
8081_TSS_CDS_342	NC_008800.1	+	1178389	146	Y1_TSS_CDS_276	CP030980	+	1165005	146	mTSS	YE8081_01083	YEY1_01072	iscS-1	cysteine desulfurase
8081_TSS_CDS_343	NC_008800.1	+	1178505	30	Y1_TSS_CDS_277	CP030980	+	1165121	30	mTSS	YE8081_01083	YEY1_01072	iscS-1	cysteine desulfurase
					Y1_TSS_CDS_278	CP030980	+	1170503	102	mTSS	YE8081_01090	YEY1_01079	pepB	aminopeptidase B
					Y1_TSS_CDS_279	CP030980	+	1177670	19	mTSS	YE8081_01092	YEY1_01083	yfhM	alpha-2-macroglobulin domain-containing protein
8081_TSS_CDS_344	NC_008800.1	+	1197072	113						mTSS	YE8081_01095	YEY1_01086	ndk	nucleoside diphosphate kinase
					Y1_TSS_CDS_280	CP030980	+	1188196	163	mTSS	YE8081_01095	YEY1_01086	ndk	nucleoside diphosphate kinase
8081_TSS_CDS_345	NC_008800.1	+	1197765	73						mTSS	YE8081_01096	YEY1_01087	rlmN	ribosomal RNA large subunit methyltransferase N
8081_TSS_CDS_346	NC_008800.1	+	1199040	189						mTSS	YE8081_01097	YEY1_01088	pilF	type IV pilus biogenesis/stability protein PilW
8081_TSS_CDS_347	NC_008800.1	-	1210006	35						mTSS	YE8081_01106	YEY1_01098	xseA	exodeoxyribonuclease VII large subunit
8081_TSS_CDS_348	NC_008800.1	+	1215593	185	Y1_TSS_CDS_281	CP030980	+	1206958	185	mTSS	YE8081_01110	YEY1_01102		2-keto-D-gluconate dehydrogenasemembrane-bound gamma subunit
					Y1_TSS_CDS_282	CP030980	+	1213132	11	mTSS	YE8081_01114	YEY1_01110		TPP
8081_TSS_CDS_349	NC_008800.1	+	1219797	-3	Y1_TSS_CDS_283	CP030980	+	1213146	-3	lmTSS	YE8081_01114	YEY1_01110		TPP
					Y1_TSS_CDS_284	CP030980	-	1215002	39	mTSS	YE8081_01116	YEY1_01112		hypothetical protein
8081_TSS_CDS_350	NC_008800.1	-	1229312	27						mTSS	YE8081_01127	YEY1_01122	yegS	lipid kinase
8081_TSS_CDS_351	NC_008800.1	-	1229656	-4	Y1_TSS_CDS_285	CP030980	-	1223003	-4	lmTSS	YE8081_01128	YEY1_01123		CyaR_RyeE
8081_TSS_CDS_352	NC_008800.1	-	1231219	57						mTSS	YE8081_01129	YEY1_01124	yegQ	peptidase U32
8081_TSS_CDS_353	NC_008800.1	-	1231581	28	Y1_TSS_CDS_286	CP030980	-	1225099	28	mTSS	YE8081_01132	YEY1_01125	yeqP	hypothetical protein
8081_TSS_CDS_354	NC_008800.1	-	1261232	42	Y1_TSS_CDS_287	CP030980	+	1244506	42	mTSS	YE8081_01151	YEY1_01139	ppk	polyphosphate kinase
8081_TSS_CDS_355	NC_008800.1	-	1265205	35						mTSS	YE8081_01156	YEY1_01144	speG	N-acetyltransferase GCN5
8081_TSS_CDS_356	NC_008800.1	+	1267431	84	Y1_TSS_CDS_288	CP030980	+	1257028	83	mTSS	YE8081_01159	YEY1_01147	upp	uracil phosphoribosyltransferase
8081_TSS_CDS_357	NC_008800.1	+	1267475	40	Y1_TSS_CDS_289	CP030980	+	1257072	39	mTSS	YE8081_01159	YEY1_01147	upp	uracil phosphoribosyltransferase
8081_TSS_CDS_358	NC_008800.1	+	1269622	27	Y1_TSS_CDS_290	CP030980	+	1259218	27	mTSS	YE8081_01161	YEY1_01149	hda	DNA replication initiation factor
					Y1_TSS_CDS_291	CP030980	-	1262056	165	mTSS	YE8081_01163	YEY1_01151	yfgC	peptidase M48 Ste24p
8081_TSS_CDS_359	NC_008800.1	-	1272568	291						mTSS	YE8081_01163	YEY1_01151	yfgC	peptidase M48 Ste24p
					Y1_TSS_CDS_292	CP030980	-	1264743	28	mTSS	YE8081_01167	YEY1_01154	gcvR	glycine cleavage system transcriptional repressor
8081_TSS_CDS_360	NC_008800.1	+	1276633	24	Y1_TSS_CDS_293	CP030980	+	1264838	24	mTSS	YE8081_01168	YEY1_01155	dapA	dihydrodipicolinate synthase
8081_TSS_CDS_361	NC_008800.1	+	1277406	167	Y1_TSS_CDS_294	CP030980	+	1265611	167	mTSS	YE8081_01169	YEY1_01156	dapX, bamC	lipoprotein
8081_TSS_CDS_362	NC_008800.1		1279929	25	Y1_TSS_CDS_295	CP030980	+	1267931	25	mTSS	YE8081_01171	YEY1_01158		hypothetical protein
					Y1_TSS_CDS_296	CP030980	+	1273957	334	mTSS		YEY1_01166		hypothetical protein
					Y1_TSS_CDS_298	CP030980	-	1283578	67	mTSS	YE8081_01181	YEY1_01178		hypothetical protein
8081_TSS_CDS_363	NC_008800.1	+	1293130	24	Y1_TSS_CDS_299	CP030980	+	1287095	24	mTSS	YE8081_01183	YEY1_01180		hypothetical protein
8081_TSS_CDS_364	NC_008800.1	+	1294475	130	Y1_TSS_CDS_300	CP030980	+	1288440	130	mTSS	YE8081_01185	YEY1_01182	napF	ferredoxin-type protein NapF
8081_TSS_CDS_365	NC_008800.1	+	1299149	26						mTSS	YE8081_01190			hypothetical protein
8081_TSS_CDS_366	NC_008800.1	-	1308110	32						mTSS	YE8081_01198	YEY1_02532	hemF	coproporphyrinogen III oxidase
8081_TSS_CDS_367	NC_008800.1	+	1308967	25						mTSS	YE8081_01200			putative integrase/recombinase protein
8081_TSS_CDS_368	NC_008800.1	+	1310164	173						mTSS	YE8081_01201			putative maturase protein
8081_TSS_CDS_369	NC_008800.1	-	1313998	24						mTSS	YE8081_01203			hypothetical protein
8081_TSS_CDS_370	NC_008800.1	+	1314011	37						mTSS	YE8081_01204			hypothetical protein
8081_TSS_CDS_371	NC_008800.1	-	1322812	101						mTSS	YE8081_01216			hypothetical protein
8081_TSS_CDS_372	NC_008800.1	+	1323898	217	Y1_TSS_CDS_666	CP030980	-	2692050	217	mTSS	YE8081_01218	YEY1_02529	yfeY	hypothetical protein
8081_TSS_CDS_373	NC_008800.1	+	1324868	33						mTSS	YE8081_01219	YEY1_02528	yfeX	Dyp-type peroxidase family protein
8081_TSS_CDS_374	NC_008800.1	+	1324877	24						mTSS	YE8081_01219	YEY1_02528	yfeX	Dyp-type peroxidase family protein
8081_TSS_CDS_375	NC_008800.1	-	1327619	40	Y1_TSS_CDS_665	CP030980	+	2686755	40	mTSS	YE8081_01221	YEY1_02525	nanE	N-acetylmannosamine-6-phosphate 2-epimerase
8081_TSS_CDS_376	NC_008800.1	+	1332348	68	Y1_TSS_CDS_664	CP030980	-	2681767	68	mTSS	YE8081_01226	YEY1_02520	cysP	thiosulfate transporter subunit
8081_TSS_CDS_377	NC_008800.1	-	1348201	35	Y1_TSS_CDS_663	CP030980	+	2667155	35	mTSS	YE8081_01240	YEY1_02507	cysK-2	cysteine synthase A
8081_TSS_CDS_378	NC_008800.1	-	1348214	48						mTSS	YE8081_01240	YEY1_02507	cysK-2	cysteine synthase A
8081_TSS_CDS_379	NC_008800.1	-	1349192	63	Y1_TSS_CDS_662	CP030980	+	2666170	63	mTSS	YE8081_01241	YEY1_02506	cysZ	putative sulfate transport protein CysZ
8081_TSS_CDS_380	NC_008800.1	+	1349261	88						mTSS	YE8081_01242	YEY1_02505	zipA	cell division protein ZipA
8081_TSS_CDS_381	NC_008800.1	+	1349302	47	Y1_TSS_CDS_661	CP030980	-	2666060	47	mTSS	YE8081_01242	YEY1_02505	zipA	cell division protein ZipA
8081_TSS_CDS_382	NC_008800.1	-	1354129	38	Y1_TSS_CDS_660	CP030980	+	2661351	37	mTSS	YE8081_01248	YEY1_02500		tRNA-Ala(ggc)
8081_TSS_CDS_383	NC_008800.1	-	1354273	27	Y1_TSS_CDS_659	CP030980	+	2661206	27	mTSS	YE8081_01249	YEY1_02499		tRNA-Ala(ggc)
8081_TSS_CDS_384	NC_008800.1	+	1356082	11	Y1_TSS_CDS_658	CP030980	-	2659397	12	mTSS	YE8081_01251	YEY1_02497		tRNA-Val(tac)
8081_TSS_CDS_385	NC_008800.1	-	1358612	33	Y1_TSS_CDS_657	CP030980	+	2657559	33	mTSS	YE8081_01257	YEY1_02493	nupC-1	nucleoside transporter
					Y1_TSS_CDS_656	CP030980	+	2657518	74	mTSS	YE8081_01257	YEY1_02493	nupC-1	nucleoside transporter
8081_TSS_CDS_386	NC_008800.1	+	1358940	38	Y1_TSS_CDS_655	CP030980	-	2657231	38	mTSS	YE8081_01258	YEY1_02492	mntH	manganese transport protein MntH
8081_TSS_CDS_387	NC_008800.1	+	1362040	29						mTSS	YE8081_01261	YEY1_02489	ilvL	acetolactate synthase 3 catalytic subunit
8081_TSS_CDS_388	NC_008800.1	+	1365315	38	Y1_TSS_CDS_654	CP030980	-	2650864	38	mTSS	YE8081_01264	YEY1_02486	glk	glucokinase
8081_TSS_CDS_389	NC_008800.1	+	1372755	62	Y1_TSS_CDS_653	CP030980	-	2642049	62	mTSS	YE8081_01270	YEY1_02479	alaC, yfdZ	aminotransferase
8081_TSS_CDS_390	NC_008800.1	+	1378280	38	Y1_TSS_CDS_652	CP030980	-	2638276	38	mTSS	YE8081_01277	YEY1_02475		hypothetical protein
					Y1_TSS_CDS_651	CP030980	+	2633143	57	mTSS	YE8081_01281	YEY1_02471	sfuA	iron(III)-binding periplasmic protein
8081_TSS_CDS_391	NC_008800.1	+	1383654	28	Y1_TSS_CDS_650	CP030980	-	2632916	28	mTSS	YE8081_01282	YEY1_02470	mltB-1	murein hydrolase B
8081_TSS_CDS_392	NC_008800.1	-	1389265	33						mTSS	YE8081_01285	YEY1_02467		TetR family regulatory protein
					Y1_TSS_CDS_649	CP030980	+	2627420	5	lmTSS	YE8081_01285	YEY1_02467		TetR family regulatory protein
8081_TSS_CDS_393	NC_008800.1	+	1389317	49	Y1_TSS_CDS_648	CP030980	-	2627366	48	mTSS	YE8081_01286	YEY1_02466	emrB	EmrB/QacA family drug resistance transporter
8081_TSS_CDS_394	NC_008800.1	-	1396696	34						mTSS	YE8081_01292	YEY1_02460		hypothetical protein
8081_TSS_CDS_395	NC_008800.1	+	1396931	26						mTSS	YE8081_01293	YEY1_02459		cytochrome B561
8081_TSS_CDS_396	NC_008800.1	-	1403891	37	Y1_TSS_CDS_647	CP030980	+	2614370	37	mTSS	YE8081_01299	YEY1_02453		PadR-like family transcriptional regulator
8081_TSS_CDS_397	NC_008800.1	-	1404677	71	Y1_TSS_CDS_646	CP030980	+	2613733	71	mTSS	YE8081_01300	YEY1_02452	phnA	alkylphosphonate utilization operon protein PhnA
					Y1_TSS_CDS_645	CP030980	+	2611756	40	mTSS	YE8081_01303	YEY1_02449		putative inner membrane protein
8081_TSS_CDS_398	NC_008800.1	+	1406604	40	Y1_TSS_CDS_644	CP030980	+	2611376	40	mTSS	YE8081_01304	YEY1_02448	ccmA	heme exporter protein CcmA
8081_TSS_CDS_399	NC_008800.1	+	1414903	26						mTSS	YE8081_01314			putative cell growth regulatory protein MazE
8081_TSS_CDS_400	NC_008800.1	-	1417084	48						mTSS	YE8081_01316	YEY1_02438	fadL	long-chain fatty acid outer membrane transporter
8081_TSS_CDS_401	NC_008800.1	-	1417130	94						mTSS	YE8081_01316	YEY1_02438	fadL	long-chain fatty acid outer membrane transporter
8081_TSS_CDS_402	NC_008800.1	+	1417365	102	Y1_TSS_CDS_643	CP030980	-	2601660	102	mTSS	YE8081_01317	YEY1_02437	yfcZ	hypothetical protein
8081_TSS_CDS_403	NC_008800.1	+	1417437	30	Y1_TSS_CDS_642	CP030980	-	2601588	30	mTSS	YE8081_01317	YEY1_02437	yfcZ	hypothetical protein
8081_TSS_CDS_404	NC_008800.1	+	1418011	64						mTSS	YE8081_01318	YEY1_02436	fadI	long-chain fatty acid outer membrane transporter
8081_TSS_CDS_405	NC_008800.1	-	1423178	1	Y1_TSS_CDS_641	CP030980	+	2595660	1	lmTSS	YE8081_01321	YEY1_02432	yfcN	hypothetical protein
8081_TSS_CDS_406	NC_008800.1	+	1423324	36	Y1_TSS_CDS_640	CP030980	-	2595514	36	mTSS	YE8081_01323	YEY1_02430	prmB	N5-glutamine S-adenosyl-L-methionine-dependent methyltransferase
8081_TSS_CDS_407	NC_008800.1	+	1430488	81	Y1_TSS_CDS_639	CP030980	-	2588234	81	mTSS	YE8081_01330	YEY1_02423	fabB-1	3-oxoacyl-ACP synthase
8081_TSS_CDS_408	NC_008800.1	+	1439608	70	Y1_TSS_CDS_638	CP030980	-	2579129	70	mTSS	YE8081_01338	YEY1_02414	galR-1	DNA-binding transcriptional regulator GalR
8081_TSS_CDS_409	NC_008800.1	+	1440793	124						mTSS	YE8081_01339	YEY1_02413	appA	phosphoanhydride phosphorylase
8081_TSS_CDS_410	NC_008800.1	-	1444653	59	Y1_TSS_CDS_637	CP030980	+	2574116	59	mTSS	YE8081_01341	YEY1_02411	flk	flagella biosynthesis regulator
8081_TSS_CDS_411	NC_008800.1	-	1450134	37	Y1_TSS_CDS_636	CP030980	+	2568639	36	mTSS	YE8081_01345	YEY1_02407		GntR family transcriptional regulator
8081_TSS_CDS_412	NC_008800.1	+	1452287	93	Y1_TSS_CDS_635	CP030980	-	2566485	96	mTSS	YE8081_01348	YEY1_02404		AraC family transcriptional regulator
8081_TSS_CDS_413	NC_008800.1	+	1457563	159	Y1_TSS_CDS_634	CP030980	-	2561265	159	mTSS	YE8081_01353	YEY1_02399	accD	acetyl-CoA carboxylase subunit beta
8081_TSS_CDS_414	NC_008800.1	+	1461195	38						mTSS	YE8081_01356	YEY1_02396	cvpA	colicin V production protein
8081_TSS_CDS_415	NC_008800.1	+	1464326	235						mTSS	YE8081_01359	YEY1_02393	hisJ	cationic amino acid ABC transporter periplasmic binding protein
8081_TSS_CDS_416	NC_008800.1	+	1475728	154	Y1_TSS_CDS_633	CP030980	-	2543345	154	mTSS	YE8081_01365	YEY1_02386		diguanylate phosphodiesterase
8081_TSS_CDS_417	NC_008800.1	+	1476658	137	Y1_TSS_CDS_632	CP030980	-	2542398	136	mTSS	YE8081_01366	YEY1_02385	yfcE	phosphodiesterase
8081_TSS_CDS_418	NC_008800.1	+	1476717	78	Y1_TSS_CDS_631	CP030980	-	2542340	78	mTSS	YE8081_01366	YEY1_02385	yfcE	phosphodiesterase
8081_TSS_CDS_419	NC_008800.1	-	1481021	26						mTSS	YE8081_01372	YEY1_02379	ulaC, sgaA, cmtB	putative PTS IIA-like nitrogen-regulatory protein PtsN
8081_TSS_CDS_420	NC_008800.1	-	1494548	8						lmTSS	YE8081_01383	YEY1_02368	aat, alaA, ybfQ	aminotransferase class I and II
8081_TSS_CDS_421	NC_008800.1	+	1495275	82						mTSS	YE8081_01385	YEY1_02367	rovM, lrhA, pecT	LysR family transcriptional regulator
8081_TSS_CDS_422	NC_008800.1	+	1495356	1						lmTSS	YE8081_01385	YEY1_02367	rovM, lrhA, pecT	LysR family transcriptional regulator
8081_TSS_CDS_423	NC_008800.1	+	1496827	303	Y1_TSS_CDS_630	CP030980	-	2521604	303	mTSS	YE8081_01386	YEY1_02366	nuoA	NADH dehydrogenase subunit A
8081_TSS_CDS_424	NC_008800.1	+	1496849	281	Y1_TSS_CDS_629	CP030980	-	2521582	281	mTSS	YE8081_01386	YEY1_02366	nuoA	NADH dehydrogenase subunit A
8081_TSS_CDS_425	NC_008800.1	+	1500332	30	Y1_TSS_CDS_628	CP030980	-	2518102	30	mTSS	YE8081_01389	YEY1_02363	nuoE	NADH dehydrogenase subunit E
8081_TSS_CDS_426	NC_008800.1	+	1502347	51	Y1_TSS_CDS_627	CP030980	-	2494546	29	mTSS	YE8081_01391	YEY1_02361	nuoG	NADH dehydrogenase subunit G
											YE8081_01413	YEY1_02343	elaB	hypothetical protein
8081_TSS_CDS_427	NC_008800.1	+	1532234	28						mTSS	YE8081_01415	YEY1_02342	menF	isochorismate synthase
8081_TSS_CDS_428	NC_008800.1	+	1533704	145						mTSS	YE8081_01416	YEY1_02341	menD	2-succinyl-5-enolpyruvyl-6-hydroxy-3-cyclohexene-1-carboxylate synthase
8081_TSS_CDS_429	NC_008800.1	-	1541354	125	Y1_TSS_CDS_626	CP030980	+	2484450	125	mTSS	YE8081_01421	YEY1_02336	katA	catalase
					Y1_TSS_CDS_624	CP030980	-	2484233	16	mTSS	YE8081_01422	YEY1_02335	yfaZ	hypothetical protein
8081_TSS_CDS_430	NC_008800.1	+	1541526	61	Y1_TSS_CDS_625	CP030980	-	2484277	60	mTSS	YE8081_01422	YEY1_02335	yfaZ	hypothetical protein
8081_TSS_CDS_431	NC_008800.1	-	1543449	39						mTSS	YE8081_01423	YEY1_02334	tyrP	aromatic amino acid transporter
8081_TSS_CDS_432	NC_008800.1	-	1554241	8						lmTSS	YE8081_01431	YEY1_02327	eco	ecotin
8081_TSS_CDS_433	NC_008800.1	-	1554284	51	Y1_TSS_CDS_623	CP030980	+	2472115	51	mTSS	YE8081_01431	YEY1_02327	eco	ecotin
8081_TSS_CDS_434	NC_008800.1	-	1554853	56						mTSS	YE8081_01432	YEY1_02326	yfaE	2Fe-2S ferredoxin
8081_TSS_CDS_435	NC_008800.1	-	1558513	135	Y1_TSS_CDS_622	CP030980	+	2467774	135	mTSS	YE8081_01434	YEY1_02324	nrdA	ribonucleotide-diphosphate reductase subunit alpha
8081_TSS_CDS_436	NC_008800.1	-	1558518	140						mTSS	YE8081_01434	YEY1_02324	nrdA	ribonucleotide-diphosphate reductase subunit alpha
8081_TSS_CDS_437	NC_008800.1	-	1559651	28	Y1_TSS_CDS_621	CP030980	+	2466636	28	mTSS	YE8081_01435	YEY1_02323	ubiG	3-demethylubiquinone-9 3-methyltransferase
8081_TSS_CDS_438	NC_008800.1	+	1559786	39	Y1_TSS_CDS_620	CP030980	-	2466499	39	mTSS	YE8081_01436	YEY1_02322	gyrA	DNA gyrase subunit A
8081_TSS_CDS_439	NC_008800.1	+	1571843	70	Y1_TSS_CDS_619	CP030980	-	2453656	69	mTSS	YE8081_01442	YEY1_02315	ompC-2	outer membrane porin protein C
8081_TSS_CDS_440	NC_008800.1	+	1573270	0	Y1_TSS_CDS_618	CP030980	-	2452230	0	lmTSS	YE8081_01443	YEY1_02314		tRNA-Ser(tga)
8081_TSS_CDS_441	NC_008800.1	-	1574699	26	Y1_TSS_CDS_617	CP030980	+	2450801	26	mTSS	YE8081_01445	YEY1_02312	ampH	beta-lactam binding protein AmpH
					Y1_TSS_CDS_616	CP030980	+	2444170	23	mTSS	YE8081_01451	YEY1_02307		DinI family protein
8081_TSS_CDS_442	NC_008800.1	-	1582461	0						lmTSS	YE8081_01452	YEY1_02306		XRE family transcriptional regulator
8081_TSS_CDS_443	NC_008800.1	-	1591999	0	Y1_TSS_CDS_615	CP030980	+	2434513	0	lmTSS	YE8081_01460	YEY1_02294		tRNA-Pro(ggg)
8081_TSS_CDS_444	NC_008800.1	-	1592006	7	Y1_TSS_CDS_614	CP030980	+	2434506	7	lmTSS	YE8081_01460	YEY1_02294		tRNA-Pro(ggg)
					Y1_TSS_CDS_613	CP030980	+	2434473	40	mTSS	YE8081_01460	YEY1_02294		tRNA-Pro(ggg)
8081_TSS_CDS_445	NC_008800.1	-	1594173	28	Y1_TSS_CDS_612	CP030980	+	2432341	26	mTSS	YE8081_01462	YEY1_02292	yejL	hypothetical protein
8081_TSS_CDS_446	NC_008800.1	+	1594301	22						mTSS	YE8081_01463		ndpA, yejK	nucleoid-associated protein NdpA
8081_TSS_CDS_447	NC_008800.1	+	1597850	58						mTSS	YE8081_01466	YEY1_02288	rsuA	16S rRNA pseudouridylate synthase A
8081_TSS_CDS_448	NC_008800.1	+	1600636	62	Y1_TSS_CDS_611	CP030980	-	2425618	62	mTSS	YE8081_01468	YEY1_02286	yejG	hypothetical protein
8081_TSS_CDS_449	NC_008800.1	-	1608347	32	Y1_TSS_CDS_610	CP030980	+	2417907	32	mTSS	YE8081_01473	YEY1_02281		hypothetical protein
8081_TSS_CDS_450	NC_008800.1	-	1609574	169	Y1_TSS_CDS_609	CP030980	+	2416662	169	mTSS	YE8081_01474	YEY1_02280	spr	putative outer membrane lipoprotein
8081_TSS_CDS_451	NC_008800.1	-	1610542	57	Y1_TSS_CDS_608	CP030980	+	2415695	56	mTSS	YE8081_01475	YEY1_02279	yeiU	PA-phosphatase-like phosphoesterase
8081_TSS_CDS_452	NC_008800.1	-	1611600	68	Y1_TSS_CDS_607	CP030980	+	2414638	66	mTSS	YE8081_01476	YEY1_02278	yeiR	cobalamin synthesis protein P47K
					Y1_TSS_CDS_606	CP030980	-	2414425	33	mTSS	YE8081_01477	YEY1_02277		hypothetical protein
8081_TSS_CDS_453	NC_008800.1	+	1611819	25	Y1_TSS_CDS_605	CP030980	-	2414417	25	mTSS	YE8081_01477	YEY1_02277		hypothetical protein
8081_TSS_CDS_454	NC_008800.1	+	1612309	69						mTSS	YE8081_01478	YEY1_02276	uxuR	GntR family transcriptional regulator
8081_TSS_CDS_455	NC_008800.1	+	1615173	159						mTSS	YE8081_01480	YEY1_02274	uxuA	mannonate dehydratase
8081_TSS_CDS_456	NC_008800.1	-	1617313	32	Y1_TSS_CDS_604	CP030980	+	2409044	32	mTSS	YE8081_01481	YEY1_02273	efp-1	elongation factor P
8081_TSS_CDS_457	NC_008800.1	-	1618697	59						mTSS	YE8081_01482	YEY1_02272	mtr	aromatic amino acid transporter
					Y1_TSS_CDS_603	CP030980	-	2407328	193	mTSS	YE8081_01483	YEY1_02271	ykgJ, yeiW	hypothetical protein
8081_TSS_CDS_458	NC_008800.1	+	1628022	63						mTSS	YE8081_01490	YEY1_02264	psaE	transcriptional regulator CadC
8081_TSS_CDS_459	NC_008800.1	+	1628731	16						mTSS	YE8081_01491	YEY1_02263	psaF	transcriptional regulator CadC
8081_TSS_CDS_460	NC_008800.1	-	1634419	19	Y1_TSS_CDS_602	CP030980	+	2391719	19	mTSS	YE8081_01495	YEY1_02259	nfo	endonuclease IV
					Y1_TSS_CDS_601	CP030980	+	2389610	163	mTSS		YEY1_02257		hypothetical protein
8081_TSS_CDS_461	NC_008800.1	+	1635947	227						mTSS	YE8081_01498	YEY1_02254	yeiE	putative DNA-binding transcriptional regulator
8081_TSS_CDS_462	NC_008800.1	+	1637262	29	Y1_TSS_CDS_600	CP030980	-	2386183	29	mTSS	YE8081_01499	YEY1_02253	lysP	lysine transporter
8081_TSS_CDS_463	NC_008800.1	+	1639066	26	Y1_TSS_CDS_599	CP030980	-	2384379	26	mTSS	YE8081_01500	YEY1_02252	yiuB, fhuB-5, fepG-5, fepD-5, fecD-5, fecC-5	transport system permease
8081_TSS_CDS_464	NC_008800.1	-	1644941	92	Y1_TSS_CDS_598	CP030980	+	2378474	92	mTSS	YE8081_01504	YEY1_02248		HAD family hydrolase
8081_TSS_CDS_465	NC_008800.1	+	1651879	98						mTSS	YE8081_01512	YEY1_02240	dacC	serine-type D-Ala-D-Ala carboxypeptidase
					Y1_TSS_CDS_597	CP030980	+	2368502	0	lmTSS		YEY1_02238		hypothetical protein
8081_TSS_CDS_466	NC_008800.1	-	1656333	119	Y1_TSS_CDS_596	CP030980	+	2365539	119	mTSS	YE8081_01514	YEY1_02236	sdaC	serine transporter
8081_TSS_CDS_467	NC_008800.1	-	1659269	42						mTSS	YE8081_01517	YEY1_02234	deoC-2	deoxyribose-phosphate aldolase
8081_TSS_CDS_468	NC_008800.1	-	1660211	105						mTSS	YE8081_01518	YEY1_02233	ybjG	undecaprenyl pyrophosphate phosphatase
8081_TSS_CDS_469	NC_008800.1	-	1661055	3	Y1_TSS_CDS_595	CP030980	+	2360948	3	lmTSS	YE8081_01520	YEY1_02231		RybB
8081_TSS_CDS_470	NC_008800.1	-	1662979	140						mTSS	YE8081_01521	YEY1_02230	ybjL	hypothetical protein
8081_TSS_CDS_471	NC_008800.1	-	1663607	95	Y1_TSS_CDS_594	CP030980	+	2358395	95	mTSS	YE8081_01522	YEY1_02229	grxA	glutaredoxin
8081_TSS_CDS_472	NC_008800.1	+	1663727	100	Y1_TSS_CDS_593	CP030980	-	2358275	99	mTSS	YE8081_01523	YEY1_02228	ybjC	hypothetical protein
8081_TSS_CDS_473	NC_008800.1	+	1664219	35	Y1_TSS_CDS_592	CP030980	-	2357784	35	mTSS	YE8081_01524	YEY1_02227	ybjN	hypothetical protein
8081_TSS_CDS_474	NC_008800.1	-	1678413	64	Y1_TSS_CDS_591	CP030980	+	2344166	64	mTSS	YE8081_01538	YEY1_02214		NAD-dependent epimerase/dehydratase
8081_TSS_CDS_475	NC_008800.1	+	1688344	173						mTSS	YE8081_01546	YEY1_02206	ybjD	hypothetical protein
8081_TSS_CDS_476	NC_008800.1	+	1688491	26	Y1_TSS_CDS_590	CP030980	-	2334453	26	mTSS	YE8081_01546	YEY1_02206	ybjD	hypothetical protein
8081_TSS_CDS_477	NC_008800.1	-	1691190	29	Y1_TSS_CDS_589	CP030980	+	2331754	29	mTSS	YE8081_01547	YEY1_02205	virK, ybjX	putative virulence factor
8081_TSS_CDS_478	NC_008800.1	-	1694964	176						mTSS	YE8081_01550	YEY1_02202	cspD-2	cold-shock DNA-binding domain-containing protein
8081_TSS_CDS_479	NC_008800.1	+	1695153	50	Y1_TSS_CDS_588	CP030980	-	2327791	50	mTSS	YE8081_01551	YEY1_02201	clpS	ATP-dependent Clp protease adaptor protein ClpS
8081_TSS_CDS_480	NC_008800.1	+	1695187	16	Y1_TSS_CDS_587	CP030980	-	2327757	16	mTSS	YE8081_01551	YEY1_02201	clpS	ATP-dependent Clp protease adaptor protein ClpS
8081_TSS_CDS_481	NC_008800.1	-	1698350	35	Y1_TSS_CDS_586	CP030980	+	2324594	35	mTSS	YE8081_01553	YEY1_02199	infA	translation initiation factor IF-1
8081_TSS_CDS_482	NC_008800.1	-	1704321	30	Y1_TSS_CDS_585	CP030980	+	2318759	30	mTSS	YE8081_01557	YEY1_02195	trxB	thioredoxin reductase
8081_TSS_CDS_483	NC_008800.1	+	1704952	110	Y1_TSS_CDS_584	CP030980	-	2318129	110	mTSS	YE8081_01559	YEY1_02193	lrp-2	leucine-responsive transcriptional regulator
8081_TSS_CDS_484	NC_008800.1	+	1704976	86	Y1_TSS_CDS_583	CP030980	-	2318105	86	mTSS	YE8081_01559	YEY1_02193	lrp-2	leucine-responsive transcriptional regulator
8081_TSS_CDS_485	NC_008800.1	+	1711680	144	Y1_TSS_CDS_582	CP030980	-	2311569	144	mTSS	YE8081_01564	YEY1_02189	serS	seryl-tRNA synthetase
8081_TSS_CDS_486	NC_008800.1	+	1714859	-8						lmTSS	YE8081_01566	YEY1_02186	ycaD	putative MFS family transporter protein
8081_TSS_CDS_487	NC_008800.1	+	1720158	31						mTSS	YE8081_01569	YEY1_02183	focA	formate transporter
8081_TSS_CDS_488	NC_008800.1	-	1720171	42	Y1_TSS_CDS_581	CP030980	+	2301763	44	mTSS	YE8081_01569	YEY1_02183	focA	formate transporter
8081_TSS_CDS_489	NC_008800.1	+	1722866	-8						lmTSS	YE8081_01571	YEY1_02179	ansB	L-asparaginase II
8081_TSS_CDS_490	NC_008800.1	+	1724895	45	Y1_TSS_CDS_580	CP030980	-	2295753	45	mTSS	YE8081_01573	YEY1_02177	serC	phosphoserine aminotransferase
8081_TSS_CDS_491	NC_008800.1	+	1727592	55	Y1_TSS_CDS_579	CP030980	-	2293026	55	mTSS	YE8081_01575	YEY1_02175	cmk	cytidylate kinase
8081_TSS_CDS_492	NC_008800.1	+	1730808	163						mTSS	YE8081_01578	YEY1_02171	ycaI, comEC	DNA internalization-related competence protein ComEC/Rec2
8081_TSS_CDS_493	NC_008800.1	+	1733161	26	Y1_TSS_CDS_578	CP030980	-	2287457	26	mTSS	YE8081_01579	YEY1_02170	msbA	lipid transporter ATP-binding/permease
8081_TSS_CDS_494	NC_008800.1	+	1737564	60	Y1_TSS_CDS_577	CP030980	-	2283072	60	mTSS	YE8081_01582	YEY1_02166		cspA
8081_TSS_CDS_495	NC_008800.1	+	1739012	35	Y1_TSS_CDS_576	CP030980	-	2281813	34	mTSS	YE8081_01585	YEY1_02164	ycaR	hypothetical protein
8081_TSS_CDS_496	NC_008800.1	+	1740136	32	Y1_TSS_CDS_575	CP030980	-	2280690	32	mTSS	YE8081_01587	YEY1_02162		hypothetical protein
8081_TSS_CDS_497	NC_008800.1	+	1741988	34						mTSS	YE8081_01589	YEY1_02160	smtA	putative metallothionein SmtA
8081_TSS_CDS_498	NC_008800.1	+	1751620	110	Y1_TSS_CDS_574	CP030980	-	2269198	110	mTSS	YE8081_01594	YEY1_02155	ycbK	hypothetical protein
8081_TSS_CDS_499	NC_008800.1	-	1756299	37	Y1_TSS_CDS_573	CP030980	+	2264321	37	mTSS	YE8081_01597	YEY1_02152	aspC	aromatic amino acid aminotransferase
8081_TSS_CDS_500	NC_008800.1	-	1759190	94	Y1_TSS_CDS_572	CP030980	+	2262893	94	mTSS	YE8081_01599	YEY1_02151	ompF	porin
8081_TSS_CDS_501	NC_008800.1	-	1760865	70	Y1_TSS_CDS_571	CP030980	+	2261218	70	mTSS	YE8081_01600	YEY1_02150	asnS	asparaginyl-tRNA synthetase
8081_TSS_CDS_502	NC_008800.1	-	1762345	88	Y1_TSS_CDS_570	CP030980	+	2259738	88	mTSS	YE8081_01601	YEY1_02149	pncB	nicotinate phosphoribosyltransferase
8081_TSS_CDS_503	NC_008800.1	+	1765597	35						mTSS	YE8081_01604	YEY1_02147	pyrD	dihydroorotate dehydrogenase 2
8081_TSS_CDS_504	NC_008800.1	+	1772830	61	Y1_TSS_CDS_569	CP030980	-	2249374	61	mTSS	YE8081_01609	YEY1_02142	pqiA-2	PqiA family integral membrane protein
8081_TSS_CDS_505	NC_008800.1	+	1776602	64	Y1_TSS_CDS_568	CP030980	-	2245602	64	mTSS	YE8081_01612	YEY1_02139		ribosome modulation factor
8081_TSS_CDS_506	NC_008800.1	-	1779443	27	Y1_TSS_CDS_567	CP030980	+	2242600	27	mTSS	YE8081_01615	YEY1_02136	fabA	3-hydroxydecanoyl-ACP dehydratase
8081_TSS_CDS_507	NC_008800.1	-	1781267	195	Y1_TSS_CDS_566	CP030980	+	2240777	191	mTSS	YE8081_01616	YEY1_02135	lonH, ycbZ	Lon-like ATP-dependent protease
8081_TSS_CDS_508	NC_008800.1	+	1781419	28	Y1_TSS_CDS_565	CP030980	-	2240624	28	mTSS	YE8081_01617	YEY1_02134	matP, ycbG	Ter macrodomain organizer MatS-binding protein
8081_TSS_CDS_509	NC_008800.1	-	1783169	62	Y1_TSS_CDS_564	CP030980	+	2238875	62	mTSS	YE8081_01618	YEY1_02133	ompA	outer membrane protein A
8081_TSS_CDS_510	NC_008800.1	-	1783241	134	Y1_TSS_CDS_563	CP030980	+	2238803	134	mTSS	YE8081_01618	YEY1_02133	ompA	outer membrane protein A
8081_TSS_CDS_511	NC_008800.1	-	1783999	28	Y1_TSS_CDS_562	CP030980	+	2238045	28	mTSS	YE8081_01619	YEY1_02132	sulA	SOS cell division inhibitor
8081_TSS_CDS_512	NC_008800.1	+	1787640	40	Y1_TSS_CDS_561	CP030980	-	2234404	40	mTSS	YE8081_01623	YEY1_02128	helD	DNA helicase IV
8081_TSS_CDS_513	NC_008800.1	-	1795023	60						mTSS	YE8081_01631	YEY1_02123	rlmI, yccW	23S rRNA (cytosine1962-C5)-methyltransferase
8081_TSS_CDS_514	NC_008800.1	+	1795181	38	Y1_TSS_CDS_560	CP030980	-	2228308	37	mTSS	YE8081_01632	YEY1_02122		hypothetical protein
8081_TSS_CDS_515	NC_008800.1	-	1796489	28	Y1_TSS_CDS_559	CP030980	+	2227001	28	mTSS	YE8081_01635	YEY1_02119	tusE, dsrC, yccK	TusE/DsrC/DsvC family sulfur relay protein
					Y1_TSS_CDS_558	CP030980	+	2226969	60	mTSS	YE8081_01635	YEY1_02119	tusE, dsrC, yccK	TusE/DsrC/DsvC family sulfur relay protein
8081_TSS_CDS_516	NC_008800.1	+	1796712	4	Y1_TSS_CDS_557	CP030980	-	2226779	5	lmTSS	YE8081_01636	YEY1_02118		tRNA-Ser(tga)
8081_TSS_CDS_517	NC_008800.1	+	1796717	0	Y1_TSS_CDS_556	CP030980	-	2226774	0	lmTSS	YE8081_01636	YEY1_02118		tRNA-Ser(tga)
8081_TSS_CDS_518	NC_008800.1	+	1798113	25						mTSS	YE8081_01637	YEY1_02109	ypsR, ypeR, sdiA	LuxR family transcriptional regulator
					Y1_TSS_CDS_555	CP030980	+	2216838	28	mTSS	YE8081_01638	YEY1_02108	ypsI, ypeI	autoinducer synthesis protein
8081_TSS_CDS_519	NC_008800.1	+	1804632	162						mTSS	YE8081_01643	YEY1_02538	mdoG	glucan biosynthesis protein G
8081_TSS_CDS_520	NC_008800.1	+	1804651	143	Y1_TSS_CDS_668	CP030980	-	2701856	143	mTSS	YE8081_01643	YEY1_02538	mdoG	glucan biosynthesis protein G
8081_TSS_CDS_521	NC_008800.1	+	1804774	20	Y1_TSS_CDS_667	CP030980	-	2701733	20	mTSS	YE8081_01643	YEY1_02538	mdoG	glucan biosynthesis protein G
8081_TSS_CDS_522	NC_008800.1	-	1811786	229						mTSS	YE8081_01647	YEY1_01190	yceE	amino acid/peptide transporter
8081_TSS_CDS_523	NC_008800.1	-	1814255	290						mTSS	YE8081_01649	YEY1_01193		putative membrane protein
8081_TSS_CDS_524	NC_008800.1	-	1815366	113	Y1_TSS_CDS_301	CP030980	-	1306635	124	mTSS	YE8081_01650	YEY1_01195	htrB	lipid A biosynthesis lauroyl acyltransferase
8081_TSS_CDS_525	NC_008800.1	+	1822944	59	Y1_TSS_CDS_302	CP030980	+	1314203	59	mTSS	YE8081_01656	YEY1_01202		hypothetical protein
8081_TSS_CDS_526	NC_008800.1	+	1823199	140	Y1_TSS_CDS_303	CP030980	+	1314458	140	mTSS	YE8081_01657	YEY1_01203	yceA	hypothetical protein
8081_TSS_CDS_527	NC_008800.1	-	1826692	45	Y1_TSS_CDS_304	CP030980	-	1317952	45	mTSS	YE8081_01659	YEY1_01205		LuxR family transcriptional regulator
8081_TSS_CDS_528	NC_008800.1	-	1828617	72	Y1_TSS_CDS_305	CP030980	-	1319877	72	mTSS	YE8081_01661	YEY1_01207	bssS	biofilm formation regulatory protein BssS
8081_TSS_CDS_529	NC_008800.1	-	1829175	22	Y1_TSS_CDS_306	CP030980	-	1320429	26	mTSS	YE8081_01662	YEY1_01208	dinI	DNA damage-inducible protein I
8081_TSS_CDS_530	NC_008800.1	-	1830370	54						mTSS	YE8081_01663	YEY1_01209	pyrC	dihydroorotase
8081_TSS_CDS_531	NC_008800.1	+	1830472	93						mTSS	YE8081_01664	YEY1_01210		antibiotic biosynthesis monooxygenase
8081_TSS_CDS_532	NC_008800.1	+	1830484	81	Y1_TSS_CDS_307	CP030980	+	1321715	82	mTSS	YE8081_01664	YEY1_01210		antibiotic biosynthesis monooxygenase
8081_TSS_CDS_533	NC_008800.1	-	1834817	0	Y1_TSS_CDS_308	CP030980	-	1325987	0	lmTSS	YE8081_01666	YEY1_01213		rne5
8081_TSS_CDS_534	NC_008800.1	+	1835029	0	Y1_TSS_CDS_309	CP030980	+	1326199	0	lmTSS	YE8081_01667	YEY1_01214	rluC	23S rRNA pseudouridylate synthase C
8081_TSS_CDS_535	NC_008800.1	+	1835039	-10	Y1_TSS_CDS_310	CP030980	+	1326209	-10	lmTSS	YE8081_01667	YEY1_01214	rluC	23S rRNA pseudouridylate synthase C
8081_TSS_CDS_536	NC_008800.1	+	1836674	88	Y1_TSS_CDS_311	CP030980	+	1327834	88	mTSS	YE8081_01669	YEY1_01216	yceD	hypothetical protein
8081_TSS_CDS_537	NC_008800.1	+	1836760	2	Y1_TSS_CDS_312	CP030980	+	1327920	2	lmTSS	YE8081_01669	YEY1_01216	yceD	hypothetical protein
8081_TSS_CDS_538	NC_008800.1	+	1839538	24	Y1_TSS_CDS_313	CP030980	+	1330686	25	mTSS	YE8081_01673	YEY1_01220	fabD-1	malonyl CoA-acyl carrier protein transacylase
					Y1_TSS_CDS_314	CP030980	+	1331496	158	mTSS	YE8081_01674	YEY1_01221	fabG-1	malonyl CoA-acyl carrier protein transacylase
8081_TSS_CDS_539	NC_008800.1	+	1841354	39	Y1_TSS_CDS_315	CP030980	+	1332503	39	mTSS	YE8081_01675	YEY1_01222	acpP	acyl carrier protein
8081_TSS_CDS_540	NC_008800.1	+	1846766	-5						lmTSS	YE8081_01681	YEY1_01228	tatD-1, ycfH	putative metallodependent hydrolase
8081_TSS_CDS_541	NC_008800.1	-	1849756	27						mTSS	YE8081_01683			transcriptional activator Ogr/delta
8081_TSS_CDS_542	NC_008800.1	+	1856918	27						mTSS	YE8081_01691			hypothetical phage protein
8081_TSS_CDS_543	NC_008800.1	-	1861468	27						mTSS	YE8081_01702			hypothetical phage protein
					Y1_TSS_CDS_885	CP030980	+	3791109	28	mTSS		YEY1_03559		hypothetical protein
8081_TSS_CDS_544	NC_008800.1	-	1867276	34						mTSS	YE8081_01710			hypothetical protein
					Y1_TSS_CDS_316	CP030980	-	1346609	92	mTSS		YEY1_01234	xyeA	rSAM-modified RiPP XyeA family protein
8081_TSS_CDS_545	NC_008800.1	-	1918384	32	Y1_TSS_CDS_317	CP030980	-	1370508	32	mTSS	YE8081_01762	YEY1_01255	phoP	DNA-binding transcriptional regulator PhoP
8081_TSS_CDS_546	NC_008800.1	-	1919088	41	Y1_TSS_CDS_318	CP030980	-	1371212	41	mTSS	YE8081_01763	YEY1_01256		putative lipoprotein
8081_TSS_CDS_547	NC_008800.1	-	1922603	100	Y1_TSS_CDS_319	CP030980	-	1374699	99	mTSS	YE8081_01766	YEY1_01259	mnmA	tRNA-specific 2-thiouridylase MnmA
8081_TSS_CDS_548	NC_008800.1	+	1923795	91	Y1_TSS_CDS_320	CP030980	+	1375891	91	mTSS	YE8081_01769	YEY1_01262	icdA	isocitrate dehydrogenase
8081_TSS_CDS_549	NC_008800.1	+	1925580	92	Y1_TSS_CDS_322	CP030980	+	1382439	93	mTSS	YE8081_01770	YEY1_01269		glycosyl transferase 2 family protein
8081_TSS_CDS_550	NC_008800.1	-	1929742	31	Y1_TSS_CDS_323	CP030980	-	1389406	31	mTSS	YE8081_01775	YEY1_01276		hypothetical protein
					Y1_TSS_CDS_324	CP030980	+	1394340	105	mTSS		YEY1_01281	metB	cystathionine gamma-synthase
8081_TSS_CDS_551	NC_008800.1	-	1937137	210						mTSS	YE8081_01783			NmrA family protein
8081_TSS_CDS_552	NC_008800.1	+	1942107	80						mTSS	YE8081_01793	YEY1_01293	stoS1	PAS/PAC sensor-containing diguanylate cyclase
8081_TSS_CDS_553	NC_008800.1	-	1946560	87						mTSS	YE8081_01795	YEY1_01297	mdlA-3	ABC transporter-like protein
					Y1_TSS_CDS_325	CP030980	+	1408498	33	mTSS	YE8081_01796	YEY1_01298		putative acetyltransferase
					Y1_TSS_CDS_326	CP030980	+	1408539	-8	lmTSS	YE8081_01796	YEY1_01298		putative acetyltransferase
8081_TSS_CDS_554	NC_008800.1	+	1947328	31						mTSS	YE8081_01797	YEY1_01299	arcD, lysl, lysP	arginine/ornithine antiporter
8081_TSS_CDS_555	NC_008800.1	+	1950061	81	Y1_TSS_CDS_327	CP030980	+	1411921	83	mTSS	YE8081_01801	YEY1_01302		hypothetical protein
8081_TSS_CDS_556	NC_008800.1	+	1950548	23	Y1_TSS_CDS_328	CP030980	+	1413716	23	mTSS	YE8081_01802	YEY1_01304	yecJ	hypothetical protein
8081_TSS_CDS_557	NC_008800.1	+	1951798	27						mTSS	YE8081_01804	YEY1_01306	yebO	hypothetical protein
8081_TSS_CDS_558	NC_008800.1	+	1953081	64						mTSS	YE8081_01807	YEY1_01309	aroP-1	amino acid permease-associated region
8081_TSS_CDS_559	NC_008800.1	+	1956356	8	Y1_TSS_CDS_329	CP030980	+	1419381	9	lmTSS	YE8081_01809	YEY1_01311		cspA
8081_TSS_CDS_560	NC_008800.1	+	1963656	56	Y1_TSS_CDS_330	CP030980	+	1426680	56	mTSS	YE8081_01817	YEY1_01320	fcuA	TonB-dependent siderophore receptor
8081_TSS_CDS_561	NC_008800.1	-	1966891	219	Y1_TSS_CDS_331	CP030980	-	1430133	219	mTSS	YE8081_01818	YEY1_01321	yebN	hypothetical protein
8081_TSS_CDS_562	NC_008800.1	-	1970847	179	Y1_TSS_CDS_332	CP030980	-	1433918	179	mTSS	YE8081_01822	YEY1_01325	manX	PTS system mannose/fructose/sorbose family transporter subunit IIB
8081_TSS_CDS_563	NC_008800.1	+	1971193	245	Y1_TSS_CDS_333	CP030980	+	1434263	246	mTSS	YE8081_01823	YEY1_01326	yoaE	integral membrane protein TerC
8081_TSS_CDS_564	NC_008800.1	+	1971364	74						mTSS	YE8081_01823	YEY1_01326	yoaE	integral membrane protein TerC
					Y1_TSS_CDS_334	CP030980	+	1436483	156	mTSS	YE8081_01824	YEY1_01327	ystA	heat-stable enterotoxin A
					Y1_TSS_CDS_335	CP030980	-	1438539	19	mTSS	YE8081_01825	YEY1_01328	sdaA	L-serine dehydratase 1
8081_TSS_CDS_565	NC_008800.1	+	1977820	21	Y1_TSS_CDS_336	CP030980	+	1441104	22	mTSS	YE8081_01828	YEY1_01331	yoaH	hypothetical protein
8081_TSS_CDS_566	NC_008800.1	+	1981231	37	Y1_TSS_CDS_337	CP030980	+	1444327	37	mTSS	YE8081_01831	YEY1_01334	yebG	hypothetical protein
8081_TSS_CDS_567	NC_008800.1	-	1981637	-9	Y1_TSS_CDS_338	CP030980	+	1444733	-9	lmTSS	YE8081_01832	YEY1_01335	yqfB	hypothetical protein
8081_TSS_CDS_568	NC_008800.1	+	1982561	27	Y1_TSS_CDS_339	CP030980	+	1445657	27	mTSS	YE8081_01834	YEY1_01337	ptrB	oligopeptidase B
8081_TSS_CDS_569	NC_008800.1	-	1985334	18	Y1_TSS_CDS_340	CP030980	-	1448430	18	mTSS	YE8081_01835	YEY1_01338	exoX	putative exodeoxyribonuclease
8081_TSS_CDS_570	NC_008800.1	-	1986894	37	Y1_TSS_CDS_341	CP030980	-	1448647	37	mTSS	YE8081_01837	YEY1_01339		hypothetical protein
8081_TSS_CDS_571	NC_008800.1	+	1987144	26	Y1_TSS_CDS_343	CP030980	+	1448896	26	mTSS	YE8081_01838	YEY1_01340	pip	proline iminopeptidase
					Y1_TSS_CDS_342	CP030980	+	1448834	88	mTSS	YE8081_01838	YEY1_01340	pip	proline iminopeptidase
8081_TSS_CDS_572	NC_008800.1	-	1988441	32	Y1_TSS_CDS_344	CP030980	-	1450193	32	mTSS	YE8081_01839	YEY1_01341	holE	DNA polymerase III subunit theta
8081_TSS_CDS_573	NC_008800.1	+	1988749	44	Y1_TSS_CDS_345	CP030980	+	1450501	44	mTSS	YE8081_01840	YEY1_01342	ftnA	ferroxidase
8081_TSS_CDS_574	NC_008800.1	+	1989494	199	Y1_TSS_CDS_346	CP030980	+	1451246	198	mTSS	YE8081_01841	YEY1_01343	pcoC	copper resistance protein CopC
8081_TSS_CDS_575	NC_008800.1	+	1991037	25	Y1_TSS_CDS_347	CP030980	+	1452788	25	mTSS	YE8081_01843	YEY1_01345	yebY	hypothetical protein
8081_TSS_CDS_576	NC_008800.1	+	1991568	3	Y1_TSS_CDS_348	CP030980	+	1453320	3	lmTSS	YE8081_01845	YEY1_01346		RyeB
					Y1_TSS_CDS_886	CP030980	-	3804573	40	mTSS		YEY1_03577		hypothetical protein
8081_TSS_CDS_577	NC_008800.1	-	1997895	30						mTSS	YE8081_01854			hypothetical phage protein
8081_TSS_CDS_578	NC_008800.1	-	2000809	113						mTSS	YE8081_01855		yenI	methyltransferase-endonuclease
8081_TSS_CDS_579	NC_008800.1	+	2002639	148						mTSS	YE8081_01860			tRNA-Thr(cgt)
8081_TSS_CDS_580	NC_008800.1	+	2002864	0		CP030980	-	4109228	0	lmTSS	YE8081_01861	YEY1_03844
8081_TSS_CDS_581	NC_008800.1	+	2003069	240						mTSS	YE8081_01862			putative exported phage-related protein
8081_TSS_CDS_582	NC_008800.1	+	2007663	59	Y1_TSS_CDS_297	CP030980	+	1276515	58	mTSS	YE8081_01868	YEY1_01169	ailA	virulence-related outer membrane protein
8081_TSS_CDS_583	NC_008800.1	-	2013668	49	Y1_TSS_CDS_528	CP030980	-	2087364	49	mTSS	YE8081_01878	YEY1_01979		tRNA-Cys(gca)
8081_TSS_CDS_584	NC_008800.1	-	2013804	59	Y1_TSS_CDS_529	CP030980	-	2087500	59	mTSS	YE8081_01879	YEY1_01980		tRNA-Gly(gcc)
8081_TSS_CDS_585	NC_008800.1	-	2014473	35	Y1_TSS_CDS_530	CP030980	-	2088169	35	mTSS	YE8081_01880	YEY1_01981	pgsA	phosphatidylglycerophosphate synthetase
8081_TSS_CDS_586	NC_008800.1	-	2016499	170						mTSS	YE8081_01881	YEY1_01982	uvrC	excinuclease ABC subunit C
8081_TSS_CDS_587	NC_008800.1	-	2017026	48	Y1_TSS_CDS_531	CP030980	-	2090722	48	mTSS	YE8081_01882	YEY1_01983	uvrY	response regulator
8081_TSS_CDS_588	NC_008800.1	+	2017581	89						mTSS	YE8081_01883	YEY1_01985		hypothetical protein
8081_TSS_CDS_589	NC_008800.1	-	2019890	0	Y1_TSS_CDS_524	CP030980	+	2065720	0	lmTSS	YE8081_01886	YEY1_01940		putative DNA-binding protein
8081_TSS_CDS_590	NC_008800.1	-	2026702	24						mTSS	YE8081_01896			hypothetical protein
8081_TSS_CDS_591	NC_008800.1	+	2027840	25						mTSS	YE8081_01898	YEY1_01406		hypothetical protein
8081_TSS_CDS_592	NC_008800.1	+	2028269	15	Y1_TSS_CDS_359	CP030980	+	1517525	15	mTSS	YE8081_01899	YEY1_01407	mscS	mechanosensitive ion channel MscS
8081_TSS_CDS_593	NC_008800.1	-	2030964	50						mTSS	YE8081_01902	YEY1_01409		putative acetyl transferase
8081_TSS_CDS_594	NC_008800.1	+	2031247	20	Y1_TSS_CDS_360	CP030980	+	1520501	20	mTSS	YE8081_01903	YEY1_01410		hypothetical protein
8081_TSS_CDS_595	NC_008800.1	+	2031734	24	Y1_TSS_CDS_361	CP030980	+	1520988	24	mTSS	YE8081_01904	YEY1_01411		hypothetical protein
8081_TSS_CDS_596	NC_008800.1	-	2033021	49	Y1_TSS_CDS_362	CP030980	-	1522275	49	mTSS	YE8081_01906	YEY1_01413		hypothetical protein
8081_TSS_CDS_597	NC_008800.1	+	2042930	0	Y1_TSS_CDS_363	CP030980	+	1531999	0	lmTSS	YE8081_01915	YEY1_01423	leuO	leucine transcriptional activator
8081_TSS_CDS_598	NC_008800.1	-	2047763	54						mTSS	YE8081_01917	YEY1_01425	pqiA-1, yebS	PqiA family integral membrane protein
8081_TSS_CDS_599	NC_008800.1	+	2047897	53	Y1_TSS_CDS_364	CP030980	+	1536981	52	mTSS	YE8081_01918	YEY1_01426	msrC, yebR	hypothetical protein
8081_TSS_CDS_600	NC_008800.1	+	2048496	47	Y1_TSS_CDS_365	CP030980	+	1537579	47	mTSS	YE8081_01919	YEY1_01427	proQ	putative solute/DNA competence effector
8081_TSS_CDS_601	NC_008800.1	+	2051562	99	Y1_TSS_CDS_366	CP030980	+	1540646	99	mTSS	YE8081_01921	YEY1_01429	htpX	heat shock protein HtpX
8081_TSS_CDS_602	NC_008800.1	+	2055657	27						mTSS	YE8081_01926			putative DNA-binding protein
8081_TSS_CDS_603	NC_008800.1	+	2059088	67	Y1_TSS_CDS_367	CP030980	+	1544789	67	mTSS	YE8081_01929	YEY1_01432	kdgR	transcriptional regulator IclR family
8081_TSS_CDS_604	NC_008800.1	-	2062784	94	Y1_TSS_CDS_368	CP030980	-	1549178	94	mTSS	YE8081_01931	YEY1_01436	gltP-1, ydjN	sodium:dicarboxylate symporter
8081_TSS_CDS_605	NC_008800.1	-	2074193	34	Y1_TSS_CDS_369	CP030980	-	1560591	34	mTSS	YE8081_01942	YEY1_01447	yniC	2-deoxyglucose-6-phosphatase
8081_TSS_CDS_606	NC_008800.1	+	2074273	136	Y1_TSS_CDS_370	CP030980	+	1560671	136	mTSS	YE8081_01943	YEY1_01448	yfeE	yfeABCD locus regulator
8081_TSS_CDS_607	NC_008800.1	+	2074312	97	Y1_TSS_CDS_371	CP030980	+	1560710	97	mTSS	YE8081_01943	YEY1_01448	yfeE	yfeABCD locus regulator
8081_TSS_CDS_608	NC_008800.1	-	2083131	293	Y1_TSS_CDS_372	CP030980	-	1569346	294	mTSS	YE8081_01949	YEY1_01454	yniA	fructosamine kinase
8081_TSS_CDS_609	NC_008800.1	-	2088752	107	Y1_TSS_CDS_373	CP030980	-	1575322	107	mTSS	YE8081_01955	YEY1_01460	marC	multiple drug resistance protein MarC
8081_TSS_CDS_610	NC_008800.1	+	2089058	28	Y1_TSS_CDS_374	CP030980	+	1575628	28	mTSS	YE8081_01956	YEY1_01461		hypothetical protein
					Y1_TSS_CDS_375	CP030980	-	1576887	26	mTSS	YE8081_01959	YEY1_01464		hypothetical protein
8081_TSS_CDS_611	NC_008800.1	+	2090680	136	Y1_TSS_CDS_376	CP030980	+	1577250	136	mTSS	YE8081_01960	YEY1_01465		putative inner membrane protein
8081_TSS_CDS_612	NC_008800.1	+	2092022	163	Y1_TSS_CDS_377	CP030980	+	1578592	163	mTSS	YE8081_01962	YEY1_01467	thrS	threonyl-tRNA synthetase
8081_TSS_CDS_613	NC_008800.1	+	2099043	168	Y1_TSS_CDS_378	CP030980	+	1585613	168	mTSS	YE8081_01969	YEY1_01474	ihfA	integration host factor subunit alpha
8081_TSS_CDS_614	NC_008800.1	+	2101952	73						mTSS	YE8081_01974			putative proteic toxin protein
					Y1_TSS_CDS_527	CP030980	+	2082157	-6	lmTSS		YEY1_01971		C4
8081_TSS_CDS_615	NC_008800.1	+	2105081	45	Y1_TSS_CDS_526	CP030980	-	2079512	45	mTSS	YE8081_01981	YEY1_01965		phage protein
8081_TSS_CDS_616	NC_008800.1	+	2105342	23						mTSS	YE8081_01982	YEY1_01964		DinJ-like protein
8081_TSS_CDS_617	NC_008800.1	-	2107640	20						mTSS	YE8081_01986	YEY1_01959		hypothetical protein
8081_TSS_CDS_618	NC_008800.1	-	2107870	250						mTSS	YE8081_01986	YEY1_01959		hypothetical protein
					Y1_TSS_CDS_537	CP030980	+	2122340	172	mTSS		YEY1_02015		hypothetical protein
					Y1_TSS_CDS_536	CP030980	-	2117623	218	mTSS	YE8081_01989	YEY1_02013	putP	sodium/proline symporter
8081_TSS_CDS_619	NC_008800.1	-	2122876	151	Y1_TSS_CDS_535	CP030980	+	2107332	151	mTSS	YE8081_01998	YEY1_02005		helix-turn-helix family protein
8081_TSS_CDS_620	NC_008800.1	-	2133107	202	Y1_TSS_CDS_534	CP030980	+	2098151	202	mTSS	YE8081_02008	YEY1_01993	cycA	D-alanine/D-serine/glycine permease
8081_TSS_CDS_621	NC_008800.1	+	2133275	-15						lmTSS	YE8081_02009	YEY1_01992		tRNA-Lys(ctt)
					Y1_TSS_CDS_349	CP030980	+	1465023	26	mTSS		YEY1_01360		type 12 methyltransferase
8081_TSS_CDS_622	NC_008800.1	-	2139688	44	Y1_TSS_CDS_533	CP030980	+	2095490	48	mTSS	YE8081_02018	YEY1_01990	bioC	biotin biosynthesis protein BioC
8081_TSS_CDS_623	NC_008800.1	+	2139894	154						mTSS	YE8081_02019	YEY1_01989		putative exported protein
8081_TSS_CDS_624	NC_008800.1	-	2141026	70						mTSS	YE8081_02020	YEY1_01988		hypothetical protein
8081_TSS_CDS_625	NC_008800.1	+	2141073	28	Y1_TSS_CDS_532	CP030980	-	2094105	28	mTSS	YE8081_02021	YEY1_01987	amyA	alpha-amylase
8081_TSS_CDS_626	NC_008800.1	+	2143647	77	Y1_TSS_CDS_461	CP030980	-	1853735	77	mTSS	YE8081_02023	YEY1_01737	acnA	aconitate hydratase
8081_TSS_CDS_627	NC_008800.1	-	2147354	109	Y1_TSS_CDS_460	CP030980	+	1849987	109	mTSS	YE8081_02024	YEY1_01735	ribA	GTP cyclohydrolase II
8081_TSS_CDS_628	NC_008800.1	+	2148470	62						mTSS	YE8081_02026	YEY1_01733	yciS	hypothetical protein
8081_TSS_CDS_629	NC_008800.1	+	2148475	57		CP030980	-	1848580	57	mTSS	YE8081_02026	YEY1_01733	yciS	hypothetical protein
8081_TSS_CDS_630	NC_008800.1	+	2148507	25	Y1_TSS_CDS_459	CP030980	-	1848548	25	mTSS	YE8081_02026	YEY1_01733	yciS	hypothetical protein
8081_TSS_CDS_631	NC_008800.1	+	2153162	35	Y1_TSS_CDS_458	CP030980	-	1843929	35	mTSS	YE8081_02032	YEY1_01726	pyrF	orotidine 5_-phosphate decarboxylase
8081_TSS_CDS_632	NC_008800.1	+	2153953	-16						lmTSS	YE8081_02033	YEY1_01725	yciH	translation initiation factor SUI1
8081_TSS_CDS_633	NC_008800.1	-	2154800	50						mTSS	YE8081_02034	YEY1_01556	osmB	lipoprotein
8081_TSS_CDS_634	NC_008800.1	-	2154812	62						mTSS	YE8081_02034	YEY1_01556	osmB	lipoprotein
8081_TSS_CDS_635	NC_008800.1	+	2154830	357	Y1_TSS_CDS_409	CP030980	+	1672638	357	mTSS	YE8081_02035	YEY1_01557	araD-1	L-ribulose-5-phosphate 4-epimerase
8081_TSS_CDS_636	NC_008800.1	+	2154945	242	Y1_TSS_CDS_410	CP030980	+	1672753	242	mTSS	YE8081_02035	YEY1_01557	araD-1	L-ribulose-5-phosphate 4-epimerase
8081_TSS_CDS_637	NC_008800.1	+	2155179	8	Y1_TSS_CDS_411	CP030980	+	1672987	8	lmTSS	YE8081_02035	YEY1_01557	araD-1	L-ribulose-5-phosphate 4-epimerase
8081_TSS_CDS_638	NC_008800.1	-	2162825	38	Y1_TSS_CDS_412	CP030980	-	1680606	38	mTSS	YE8081_02041	YEY1_01563	rnb	exoribonuclease II
8081_TSS_CDS_639	NC_008800.1	+	2173048	37						mTSS	YE8081_02050	YEY1_01573		AraC family transcriptional regulator
8081_TSS_CDS_640	NC_008800.1	+	2173059	25	Y1_TSS_CDS_413	CP030980	+	1691099	25	mTSS	YE8081_02050	YEY1_01573		AraC family transcriptional regulator
					Y1_TSS_CDS_414	CP030980	+	1692533	115	mTSS	YE8081_02053	YEY1_01575		hypothetical protein
					Y1_TSS_CDS_415	CP030980	+	1692546	102	mTSS	YE8081_02053	YEY1_01575		hypothetical protein
					Y1_TSS_CDS_416	CP030980	-	1695939	44	mTSS	YE8081_02053	YEY1_01578	rnfA, rsxA	Na(+)-translocating NADH-quinone reductase subunit E
8081_TSS_CDS_641	NC_008800.1	-	2177361	62						mTSS	YE8081_02053	YEY1_01578	rnfA, rsxA	Na(+)-translocating NADH-quinone reductase subunit E
8081_TSS_CDS_642	NC_008800.1	-	2177404	105						mTSS	YE8081_02053	YEY1_01578	rnfA, rsxA	Na(+)-translocating NADH-quinone reductase subunit E
8081_TSS_CDS_643	NC_008800.1	-	2178155	63	Y1_TSS_CDS_417	CP030980	+	1696733	63	mTSS	YE8081_02054	YEY1_01579	ydgK	hypothetical protein
					Y1_TSS_CDS_418	CP030980	+	1708613	249	mTSS	YE8081_02061	YEY1_01588	araF	monosaccharide-transporting ATPase
8081_TSS_CDS_644	NC_008800.1	+	2193874	25	Y1_TSS_CDS_419	CP030980	+	1712572	24	mTSS	YE8081_02064	YEY1_01591	araC	DNA-binding transcriptional regulator AraC
8081_TSS_CDS_645	NC_008800.1	+	2194901	32	Y1_TSS_CDS_420	CP030980	+	1713598	32	mTSS	YE8081_02065	YEY1_01592	ydgJ	putative oxidoreductase
8081_TSS_CDS_646	NC_008800.1	-	2198359	32						mTSS	YE8081_02066	YEY1_01593	add	adenosine deaminase
8081_TSS_CDS_647	NC_008800.1	-	2205186	61						mTSS	YE8081_02072	YEY1_01599		hypothetical protein
					Y1_TSS_CDS_421	CP030980	-	1722020	113	mTSS	YE8081_02072	YEY1_01599		hypothetical protein
8081_TSS_CDS_648	NC_008800.1	-	2205292	167	Y1_TSS_CDS_422	CP030980	-	1722074	167	mTSS	YE8081_02072	YEY1_01599		hypothetical protein
8081_TSS_CDS_649	NC_008800.1	-	2210216	24						mTSS	YE8081_02076	YEY1_01606		hypothetical protein
					Y1_TSS_CDS_423	CP030980	-	1728559	35	mTSS	YE8081_02076	YEY1_01606		hypothetical protein
8081_TSS_CDS_650	NC_008800.1	-	2211926	110	Y1_TSS_CDS_424	CP030980	-	1730297	112	mTSS	YE8081_02078	YEY1_01608		putative membrane protein
8081_TSS_CDS_651	NC_008800.1	+	2213435	37	Y1_TSS_CDS_425	CP030980	+	1731804	37	mTSS	YE8081_02080	YEY1_01610	ynfL	LysR family transcriptional regulator
8081_TSS_CDS_652	NC_008800.1	+	2214550	54	Y1_TSS_CDS_427	CP030980	+	1732919	54	mTSS	YE8081_02081	YEY1_01611	mlc, dgsA	ROK family protein
8081_TSS_CDS_653	NC_008800.1	+	2215975	69	Y1_TSS_CDS_426	CP030980	+	1734344	69	mTSS	YE8081_02082	YEY1_01612	bioD-1	putative dithiobiotin synthetase
					Y1_TSS_CDS_428	CP030980	+	1734354	59	mTSS	YE8081_02082	YEY1_01612	bioD-1	putative dithiobiotin synthetase
8081_TSS_CDS_654	NC_008800.1	+	2216002	42						mTSS	YE8081_02082	YEY1_01612	bioD-1	putative dithiobiotin synthetase
8081_TSS_CDS_655	NC_008800.1	-	2218366	34	Y1_TSS_CDS_429	CP030980	-	1737315	33	mTSS	YE8081_02084	YEY1_01615		hypothetical protein
8081_TSS_CDS_656	NC_008800.1	-	2218862	67	Y1_TSS_CDS_430	CP030980	-	1731804	67	mTSS	YE8081_02085	YEY1_01616		hypothetical protein
8081_TSS_CDS_657	NC_008800.1	-	2220422	152						mTSS	YE8081_02088	YEY1_01619	ydfG	3-hydroxy acid dehydrogenase
8081_TSS_CDS_658	NC_008800.1	-	2223565	27						mTSS	YE8081_02092			Phage/CP030981 maintenance toxin/antidote system protein (antidote)
					Y1_TSS_CDS_431	CP030980	-	1741332	63	mTSS		YEY1_01623		hypothetical protein
8081_TSS_CDS_659	NC_008800.1	+	2226574	32	Y1_TSS_CDS_432	CP030980	+	1749476	32	mTSS	YE8081_02095	YEY1_01636		hypothetical protein
8081_TSS_CDS_660	NC_008800.1	+	2229296	45						mTSS	YE8081_02097	YEY1_01638	yghU	putative glutathione S-transferase YghU
8081_TSS_CDS_661	NC_008800.1	+	2235215	37						mTSS	YE8081_02105			putative lipoprotein
8081_TSS_CDS_662	NC_008800.1	+	2241085	200						mTSS	YE8081_02110			putative LysR-family transcriptional regulatory protein
8081_TSS_CDS_663	NC_008800.1	+	2241246	39						mTSS	YE8081_02110			putative LysR-family transcriptional regulatory protein
8081_TSS_CDS_664	NC_008800.1	+	2247597	39						mTSS	YE8081_02115	YEY1_01658		hypothetical protein
8081_TSS_CDS_665	NC_008800.1	+	2254632	294	Y1_TSS_CDS_433	CP030980	+	1779451	274	mTSS	YE8081_02118	YEY1_01663	ilvB	acetolactate synthase catalytic subunit
8081_TSS_CDS_666	NC_008800.1	-	2257723	33	Y1_TSS_CDS_434	CP030980	-	1782483	33	mTSS	YE8081_02120	YEY1_01665	yrfG-2, yigB-2, yihX-2	nucleotidase
8081_TSS_CDS_667	NC_008800.1	-	2260385	227	Y1_TSS_CDS_435	CP030980	-	1785161	227	mTSS	YE8081_02121	YEY1_01666		hypothetical protein
8081_TSS_CDS_668	NC_008800.1	-	2267597	139	Y1_TSS_CDS_436	CP030980	-	1790182	139	mTSS	YE8081_02127	YEY1_01673		short chain dehydrogenase
8081_TSS_CDS_669	NC_008800.1	-	2268210	63						mTSS	YE8081_02128	YEY1_01674	gyrI	DNA gyrase inhibitory protein
8081_TSS_CDS_670	NC_008800.1	-	2268822	60						mTSS	YE8081_02129	YEY1_01675	ybbK	putative protein YbbK
8081_TSS_CDS_671	NC_008800.1	+	2270073	68	Y1_TSS_CDS_437	CP030980	+	1792475	68		YE8081_02131	YEY1_01677	ogt	methylated-DNA--protein-cysteine methyltransferase
8081_TSS_CDS_672	NC_008800.1	+	2270086	56	Y1_TSS_CDS_438	CP030980	+	1792487	56	mTSS	YE8081_02131	YEY1_01677	ogt	methylated-DNA--protein-cysteine methyltransferase
8081_TSS_CDS_673	NC_008800.1	+	2270707	25	Y1_TSS_CDS_439	CP030980	+	1793109	25	mTSS	YE8081_02132	YEY1_01678	fnr	fumarate/nitrate reduction transcriptional regulator
8081_TSS_CDS_674	NC_008800.1	+	2270715	17	Y1_TSS_CDS_440	CP030980	+	1793117	17	mTSS	YE8081_02132	YEY1_01678	fnr	fumarate/nitrate reduction transcriptional regulator
8081_TSS_CDS_675	NC_008800.1	+	2271688	36						mTSS	YE8081_02133	YEY1_01679	upsE	universal stress protein UspE
8081_TSS_CDS_676	NC_008800.1	-	2275990	33	Y1_TSS_CDS_441	CP030980	-	1798519	33	mTSS	YE8081_02135	YEY1_01681	pntA	NAD(P) transhydrogenase subunit alpha
8081_TSS_CDS_677	NC_008800.1	-	2276039	82	Y1_TSS_CDS_442	CP030980	-	1798568	82
8081_TSS_CDS_678	NC_008800.1	+	2276327	163						mTSS	YE8081_02136	YEY1_01682	ydgH	hypothetical protein
8081_TSS_CDS_679	NC_008800.1	+	2276424	66	Y1_TSS_CDS_443	CP030980	+	1798953	67	mTSS	YE8081_02136	YEY1_01682	ydgH	hypothetical protein
8081_TSS_CDS_680	NC_008800.1	-	2278870	98	Y1_TSS_CDS_444	CP030980	-	1802211	98	mTSS	YE8081_02138	YEY1_01684		hypothetical protein
8081_TSS_CDS_681	NC_008800.1	-	2279930	158						mTSS	YE8081_02138	YEY1_01684		hypothetical protein
					Y1_TSS_CDS_445	CP030980	-	1812061	54	mTSS	YE8081_02146	YEY1_01693	hrpA	ATP-dependent RNA helicase HrpA
8081_TSS_CDS_682	NC_008800.1	-	2290495	80						mTSS	YE8081_02146	YEY1_01693	hrpA	ATP-dependent RNA helicase HrpA
8081_TSS_CDS_683	NC_008800.1	-	2291901	-9						lmTSS	YE8081_02148			hypothetical protein
8081_TSS_CDS_684	NC_008800.1	+	2292093	189						mTSS	YE8081_02149	YEY1_01694	acpD, azoR	azoreductase
					Y1_TSS_CDS_446	CP030980	+	1812310	42	mTSS	YE8081_02149	YEY1_01694	acpD, azoR	azoreductase
8081_TSS_CDS_685	NC_008800.1	+	2292257	25						mTSS	YE8081_02149	YEY1_01694	acpD, azoR	azoreductase
8081_TSS_CDS_686	NC_008800.1	-	2294052	24	Y1_TSS_CDS_447	CP030980	-	1813886	24	mTSS	YE8081_02152	YEY1_01696	ynbE	putative lipoprotein
8081_TSS_CDS_687	NC_008800.1	+	2296909	20	Y1_TSS_CDS_448	CP030980	+	1816743	20	mTSS	YE8081_02154	YEY1_01698	ldhA	NAD-binding D-isomer specific 2-hydroxyacid dehydrogenase
8081_TSS_CDS_688	NC_008800.1	-	2298413	40	Y1_TSS_CDS_449	CP030980	-	1818246	40	mTSS	YE8081_02155	YEY1_01699		putative lipoprotein
8081_TSS_CDS_689	NC_008800.1	+	2298419	193						mTSS	YE8081_02156	YEY1_01700	mgtC-2, yhiD	putative Mg(2+) transport ATPase
8081_TSS_CDS_690	NC_008800.1	+	2300016	74	Y1_TSS_CDS_450	CP030980	+	1819886	74	mTSS	YE8081_02158	YEY1_01702	nifJ	pyruvate flavodoxin/ferredoxin oxidoreductase domain-containing protein
8081_TSS_CDS_691	NC_008800.1	-	2308097	82						mTSS	YE8081_02161		arbG	beta-glucoside operon antiterminator
8081_TSS_CDS_692	NC_008800.1	+	2308275	49						mTSS	YE8081_02162	YEY1_01704	ttcA	C32 tRNA thiolase
					Y1_TSS_CDS_451	CP030980	+	1824633	-15	lmTSS	YE8081_02162	YEY1_01704	ttcA	C32 tRNA thiolase
8081_TSS_CDS_693	NC_008800.1	-	2310597	5	Y1_TSS_CDS_452	CP030980	-	1826962	5	lmTSS	YE8081_02164	YEY1_01706	zntB	zinc transporter
					Y1_TSS_CDS_453	CP030980	+	1829078	98	mTSS	YE8081_02166	YEY1_01707	mppA, oppA	extracellular solute-binding protein family 5
8081_TSS_CDS_694	NC_008800.1	+	2313242	21						mTSS	YE8081_02167	YEY1_01708	mpaA	murein peptide amidase A
8081_TSS_CDS_695	NC_008800.1	+	2315060	31	Y1_TSS_CDS_454	CP030980	+	1831063	31	mTSS	YE8081_02169	YEY1_01710	tpx	thiol peroxidase
8081_TSS_CDS_696	NC_008800.1	-	2317331	37	Y1_TSS_CDS_455	CP030980	-	1833458	37	mTSS	YE8081_02170	YEY1_01711	tyrR	DNA-binding transcriptional regulator TyrR
8081_TSS_CDS_697	NC_008800.1	+	2317505	109						mTSS	YE8081_02171	YEY1_01712	NA_230	hypothetical protein
8081_TSS_CDS_698	NC_008800.1	+	2317590	24	Y1_TSS_CDS_456	CP030980	+	1833718	23	mTSS	YE8081_02171	YEY1_01712	NA_230	hypothetical protein
					Y1_TSS_CDS_457	CP030980	-	1838428	55	mTSS	YE8081_02178	YEY1_01719	pspA	phage shock protein PspA
8081_TSS_CDS_699	NC_008800.1	-	2333915	24	Y1_TSS_CDS_408	CP030980	+	1662593	24	mTSS	YE8081_02190	YEY1_01547	oxyR	DNA-binding transcriptional regulator OxyR
8081_TSS_CDS_700	NC_008800.1	-	2334046	155						mTSS	YE8081_02190	YEY1_01547	oxyR	DNA-binding transcriptional regulator OxyR
					Y1_TSS_CDS_407	CP030980	+	1662381	236	mTSS	YE8081_02190	YEY1_01547	oxyR	DNA-binding transcriptional regulator OxyR
8081_TSS_CDS_701	NC_008800.1	+	2334334	96	Y1_TSS_CDS_406	CP030980	-	1662174	96	mTSS	YE8081_02191	YEY1_01546	tppB	putative tripeptide transporter permease
8081_TSS_CDS_702	NC_008800.1	-	2336586	22						mTSS	YE8081_02192	YEY1_01545		hypothetical protein
					Y1_TSS_CDS_405	CP030980	+	1659759	56	mTSS	YE8081_02192	YEY1_01545		hypothetical protein
8081_TSS_CDS_703	NC_008800.1	+	2336706	79	Y1_TSS_CDS_404	CP030980	-	1659672	79	mTSS	YE8081_02193	YEY1_01544		hypothetical protein
					Y1_TSS_CDS_403	CP030980	-	1658855	38	mTSS	YE8081_02194	YEY1_01543		hypothetical protein
8081_TSS_CDS_704	NC_008800.1	+	2337536	25	Y1_TSS_CDS_402	CP030980	-	1658842	25	mTSS	YE8081_02194	YEY1_01543		hypothetical protein
					Y1_TSS_CDS_401	CP030980	+	1655478	25	mTSS	YE8081_02197	YEY1_01540	tyrS	tyrosyl-tRNA synthetase
8081_TSS_CDS_705	NC_008800.1	-	2341807	29						mTSS	YE8081_02198	YEY1_01542	pdxH	pyridoxamine 5'-phosphate oxidase
8081_TSS_CDS_706	NC_008800.1	+	2343832	168	Y1_TSS_CDS_400	CP030980	-	1652864	168	mTSS	YE8081_02201	YEY1_01535	slyB-2	17 kDa surface antigen
8081_TSS_CDS_707	NC_008800.1	+	2343915	85	Y1_TSS_CDS_399	CP030980	-	1652781	85	mTSS	YE8081_02201	YEY1_01535	slyB-2	17 kDa surface antigen
8081_TSS_CDS_708	NC_008800.1	+	2343995	5						lmTSS	YE8081_02201	YEY1_01535	slyB-2	17 kDa surface antigen
					Y1_TSS_CDS_398	CP030980	+	1651600	77	mTSS	YE8081_02202	YEY1_01534	rovA, slyA	MarR family transcriptional regulator
8081_TSS_CDS_709	NC_008800.1	-	2345118	98	Y1_TSS_CDS_397	CP030980	+	1651579	98	mTSS	YE8081_02202	YEY1_01534	rovA, slyA	MarR family transcriptional regulator
8081_TSS_CDS_710	NC_008800.1	-	2349274	25	Y1_TSS_CDS_396	CP030980	+	1647423	25	mTSS	YE8081_02206	YEY1_01530		aldo/keto reductase
8081_TSS_CDS_711	NC_008800.1	+	2349886	22						mTSS	YE8081_02208	YEY1_01528	eptA	putative cell division protein
8081_TSS_CDS_712	NC_008800.1	+	2351671	0	Y1_TSS_CDS_395	CP030980	-	1645028	0	lmTSS	YE8081_02209	YEY1_01527	nemR	transcriptional regulator TetR family
8081_TSS_CDS_713	NC_008800.1	+	2353576	53	Y1_TSS_CDS_394	CP030980	-	1643124	53	mTSS	YE8081_02211	YEY1_01525	gloA	lactoylglutathione lyase
8081_TSS_CDS_714	NC_008800.1	+	2354122	-10	Y1_TSS_CDS_393	CP030980	-	1640960	-10	lmTSS	YE8081_02212	YEY1_01523	rnt	ribonuclease T
8081_TSS_CDS_715	NC_008800.1	-	2355447	34	Y1_TSS_CDS_392	CP030980	+	1638194	34	mTSS	YE8081_02213	YEY1_01521	grxD	monothiol glutaredoxin
8081_TSS_CDS_716	NC_008800.1	-	2355487	74	Y1_TSS_CDS_391	CP030980	+	1638154	74	mTSS	YE8081_02213	YEY1_01521	grxD	monothiol glutaredoxin
8081_TSS_CDS_717	NC_008800.1	-	2355586	173	Y1_TSS_CDS_390	CP030980	+	1638055	173	mTSS	YE8081_02213	YEY1_01521	grxD	monothiol glutaredoxin
8081_TSS_CDS_718	NC_008800.1	+	2355764	83						mTSS	YE8081_02214	YEY1_01520	ydhO	NLP/P60 protein
					Y1_TSS_CDS_389	CP030980	-	1637877	38	mTSS	YE8081_02214	YEY1_01520	ydhO	NLP/P60 protein
8081_TSS_CDS_719	NC_008800.1	+	2356902	86	Y1_TSS_CDS_388	CP030980	-	1636739	86	mTSS	YE8081_02215	YEY1_01519	sodB	superoxide dismutase
8081_TSS_CDS_720	NC_008800.1	+	2366650	35	Y1_TSS_CDS_387	CP030980	-	1627094	35	mTSS	YE8081_02227	YEY1_01508	pykF	pyruvate kinase
8081_TSS_CDS_721	NC_008800.1	+	2368379	38	Y1_TSS_CDS_386	CP030980	-	1625365	38	mTSS	YE8081_02228	YEY1_01507	lpp	LPP repeat-containing protein
8081_TSS_CDS_722	NC_008800.1	-	2370024	72	Y1_TSS_CDS_385	CP030980	+	1623719	72	mTSS	YE8081_02229	YEY1_01506	ycfS	ErfK/YbiS/YcfS/YnhG family protein
8081_TSS_CDS_723	NC_008800.1	-	2376117	61	Y1_TSS_CDS_384	CP030980	+	1617722	61	mTSS	YE8081_02235	YEY1_01500	sufA	iron-sulfur cluster assembly scaffold protein
8081_TSS_CDS_724	NC_008800.1	-	2385005	112						mTSS	YE8081_02240	YEY1_01495	ppsA	phosphoenolpyruvate synthase
8081_TSS_CDS_725	NC_008800.1	+	2386176	52	Y1_TSS_CDS_383	CP030980	-	1607560	51	mTSS	YE8081_02242	YEY1_01493	aroH	phospho-2-dehydro-3-deoxyheptonate aldolase
8081_TSS_CDS_726	NC_008800.1	-	2394462	27						mTSS	YE8081_02247	YEY1_01488	lplA	lipoate-protein ligase A
8081_TSS_CDS_727	NC_008800.1	-	2395538	103	Y1_TSS_CDS_382	CP030980	+	1598519	103	mTSS	YE8081_02248	YEY1_01487	nlpC	NLP/P60 protein
8081_TSS_CDS_728	NC_008800.1	-	2403231	30	Y1_TSS_CDS_381	CP030980	+	1590856	29	mTSS	YE8081_02255	YEY1_01480	arnB, pmrH	UDP-4-amino-4-deoxy-L-arabinose--oxoglutarate aminotransferase
8081_TSS_CDS_729	NC_008800.1	-	2404937	52	Y1_TSS_CDS_379	CP030980	+	1589150	51	mTSS	YE8081_02257	YEY1_01478	btuE	putative glutathione peroxidase
8081_TSS_CDS_730	NC_008800.1	-	2409949	64	Y1_TSS_CDS_380	CP030980	+	1589137	64	mTSS	YE8081_02257	YEY1_01478	btuE	putative glutathione peroxidase
8081_TSS_CDS_731	NC_008800.1	-	2408841	165						mTSS	YE8081_02260	YEY1_01739	cysB	transcriptional regulator CysB
					Y1_TSS_CDS_463	CP030980	-	1856636	380	mTSS	YE8081_02260	YEY1_01739	cysB	transcriptional regulator CysB
8081_TSS_CDS_732	NC_008800.1	-	2412097	246						mTSS	YE8081_02261	YEY1_01740	topA	DNA topoisomerase I
8081_TSS_CDS_733	NC_008800.1	+	2412244	48	Y1_TSS_CDS_464	CP030980	+	1859823	48	mTSS	YE8081_02262	YEY1_01741	yciN	hypothetical protein
8081_TSS_CDS_734	NC_008800.1	-	2415039	36	Y1_TSS_CDS_465	CP030980	-	1861308	36	mTSS	YE8081_02264	YEY1_01742	sohB	putative periplasmic protease
					Y1_TSS_CDS_466	CP030980	+	1873756	140	mTSS	YE8081_02277	YEY1_01756		transport-associated
8081_TSS_CDS_735	NC_008800.1	+	2426956	39						mTSS	YE8081_02277	YEY1_01756		transport-associated
8081_TSS_CDS_736	NC_008800.1	+	2428573	67	Y1_TSS_CDS_467	CP030980	+	1875201	67	mTSS	YE8081_02279	YEY1_01758		hypothetical protein
8081_TSS_CDS_737	NC_008800.1	+	2429065	34	Y1_TSS_CDS_468	CP030980	+	1875692	34	mTSS	YE8081_02280	YEY1_01759	yciC	hypothetical protein
8081_TSS_CDS_738	NC_008800.1	-	2431698	31	Y1_TSS_CDS_469	CP030980	-	1878310	31	mTSS	YE8081_02281	YEY1_01760		sulfate transporter
8081_TSS_CDS_739	NC_008800.1	+	2431828	70	Y1_TSS_CDS_470	CP030980	+	1878440	70	mTSS	YE8081_02282	YEY1_01761	ispZ	intracellular septation protein A
8081_TSS_CDS_740	NC_008800.1	+	2431875	23						mTSS	YE8081_02282	YEY1_01761	ispZ	intracellular septation protein A
8081_TSS_CDS_741	NC_008800.1	-	2433808	21	Y1_TSS_CDS_471	CP030980	-	1880426	21	mTSS	YE8081_02284	YEY1_01763	tonB-1	transporter
8081_TSS_CDS_742	NC_008800.1	+	2434042	53	Y1_TSS_CDS_472	CP030980	+	1880662	52	mTSS	YE8081_02285	YEY1_01764	yciI	hypothetical protein
8081_TSS_CDS_743	NC_008800.1	+	2436663	137	Y1_TSS_CDS_473	CP030980	+	1883279	137	mTSS	YE8081_02288	YEY1_01768	cls	cardiolipin synthetase
8081_TSS_CDS_744	NC_008800.1	+	2438365	30	Y1_TSS_CDS_474	CP030980	+	1884981	30	mTSS	YE8081_02289	YEY1_01769		dsDNA-mimic protein
8081_TSS_CDS_745	NC_008800.1	-	2446712	405						mTSS	YE8081_02295	YEY1_01775	oppA	extracellular solute-binding protein
8081_TSS_CDS_746	NC_008800.1	-	2448093	211	Y1_TSS_CDS_475	CP030980	-	1894518	211	mTSS	YE8081_02296	YEY1_01776	ychE	hypothetical protein
8081_TSS_CDS_747	NC_008800.1	+	2448350	233	Y1_TSS_CDS_476	CP030980	+	1894775	233	mTSS	YE8081_02297	YEY1_01777	adhE	bifunctional acetaldehyde-CoA/alcohol dehydrogenase
8081_TSS_CDS_748	NC_008800.1	+	2448423	160	Y1_TSS_CDS_477	CP030980	+	1894849	159	mTSS	YE8081_02297	YEY1_01777	adhE	bifunctional acetaldehyde-CoA/alcohol dehydrogenase
8081_TSS_CDS_749	NC_008800.1	+	2448552	31	Y1_TSS_CDS_478	CP030980	+	1894977	31	mTSS	YE8081_02297	YEY1_01777	adhE	bifunctional acetaldehyde-CoA/alcohol dehydrogenase
8081_TSS_CDS_750	NC_008800.1	+	2448566	17						mTSS	YE8081_02297	YEY1_01777	adhE	bifunctional acetaldehyde-CoA/alcohol dehydrogenase
8081_TSS_CDS_751	NC_008800.1	+	2453073	37	Y1_TSS_CDS_479	CP030980	+	1899496	37	mTSS	YE8081_02300	YEY1_01779	hns	global DNA-binding transcriptional dual regulator H-NS
8081_TSS_CDS_752	NC_008800.1	-	2455392	120						mTSS	YE8081_02301	YEY1_01780	ugd	nucleotide sugar dehydrogenase
					Y1_TSS_CDS_480	CP030980	-	1901817	140	mTSS	YE8081_02301	YEY1_01780	ugd	nucleotide sugar dehydrogenase
8081_TSS_CDS_753	NC_008800.1	-	2456614	24	Y1_TSS_CDS_481	CP030980	-	1903039	23	mTSS	YE8081_02302	YEY1_01782	rssB	response regulator of RpoS
8081_TSS_CDS_754	NC_008800.1	-	2457749	155	Y1_TSS_CDS_482	CP030980	-	1904176	156	mTSS	YE8081_02303	YEY1_01783		putative exported protein
8081_TSS_CDS_755	NC_008800.1	+	2458873	90	Y1_TSS_CDS_483	CP030980	+	1905304	90	mTSS	YE8081_02305	YEY1_01785		hypothetical protein
8081_TSS_CDS_756	NC_008800.1	+	2460480	53	Y1_TSS_CDS_484	CP030980	+	1906911	53	mTSS	YE8081_02307	YEY1_01787		tRNA-Tyr(gta)
8081_TSS_CDS_757	NC_008800.1	+	2463056	30	Y1_TSS_CDS_485	CP030980	+	1908957	30	mTSS	YE8081_02313	YEY1_01790	xthA	exonuclease III
8081_TSS_CDS_758	NC_008800.1	-	2467711	39						mTSS	YE8081_02317	YEY1_01794	selD	selenophosphate synthetase
8081_TSS_CDS_759	NC_008800.1	+	2468690	26	Y1_TSS_CDS_486	CP030980	+	1914623	26	mTSS	YE8081_02319	YEY1_01796	sppA	protease 4
8081_TSS_CDS_760	NC_008800.1	-	2473371	42	Y1_TSS_CDS_487	CP030980	-	1920816	42	mTSS	YE8081_02323	YEY1_01801	msrB	methionine sulfoxide reductase B
8081_TSS_CDS_761	NC_008800.1	+	2473418	259						mTSS	YE8081_02324	YEY1_01802	gapA	glyceraldehyde-3-phosphate dehydrogenase
8081_TSS_CDS_762	NC_008800.1	+	2473431	246						mTSS	YE8081_02324	YEY1_01802	gapA	glyceraldehyde-3-phosphate dehydrogenase
8081_TSS_CDS_763	NC_008800.1	+	2473521	156	Y1_TSS_CDS_488	CP030980	+	1920966	156	mTSS	YE8081_02324	YEY1_01802	gapA	glyceraldehyde-3-phosphate dehydrogenase
8081_TSS_CDS_764	NC_008800.1	+	2473641	36	Y1_TSS_CDS_489	CP030980	+	1921086	36	mTSS	YE8081_02324	YEY1_01802	gapA	glyceraldehyde-3-phosphate dehydrogenase
8081_TSS_CDS_765	NC_008800.1	-	2475874	19						mTSS	YE8081_02326			hypothetical protein
8081_TSS_CDS_766	NC_008800.1	-	2475939	84						mTSS	YE8081_02326			hypothetical protein
8081_TSS_CDS_767	NC_008800.1	+	2476227	47						mTSS	YE8081_02327	YEY1_01803	yeaD	aldose 1-epimerase
8081_TSS_CDS_768	NC_008800.1	-	2479528	33	Y1_TSS_CDS_490	CP030980	-	1924123	33	mTSS	YE8081_02329	YEY1_01804	mipA	MltA-interacting MipA family protein
8081_TSS_CDS_769	NC_008800.1	+	2486175	69	Y1_TSS_CDS_491	CP030980	+	1930635	69	mTSS	YE8081_02335	YEY1_01810		PAS/PAC sensor-containing diguanylate cyclase/phosphodiesterase
					Y1_TSS_CDS_492	CP030980	+	1934473	124	mTSS	YE8081_02337	YEY1_01812	bcr-1	Bcr/CflA subfamily drug resistance transporter
8081_TSS_CDS_770	NC_008800.1	-	2497096	41	Y1_TSS_CDS_493	CP030980	-	1941550	41	mTSS	YE8081_02341	YEY1_01816	fadR	fatty acid metabolism regulator
8081_TSS_CDS_771	NC_008800.1	+	2502005	31						mTSS	YE8081_02346	YEY1_02295		hypothetical protein
8081_TSS_CDS_772	NC_008800.1	+	2503069	30						mTSS	YE8081_02348			hypothetical phage protein
8081_TSS_CDS_773	NC_008800.1	+	2510575	80						mTSS	YE8081_02355			hypothetical phage protein
8081_TSS_CDS_774	NC_008800.1	-	2512732	32						mTSS	YE8081_02359			phage-related membrane protein
8081_TSS_CDS_775	NC_008800.1	-	2513994	98						mTSS	YE8081_02361			hypothetical phage protein
8081_TSS_CDS_776	NC_008800.1	-	2515739	27						mTSS	YE8081_02364		tonB-1	transporter
8081_TSS_CDS_777	NC_008800.1	+	2542568	0						lmTSS	YE8081_02404			helix-turn-helix family protein
8081_TSS_CDS_778	NC_008800.1	-	2544397	20						mTSS	YE8081_02406			hypothetical phage protein
8081_TSS_CDS_779	NC_008800.1	-	2544491	114						mTSS	YE8081_02406			hypothetical phage protein
8081_TSS_CDS_780	NC_008800.1	+	2544632	31						mTSS	YE8081_02407			hypothetical phage protein
8081_TSS_CDS_781	NC_008800.1	+	2558340	150	Y1_TSS_CDS_494	CP030980	+	1950430	150	mTSS	YE8081_02429	YEY1_01828	minC	septum formation inhibitor
8081_TSS_CDS_782	NC_008800.1	+	2558421	69	Y1_TSS_CDS_495	CP030980	+	1950511	69	mTSS	YE8081_02429	YEY1_01828	minC	septum formation inhibitor
8081_TSS_CDS_783	NC_008800.1	-	2561623	76						mTSS	YE8081_02432	YEY1_01831	rnd	ribonuclease D
8081_TSS_CDS_784	NC_008800.1	-	2565128	38	Y1_TSS_CDS_496	CP030980	-	1957205	38	mTSS	YE8081_02435	YEY1_01834	yeaZ, tsaB	peptidase M22 glycoprotease
8081_TSS_CDS_785	NC_008800.1	+	2567163	35	Y1_TSS_CDS_497	CP030980	+	1959240	35	mTSS	YE8081_02437	YEY1_01836	yoaB	endoribonuclease L-PSP
8081_TSS_CDS_786	NC_008800.1	-	2569469	101						mTSS	YE8081_02439	YEY1_01838	mdtJ	small multidrug resistance protein
					Y1_TSS_CDS_498	CP030980	-	1960710	236	mTSS	YE8081_02439	YEY1_01838	mdtJ	small multidrug resistance protein
8081_TSS_CDS_787	NC_008800.1	-	2568672	304						mTSS	YE8081_02439	YEY1_01838	mdtJ	small multidrug resistance protein
					Y1_TSS_CDS_499	CP030980	-	1960843	369		YE8081_02439	YEY1_01838	mdtJ	small multidrug resistance protein
8081_TSS_CDS_788	NC_008800.1	-	2568785	417						mTSS	YE8081_02439	YEY1_01838	mdtJ	small multidrug resistance protein
8081_TSS_CDS_789	NC_008800.1	-	2569714	106	Y1_TSS_CDS_500	CP030980	-	1961906	106	mTSS	YE8081_02440	YEY1_01839	eda	keto-hydroxyglutarate-aldolase/keto-deoxy-phosphogluconate aldolase
8081_TSS_CDS_790	NC_008800.1	+	2571639	43	Y1_TSS_CDS_501	CP030980	+	1963882	43	mTSS	YE8081_02442	YEY1_01841	hexR	DNA-binding transcriptional regulator HexR
8081_TSS_CDS_791	NC_008800.1	-	2577690	29	Y1_TSS_CDS_502	CP030980	-	1971754	29	mTSS	YE8081_02446	YEY1_01846	znuA	high-affinity zinc transporter periplasmic protein
8081_TSS_CDS_792	NC_008800.1	+	2577708	29	Y1_TSS_CDS_503	CP030980	+	1971772	29	mTSS	YE8081_02447	YEY1_01847	znuC	high-affinity zinc transporter ATPase
8081_TSS_CDS_793	NC_008800.1	-	2587362	361						mTSS	YE8081_02456	YEY1_01855	aspS	aspartyl-tRNA synthetase
8081_TSS_CDS_794	NC_008800.1	+	2588161	32						mTSS	YE8081_02458	YEY1_01857		hypothetical protein
8081_TSS_CDS_795	NC_008800.1	+	2589170	30	Y1_TSS_CDS_504	CP030980	+	1983216	30	mTSS	YE8081_02459	YEY1_01858	yecN	hypothetical protein
					Y1_TSS_CDS_358	CP030980	+	1514526	191	mTSS	YE8081_02462	YEY1_01402	cutC	copper homeostasis protein CutC
8081_TSS_CDS_796	NC_008800.1	+	2593416	134	Y1_TSS_CDS_357	CP030980	-	1513681	134	mTSS	YE8081_02464	YEY1_01400	argS	arginyl-tRNA synthetase
8081_TSS_CDS_797	NC_008800.1	-	2604144	110	Y1_TSS_CDS_511	CP030980	-	2031202	111	mTSS	YE8081_02467	YEY1_01899	mviN	integral membrane protein MviN
					Y1_TSS_CDS_512	CP030980	+	2033994	97	mTSS	YE8081_02471	YEY1_01903		hypothetical protein
8081_TSS_CDS_798	NC_008800.1	+	2606936	41						mTSS	YE8081_02471	YEY1_01903		hypothetical protein
8081_TSS_CDS_799	NC_008800.1	-	2608124	27	Y1_TSS_CDS_513	CP030980	-	2035180	26	mTSS	YE8081_02473	YEY1_01904		putative inner membrane protein
8081_TSS_CDS_800	NC_008800.1	+	2608758	16	Y1_TSS_CDS_514	CP030980	+	2035813	16	mTSS	YE8081_02474	YEY1_01905	mdtH	multidrug resistance protein MdtH
8081_TSS_CDS_801	NC_008800.1	+	2610155	42						mTSS	YE8081_02475	YEY1_01906	yceB	hypothetical protein
8081_TSS_CDS_802	NC_008800.1	-	2613275	24	Y1_TSS_CDS_515	CP030980	-	2040327	24	mTSS	YE8081_02478	YEY1_01909	serA-2	NAD-binding D-isomer specific 2-hydroxyacid dehydrogenase
					Y1_TSS_CDS_516	CP030980	+	2040480	42	mTSS	YE8081_02479	YEY1_01910		tRNA-Ser(gga)
8081_TSS_CDS_803	NC_008800.1	+	2614766	28	Y1_TSS_CDS_517	CP030980	+	2041796	28	mTSS	YE8081_02481	YEY1_01912		tRNA-Ser(gga)
8081_TSS_CDS_804	NC_008800.1	-	2616183	111						mTSS	YE8081_02482	YEY1_01913	hmsT	diguanylate cyclase
8081_TSS_CDS_805	NC_008800.1	-	2616214	142						mTSS	YE8081_02482	YEY1_01913	hmsT	diguanylate cyclase
8081_TSS_CDS_806	NC_008800.1	-	2623895	45	Y1_TSS_CDS_518	CP030980	-	2051147	45	mTSS	YE8081_02489	YEY1_01921	hemA	glutamyl-tRNA reductase
8081_TSS_CDS_807	NC_008800.1	+	2623984	171	Y1_TSS_CDS_519	CP030980	+	2051236	172	mTSS	YE8081_02490	YEY1_01922	lolB	outer membrane lipoprotein LolB
8081_TSS_CDS_808	NC_008800.1	+	2627523	90	Y1_TSS_CDS_520	CP030980	-	2054908	90	mTSS	YE8081_02493	YEY1_01926	ychH	hypothetical protein
8081_TSS_CDS_809	NC_008800.1	+	2627733	32	Y1_TSS_CDS_521	CP030980	+	2055119	31	mTSS	YE8081_02494	YEY1_01927	pth	peptidyl-tRNA hydrolase
8081_TSS_CDS_810	NC_008800.1	+	2629068	71	Y1_TSS_CDS_522	CP030980	+	2056453	71	mTSS	YE8081_02496	YEY1_01929	engD, ychF	GTP-dependent nucleic acid-binding protein EngD
8081_TSS_CDS_811	NC_008800.1	+	2631647	30	Y1_TSS_CDS_523	CP030980	+	2059033	30	mTSS	YE8081_02498	YEY1_01931	gcvA	DNA-binding transcriptional activator GcvA
					Y1_TSS_CDS_505	CP030980	-	1987613	38	mTSS	YE8081_02505	YEY1_01862	agaR	DeoR family transcriptional regulator
8081_TSS_CDS_812	NC_008800.1	-	2637868	117						mTSS	YE8081_02505	YEY1_01862	agaR	DeoR family transcriptional regulator
8081_TSS_CDS_813	NC_008800.1	+	2637955	47						mTSS	YE8081_02506	YEY1_01868	agaS	AgaS family sugar isomerase
8081_TSS_CDS_814	NC_008800.1	+	2639175	65						mTSS	YE8081_02508	YEY1_01870	nlpD	lipoprotein NlpD
					Y1_TSS_CDS_506	CP030980	+	1994271	55	mTSS	YE8081_02508	YEY1_01870	nlpD	lipoprotein NlpD
8081_TSS_CDS_815	NC_008800.1	-	2645406	71						mTSS	YE8081_02516	YEY1_01877	hutF	N-formimino-L-glutamate deiminase
8081_TSS_CDS_816	NC_008800.1	+	2645455	29						mTSS	YE8081_02517	YEY1_01878	hutC	histidine utilization repressor
8081_TSS_CDS_817	NC_008800.1	+	2646345	42	Y1_TSS_CDS_507	CP030980	+	2002753	42	mTSS	YE8081_02518	YEY1_01879	hutI	imidazolonepropionase
8081_TSS_CDS_818	NC_008800.1	-	2658688	42	Y1_TSS_CDS_508	CP030980	-	2018185	42	mTSS	YE8081_02526	YEY1_01890		GntR family transcriptional regulator
8081_TSS_CDS_819	NC_008800.1	-	2658692	46						mTSS	YE8081_02526	YEY1_01890		GntR family transcriptional regulator
8081_TSS_CDS_820	NC_008800.1	+	2665953	67	Y1_TSS_CDS_509	CP030980	+	2027003	67	mTSS	YE8081_02532	YEY1_01897		hypothetical protein
8081_TSS_CDS_821	NC_008800.1	+	2666989	87	Y1_TSS_CDS_510	CP030980	+	2028040	87	mTSS	YE8081_02533	YEY1_01898	chaA	calcium/sodium:proton antiporter
8081_TSS_CDS_822	NC_008800.1	-	2669483	410	Y1_TSS_CDS_356	CP030980	+	1508920	407	mTSS	YE8081_02534	YEY1_01398	phoH	putative phosphate starvation-inducible protein
8081_TSS_CDS_823	NC_008800.1	-	2670376	63	Y1_TSS_CDS_355	CP030980	+	1508027	64	mTSS	YE8081_02535	YEY1_01397		N-acetyltransferase GCN5
8081_TSS_CDS_824	NC_008800.1	-	2676936	115						mTSS	YE8081_02539	YEY1_01393	hmsH, pgaA	outer membrane protein
8081_TSS_CDS_825	NC_008800.1	-	2679560	25	Y1_TSS_CDS_354	CP030980	+	1498866	25	mTSS	YE8081_02541	YEY1_01390	fhuF	ferric hydroximate transport ferric iron reductase
8081_TSS_CDS_826	NC_008800.1	-	2697331	92						mTSS	YE8081_02558	YEY1_01373		Hrp-dependent type III effector protein
8081_TSS_CDS_827	NC_008800.1	+	2697543	49						mTSS	YE8081_02559	YEY1_01372	ygbI	DeoR family transcriptional regulator
8081_TSS_CDS_828	NC_008800.1	+	2697548	44	Y1_TSS_CDS_353	CP030980	-	1480710	44	mTSS	YE8081_02559	YEY1_01372	ygbI	DeoR family transcriptional regulator
8081_TSS_CDS_829	NC_008800.1	+	2703445	128	Y1_TSS_CDS_352	CP030980	-	1474671	128	mTSS	YE8081_02563	YEY1_01368	ansP	amino acid permease-associated region
					Y1_TSS_CDS_351	CP030980	-	1474597	54	mTSS	YE8081_02563	YEY1_01368	ansP	amino acid permease-associated region
8081_TSS_CDS_830	NC_008800.1	+	2706108	37						mTSS	YE8081_02566	YEY1_01366		ROK family protein
8081_TSS_CDS_831	NC_008800.1	+	2708650	123	Y1_TSS_CDS_350	CP030980	-	1469756	121	mTSS	YE8081_02568	YEY1_01364	ybhA-1, ybjI-1, yidA-1, yigL -1	sugar phosphatase
					Y1_TSS_CDS_538	CP030980	-	2125206	31	mTSS	YE8081_02571	YEY1_02019	fliY	cystine transporter subunit
					Y1_TSS_CDS_539	CP030980	-	2126440	154	mTSS	YE8081_02572	YEY1_02020	dcyD, yedO	D-cysteine desulfhydrase
8081_TSS_CDS_832	NC_008800.1	-	2713239	189						mTSS	YE8081_02572	YEY1_02020	dcyD, yedO	D-cysteine desulfhydrase
8081_TSS_CDS_833	NC_008800.1	-	2714743	27	Y1_TSS_CDS_540	CP030980	-	2127979	27	mTSS	YE8081_02574	YEY1_02022	fliA	flagellar biosynthesis sigma factor
8081_TSS_CDS_834	NC_008800.1	-	2720060	66						mTSS	YE8081_02578	YEY1_02024	fliC	flagellin
8081_TSS_CDS_835	NC_008800.1	+	2722690	26	Y1_TSS_CDS_541	CP030980	+	2133341	26	mTSS	YE8081_02582	YEY1_02028		AraC family transcriptional regulator
					Y1_TSS_CDS_542	CP030980	+	2138499	32	mTSS		YEY1_02031		hypothetical protein
8081_TSS_CDS_836	NC_008800.1	-	2729349	32	Y1_TSS_CDS_543	CP030980	-	2140450	32	mTSS	YE8081_02586	YEY1_02034		putative membrane protein
8081_TSS_CDS_837	NC_008800.1	-	2730884	96	Y1_TSS_CDS_544	CP030980	-	2141644	96	mTSS	YE8081_02587	YEY1_02035	fliE-2	flagellar hook-basal body protein FliE
8081_TSS_CDS_838	NC_008800.1	+	2730988	129						mTSS	YE8081_02588	YEY1_02036	fliF-2	flagellar MS-ring protein
8081_TSS_CDS_839	NC_008800.1	+	2737881	86						mTSS	YE8081_02594	YEY1_02042	fliL	flagellar basal body-associated protein FliL
8081_TSS_CDS_840	NC_008800.1	-	2753496	27	Y1_TSS_CDS_545	CP030980	-	2164021	27	mTSS	YE8081_02594	YEY1_02059	flgB-2	flagellar basal body rod protein FlgB
8081_TSS_CDS_841	NC_008800.1	+	2753603	56	Y1_TSS_CDS_546	CP030980	+	2164128	56	mTSS	YE8081_02612	YEY1_02060	flgA-2	flagellar basal body P-ring biosynthesis protein FlgA
8081_TSS_CDS_842	NC_008800.1	-	2757902	103						mTSS	YE8081_02615	YEY1_02063	invA	invasin
8081_TSS_CDS_843	NC_008800.1	-	2762029	68						mTSS	YE8081_02619	YEY1_02068	flhB-2	flagellar biosynthetic protein FlhB
8081_TSS_CDS_844	NC_008800.1	+	2778003	25	Y1_TSS_CDS_547	CP030980	+	2189860	25	mTSS	YE8081_02633	YEY1_02082	uspA	UspA domain-containing protein
8081_TSS_CDS_845	NC_008800.1	-	2783665	342	Y1_TSS_CDS_548	CP030980	-	2195526	341	mTSS	YE8081_02636	YEY1_02085	mgtC-1	MgtC/SapB transporter
					Y1_TSS_CDS_549	CP030980	-	2198937	19	mTSS	YE8081_02639	YEY1_02089	dsrB	hypothetical protein
					Y1_TSS_CDS_550	CP030980	-	2198942	24	mTSS	YE8081_02639	YEY1_02089	dsrB	hypothetical protein
8081_TSS_CDS_846	NC_008800.1	-	2787170	-1	Y1_TSS_CDS_551	CP030980	-	2199564	-1	lmTSS	YE8081_02641	YEY1_02091		cspA
8081_TSS_CDS_847	NC_008800.1	+	2795096	30	Y1_TSS_CDS_552	CP030980	+	2206620	30	mTSS	YE8081_02649	YEY1_02097	lrp-1	AsnC family transcriptional regulator
8081_TSS_CDS_848	NC_008800.1	+	2796697	87	Y1_TSS_CDS_553	CP030980	+	2208218	87	mTSS	YE8081_02651	YEY1_02100		hypothetical protein
8081_TSS_CDS_849	NC_008800.1	+	2800252	23	Y1_TSS_CDS_554	CP030980	+	2211761	22	mTSS	YE8081_02654	YEY1_02103		hypothetical protein
8081_TSS_CDS_850	NC_008800.1	+	2809750	179	Y1_TSS_CDS_669	CP030980	+	2713659	179	mTSS	YE8081_02664	YEY1_02549	mtfA	Mlc titration factor A
8081_TSS_CDS_851	NC_008800.1	+	2809880	49	Y1_TSS_CDS_670	CP030980	+	2713789	49	mTSS	YE8081_02664	YEY1_02549	mtfA	Mlc titration factor A
8081_TSS_CDS_852	NC_008800.1	+	2809893	36	Y1_TSS_CDS_671	CP030980	+	2713802	36	mTSS	YE8081_02664	YEY1_02549	mtfA	Mlc titration factor A
8081_TSS_CDS_853	NC_008800.1	+	2809914	15	Y1_TSS_CDS_672	CP030980	+	2713823	15	mTSS	YE8081_02664	YEY1_02549	mtfA	Mlc titration factor A
8081_TSS_CDS_854	NC_008800.1	+	2818895	200						mTSS	YE8081_02672		ybtA	transcriptional regulator YbtA
8081_TSS_CDS_855	NC_008800.1	+	2839496	52						mTSS	YE8081_02678		fhuA-1, yncD-1	TonB-dependent OM iron siderophore receptor/transporter
8081_TSS_CDS_856	NC_008800.1	-	2855537	26	Y1_TSS_CDS_677	CP030980	-	2743569	28	mTSS	YE8081_02693	YEY1_02573	yaiL	hypothetical protein
					Y1_TSS_CDS_673	CP030980	-	2725600	133	mTSS		YEY1_02559		hypothetical protein
					Y1_TSS_CDS_674	CP030980	-	2727869	52	mTSS		YEY1_02561		metallo-beta-lactamase family protein
					Y1_TSS_CDS_675	CP030980	+	2730115	278	mTSS	YE8081_02718	YEY1_02563	fimZ	two component LuxR family transcriptional regulator
8081_TSS_CDS_857	NC_008800.1	+	2882191	252						mTSS	YE8081_02718	YEY1_02563	fimZ	two component LuxR family transcriptional regulator
					Y1_TSS_CDS_676	CP030980	+	2730218	175	mTSS	YE8081_02718	YEY1_02563	fimZ	two component LuxR family transcriptional regulator
8081_TSS_CDS_858	NC_008800.1	+	2882293	150						mTSS	YE8081_02718	YEY1_02563	fimZ	two component LuxR family transcriptional regulator
8081_TSS_CDS_859	NC_008800.1	+	2897579	124						mTSS	YE8081_02730	YEY1_02601		TetR family transcription regulatory protein
					Y1_TSS_CDS_678	CP030980	+	2773135	19		YE8081_02730	YEY1_02601		TetR family transcription regulatory protein
8081_TSS_CDS_860	NC_008800.1	+	2899426	94						mTSS	YE8081_02732	YEY1_02603		hypothetical protein
8081_TSS_CDS_861	NC_008800.1	-	2901583	59	Y1_TSS_CDS_679	CP030980	-	2777032	58	mTSS	YE8081_02733	YEY1_02604	agaR	DeoR family transcriptional regulator
8081_TSS_CDS_862	NC_008800.1	-	2928540	102	Y1_TSS_CDS_680	CP030980	-	2804144	102	mTSS	YE8081_02753	YEY1_02624	ecpD	pili assembly chaperone
8081_TSS_CDS_863	NC_008800.1	-	2962222	105						mTSS	YE8081_02786	YEY1_02660		Cobalamin
8081_TSS_CDS_864	NC_008800.1	-	2989909	31	Y1_TSS_CDS_681	CP030980	-	2865685	31	mTSS	YE8081_02817	YEY1_02691	yeeX	hypothetical protein
8081_TSS_CDS_865	NC_008800.1	-	2991129	29	Y1_TSS_CDS_682	CP030980	-	2866905	29	mTSS	YE8081_02818	YEY1_02692		putative membrane protein
8081_TSS_CDS_866	NC_008800.1	-	2992531	26	Y1_TSS_CDS_683	CP030980	-	2868157	23	mTSS	YE8081_02819	YEY1_02693		hypothetical protein
					Y1_TSS_CDS_684	CP030980	-	2872875	53	mTSS	YE8081_02823	YEY1_02697	ybdH	putative oxidoreductase
8081_TSS_CDS_867	NC_008800.1	+	3001430	91	Y1_TSS_CDS_685	CP030980	+	2876891	91	mTSS	YE8081_02827	YEY1_02702		His_leader
8081_TSS_CDS_868	NC_008800.1	+	3010529	64	Y1_TSS_CDS_686	CP030980	-	2885991	64	mTSS	YE8081_02836	YEY1_02711	gnd	6-phosphogluconate dehydrogenase
8081_TSS_CDS_869	NC_008800.1	-	3014921	67						mTSS	YE8081_02841	YEY1_02713	galU	UTP-glucose-1-phosphate uridylyltransferase
8081_TSS_CDS_870	NC_008800.1	-	3015033	179						mTSS	YE8081_02841	YEY1_02713	galU	UTP-glucose-1-phosphate uridylyltransferase
					Y1_TSS_CDS_687	CP030980	-	2893651	132	mTSS		YEY1_02717		putative protein
8081_TSS_CDS_871	NC_008800.1	+	3015291	40						mTSS	YE8081_02842	YEY1_02730	yegH	integral membrane protein TerC
8081_TSS_CDS_872	NC_008800.1	-	3020673	125						mTSS	YE8081_02844	YEY1_02732	asmA	putative assembly protein
8081_TSS_CDS_873	NC_008800.1	-	3020765	217	Y1_TSS_CDS_688	CP030980	-	2911657	217	mTSS	YE8081_02844	YEY1_02732	asmA	putative assembly protein
8081_TSS_CDS_874	NC_008800.1	-	3021240	46	Y1_TSS_CDS_689	CP030980	-	2912127	41	mTSS	YE8081_02845	YEY1_02733	dcd	deoxycytidine triphosphate deaminase
8081_TSS_CDS_875	NC_008800.1	-	3021981	60	Y1_TSS_CDS_690	CP030980	-	2912873	60	mTSS	YE8081_02846	YEY1_02734	udk	uridine kinase
8081_TSS_CDS_876	NC_008800.1	-	3023225	54	Y1_TSS_CDS_691	CP030980	-	2914322	54	mTSS	YE8081_02847	YEY1_02735	mrp	putative ATPase
8081_TSS_CDS_877	NC_008800.1	+	3023416	35	Y1_TSS_CDS_692	CP030980	+	2914513	36	mTSS	YE8081_02848	YEY1_02736	metG	methionyl-tRNA synthetase
8081_TSS_CDS_878	NC_008800.1	+	3026758	94	Y1_TSS_CDS_693	CP030980	+	2917853	97	mTSS	YE8081_02850	YEY1_02738	yphF-3, ytfQ-3	putative sugar ABC transporter
8081_TSS_CDS_879	NC_008800.1	+	3030817	84						mTSS	YE8081_02854	YEY1_02741	yohJ	hypothetical protein
8081_TSS_CDS_880	NC_008800.1	+	3030877	24	Y1_TSS_CDS_694	CP030980	+	2922101	24	mTSS	YE8081_02854	YEY1_02741	yohJ	hypothetical protein
8081_TSS_CDS_881	NC_008800.1	+	3032118	21	Y1_TSS_CDS_695	CP030980	+	2923342	21	mTSS	YE8081_02856	YEY1_02743	cdd	cytidine deaminase
8081_TSS_CDS_882	NC_008800.1	+	3033880	31	Y1_TSS_CDS_696	CP030980	+	2925114	31	mTSS	YE8081_02858	YEY1_02745	sfcA, maeA	malate dehydrogenase
8081_TSS_CDS_883	NC_008800.1	+	3035740	35	Y1_TSS_CDS_698	CP030980	+	2926973	35	mTSS	YE8081_02859	YEY1_02746	sanA	hypothetical protein
					Y1_TSS_CDS_697	CP030980	+	2926928	80	mTSS	YE8081_02859	YEY1_02746	sanA	hypothetical protein
8081_TSS_CDS_884	NC_008800.1	-	3060038	128						mTSS	YE8081_02879	YEY1_02765	mglB	periplasmic binding protein/LacI transcriptional regulator
					Y1_TSS_CDS_699	CP030980	-	2950242	147	mTSS	YE8081_02879	YEY1_02765	mglB	periplasmic binding protein/LacI transcriptional regulator
8081_TSS_CDS_885	NC_008800.1	-	3060181	271	Y1_TSS_CDS_700	CP030980	-	2950366	271	mTSS	YE8081_02879	YEY1_02765	mglB	periplasmic binding protein/LacI transcriptional regulator
8081_TSS_CDS_886	NC_008800.1	-	3061371	69						mTSS	YE8081_02880	YEY1_02766	galR-1	DNA-binding transcriptional regulator GalR
8081_TSS_CDS_887	NC_008800.1	-	3063432	65	Y1_TSS_CDS_701	CP030980	-	2953616	65	mTSS	YE8081_02882	YEY1_02768	folE	GTP cyclohydrolase I
8081_TSS_CDS_888	NC_008800.1	+	3064784	47	Y1_TSS_CDS_702	CP030980	+	2954986	47	mTSS	YE8081_02884	YEY1_02770		LysR family transcriptional regulator
8081_TSS_CDS_889	NC_008800.1	+	3064808	23						mTSS	YE8081_02884	YEY1_02770		LysR family transcriptional regulator
8081_TSS_CDS_890	NC_008800.1	+	3075172	72	Y1_TSS_CDS_703	CP030980	+	2965282	69	mTSS	YE8081_02893	YEY1_02779	moeA	molybdopterin biosynthesis protein MoeA
8081_TSS_CDS_891	NC_008800.1	-	3084524	121	Y1_TSS_CDS_704	CP030980	-	2973322	121	mTSS	YE8081_02898	YEY1_02785		cation diffusion facilitator family transporter
8081_TSS_CDS_892	NC_008800.1	-	3086284	43	Y1_TSS_CDS_705	CP030980	-	2975082	43	mTSS	YE8081_02900	YEY1_02787	ompX, ailD	outer membrane protein X
8081_TSS_CDS_893	NC_008800.1	+	3088747	87						mTSS	YE8081_02904	YEY1_02791		putative RNA polymerase sigma factor
8081_TSS_CDS_894	NC_008800.1	+	3088795	39	Y1_TSS_CDS_706	CP030980	+	2977593	38	mTSS	YE8081_02904	YEY1_02791		putative RNA polymerase sigma factor
8081_TSS_CDS_895	NC_008800.1	-	3097762	28						mTSS	YE8081_02913	YEY1_02800	rlmF	putative SAM-dependent methyltransferase
8081_TSS_CDS_896	NC_008800.1	+	3108790	35						mTSS	YE8081_02922	YEY1_02810		hypothetical protein
					Y1_TSS_CDS_707	CP030980	+	2998515	25	mTSS		YEY1_02811		hypothetical protein
					Y1_TSS_CDS_708	CP030980	-	3003451	97	mTSS	YE8081_02927	YEY1_02816	yehX, opuA	ABC transporter-like protein
8081_TSS_CDS_897	NC_008800.1	+	3119844	45	Y1_TSS_CDS_709	CP030980	+	3008590	55	mTSS	YE8081_02932	YEY1_02822	sseA, ynjE	rhodanese domain-containing protein
8081_TSS_CDS_898	NC_008800.1	-	3127334	80	Y1_TSS_CDS_710	CP030980	-	3016072	80	mTSS	YE8081_02938	YEY1_02828		hypothetical protein
8081_TSS_CDS_899	NC_008800.1	-	3131684	92	Y1_TSS_CDS_711	CP030980	-	3020420	92	mTSS	YE8081_02943	YEY1_02833		hypothetical protein
8081_TSS_CDS_900	NC_008800.1	+	3133107	120	Y1_TSS_CDS_712	CP030980	+	3021842	120	mTSS	YE8081_02945	YEY1_02835		hypothetical protein
8081_TSS_CDS_901	NC_008800.1	+	3133198	29	Y1_TSS_CDS_713	CP030980	+	3021934	28	mTSS	YE8081_02945	YEY1_02835		hypothetical protein
8081_TSS_CDS_902	NC_008800.1	+	3137560	37						mTSS	YE8081_02949	YEY1_02839		hypothetical protein
					Y1_TSS_CDS_714	CP030980	+	3028210	73	mTSS	YE8081_02950	YEY1_02842		hypothetical protein
8081_TSS_CDS_903	NC_008800.1	-	3139514	25	Y1_TSS_CDS_715	CP030980	-	3029958	25	mTSS	YE8081_02951	YEY1_02843	dusC	tRNA-dihydrouridine synthase C
8081_TSS_CDS_904	NC_008800.1	-	3139540	51	Y1_TSS_CDS_716	CP030980	+	3029983	50	mTSS	YE8081_02951	YEY1_02843	dusC	tRNA-dihydrouridine synthase C
8081_TSS_CDS_905	NC_008800.1	-	3141959	55						mTSS	YE8081_02954	YEY1_02844	rhlE-2	ATP-dependent RNA helicase RhlE
8081_TSS_CDS_906	NC_008800.1	-	3142032	128	Y1_TSS_CDS_717	CP030980	-	3031585	128	mTSS	YE8081_02954	YEY1_02844	rhlE-2	ATP-dependent RNA helicase RhlE
8081_TSS_CDS_907	NC_008800.1	+	3143023	179						mTSS	YE8081_02956	YEY1_02846	ybhG, yhiI	hypothetical protein
					Y1_TSS_CDS_718	CP030980	+	3032522	97	mTSS	YE8081_02956	YEY1_02846	ybhG, yhiI	hypothetical protein
8081_TSS_CDS_908	NC_008800.1	+	3152045	47						mTSS	YE8081_02966	YEY1_02856	ybhK	hypothetical protein
[truncated: 442 more rows]

## Sheet: 8081v Riboswitch RNAT
Dataset S1-5: Predicted putative riboswitches and RNA thermometers of Y. enterocolitica 8081v
[truncated: 45 more rows]

[truncated: 3 more sheets: Y1 Riboswitch RNAT, Y. entero trans-encoded RNAs, Y. entero antisense RNAs]
