# Supplementary material for: Comparative Transcriptomic Profiling of Yersinia enterocolitica O:3 and O:8 Reveals Major Expression Differences of Fitness- and Virulence-Relevant Genes Indicating Ecological Separation
Source: mSystems. 2019 Apr 23;4(2):e00239-18. doi: 10.1128/mSystems.00239-18 (PMC6478967; doi:10.1128/mSystems.00239-18)
Supplement: DATA SET S2 [file mSystems.00239-18-sd002.xlsx]

## Sheet: 8081_E25 vs. 8081_S25 raw
Dataset S2-1: Global gene expression changes in response to growth phase at 25°C (DESeq analysis 8081_E25 vs. 8081_S25; all ORFs listed).
			DEseq	DEseq	mean RPKM value		Raw Counts
Locus	Gene Symbol	Gene discription	log2 Fold Change	adjusted p-value	8081_E25	8081_S25	8081_E25_I	8081_E25_II	8081_E25_III	8081_S25_I	8081_S25_II	8081_S25_III
YE8081_00001	mioC	flavodoxin	0.25519	0.801664	737.977	558.774	1558	398	586	973	334	529
YE8081_00002	asnC-2	DNA-binding transcriptional regulator AsnC	-1.22597	0.0625632	17.2298	5.50479	20	29	10	5	4	10
YE8081_00003	asnA	asparagine synthetase AsnA	-0.328344	0.711333	9.52119	5.55131	43	17	13	16	13	9
YE8081_00004		putative membrane protein	-0.0728228	0.915949	39.0168	34.4717	82	66	51	12	47	110
YE8081_00005	yieM	hypothetical protein	0.610163	0.470548	3.98224	4.02964	16	10	19	24	8	12
YE8081_00006	ravA	regulatory ATPase RavA	1.36999	0.000181342	5.46604	12.4967	25	18	20	19	38	80
YE8081_00007	kup trkD	potassium transport protein Kup	-1.0123	0.000773074	38.6217	16.6354	164	200	181	30	68	125
YE8081_00008	rbsD	D-ribose pyranase	1.36834	0.0169504	543.308	1273.11	234	653	825	562	1831	1008
YE8081_00009	mglA_1	galactose/methyl galaxtoside transporter ATP-binding protein	3.96218	5.24079e-07	28.2978	261.741	109	103	111	2335	271	430
YE8081_00010	rbsC-3	monosaccharide-transporting ATPase	0.935173	0.180851	5.58548	9.619	6	12	23	10	21	35
YE8081_00011	rbsB-5 ibpA	monosaccharide-transporting ATPase	0.402985	0.261995	47.8723	57.2311	99	94	131	49	139	158
YE8081_00012	rbsK-2_1	ribokinase	-0.52819	0.513427	20.7341	10.4094	59	34	55	26	16	29
YE8081_00013	purR_1	DNA-binding transcriptional repressor PurR	-1.73295	0.00422868	10.505	2.71471	14	32	32	2	8	8
YE8081_00014		major facilitator transporter	1.36982	0.0124161	10.7829	27.0308	28	54	32	15	96	159
YE8081_00015		GntR family transcriptional regulator	1.18227	8.13432e-05	38.199	75.6953	79	73	47	60	141	155
YE8081_00017	mobB	molybdopterin-guanine dinucleotide biosynthesis protein B	-0.881531	0.079727	25.3362	10.7122	27	49	23	10	11	20
YE8081_00018	mobA	molybdopterin-guanine dinucleotide biosynthesis protein MobA	-0.280097	0.68167	29.9365	22.4921	24	63	44	8	44	34
YE8081_00019	yihD	hypothetical protein	0.120896	0.847098	449.292	360.674	279	460	157	204	240	227
YE8081_00020	rdoA	regulator of disulfide oxidoreductase A	-0.357434	0.233026	97.4339	63.4178	230	287	205	85	148	206
YE8081_00021	dsbA	protein disulfide isomerase I	-0.6977	0.376079	363.672	219.466	359	809	513	29	521	297
YE8081_00022	polA	DNA polymerase I	-0.174802	0.611088	65.9051	51.3504	476	460	463	157	376	455
YE8081_00023		Spot_42	-3.33663	9.79112e-05	12509.3	1011.55	511	6217	4033	17	174	727
YE8081_00024	engB	ribosome biogenesis GTP-binding protein YsxC	-0.858759	0.0222227	107.926	53.3191	177	164	196	29	70	155
YE8081_00025	yihI	hypothetical protein	0.58666	0.586332	664.047	569.005	2005	409	538	1686	343	402
YE8081_00026	hemN-3	coproporphyrinogen III oxidase	-1.09827	0.013646	123.662	41.0035	489	447	350	145	117	138
YE8081_00027	glnG ntrC_1	nitrogen regulation protein NR(I)	1.47055	0.00560977	16.1157	30.3301	57	68	46	135	66	116
YE8081_00028	glnL ntrB	nitrogen regulation protein NR(II)	0.231712	0.748018	8.8209	9.35672	20	31	18	5	21	45
YE8081_00029	glnA	glutamine synthetase	0.492505	0.359473	77.6743	102.599	346	345	130	86	360	566
YE8081_00030	typA bipA	GTP-binding protein TypA	-2.46757	3.68294e-17	1184.62	191.842	5371	4329	6841	336	781	1378
YE8081_00031	yihX	phosphatase	0.0966774	0.90075	50.0046	49.2784	51	104	63	18	95	75
YE8081_00032	rbn	ribonuclease BN	1.05603	0.0256763	17.108	27.1331	45	36	35	58	58	51
YE8081_00033	dtd	D-tyrosyl-tRNA(Tyr) deacylase	-0.984737	0.0579531	21.7626	8.95784	27	26	19	5	7	17
YE8081_00034	yiiD	thioesterase domain-containing protein	-1.02698	0.0890555	21.9957	7.20999	52	65	35	21	6	25
YE8081_00035	ner-2 nlp-2 sfsB-2_1	putative transcriptional regulator Nlp	-2.98589	0.0453276	6.26649	0	6	2	4	0	0	0
YE8081_00036		LuxR family transcription regulatory protein	-1.54322	0.12689	3.26707	0.795656	8	6	3	1	1	2
YE8081_00037		LuxR family transcription regulatory protein	-0.424599	0.866464	0.790763	0.444955	0	2	2	0	1	1
YE8081_00040		LuxR family transcription regulatory protein	2.53575	0.00570669	0.760245	4.48403	1	1	2	5	5	13
YE8081_00041	yicH	AsmA family protein	0.164694	0.72502	17.9631	15.7012	83	70	81	57	52	85
YE8081_00042	xanP	uracil-xanthine permease	-0.630657	0.157291	12.8337	7.05168	40	43	52	13	24	31
YE8081_00043	gltS_1	sodium/glutamate symporter	-1.60161	0.000398495	71.6612	16.0251	212	238	207	59	35	47
YE8081_00044	recG	ATP-dependent DNA helicase RecG	-2.25336	1.78213e-12	33.0919	5.97581	137	184	199	11	29	48
YE8081_00045	trmH	tRNA guanosine-2_-O-methyltransferase	-3.10681	4.73822e-11	45.5841	3.89561	74	69	86	8	4	7
YE8081_00046	spoT	bifunctional (p)ppGpp synthetase II/ guanosine-3_5_-bis pyrophosphate 3_-pyrophosphohydrolase	-1.84599	8.69292e-13	136.268	32.6847	756	618	814	83	153	253
YE8081_00047	rpoZ	DNA-directed RNA polymerase subunit omega	-0.353343	0.595904	2436.2	1217.5	2023	1652	1433	1165	591	674
YE8081_00048	gmk	guanylate kinase	-0.535246	0.668248	1281.78	437.991	4260	512	1552	1702	152	272
YE8081_00049	ligB	NAD-dependent DNA ligase LigB	2.64717	0.00115756	4.3245	17.6944	32	11	14	141	33	53
YE8081_00050	yicG	hypothetical protein	-3.22194	9.85829e-11	64.8719	5.27686	68	150	78	4	6	14
YE8081_00051		putative membrane protein	-1.39536	0.00103515	38.4937	11.7548	49	50	36	11	13	14
YE8081_00052	nupC-1_1	nucleoside transporter	-3.20434	1.93528e-11	29.4004	2.52126	64	119	76	4	7	10
YE8081_00053	fadB_1	multifunctional fatty acid oxidation complex subunit alpha	-0.672913	0.228217	13.2332	6.53418	26	35	25	12	14	13
YE8081_00054		PAS/PAC sensor-containing diguanylate cyclase/phosphodiesterase	2.09417	1.06023e-07	5.65886	20.5742	39	20	28	66	94	129
YE8081_00055		hypothetical protein	3.179	0.000779309	3.8362	38.0679	1	2	2	3	14	31
YE8081_00056		metallo-beta-lactamase superfamily protein	-0.201052	0.776076	40.0511	33.159	69	104	76	10	69	114
YE8081_00057	yicC	hypothetical protein	-0.147718	0.678024	129.583	102.305	331	278	241	101	241	259
YE8081_00058	rph	ribonuclease PH	-0.369504	0.439691	135.127	77.0907	311	227	200	133	101	168
YE8081_00059	pyrE	orotate phosphoribosyltransferase	-2.99294	1.24281e-10	42.7454	4.32903	56	81	69	2	6	12
YE8081_00060	slmA	nucleoid occlusion protein	-2.49311	0.000251766	98.9367	10.9102	208	113	133	24	13	9
YE8081_00061	dut	deoxyuridine 5_-triphosphate nucleotidohydrolase	-2.39937	7.80118e-17	222.817	33.9702	229	262	283	26	29	59
YE8081_00062	dfp	bifunctional phosphopantothenoylcysteine decarboxylase/phosphopantothenate synthase	-0.351509	0.586634	123.048	65.3228	492	300	372	250	121	227
YE8081_00063	radC	DNA repair protein RadC	-1.92983	3.80039e-14	2035.56	415.742	3392	3407	3525	526	626	807
YE8081_00064	rpmB	50S ribosomal protein L28	-1.84267	4.04932e-05	9299.56	1788.81	7522	4968	4335	1144	672	1323
YE8081_00065	rpmG	50S ribosomal protein L33	-2.49806	0.000183792	5558.66	908.072	2311	2279	2498	52	316	743
YE8081_00066	mutM	formamidopyrimidine-DNA glycosylase	-1.59964	0.00316814	18.9947	5.59236	25	48	42	2	14	14
YE8081_00067	coaD kdtB	phosphopantetheine adenylyltransferase	-0.57343	0.240936	32.437	19.0106	37	39	42	9	22	33
YE8081_00068	kdtX waaE	glycosyl transferase family protein	-0.0539158	0.923795	32.28	25.7759	51	66	74	30	42	73
YE8081_00069	kdtA waaA	3-deoxy-D-manno-octulosonic-acid transferase	0.316281	0.345976	27.7485	29.4313	87	101	79	44	77	151
YE8081_00070	rfaC waaC	ADP-heptose--LPS heptosyltransferase	-1.05334	0.0592167	13.508	5.81152	25	38	35	2	13	25
YE8081_00071	rfaF waaF	ADP-heptose--LPS heptosyltransferase	-0.816705	0.100189	18.9628	9.55991	42	57	53	6	21	47
YE8081_00072	rfaD	ADP-L-glycero-D-manno-heptose-6-epimerase	0.390375	0.114189	141.733	158.893	301	331	370	194	387	436
YE8081_00073	kbl	2-amino-3-ketobutyrate coenzyme A ligase	1.55958	1.68021e-06	137.526	371.708	311	490	450	375	1243	1447
YE8081_00074	tdh	L-threonine 3-dehydrogenase	1.51356	7.77683e-07	107.507	284.178	244	279	325	243	741	1077
YE8081_00075	yibQ	hypothetical protein	-1.90271	0.000862718	13.2869	2.96622	30	36	37	1	5	17
YE8081_00076	envC	murein hydrolase activator EnvC	0.229753	0.687955	35.9585	30.8863	156	113	106	107	77	123
YE8081_00077	gpmI	phosphoglyceromutase	-0.474561	0.187832	32.4638	19.0316	115	111	157	51	63	96
YE8081_00078	yibN	rhodanese domain-containing protein	-1.48815	7.39535e-06	182.522	55.01	140	252	201	26	54	90
YE8081_00079	grxC	glutaredoxin 3	-1.73503	6.68614e-07	1030.94	279.337	548	720	665	50	151	299
YE8081_00080	secB	preprotein translocase subunit SecB	-1.02466	0.00179397	1047.78	478.912	1307	1199	1242	157	549	878
YE8081_00081	gpsA	NAD(P)H-dependent glycerol-3-phosphate dehydrogenase	-0.382044	0.654793	103.872	51.0733	395	201	219	186	78	121
YE8081_00082	cysE	serine acetyltransferase	0.272879	0.702431	41.4163	34.0737	84	79	96	89	48	67
YE8081_00083	trmL cspR	RNA methyltransferase	-1.25951	0.0579255	37.2708	14.4011	49	50	43	2	18	31
YE8081_00084	ada	AraC family transcriptional regulator	1.50439	0.00805539	3.14903	8.3143	7	7	14	9	26	31
YE8081_00085	cpxA	two-component sensor protein	-0.416158	0.335413	24.4721	14.2705	101	76	80	42	38	62
YE8081_00086	cpxR	DNA-binding transcriptional regulator CpxR	0.619729	0.156634	107.056	145.833	178	222	162	104	300	276
YE8081_00087	cpxP	periplasmic stress adaptor protein CpxP	4.15494	5.38601e-23	36.4362	627.605	46	56	34	246	1079	664
YE8081_00088	fieF	ferrous iron efflux protein F	0.988934	0.000238159	35.6039	60.1055	79	92	71	66	110	217
YE8081_00089	pfkA	6-phosphofructokinase	1.56893	0.00190649	118.663	256.479	417	209	285	710	464	678
YE8081_00090		transposase for insertion sequence element	0.463963	0.840215	0	0.0867544	0	0	0	0	0	1
YE8081_00091	sbp cysP	sulfate transporter subunit	-0.594451	0.452551	4.31982	2.52176	6	13	13	1	7	9
YE8081_00092	tpiA	triosephosphate isomerase	1.11728	0.000538145	264.429	520.371	486	604	435	346	1079	1308
YE8081_00093	yiiQ	hypothetical protein	0.988321	0.0540362	14.1891	24.5607	21	16	29	18	22	73
YE8081_00094	yiiR	hypothetical protein	0.138717	0.817486	37.46	32.7673	46	45	32	26	25	54
YE8081_00095	fpr	ferredoxin-NADP reductase	2.87112	4.29086e-24	17.237	105.374	29	36	32	118	177	262
YE8081_00096	bcr-2_1	bicyclomycin/multidrug efflux system protein	1.60295	3.98869e-05	91.3809	257.643	204	237	360	254	526	1426
YE8081_00097	glpX	fructose 16-bisphosphatase II	-2.05933	3.22628e-08	28.0764	5.38829	64	85	64	8	10	22
YE8081_00098	glpK-2	glycerol kinase	1.21522	0.18346	83.418	113.826	576	165	250	895	197	208
YE8081_00099	glpF_1	MIP family channel protein	-1.6071	0.0480065	28.412	5.94249	118	46	22	17	5	17
YE8081_00100	zapB yiiU	septal ring assembly protein ZapB	0.598695	0.614042	4625.47	3629.19	5630	1467	1563	5479	536	723
YE8081_00101	rraA menG	ribonuclease activity regulator protein RraA	1.6134	0.000290496	355.569	799.516	414	357	550	1020	851	858
YE8081_00102	menA	14-dihydroxy-2-naphthoate octaprenyltransferase	-2.46058	1.96462e-06	55.2875	8.5437	106	142	146	6	16	37
YE8081_00103	hslU	ATP-dependent protease ATP-binding subunit HslU	-1.98735	3.71968e-05	303.502	53.1628	1296	835	965	190	116	216
YE8081_00104	hslV	ATP-dependent protease peptidase subunit	-2.23289	8.20553e-09	180.039	33.1818	226	246	243	18	50	49
YE8081_00105	ftsN	cell division protein FtsN	-1.94061	0.00257798	14.2448	2.73103	30	25	28	6	4	5
YE8081_00106	cytR_1	DNA-binding transcriptional regulator CytR	-0.782472	0.0973483	27.0647	12.3343	59	103	44	22	31	35
YE8081_00107	priA	primosome assembly protein PriA	-0.469521	0.563244	3.85308	2.63929	12	15	38	2	14	25
YE8081_00108	rpmE	50S ribosomal protein L31	-2.58281	1.81515e-17	56870.4	7612.28	22732	38958	31429	2474	4083	5028
YE8081_00109	metJ	transcriptional repressor protein MetJ	-0.522704	0.326616	270.324	143.151	308	197	151	97	88	144
YE8081_00110	metB_1	cystathionine gamma-synthase	-0.843178	0.141883	11.844	5.65215	24	33	47	7	14	26
YE8081_00111	metL	bifunctional aspartate kinase II/homoserine dehydrogenase II	-1.06824	0.00644828	27.6762	10.3199	167	129	221	53	56	68
YE8081_00112		hypothetical protein	-2.55643	6.83352e-06	5.38354	0.779629	29	29	28	0	5	6
YE8081_00113	metF-2	510-methylenetetrahydrofolate reductase	-0.169812	0.86389	12.3842	7.05678	31	15	39	26	6	16
YE8081_00114		arginine ADP-ribosyltransferase family protein	-1.75189	9.43458e-09	72.3239	18.8048	211	248	196	21	62	71
YE8081_00115	ppc	phosphoenolpyruvate carboxylase	-1.12078	0.0191353	20.0894	8.61994	91	115	198	13	57	89
YE8081_00116		hypothetical protein	0.0608207	0.993335	1.96831	1.67851	0	1	1	0	0	2
YE8081_00117	argE	acetylornithine deacetylase	-0.76379	0.13189	9.75021	5.03665	22	29	36	4	14	24
YE8081_00118	argC	N-acetyl-gamma-glutamyl-phosphate reductase	-0.00640066	1	13.671	12.0251	24	41	38	8	23	58
YE8081_00119	argB	acetylglutamate kinase	-0.34864	0.677401	8.14159	5.48456	11	15	22	5	10	15
YE8081_00120	argH	argininosuccinate lyase	-0.397392	0.108278	58.9955	38.4956	205	200	210	67	135	163
YE8081_00121	hasR	TonB-dependent heme/hemoglobin receptor family protein	1.84156	0.000384503	1.72774	5.0296	14	8	11	27	23	41
YE8081_00122	hasA_1	heme-binding A family protein	-0.257809	0.765963	12.1694	9.4989	14	26	15	2	20	15
YE8081_00123	hasA_2	heme-binding A family protein	-2.02313	0.0516032	4.45162	0.87095	3	14	4	0	3	0
YE8081_00124	hasA_3	heme-binding A family protein	-2.81984	0.00142694	7.03253	0.771887	19	7	9	0	2	1
YE8081_00125	hasA_4	heme-binding A family protein	0.229808	0.874154	4.26568	4.65405	5	11	3	2	13	1
YE8081_00126	hasD	type I secretion system ATPase	-0.868063	0.44191	0.821316	0.389852	1	4	6	1	3	0
YE8081_00127	hasE	HlyD family type I secretion membrane fusion protein	0.156757	0.891914	2.57175	1.98653	12	10	4	9	2	10
YE8081_00128	tonB-2 hasB_1	TonB family protein	1.37147	0.0169927	7.8973	16.0849	27	8	16	33	24	40
YE8081_00130	lpd pdhD	dihydrolipoamide dehydrogenase	-2.40468	9.68336e-06	19.933	3.16808	48	76	94	2	7	26
YE8081_00131		glutaredoxin family protein	-4.15247	9.61455e-12	44.8868	1.68981	58	107	80	5	2	2
YE8081_00132	oxyR_1	DNA-binding transcriptional regulator OxyR	-0.566293	0.213462	34.6919	21.933	82	77	87	11	56	73
YE8081_00133	sthA	soluble pyridine nucleotide transhydrogenase	1.94065	0.00741196	90.0551	204.887	293	330	331	1366	325	470
YE8081_00134	fabR	DNA-binding transcriptional repressor FabR	-0.0634345	0.924225	221.646	165.209	518	274	286	216	234	286
YE8081_00135	yijD	hypothetical protein	-0.72909	0.20699	42.5897	24.4508	45	57	51	2	29	51
YE8081_00136	trmA	tRNA (uracil-5-)-methyltransferase	-1.15672	0.000219057	72.886	27.6164	207	209	193	39	69	108
YE8081_00137		Cobalamin	-3.85928	2.17809e-05	53.6414	2.07266	18	34	40	1	0	3
YE8081_00138	btuB	vitamin B12/cobalamin outer membrane transporter	-2.28536	4.39671e-18	83.9718	14.3526	401	419	386	37	60	97
YE8081_00139	murI	glutamate racemase	-1.44559	0.00134399	40.8968	12.9631	64	105	96	10	28	40
YE8081_00142		tRNA-Asp(gtc)	-0.646186	0.651373	18.7353	8.72377	2	3	6	2	1	2
YE8081_00143		tRNA-Trp(cca)	-0.347053	0.675287	23643.1	11341.5	5364	5469	2660	3146	1007	2393
YE8081_00144	yphF-6 ytfQ-6	periplasmic binding protein/LacI transcriptional regulator	4.66949	5.80157e-24	3.8573	82.1112	8	9	11	151	182	217
YE8081_00145	yphE-6 ytfR-6	ABC transporter-like protein	3.28019	9.13751e-15	2.56884	22.765	11	10	8	37	94	99
YE8081_00146	yphD-11 ytfT-11 yjfF-11	monosaccharide-transporting ATPase	2.07852	0.00845757	1.60606	6.77869	3	5	4	3	16	29
YE8081_00147	yphD-10 ytfT-10 yjfF-10	inner membrane ABC transporter permease YjfF	1.59878	0.00118514	8.19398	22.663	12	27	20	16	49	92
YE8081_00148	hdfR	transcriptional regulator HdfR	-0.0648099	0.946059	27.6384	24.3036	43	98	38	10	63	71
YE8081_00149	yifE	hypothetical protein	-1.41567	8.92359e-05	1053.67	354.734	741	1078	859	88	235	558
YE8081_00150	comM yifB	Mg chelatase subunit ChlI	1.36327	0.112706	0.764095	1.71736	5	2	2	5	5	9
YE8081_00151	ilvG	acetolactate synthase 2 catalytic subunit	1.11832	0.000487275	10.0916	19.1865	36	41	49	34	69	123
YE8081_00152	ilvM	acetolactate synthase 2 regulatory subunit	0.563841	0.400693	15.5064	19.5339	8	12	10	6	11	19
YE8081_00153	ilvE	branched-chain amino acid aminotransferase	-0.0877119	0.899028	49.9388	43.8984	102	114	135	30	136	96
YE8081_00154	ilvD	dihydroxy-acid dehydratase	0.801948	0.0155309	15.8151	23.3531	60	78	83	59	104	139
YE8081_00155	ilvA tdcB_1	threonine dehydratase	0.337731	0.49163	14.1529	15.2249	38	58	69	29	45	98
YE8081_00156		putative membrane protein	-0.0739935	0.949363	23.7743	15.0353	136	61	62	73	40	39
YE8081_00157	ilvY	DNA-binding transcriptional regulator IlvY	0.714536	0.534335	2.10577	3.07765	3	5	6	3	5	12
YE8081_00158	ilvC	ketol-acid reductoisomerase	-0.73706	0.120204	132.989	58.2759	672	346	498	219	173	224
YE8081_00159		hypothetical protein	1.26816	0.243897	5.59982	11.1709	3	2	1	4	2	6
YE8081_00160		pili assembly chaperone	4.44471	9.41723e-13	9.13027	148.008	24	15	14	366	223	209
YE8081_00161		hypothetical protein	4.67202	3.93324e-17	6.46558	121.234	24	16	28	550	275	387
YE8081_00162	fimD-4 fimC-4 mrkC-4 htrE-4 cssD-4	fimbrial biogenesis outer membrane usher protein	5.19129	3.96875e-62	5.9576	191.908	27	50	42	625	1442	1390
YE8081_00163	fimC-4	pili assembly chaperone	5.41692	7.43073e-56	10.395	416.156	19	22	16	275	792	1024
YE8081_00164	fimA-6	fimbrial protein	7.39901	4.27753e-63	27.8946	5061.48	28	38	46	1317	7306	9806
YE8081_00165	ppiC	PpiC-type peptidyl-prolyl cis-trans isomerase	-2.04474	2.41644e-05	84.3157	18.2318	51	67	61	1	13	22
YE8081_00166	rep	ATP-dependent DNA helicase Rep	0.0526787	0.971865	68.4219	40.1584	558	226	288	398	66	164
YE8081_00167		exo-poly-alpha-D-galacturonosidase precursor	0.104108	0.951137	0.710131	0.773182	2	2	6	0	5	4
YE8081_00168	gppA	guanosine pentaphosphate phosphohydrolase	-1.62629	0.00581149	57.3247	12.2083	258	143	261	61	28	46
YE8081_00169	rhlB	ATP-dependent RNA helicase RhlB	-1.54041	9.14077e-07	198.116	55.8815	675	535	739	114	153	247
YE8081_00170	trxA	thioredoxin	1.04488	5.83101e-06	950.655	1677.62	833	823	695	708	1473	1557
YE8081_00171		hypothetical protein	-3.71718	7.73983e-70	308.566	18.882	999	973	976	42	47	83
YE8081_00172	wecA tagO rfe	undecaprenyl-phosphate alpha-N-acetylglucosaminyl 1-phosphatetransferase	-1.97798	4.04857e-06	56.0961	12.5631	120	197	143	7	29	64
YE8081_00173	wzzE	lipopolysaccharide biosynthesis protein WzzE	-1.05193	0.0349884	136.476	44.09	446	332	343	147	66	143
YE8081_00174	rffE wecB	UDP-N-acetylglucosamine 2-epimerase	-1.42195	0.0022459	68.8292	23.4914	129	222	234	15	66	105
YE8081_00175	rffD wecC	UDP-N-acetyl-D-mannosamine dehydrogenase	-0.812357	0.0351626	98.3083	49.8928	230	317	392	57	140	253
YE8081_00176	rffG rfbB	dTDP-glucose 46-dehydratase	-1.20211	0.00213888	61.9154	22.0341	127	143	234	36	38	102
YE8081_00177	rffH rfbA	glucose-1-phosphate thymidylyltransferase	-1.45262	0.000529724	67.4939	22.2617	109	133	211	15	49	73
YE8081_00178	rffC wecD	TDP-fucosamine acetyltransferase	-2.31115	5.11e-06	38.2783	6.06971	40	75	98	7	8	18
YE8081_00179	rffA wecE	TDP-4-oxo-6-deoxy-D-glucose transaminase	-1.66501	7.78101e-05	51.5262	11.8945	145	131	168	35	24	39
YE8081_00180	wzxE	polysaccharide biosynthesis protein	-1.02679	0.0161547	61.8048	21.7326	133	241	207	67	43	93
YE8081_00181	wecF rffT	4-alpha-L-fucosyltransferase	-1.42335	2.69148e-05	36.6821	11.0091	74	117	108	19	23	45
YE8081_00182	wzyE	putative common antigen polymerase	-1.90184	1.30332e-13	51.1672	11.6054	188	172	175	21	38	53
YE8081_00183	wecG rffM	putative UDP-N-acetyl-D-mannosaminuronic acid transferase	-3.11705	5.12062e-12	73.2067	6.87186	162	103	162	9	13	14
YE8081_00184	yifK	putative transport protein YifK	-2.87899	4.95493e-21	57.1191	6.23303	199	211	191	12	14	39
YE8081_00185		tRNA-Arg(ccg)	-4.1213	2.61176e-10	8873.32	327.472	3692	687	987	71	36	82
YE8081_00186		tRNA-His(gtg)	-3.02979	3.60435e-25	6237.04	654.885	921	1429	1203	49	117	185
YE8081_00187		tRNA-Leu(cag)	-1.82164	0.00288584	2391.23	450.191	523	576	470	110	85	80
YE8081_00188		tRNA-Pro(tgg)	-2.39397	2.83274e-08	2539.09	344.963	490	437	563	68	53	69
YE8081_00189		GlmZ_SraJ	-0.00513779	1	20.8233	19.5475	3	12	20	1	4	30
YE8081_00191	hemY	putative protoheme IX biogenesis protein	0.638242	0.160234	28.0473	35.6921	109	68	81	74	78	162
YE8081_00192	hemX	putative uroporphyrinogen III C-methyltransferase	0.84444	0.0224703	32.5379	54.8205	80	87	111	44	172	203
YE8081_00193	hemD	uroporphyrinogen-III synthase	0.383039	0.369702	27.1397	29.1137	47	55	51	35	50	68
YE8081_00194	hemC	porphobilinogen deaminase	-0.815959	0.105479	29.2504	14.9576	48	86	72	9	39	48
YE8081_00195	cyaA	adenylate cyclase	-0.651945	0.00729503	48.3542	25.845	298	305	331	92	147	228
YE8081_00196	cyaY	iron donor protein CyaY	-0.0799133	0.936055	44.8676	38.5817	27	43	38	11	47	18
YE8081_00197		putative lipoprotein	-0.270339	0.685502	40.6847	27.4306	21	27	14	7	9	26
YE8081_00198	dapF	diaminopimelate epimerase	-0.113541	0.759441	131.146	95.6818	275	273	272	150	176	231
YE8081_00199	yigA	hypothetical protein	0.591131	0.282696	40.7716	43.3884	75	65	79	89	50	86
YE8081_00200	xerC	site-specific tyrosine recombinase XerC	-0.246354	0.65093	15.282	10.8893	32	39	34	14	26	28
YE8081_00201	yrfG-3 yigB-3 yihX-3	flavin mononucleotide phosphatase	-1.58049	0.00480004	14.5053	4.14101	26	25	28	2	7	12
YE8081_00202	uvrD	DNA-dependent helicase II	-0.723527	0.0135534	39.8793	20.6959	189	199	268	55	94	173
YE8081_00203		TetR family transcriptional regulator	1.29197	0.0113103	530.289	1240.85	1296	779	600	631	2339	2555
YE8081_00204		hypothetical protein	2.69675	1.32968e-07	97.1831	460.95	461	308	141	1543	875	1806
YE8081_00205		hypothetical protein	2.84148	2.43131e-10	109.581	768.231	206	322	148	321	1696	2385
YE8081_00206	corA	magnesium/nickel/cobalt transporter CorA	-1.05694	0.00106843	45.7987	18.1684	95	102	134	27	36	61
YE8081_00207	rarD	transporter DMT superfamily protein	-1.47591	8.81238e-05	33.9372	10.4649	73	77	79	10	23	32
YE8081_00208	yigI	hypothetical protein	1.79616	9.41981e-05	29.264	99.757	36	38	30	22	125	177
YE8081_00209	pldA	phospholipase A	-0.724445	0.00835868	55.1134	27.8822	120	125	123	35	54	86
YE8081_00210	reqQ	ATP-dependent DNA helicase RecQ	-1.40207	0.000211452	26.7735	9.12387	106	120	150	11	39	70
YE8081_00211	rhtC_1	threonine efflux system	-1.75417	1.10294e-07	66.8422	17.26	93	114	106	7	25	44
YE8081_00212	rhtB	homoserine/homoserine lactone efflux protein	-1.10795	0.0712462	18.0286	6.0872	20	33	31	10	6	12
YE8081_00213	pldB	lysophospholipase L2	-0.502144	0.178898	40.0454	25.6385	115	84	125	22	61	110
YE8081_00214	ybhA-3 ybjI-3 yidA-3 yigL-3	putative sugar phosphatase	-2.29012	3.48919e-11	58.0518	10.0419	122	108	128	9	18	31
YE8081_00215	glpQ	glycerophosphoryl diester phosphodiesterase	-1.66118	5.18316e-05	54.7936	15.0553	158	91	220	20	38	60
YE8081_00216	uhpC_1	regulatory protein UhpC	-1.95777	3.93471e-11	132.299	27.6377	572	379	431	62	70	144
YE8081_00217	glpA	sn-glycerol-3-phosphate dehydrogenase subunit A	-1.34057	0.379417	0.667454	0.139876	0	5	3	0	0	2
YE8081_00218	glpB	anaerobic glycerol-3-phosphate dehydrogenase subunit B	-1.2727	0.300782	1.46463	0.537583	7	6	1	0	3	1
YE8081_00219	glpC	sn-glycerol-3-phosphate dehydrogenase subunit C	1.223	0.0407018	3.59262	6.55686	6	14	14	19	19	20
YE8081_00220	drcB	hypothetical protein	-0.757836	0.0546671	48.2353	25.2245	61	63	68	11	32	50
YE8081_00221	yhhQ	hypothetical protein	-3.04484	8.84913e-07	34.9534	3.13596	35	80	62	2	2	13
YE8081_00222	tusA sirA	sulfur transfer protein SirA	-1.18981	0.157903	14.7966	5.12263	5	13	10	0	2	8
YE8081_00223	zntA	zinc/cadmium/mercury/lead-transporting ATPase	1.93386	1.39283e-05	8.6349	31.77	51	41	62	54	180	286
YE8081_00224	yhhN	hypothetical protein	2.11017	1.32299e-11	33.7844	115.454	53	57	50	138	136	253
YE8081_00225		hypothetical protein	-0.412438	0.527122	49.3373	33.6942	35	53	30	4	22	53
YE8081_00226		hypothetical protein	0.878463	0.102767	19.5533	29.5344	30	15	15	23	28	31
YE8081_00227	yhhL	hypothetical protein	-1.5518	0.0195892	43.8596	12.3363	26	28	37	2	3	22
YE8081_00228	rsmD	16S rRNA m(2)G966-methyltransferase	0.553538	0.279176	12.6832	16.483	14	26	25	9	26	45
YE8081_00229	ftsY	signal recognition particle-docking protein FtsY	-0.265537	0.586634	128.267	79.8505	637	412	447	281	238	357
YE8081_00230	ftsE	cell division protein FtsE	-0.253002	0.441825	69.633	49.8383	104	123	125	41	76	119
YE8081_00231	ftsX	cell division protein FtsX	-0.634544	0.0287137	92.2878	52.7617	192	243	233	44	117	198
YE8081_00232	rpoH	RNA polymerase factor sigma-32	2.25887	0.000441766	413.601	1262.23	1347	688	693	4545	1306	2300
YE8081_00233	yhhK	N-acetyltransferase GCN5	-0.80814	0.248927	15.764	8.55605	13	15	19	0	11	11
YE8081_00234	livK	extracellular ligand-binding receptor	0.629998	0.116656	10.8893	14.0109	43	27	35	30	37	59
YE8081_00235	livH	branched-chain amino acid transporter permease subunit LivH	-1.97632	0.00776124	9.20185	2.0236	14	25	25	0	5	8
YE8081_00236	livM	leucine/isoleucine/valine transporter permease subunit	-1.34135	0.0201829	8.27243	2.83971	29	25	27	1	7	19
YE8081_00237	livG	leucine/isoleucine/valine transporter ATP-binding subunit	-1.29973	0.0439765	12.0681	4.40275	21	18	32	1	8	15
YE8081_00238	livF	leucine/isoleucine/valine transporter ATP-binding subunit	-1.54262	0.0269439	53.5187	16.6083	55	122	103	3	21	63
YE8081_00239		hypothetical protein	-0.349509	0.804715	1.14196	0.7568	4	5	0	1	3	1
YE8081_00240		hypothetical protein	1.69227	0.21592	1.5701	3.63294	0	3	3	9	4	0
YE8081_00241		hypothetical protein	0.730873	0.74787	0.223059	0.384376	0	1	0	2	0	0
YE8081_00242		hypothetical protein	-1.34934	0.419691	0.998974	0.168584	1	3	1	0	0	1
YE8081_00243		hypothetical protein	-0.740122	0.538993	0.532218	0.23382	4	5	0	0	1	3
YE8081_00244		hypothetical protein	-3.30067	8.27288e-05	17.6817	1.28169	11	33	18	0	2	2
YE8081_00245	ugpB	glycerol-3-phosphate transporter periplasmic binding protein	0.902828	0.29098	1.23302	1.94409	1	6	5	4	6	8
YE8081_00246	ugpA	glycerol-3-phosphate transporter permease	0.371393	0.838615	0.697487	0.746367	2	0	3	2	1	2
YE8081_00247	ugpE	glycerol-3-phosphate transporter membrane protein	-0.591673	0.675287	1.72231	0.996457	4	4	3	0	2	4
YE8081_00248	ugpC_1	glycerol-3-phosphate transporter ATP-binding subunit	0.204737	0.840215	2.64745	2.4799	5	6	11	6	6	7
YE8081_00249	ugpQ	glycerophosphodiester phosphodiesterase	-1.15485	0.0864921	7.85473	2.82567	11	15	18	2	3	11
YE8081_00250	yfdV	auxin efflux carrier	-0.930943	0.0868293	13.369	5.98766	27	47	21	5	16	18
YE8081_00251	yigM	carboxylate/amino acid/amine transporter	0.147619	0.840917	12.2951	11.9258	28	27	29	9	14	60
YE8081_00252	metR	LysR family transcriptional regulator	-3.04039	1.72075e-06	11.6583	1.0148	28	30	26	1	2	4
YE8081_00253	metE	5-methyltetrahydropteroyltriglutamate/homocysteine S-methyltransferase	-0.321678	0.670485	3.44993	2.37193	10	29	19	4	13	21
YE8081_00254	ysgA	carboxymethylenebutenolidase	5.85756	3.94987e-30	2.95043	173.453	5	7	7	116	299	665
YE8081_00255	udp	uridine phosphorylase	0.10727	0.790553	612.441	519.566	1407	1263	858	718	888	1187
YE8081_00256		protein tyrosine/serine phosphatase	-0.2014	0.72408	32.2085	25.4288	51	82	59	13	55	71
YE8081_00257	cstA-2	carbon starvation protein CstA	1.77973	0.0173704	4.61699	10.1375	29	18	17	79	27	29
YE8081_00258		hypothetical protein	-0.71922	0.0992781	97.4146	48.3734	92	180	112	32	41	120
YE8081_00259	rmuC	DNA recombination protein RmuC	-1.22346	0.00340607	68.0903	20.4749	297	246	248	87	50	94
YE8081_00260	ubiE	ubiquinone/menaquinone biosynthesis methyltransferase	-0.455729	0.291814	160.847	90.3544	397	247	288	145	141	202
YE8081_00261	ubiJ yigP	sterol-binding domain-containing protein	-1.04586	0.00992759	75.1069	32.5723	89	162	115	13	53	83
YE8081_00262	ubiB	putative ubiquinone biosynthesis protein UbiB	-0.260223	0.51366	82.2292	62.5628	301	395	312	75	248	394
YE8081_00263	tatA	twin arginine-targeting protein translocase	0.683901	0.0562494	581.158	700.259	416	421	335	410	326	637
YE8081_00264	tatB	twin-arginine translocation protein subunit TatB	0.622609	0.164911	150.654	185.42	357	189	215	236	297	310
YE8081_00265	tatC	twin-arginine protein translocation system subunit TatC	-1.74545	6.62722e-05	147.432	38.774	197	377	283	19	51	157
YE8081_00266	tatD-2	DNase TatD	-3.26763	1.04461e-08	77.9891	6.88605	157	153	153	2	10	28
YE8081_00267	hemB	delta-aminolevulinic acid dehydratase	-2.59396	2.00483e-21	84.516	12.0893	220	220	215	12	31	43
YE8081_00268	rfaH	transcriptional activator RfaH	1.53274	0.00828252	133.428	249.189	196	158	142	455	198	236
YE8081_00269	ubiD_1	3-octaprenyl-4-hydroxybenzoate carboxy-lyase	-0.331716	0.345772	79.9385	49.5767	346	274	307	149	130	277
YE8081_00270	fre	FMN reductase	-1.11031	0.000112737	142.129	59.0668	279	229	252	38	111	135
YE8081_00271	fadA	3-ketoacyl-CoA thiolase	6.11288	2.78904e-45	3.63246	257.506	11	11	10	193	750	1150
YE8081_00272	fadB_2	multifunctional fatty acid oxidation complex subunit alpha	7.04413	2.41139e-64	2.32682	315.102	19	11	9	523	1796	2449
YE8081_00273	pepQ	proline dipeptidase	0.207269	0.698197	82.3925	91.1191	237	309	292	65	358	405
YE8081_00274		hypothetical protein	1.29451	0.353213	2.73326	8.11308	3	1	2	0	9	5
YE8081_00275		hypothetical protein	0.432727	0.677234	15.9129	15.2092	18	9	12	16	7	13
YE8081_00276	trkH	potassium transporter	-0.451664	0.238855	45.0921	29.1892	119	215	154	34	102	162
YE8081_00277	hemG	protoporphyrinogen oxidase	0.371981	0.469718	19.6833	21.8333	27	31	21	13	26	44
YE8081_00279		hypothetical protein	-3.91394	3.53737e-06	198.254	10.3764	138	18	46	0	4	5
YE8081_00280	murB	UDP-N-acetylenolpyruvoylglucosamine reductase	-2.1458	2.42493e-16	72.8403	13.4549	180	203	188	21	28	52
YE8081_00281	birA	bifunctional BirA biotin operon repressor/biotin-acetyl-CoA-carboxylase ligase	-2.29731	4.11003e-24	158.239	27.2133	328	419	398	33	64	85
YE8081_00282	coaA	pantothenate kinase	-1.96656	4.17579e-09	57.84	11.9772	128	177	106	18	28	33
YE8081_00283		GCN5-related N-acetyltransferase	2.41551	0.00088787	24.4474	83.4245	50	31	22	201	68	69
YE8081_00284		tRNA-Thr(tgt)	0.828235	0.443956	54.3607	93.2007	6	12	13	3	3	53
YE8081_00285		tRNA-Tyr(gta)	-1.20835	0.170513	73.2109	25.395	5	29	11	1	4	11
YE8081_00286		RtT	-1.78464	0.000208748	220.055	54.6097	63	80	69	4	11	38
YE8081_00287		tRNA-Gly(tcc)	1.06135	0.0779469	8354.2	16941.8	736	2334	1552	559	4012	3790
YE8081_00288		tRNA-Thr(ggt)	0.569183	0.452704	101.888	136.038	12	30	15	6	20	50
YE8081_00289	tuf-1_1	translation elongation factor Tu	1.13903	0.104504	1863.86	2516.93	7346	3663	6044	12997	3638	5748
YE8081_00290	secE	preprotein translocase subunit SecE	-1.89598	3.09744e-08	1312.26	326.41	1149	1297	1367	79	297	510
YE8081_00291	nusG	transcription antitermination protein NusG	-1.90583	2.35458e-05	1270.47	318.982	1346	1953	1921	88	572	471
YE8081_00292	rplK	50S ribosomal protein L11	-2.6975	1.16707e-08	8148.65	1160.5	5379	10777	9987	223	1268	1979
YE8081_00293	rplA	50S ribosomal protein L1	-2.76537	1.70201e-13	6616.15	896.866	8835	12146	14262	384	1396	2756
YE8081_00294	rplJ	50S ribosomal protein L10	-2.97011	1.13695e-07	10892.6	843.381	17882	10439	13861	1501	575	1106
YE8081_00295	rplL	50S ribosomal protein L7/L12	-3.37219	8.60632e-33	21871.1	1858.01	15879	23513	21225	633	1994	1967
YE8081_00296	rpoB	DNA-directed RNA polymerase subunit beta	-1.55392	0.000512531	846.043	226.792	6351	5591	14300	1727	2055	2655
YE8081_00297	rpoC	DNA-directed RNA polymerase subunit beta_	-1.70848	4.25624e-05	1213.15	323.076	8825	10139	20187	1591	3935	3605
YE8081_00298		transposase for insertion sequence element	-0.169981	0.951071	0.108772	0	0	1	0	0	0	0
YE8081_00299	thiH	thiamine biosynthesis protein ThiH	1.5377	0.106457	1.61979	3.03556	6	4	4	17	2	8
YE8081_00300	thiG	thiazole synthase	-2.76522	0.0375861	2.43998	0.14679	4	2	9	0	0	1
YE8081_00301	thiS	sulfur carrier protein ThiS	-0.845007	0.701133	1.16047	0	1	0	1	0	0	0
YE8081_00302	thiF	UBA/THIF-type NAD/FAD binding protein	-0.274303	0.855549	1.48998	0.993934	4	2	3	1	1	4
YE8081_00303	thiE	thiamine-phosphate pyrophosphorylase	1.05287	0.397082	4.43406	4.84454	9	7	7	23	1	2
YE8081_00304	thiC	thiamine biosynthesis protein ThiC	-0.48729	0.663428	1.2972	0.790809	6	2	12	3	5	2
YE8081_00305		TPP	-0.76637	0.35816	2578.22	1386.69	230	1639	461	47	519	607
YE8081_00306	rsd	anti-RNA polymerase sigma 70 factor	3.11476	2.30172e-11	69.1423	414.433	94	96	73	659	345	526
YE8081_00307	nudC	NADH pyrophosphatase	0.869948	0.0323799	12.5012	20.4609	23	21	31	16	40	56
YE8081_00308	hemE	uroporphyrinogen decarboxylase	-0.222895	0.590926	63.7819	48.6627	124	168	224	49	117	204
YE8081_00309	nfi	endonuclease V	-0.683503	0.130791	34.0673	19.2372	63	61	58	9	35	50
YE8081_00310	yjaG	hypothetical protein	-0.575328	0.0107189	461.781	261.519	735	669	668	214	379	482
YE8081_00311	hupA	transcriptional regulator HU subunit alpha	-0.00185163	1	2293.23	2274.27	1183	1998	1549	206	2484	1125
YE8081_00312	yjaH	hypothetical protein	-2.31547	2.5765e-09	71.3816	12.4298	130	138	83	5	20	32
YE8081_00313	purD	phosphoribosylamine--glycine ligase	0.238733	0.728113	8.61856	9.69587	21	25	39	7	39	37
YE8081_00314	purH	bifunctional phosphoribosylaminoimidazolecarboxamide formyltransferase/IMP cyclohydrolase	0.511059	0.52222	4.4543	6.28072	12	15	27	3	25	42
YE8081_00315		hypothetical protein	-2.83217	0.0818854	6.83694	0	2	7	2	0	0	0
YE8081_00319		hypothetical protein	1.77891	7.58341e-05	8.50277	21.9381	21	34	19	60	56	65
YE8081_00320	actP	acetate permease	5.70432	4.74377e-30	1.57827	78.7405	4	5	11	163	289	476
YE8081_00321	yjcH	hypothetical protein	6.74167	2.25783e-13	0.803401	133.808	1	0	1	27	99	169
YE8081_00322	acs	acetyl-CoA synthetase	7.83399	2.56776e-72	1.89283	428.528	9	10	9	822	2672	1980
YE8081_00323	gltP-2_1	glutamate/aspartate:proton symporter	-3.22287	5.37153e-13	51.9312	4.87495	123	228	157	2	19	22
YE8081_00324	ssrB	two component LuxR family transcriptional regulator	-2.76303	0.000587058	98.5816	6.88767	218	137	122	26	4	3
YE8081_00325		AraC family transcriptional regulator	-1.49915	0.286168	1.1479	0.268174	1	3	2	0	1	0
YE8081_00326	yedE yeeE	hypothetical protein	0.364115	0.547686	9.93124	11.5072	13	22	27	7	23	37
YE8081_00327		hypothetical protein	1.39428	0.00013456	34.7006	74.9428	22	31	21	35	51	63
YE8081_00328	tonB-2 hasB_2	TonB family protein	0.159853	0.888141	3.1349	2.62975	6	6	7	7	4	4
YE8081_00329		putative DNA-binding protein	-1.51133	0.308619	1.41948	0.349663	3	1	2	0	1	0
YE8081_00330		fecR family protein	-0.6851	0.693265	0.773801	0.258234	4	0	2	2	0	0
YE8081_00331		putative exported iron receptor protein	-0.378312	0.663283	1.91363	1.3568	7	14	19	1	10	15
YE8081_00332	cydC_1	cysteine/glutathione ABC transporter membrane/ATP-binding protein	-0.429032	0.775049	0.513857	0.270656	3	1	3	1	0	3
YE8081_00333		peptidase M16 domain-containing protein	0.0351127	0.978432	1.94112	1.69031	23	8	11	8	11	14
YE8081_00334		hypothetical protein	0.790722	0.16426	47.4117	69.5904	23	33	34	25	46	49
YE8081_00335		Toxin yoeB	0.734354	0.501073	89.8839	84.8503	93	33	52	117	21	26
YE8081_00336	kefA mscK_1	potassium efflux protein KefA	0.759809	0.0918661	4.57671	6.48884	25	40	18	19	32	64
YE8081_00337	fhuA-2 yncD-2_1	TonB-dependent siderophore receptor	-0.697932	0.242027	4.6981	2.59722	26	25	25	2	12	26
YE8081_00338		hypothetical protein	0.0394073	0.993872	3.29894	3.33848	2	2	2	0	3	2
YE8081_00339		GntR family transcriptional regulator	2.22341	0.000122326	5.94234	19.5071	26	16	27	99	41	80
YE8081_00340	hmuV	hemin importer ATP-binding subunit	-0.492365	0.609379	7.15547	3.37767	11	17	15	10	4	6
YE8081_00341	hmuU_1	transport system permease protein	-0.846939	0.243229	13.2065	4.69285	36	31	34	19	5	12
YE8081_00342	hmuT_1	periplasmic binding protein	-0.236096	0.837526	6.34422	5.15575	13	16	11	0	10	21
YE8081_00343	hmuS_1	hemin-degrading family protein	-0.454269	0.496217	29.3894	20.9225	62	90	77	6	72	63
YE8081_00344	hmuR_1	TonB-dependent heme/hemoglobin receptor family protein	-0.443914	0.66068	1.62256	1.03018	6	4	16	1	2	14
YE8081_00345	hemP	hemin uptake protein	-5.10828	1.94775e-07	58.6023	0.470801	27	37	45	0	0	1
YE8081_00346		NmrA family protein	-0.937922	0.640735	0.417246	0	0	1	1	0	0	0
YE8081_00347	chuX	hypothetical protein	-0.556694	0.798331	1.06382	0.424239	0	4	0	0	0	2
YE8081_00348	hemN-2 yggW	coproporphyrinogen III oxidase	-1.03018	0.311314	1.20344	0.423069	5	4	3	2	1	1
YE8081_00349	ilvA tdcB_2	threonine dehydratase	0.66533	0.494936	4.86829	5.28112	23	11	3	19	9	10
YE8081_00350	sdaC_1	serine transporter	0.291352	0.801664	1.36596	1.51263	5	3	6	2	5	7
YE8081_00351	ackA_1	acetate kinase	0.0192404	1	0.631268	0.656213	3	1	2	0	3	2
YE8081_00352	pflB_1	formate acetyltransferase	0.353457	0.643463	1.70037	2.08885	10	7	13	1	13	19
YE8081_00353		antibiotic biosynthesis monooxygenase family protein	0.760178	0.448581	9.07838	14.815	11	4	7	5	18	5
YE8081_00354		short chain dehydrogenase	3.66137	6.69803e-06	17.3175	149.351	55	20	29	550	197	81
YE8081_00355		aldo/keto reductase	-0.00716873	1	4.17311	3.98466	6	10	15	2	15	7
YE8081_00356		LysR family transcriptional regulator	-1.91978	0.00294958	8.98699	2.01546	22	13	27	0	4	9
YE8081_00357	raxA cvaA	secretion protein HlyD family protein	1.05016	0.332418	12.6186	14.995	75	10	25	96	16	13
YE8081_00358		tRNA-Phe(gaa)	2.21926	0.233482	0	9.69056	0	0	0	1	2	2
YE8081_00359	yjdC	putative transcriptional regulator	2.06041	4.63016e-10	31.7062	108.767	54	43	42	108	149	180
YE8081_00360	glxK	glycerate kinase	2.18513	1.2193e-07	7.49081	29.5441	26	23	17	44	71	133
YE8081_00361	dipZ dsbD_1	thiol:disulfide interchange protein	-0.902545	0.0403348	14.3054	6.04032	43	76	67	19	22	34
YE8081_00362	cutA	divalent-cation tolerance protein CutA	-0.318086	0.668053	27.4635	18.8169	15	28	30	6	11	33
YE8081_00363	dcuA	anaerobic C4-dicarboxylate transporter	-1.81656	1.28075e-06	41.2697	10.7507	124	129	155	7	38	51
YE8081_00364	aspA	aspartate ammonia-lyase	0.932061	0.000683619	173.807	290.059	552	546	806	508	1009	1396
YE8081_00365	fxsA	FxsA protein	-1.79787	0.00390044	86.8849	22.8615	101	132	112	4	28	54
YE8081_00366	groES	co-chaperonin GroES	-1.92374	0.00163291	4900.01	819.179	4885	2365	3878	810	362	611
YE8081_00367	groEL	chaperonin GroEL	-1.46711	0.0680006	4073.05	854.51	23121	10161	18863	5782	1886	2858
YE8081_00368		hypothetical protein	1.40318	6.0137e-05	106.71	252.367	95	86	94	92	221	277
YE8081_00369	epmB yjeK	lysine 23-aminomutase YodO family protein	1.15479	0.065571	57.9184	130.814	78	181	180	42	430	395
YE8081_00370	efp-2 yeiP	elongation factor P	-2.08511	5.55124e-09	3927.44	815.767	3952	5994	6846	430	1092	1739
YE8081_00371	ecnB	entericidin B precursor	2.12113	0.00318214	22.4274	100.567	4	10	8	3	35	54
YE8081_00372		hypothetical protein	1.67734	0.258342	8.39905	30.6469	1	4	1	0	5	18
YE8081_00373	sugE	small multidrug resistance protein	1.34375	0.0190217	27.7355	68.3941	18	23	25	9	38	114
YE8081_00374		lipoprotein	2.60053	2.56181e-06	4.89356	26.2821	8	7	5	20	39	37
YE8081_00375	frdD	fumarate reductase subunit D	2.94995	6.60626e-08	38.9505	311.778	27	30	49	48	152	660
YE8081_00376	frdC	fumarate reductase subunit C	3.57033	9.29499e-10	14.5105	183.717	7	15	21	27	199	268
YE8081_00377	frdB	fumarate reductase iron-sulfur subunit	3.57887	1.95891e-12	8.46715	102.95	15	10	23	51	174	313
YE8081_00378	frdA	fumarate reductase flavoprotein subunit	3.18537	2.56194e-28	13.0561	104.045	70	51	61	245	430	669
YE8081_00379	epmA poxA	elongation factor P--(R)-beta-lysine ligase	-2.46028	1.22633e-10	76.4204	11.8073	135	239	184	10	28	43
YE8081_00380	mscM kefA bspA aefA	miniconductance mechanosensitive channel MscM	-0.613073	0.0260698	26.5889	15.0007	197	236	242	55	106	202
YE8081_00381	psd	phosphatidylserine decarboxylase	-0.701356	0.0981629	51.2031	24.6906	123	110	110	41	34	88
YE8081_00382	rsgA	ribosome-associated GTPase	-0.403195	0.213121	100.409	62.0611	263	275	262	104	150	206
YE8081_00383	orn	oligoribonuclease	0.939301	0.00343347	38.3097	61.4567	44	62	51	46	72	122
YE8081_00384		tRNA-Gly(gcc)	0.267173	0.755423	159.356	124.046	32	36	23	35	15	19
YE8081_00385		tRNA-Gly(gcc)	-1.56421	0.043057	577.235	116.125	152	85	100	36	13	16
YE8081_00386		tRNA-Gly(gcc)	-0.892747	0.297603	1084.61	325.342	293	162	178	117	33	33
YE8081_00387	queG	epoxyqueuosine reductase	-0.244138	0.702058	10.2642	7.66924	21	25	32	6	17	32
YE8081_00388	nnr yjeF	bifunctional NAD(P)H-hydrate repair enzyme Nnr	1.05063	0.0611047	29.9275	41.5962	120	99	127	212	94	161
YE8081_00389	tsaE yjeE	tRNA threonylcarbamoyladenosine biosynthesis protein TsaE	-0.682813	0.367972	30.8117	18.3686	26	42	41	3	32	19
YE8081_00390	amiB	N-acetylmuramoyl-L-alanine amidase	-1.07675	0.0540109	39.162	12.0225	235	168	182	81	29	68
YE8081_00391	mutL_1	DNA mismatch repair protein	-0.681583	0.0268463	37.7705	20.3663	189	177	181	43	83	153
YE8081_00392	miaA	tRNA delta(2)-isopentenylpyrophosphate transferase	-0.554672	0.050049	172.611	104.169	402	391	442	103	269	295
YE8081_00393	hfq	RNA-binding protein Hfq	-0.86798	0.00552437	372.798	175.441	222	378	250	55	130	191
YE8081_00394	hflX	putative GTPase HflX	-0.965961	0.146514	601.68	188.059	2775	1470	1781	943	326	561
YE8081_00395	hflK	FtsH protease regulator HflK	-2.16829	4.36951e-11	289.213	58.707	805	991	1008	52	195	275
YE8081_00396	hflC	FtsH protease regulator HflC	-1.02141	0.000168272	672.716	261.626	1526	1885	1683	463	632	734
YE8081_00397		hypothetical protein	-3.05695	0.0200213	13.1685	0.944612	6	7	7	0	1	0
YE8081_00398	purA	adenylosuccinate synthetase	-1.3809	0.00526232	1662.96	472.085	8436	3590	4673	1421	1118	1927
YE8081_00399	nsrR	transcriptional repressor NsrR	0.108361	0.853541	32.5126	30.7281	35	28	43	15	31	46
YE8081_00400	rnr	exoribonuclease R	0.94317	0.0173704	45.1152	82.3682	243	270	360	146	561	734
YE8081_00401	rlmB	23S rRNA (guanosine-2_-O-)-methyltransferase	-0.425876	0.376723	58.7523	40.1873	70	125	132	18	73	118
YE8081_00402	aidB	isovaleryl CoA dehydrogenase	4.87384	1.57852e-28	2.17426	55.9121	7	8	12	140	209	294
YE8081_00403		putative biofilm stress and motility protein A	1.29809	0.0508474	21.2984	43.6398	6	28	14	17	22	62
YE8081_00404	ycjY yfhR yjfP	esterase	1.09478	0.0638362	5.53154	10.1228	13	7	12	13	18	22
YE8081_00405		hypothetical protein	4.31757	9.78402e-05	0.450164	16.1618	1	0	0	6	11	14
YE8081_00406	rpsF	30S ribosomal protein S6	-3.38961	1.83024e-28	4841.54	414.516	5401	3861	5308	144	366	651
YE8081_00407	rpsR	30S ribosomal protein S18	-3.73704	1.38334e-16	4301.08	290.166	1806	2948	2596	33	162	270
YE8081_00408	rplI	50S ribosomal protein L9	-3.53296	2.20487e-11	5771.07	460.746	4529	6456	8813	73	393	1079
YE8081_00409		hypothetical protein	0.509906	0.652978	3.35348	4.45568	2	6	3	0	5	9
YE8081_00410	ytfB	opacity-associated protein A	1.62189	0.0312608	95.4778	176.63	239	166	159	634	140	266
YE8081_00411	fklB	peptidyl-prolyl cis-trans isomerase	-1.0915	0.204093	469.845	125.523	1183	332	764	354	87	148
YE8081_00412	cpdB_1	bifunctional 2_3_-cyclic nucleotide 2_-phosphodiesterase/3_-nucleotidase periplasmic protein	1.16665	0.014187	8.17102	17.0072	36	50	34	23	88	119
YE8081_00413	cysQ	adenosine-3_(2_)5_-bisphosphate nucleotidase	1.58923	3.81639e-06	15.9853	40.7648	27	28	35	43	60	116
YE8081_00414	ytfJ	hypothetical protein	2.73583	5.81055e-12	16.0655	103.453	26	21	22	39	159	201
YE8081_00415	ytfK	hypothetical protein	6.14528	7.2184e-32	89.0412	4823.42	75	53	26	3288	2203	2332
YE8081_00416	ytfL	hypothetical protein	-0.809136	0.00236349	51.1188	24.2183	142	182	190	45	64	125
YE8081_00417	msrA	methionine sulfoxide reductase A	0.437447	0.582793	20.7765	27.568	19	46	34	3	40	84
YE8081_00418	ytfM	surface antigen (D15)	-0.287577	0.582154	25.8941	19.7572	87	123	129	19	81	143
YE8081_00419	tamB ytfN	translocation and assembly module TamB	-0.399474	0.236558	22.4803	15.0858	184	249	224	54	145	210
YE8081_00420	ytfP	AIG2 family protein	0.337077	0.507448	220.731	236.039	110	294	188	99	225	264
YE8081_00421	ppa	inorganic pyrophosphatase	-0.0606462	0.957789	2662.81	1534.59	5350	2775	2676	3371	1155	1461
YE8081_00422	cheD tsr_1	methyl-accepting chemotaxis sensory transducer	0.392238	0.497183	4.31378	4.72881	25	16	11	13	18	21
YE8081_00423	fbp	fructose-16-bisphosphatase	1.27998	0.000683191	132.424	290.838	269	530	299	259	859	1122
YE8081_00424	mpl	UDP-N-acetylmuramate--L-alanyl-gamma-D-glutamyl-meso-diaminopimelate ligase	-0.698686	0.0902164	65.3966	30.137	265	192	236	99	84	116
YE8081_00425	yhcN_1	hypothetical protein	-0.541439	0.423053	19.2367	9.89653	12	16	10	9	6	3
YE8081_00426	argR	arginine repressor	-0.978561	0.146799	178.015	56.4189	263	180	198	98	40	58
YE8081_00427	mdh	malate dehydrogenase	1.0814	0.00448594	82.9049	159.281	194	250	136	122	398	503
YE8081_00428	ner-2 nlp-2 sfsB-2_2	putative transcriptional regulator Nlp	-0.485745	0.416748	26.9696	15.24	14	21	21	6	6	20
YE8081_00429		MuA-transposase/repressor protein CI DNA-binding	-1.01353	0.00507321	75.0042	28.8596	67	58	74	23	17	34
YE8081_00430	ispB	octaprenyl diphosphate synthase	-0.56032	0.0967187	105.264	64.5993	236	292	242	48	160	228
YE8081_00431	rplU	50S ribosomal protein L21	-0.573941	0.543729	11149.1	4256.98	15185	5267	6542	6155	1803	1863
YE8081_00432	rpmA	50S ribosomal protein L27	-1.193	0.000841298	4277.41	1742.52	2742	2487	3178	336	1340	1322
YE8081_00433		hypothetical protein	-2.21409	2.10006e-13	124.335	21.9988	285	310	308	28	33	98
YE8081_00434	obgE	GTPase ObgE	-0.354511	0.477958	305.924	177.375	1136	687	933	501	443	529
YE8081_00435	basS	sensor protein BasS/PmrB	-0.800176	0.112706	10.07	4.88868	34	23	25	8	13	15
YE8081_00436	basR	DNA-binding transcriptional regulator BasR	-0.444808	0.285453	47.9492	28.1239	86	66	90	36	35	64
YE8081_00437	dacB	D-alanyl-D-alanine carboxypeptidase	-0.468747	0.133238	48.5795	31.3625	182	188	162	39	113	165
YE8081_00438		greA	-0.518571	0.443013	925.391	458.961	535	172	177	157	92	167
YE8081_00439	greA	transcription elongation factor GreA	-0.44465	0.386514	857.289	583.476	789	1233	1043	187	840	824
YE8081_00440	yhbY	RNA-binding protein	1.14138	0.241621	1702.05	2080.64	2325	641	937	3539	614	452
YE8081_00441	rlmE rrmJ ftsJ	23S rRNA methyltransferase J	-0.0907572	0.932905	647.132	376.86	1389	860	872	913	378	444
YE8081_00442	ftsH hflB	ATP-dependent metalloprotease	-0.179912	0.840215	857.31	471.763	5611	3369	3799	3479	1491	1716
YE8081_00443	folP	dihydropteroate synthase	0.909145	0.25248	90.9947	102.483	236	137	211	388	67	209
YE8081_00444	glmM	phosphoglucosamine mutase	0.297399	0.46074	93.317	105.955	280	341	323	108	410	438
YE8081_00445	secG	preprotein translocase subunit SecG	-2.28108	1.23054e-08	2448.63	462.017	1855	1823	2591	105	283	763
YE8081_00446		tRNA-Leu(gag)	-1.34959	0.0811755	733.959	266.537	96	180	204	7	37	132
YE8081_00447		tRNA-Met(cat)	-2.13019	0.000275092	681.605	141.972	85	132	180	3	19	60
YE8081_00448		rimP	-2.62714	0.000212525	622.241	63.5734	229	135	117	21	9	18
YE8081_00449	rimP	ribosome maturation factor RimP	-2.37634	6.76461e-09	882.339	122.72	1156	824	1121	140	130	122
YE8081_00450	nusA	transcription elongation factor NusA	-1.96018	1.26926e-15	476.657	102.184	1723	1548	2139	222	341	514
YE8081_00451	infB	translation initiation factor IF-2	-1.51484	0.0485538	1881.19	377.625	17983	6987	14166	4323	1334	1878
YE8081_00452	rbfA	ribosome-binding factor A	-2.03597	2.00198e-08	327.445	63.2934	313	336	371	48	70	58
YE8081_00453	truB	tRNA pseudouridine synthase B	-2.75113	1.43592e-07	274.851	26.2515	907	518	666	86	43	61
YE8081_00454		S15	-1.48205	0.00198545	1859.14	447.418	598	648	418	151	76	172
YE8081_00455	rpsO	30S ribosomal protein S15	-0.723897	0.350798	2714.19	969.6	2208	1627	1758	1072	354	522
YE8081_00456		SraG	0.809875	0.647681	0.686438	1.27975	1	0	0	0	0	2
YE8081_00457	pnp	polynucleotide phosphorylase/polyadenylase	0.414613	0.416505	341.604	330.666	1940	1451	2158	1810	1222	2097
YE8081_00458	nlpI	lipoprotein NlpI	-0.350694	0.340496	1013.45	721.485	1712	2275	2799	547	1372	2673
YE8081_00459	deaD	ATP-dependent RNA helicase DeaD	-3.70357	5.15005e-33	1093.99	72.8695	3806	4992	7608	154	392	433
YE8081_00460		putative lipoprotein	1.69014	0.127593	42.0458	79.0898	66	13	11	135	15	16
YE8081_00461		hypothetical protein	1.23741	0.0170783	44.5493	74.0937	154	90	110	230	134	194
YE8081_00462		RND family efflux transporter MFP subunit	-1.57279	0.430248	0.609183	0	0	4	1	0	0	0
YE8081_00463		hydrophobe/amphiphile efflux-1 (HAE1) family protein	0.178307	0.883758	0.598071	0.558659	6	6	2	2	3	8
YE8081_00464	ibeB_1	RND efflux system outer membrane lipoprotein	-0.199581	0.857631	1.59985	1.10625	5	6	6	2	2	8
YE8081_00465		putative transmembrane transport protein	-0.200456	0.822555	2.42163	1.72224	5	10	9	2	4	11
YE8081_00466		hypothetical protein	-0.276725	0.741799	3.84348	2.49719	11	15	12	8	9	5
YE8081_00467	yhbV	peptidase U32	0.2432	0.834659	2.74991	2.81405	4	8	6	2	5	11
YE8081_00468	ydcP-2 yegQ-2 yhbU-2	peptidase U32	-0.100451	0.934471	3.46413	2.53476	5	16	4	3	4	12
YE8081_00469	yhbT	sterol-binding domain-containing protein	-0.606782	0.0735619	110.96	57.9294	133	178	123	52	64	100
YE8081_00470	yhbS	N-acetyltransferase GCN5	-0.565936	0.351169	26.4714	16.0574	23	33	40	5	19	30
YE8081_00471	yhbQ	GIY-YIG nuclease superfamily protein	-0.679741	0.400693	41.1553	23.3638	16	47	26	2	19	26
YE8081_00472	adiC_1	arginine:agmatin antiporter	0.610301	0.41166	2.96258	3.90771	4	13	12	4	8	27
YE8081_00473	speC_1	ornithine decarboxylase	0.338976	0.601361	2.34063	2.72859	16	16	6	2	17	21
YE8081_00474		heparinase II/III family protein	1.28051	0.0706638	1.54752	3.63462	6	6	12	5	19	27
YE8081_00475		hypothetical protein	3.96669	7.5968e-11	1.04617	16.9608	4	2	4	17	62	61
YE8081_00476	ycjN-4	extracellular solute-binding protein	5.39964	8.25271e-10	0.379872	21.9492	3	0	1	16	95	76
YE8081_00477	ycjO-4	binding-protein-dependent transport system inner membrane protein	2.97868	3.8622e-07	1.67255	12.3678	2	5	4	11	26	40
YE8081_00478	ycjP-4	binding-protein-dependent transport system inner membrane protein	2.87596	1.1147e-07	2.93082	18.1046	7	4	8	31	31	47
YE8081_00479	msmX msmK malK sugC ggtA msiK	ABC transporter-like protein	3.08479	2.54177e-09	2.24551	17.2166	4	6	9	23	47	64
YE8081_00480		hypothetical protein	2.69713	6.00937e-06	2.58068	14.9166	4	6	13	25	38	61
YE8081_00481	yhbP	hypothetical protein	0.518012	0.44975	18.5019	24.6007	18	31	13	5	31	40
YE8081_00482		hypothetical protein	4.02694	4.94938e-16	23.8299	284.966	42	83	50	761	655	540
YE8081_00483		hypothetical protein	-0.0305625	0.990143	6.6668	5.80113	9	16	6	1	7	19
YE8081_00484	phnP	carbon-phosphorus lyase complex accessory protein	3.26423	0.0344116	0.161778	3.88384	1	0	0	0	9	11
YE8081_00485	phnN	ribose 15-bisphosphokinase	0	1	0	0	0	0	0	0	0	0
YE8081_00486	phnM	phosphonate metabolism protein PhnM	0.819336	0.70471	0.110023	0.330491	0	0	1	0	2	0
YE8081_00487	phnL	phosphonate C-P lyase system protein PhnL	0	1	0	0	0	0	0	0	0	0
YE8081_00488	phnK	phosphonate C-P lyase system protein PhnK	-0.169981	0.951071	0.17994	0	0	1	0	0	0	0
YE8081_00489	phnJ	phosphonate metabolism PhnJ	1.45918	0.387868	0.167487	0.619745	0	1	0	0	1	3
YE8081_00490	phnI	phosphonate metabolism protein	-0.175498	0.951071	0.130468	0	0	1	0	0	0	0
YE8081_00491	phnH	carbon-phosphorus lyase complex subunit	-0.317605	0.902574	0.249504	0	0	1	0	0	0	0
YE8081_00493	phnF	phosphonate metabolism transcriptional regulator PhnF	0	1	0	0	0	0	0	0	0	0
YE8081_00494		putative lipoprotein	8.51966	8.39774e-34	0.619678	271.432	2	3	0	205	724	1179
YE8081_00495		putative activation/secretion signal peptide protein	4.62538	1.0151e-11	0.612189	16.9571	2	3	3	16	72	119
YE8081_00496	nrdG	anaerobic ribonucleoside-triphosphate reductase activating protein	0.618577	0.671957	1.55247	2.21686	0	4	2	0	2	7
YE8081_00497	nrdD	anaerobic ribonucleoside triphosphate reductase	-0.888859	0.316994	2.1037	0.905293	11	12	11	1	1	14
YE8081_00498		LysR family transcriptional regulator	-0.334094	0.837526	1.97096	1.23819	1	8	4	2	4	1
YE8081_00499	kefG_1	glutathione-regulated potassium-efflux system ancillary protein KefG	2.10619	0.0270559	6.24419	16.8468	15	8	2	45	9	13
YE8081_00500		hypothetical protein	0.333295	0.264796	126.759	136.424	96	90	73	46	85	129
YE8081_00501		hypothetical protein	-1.36339	0.000219841	231.7	76.285	96	212	135	19	46	74
YE8081_00502	ddpF-2	ABC transporter-like protein	-2.00941	0.0629796	3.37728	0.587868	2	8	8	0	1	2
YE8081_00503	ddpD-2	ABC transporter-like protein	-2.33434	0.00156237	9.59403	1.57033	13	13	39	0	3	7
YE8081_00504	ddpC-2	binding-protein-dependent transport system inner membrane protein	-2.91256	0.00210362	7.92981	0.694347	10	10	31	0	0	5
YE8081_00505	ddpB-2	binding-protein-dependent transport system inner membrane protein	-0.703406	0.286257	9.32297	5.04244	14	18	43	4	10	25
YE8081_00506	ddpA-2	extracellular solute-binding protein	1.33262	0.00141895	13.922	31.7719	35	43	89	53	116	183
YE8081_00507	yjgK	hypothetical protein	-0.0611088	0.946639	20.6414	16.6915	15	35	20	8	18	28
YE8081_00508	argI	ornithine carbamoyltransferase subunit I	-2.15794	0.000696269	6.99024	1.25251	17	17	20	1	3	5
YE8081_00509	rraB	regulator of ribonuclease activity B	1.0937	0.187282	739.979	932.3	1387	461	636	1971	454	604
YE8081_00510	yjgM	N-acetyltransferase GCN5	-0.00130662	1	43.8306	29.2024	81	48	40	50	22	37
YE8081_00511	valS	valyl-tRNA synthetase	-1.822	2.50664e-09	131.401	32.9636	824	810	1272	100	264	284
YE8081_00512	holC	DNA polymerase III subunit chi	-1.23275	0.18244	202.212	53.7824	430	82	203	87	25	74
YE8081_00513	pepA	leucyl aminopeptidase	-0.0409888	0.945391	59.0871	51.5954	243	201	237	76	190	280
YE8081_00514	lptF yjgP	lipopolysaccharide export system permease protein lptF	-1.34764	0.00364007	67.696	24.0868	110	217	229	15	54	123
YE8081_00515	lptG yjgQ	lipopolysaccharide export system permease protein	-1.74918	2.53154e-06	49.4587	12.0589	126	129	147	17	19	62
YE8081_00516		tRNA-Leu(caa)	-0.0204185	0.99824	1316.1	1096.26	40	596	161	78	282	258
YE8081_00517		integrase family protein	-0.205767	0.877818	1.58025	1.21428	5	1	5	0	2	6
YE8081_00518		hypothetical protein	3.52835	9.51397e-25	72.4304	764.173	54	70	47	228	668	737
YE8081_00519		hypothetical protein	4.26213	8.71563e-07	475.625	5980.41	641	171	212	9650	1353	1609
YE8081_00520	relB	RelB protein	2.67002	6.01619e-06	123.421	803.508	53	100	82	91	544	779
YE8081_00521		hypothetical protein	2.90906	1.65444e-09	18.4573	128.199	11	18	11	33	93	134
YE8081_00522		DNA primase domain protein	-0.578909	0.801664	1.04744	0.527409	1	0	2	0	1	0
YE8081_00523		hypothetical protein	2.61644	0.00213888	31.3386	111.76	27	22	30	216	33	31
YE8081_00524		putative acetyltransferase	0.359742	0.549697	28.9344	28.1666	40	32	18	27	20	38
YE8081_00525		putative transcriptional regulator	-0.107055	0.888141	16.2488	13.6139	30	35	19	5	23	38
YE8081_00526		putative permease	-0.842257	0.0592167	14.4828	6.72522	45	58	39	9	16	40
YE8081_00527		hypothetical protein	-2.24947	0.14764	2.74017	0	3	4	0	0	0	0
YE8081_00528		putative permease	-0.604439	0.178499	11.4481	6.1443	25	53	33	11	18	28
YE8081_00529		putative restriction endonuclease	-0.0183354	0.991414	27.5181	19.3232	64	58	37	42	27	38
YE8081_00530		putative exported protein	-0.100193	0.906681	28.6445	23.1937	14	23	21	7	18	17
YE8081_00531		hypothetical protein	0.694298	0.227663	75.7047	84.4487	107	88	83	126	83	80
YE8081_00532		putative exported protein	2.28584	0.000232673	4.11684	18.9574	4	9	4	6	24	46
YE8081_00533	lsrG	autoinducer-2 (AI-2) modifying protein LsrG	4.27827	8.34637e-06	1.7153	45.5577	3	0	1	5	22	73
YE8081_00534	lsrF	aldolase	5.16191	1.85956e-19	1.45465	51.9629	4	1	5	52	103	168
YE8081_00535	lsrB	autoinducer AI-2 ABC transporter periplasmic AI-2-binding protein	5.92983	6.931e-25	1.2696	79.8823	3	3	4	71	177	347
YE8081_00536	lsrD ydeZ	autoinducer AI-2 ABC transporter permease LsrD	6.96643	8.51663e-20	1.33382	132.498	5	4	1	537	146	320
YE8081_00537	lsrC ydeY	autoinducer 2 ABC transporter permease LsrC	6.27927	6.49516e-12	0.346174	28.5404	2	0	1	91	40	103
YE8081_00538	lsrA ego	autoinducer 2 ABC transporter ATP-binding protein LsrA	5.75293	4.43276e-13	0.406795	20.3115	3	1	1	83	44	116
YE8081_00539	lsrR ydeW	DeoR family transcriptional regulator	1.39539	0.0569886	13.1965	22.6772	45	26	28	86	15	74
YE8081_00540	lsrK ydeV	autoinducer-2 (AI-2) kinase	1.34891	0.121554	2.13725	5.56688	3	13	9	1	24	36
YE8081_00541	waaQ rfaQ	lipopolysaccharide heptosyltransferase III	-1.65852	7.64751e-05	17.1227	4.76253	41	55	55	2	14	23
YE8081_00542		O-antigen polymerase	-2.51884	2.60069e-06	20.214	2.96891	39	79	70	2	9	15
YE8081_00543	arcD lysl lysP_1	arginine/ornithine antiporter	2.7606	4.32662e-21	11.1945	66.1554	36	42	50	120	196	411
YE8081_00544	arcA_1	arginine deiminase	2.94033	3.14765e-23	17.5016	118.705	54	45	73	193	384	478
YE8081_00545		RND family efflux transporter MFP subunit	0.817165	0.0690584	7.4027	11.5735	15	18	28	14	33	39
YE8081_00546		acriflavin resistance protein	0.549766	0.337392	17.4626	17.3212	158	122	131	170	72	160
YE8081_00547		transposase for insertion sequence element	0	1	0	0	0	0	0	0	0	0
YE8081_00548	ybdH_1	putative oxidoreductase	-1.12395	0.0328692	12.2833	4.49256	47	35	20	10	12	12
YE8081_00549	dhaK	glycerone kinase	1.06695	0.0560015	5.8827	10.162	16	20	11	18	27	30
YE8081_00550	dhaL	dihydroxyacetone kinase subunit DhaL	1.77411	0.00389684	4.41772	14.2393	4	8	9	7	27	26
YE8081_00551	ptsI_1	phosphoenolpyruvate-protein phosphotransferase	1.65298	1.13738e-06	9.11652	26.5542	35	27	38	33	105	121
YE8081_00552		glycosyl transferases group 1 family protein	-0.069649	0.953816	1.5684	1.35944	4	6	6	1	6	5
YE8081_00553		putative transferase	0.430733	0.713406	0.778162	0.728794	4	4	2	6	2	1
YE8081_00554		putative oxidoreductase	1.41337	0.241402	0.565736	1.38678	1	5	0	2	6	6
YE8081_00555		glycosyl transferases group 1 family protein	-0.375058	0.831985	0.463967	0.293934	2	2	1	0	1	2
YE8081_00556		major facilitator transporter	-0.325852	0.89275	0.22913	0.098484	1	1	0	0	0	1
YE8081_00557		hypothetical protein	1.40151	0.412621	0.167487	0.496884	0	1	0	1	1	1
YE8081_00558	pemA ybhC	pectinesterase	1.74827	0.0394719	0.953862	3.10094	6	2	0	3	6	16
YE8081_00559	glrR qseF yfhA_1	two component sigma54 specific Fis family transcriptional regulator	-2.15738	3.89383e-06	12.0817	2.32565	42	62	71	2	10	20
YE8081_00560	fruR cra_1	DNA-binding transcriptional regulator FruR	-0.764509	0.195924	50.7321	27.6003	81	153	160	14	54	143
YE8081_00561	scrB	sucrose-6-phosphate hydrolase	-3.16638	1.12022e-07	32.2167	3.16011	72	98	176	2	13	15
YE8081_00562	treB_1	PTS system trehalose(maltose)-specific transporter subunit IIBC	-2.77386	9.03311e-07	25.7401	3.05444	58	75	136	4	6	22
YE8081_00563	lamB-1_1	maltoporin	-5.73347	2.04995e-18	72.6631	1.1165	157	224	473	0	6	5
YE8081_00564	iolC_1	ribokinase-like domain-containing protein	-5.06381	1.98056e-08	22.6419	0.371209	35	42	85	0	0	3
YE8081_00565	yiuA fhuD-4 fepB-4 fecB-4	periplasmic binding protein	-2.06649	0.000146608	25.89	5.55315	42	97	82	2	20	20
YE8081_00566	fhuA-2 yncD-2_2	TonB-dependent siderophore receptor	-2.77454	2.74015e-11	30.4172	3.21718	160	153	186	20	13	17
YE8081_00567	hmsT_1	diguanylate cyclase	0.0465439	0.969474	2.60679	2.254	9	10	2	3	6	8
YE8081_00568		hypothetical protein	-1.80396	0.192786	4.24273	0.453313	2	2	5	1	0	0
YE8081_00569		tRNA-Leu(cag)	-3.05221	2.66211e-05	1388.31	143.484	105	459	325	3	29	57
YE8081_00570		tRNA-Leu(cag)	-2.21529	3.5246e-05	1985.83	402.168	339	548	404	9	96	135
YE8081_00571		LysR family transcriptional regulator	0.222628	0.833077	2.46646	2.49835	6	8	3	2	6	8
YE8081_00572		aldo/keto reductase	0.574416	0.468169	3.06637	3.4896	6	8	9	9	5	12
YE8081_00573	rsmC-2	16S ribosomal RNA methyltransferase	-1.08299	0.00170277	42.3741	18.2659	112	100	125	12	48	73
YE8081_00574	holD	DNA polymerase III subunit psi	-0.934074	0.0205796	103.783	46.4499	122	92	134	24	34	94
YE8081_00575	rimI	ribosomal-protein-alanine N-acetyltransferase	-0.729173	0.180006	27.4855	13.3127	24	40	27	8	10	26
YE8081_00576	prfC	peptide chain release factor 3	-1.61385	0.000472645	186.203	42.526	942	566	766	186	114	196
YE8081_00577	osmY	hypothetical protein	5.49337	1.24828e-51	20.9543	868.646	24	36	37	573	1407	1687
YE8081_00578		hypothetical protein	4.7283	6.93085e-19	31.6209	854.233	9	18	11	76	375	498
YE8081_00579	yjjU	patatin	1.5921	0.000199461	20.9663	60.8595	54	70	74	43	186	306
YE8081_00580	yjjV tatD	TatD-related deoxyribonuclease	0.299819	0.765034	2.92841	3.07121	4	7	7	2	4	13
YE8081_00581	nupC-2	nucleoside transporter	-3.09562	2.16358e-05	480.375	32.2296	2984	920	844	153	48	110
YE8081_00582	deoC-3	deoxyribose-phosphate aldolase	-0.0492629	0.951071	74.5784	67.3739	133	182	131	28	111	252
YE8081_00583	deoA	thymidine phosphorylase	-0.440745	0.405363	55.2766	38.5575	184	186	184	27	124	208
YE8081_00584	deoB_1	phosphopentomutase	0.735045	0.13658	236.272	301.109	998	530	698	832	753	1049
YE8081_00585	deoD	purine nucleoside phosphorylase	-0.21415	0.614042	387.842	310.462	633	775	715	154	558	865
YE8081_00586		putative DNA-binding protein	-0.829224	0.0939523	46.4392	18.1781	181	167	124	70	49	55
YE8081_00587	ytjB smp	hypothetical protein	0.259319	0.720384	12.8894	13.4793	13	36	15	6	21	38
YE8081_00588	serB	phosphoserine phosphatase	-1.56313	0.000254795	28.0896	8.37147	51	73	84	6	21	30
YE8081_00589	radA sms	DNA repair protein RadA	-1.71483	0.0121193	23.2049	4.4624	83	46	120	24	7	16
YE8081_00590	nadR	nicotinamide-nucleotide adenylyltransferase	-1.30961	0.00674694	10.0624	3.4776	26	38	33	2	10	20
YE8081_00591		PIG3 family NAD(P)H quinone oxidoreductase	2.48751	1.49363e-05	4.04319	21.1869	2	14	14	17	39	101
YE8081_00592		LysR family transcriptional regulator	-0.0619858	0.95622	8.53817	7.27294	7	25	26	5	17	24
YE8081_00593		filamentation induced by cAMP protein Fic	0.257531	0.742654	42.4493	32.7895	150	110	106	133	54	88
YE8081_00594	yjjK	putative ABC transporter ATP-binding protein	0.545713	0.18746	637.292	734.464	2586	2436	3069	2362	3316	2590
YE8081_00595		OmpA/MotB domain-containing protein	1.73781	1.58965e-05	15.5062	43.6054	18	26	15	30	51	76
YE8081_00596		diguanylate cyclase	0.595587	0.129492	11.268	14.2461	44	40	29	26	36	76
YE8081_00597		hypothetical protein	0.827643	0.200067	9.78616	16.7271	7	21	18	3	30	39
YE8081_00598		Ca++ transporting P-type ATPase	3.23738	1.80504e-16	5.66015	50.7233	24	46	45	96	316	566
YE8081_00599	slt	lytic murein transglycosylase	1.19599	1.65136e-05	22.76	44.1716	100	117	113	114	191	296
YE8081_00600	trpR	Trp operon repressor	-0.105672	0.867323	194.948	167.132	124	218	169	36	148	225
YE8081_00601	yjjX	NTPase	1.03238	0.0170133	16.9039	27.6538	24	27	16	26	25	57
YE8081_00602	gpmB_1	phosphoglycerate mutase	-1.00443	0.107736	135.807	45.0466	359	150	171	95	46	74
YE8081_00603	rob_1	right origin-binding protein	0.469084	0.268074	34.3002	42.6021	64	83	77	31	82	151
YE8081_00604	creA	hypothetical protein	1.4271	0.00746651	92.1521	243.909	82	153	87	44	340	387
YE8081_00605	arcA_2	two-component response regulator	2.1354	0.01448	2260.85	5744.37	6978	2097	3556	23991	3052	4642
YE8081_00606		transposase for insertion sequence element	-0.169981	0.951071	0.345399	0	0	0	1	0	0	0
YE8081_00609		Thr_leader	1.24829	0.0456677	36.9508	87.2661	15	7	12	5	27	40
YE8081_00610	thrA	bifunctional aspartokinase I/homoserine dehydrogenase I	0.491345	0.364098	9.6056	12.4515	37	71	69	21	81	109
YE8081_00611	thrB	homoserine kinase	0.405001	0.679291	46.9135	39.4242	180	62	97	147	45	84
YE8081_00612	thrC	threonine synthase	-0.608838	0.166823	21.202	12.7181	70	71	66	9	39	68
YE8081_00613	yaaA	hypothetical protein	0.324837	0.367335	65.3591	73.4448	118	153	110	45	130	231
YE8081_00614	talB	transaldolase B	-0.56616	0.127704	865.55	547.762	1737	2258	2231	330	1313	2003
YE8081_00615	mogA	molybdenum cofactor biosynthesis protein MogA	0.398558	0.541377	78.2416	70.8041	154	98	100	130	72	101
YE8081_00616		major facilitator transporter	-1.04887	0.0952764	17.2024	7.65247	47	67	63	3	19	56
YE8081_00617		N-acetyltransferase GCN5	1.59705	0.00479341	1.13415	2.96531	3	7	11	10	14	29
YE8081_00618		hypothetical protein	0.682606	0.76988	0	0.772114	0	0	0	0	0	1
YE8081_00619	yaaH	hypothetical protein	-6.08925	4.27341e-34	383.567	4.25643	405	1015	830	2	6	17
YE8081_00620	dnaK	molecular chaperone DnaK	-2.78573	5.2988e-26	919.503	116.694	4805	3979	4585	234	464	909
YE8081_00621		tpke11	-3.49934	0.000815836	304.523	11.2533	104	22	58	6	0	1
YE8081_00622	dnaJ_1	chaperone protein DnaJ	-3.94863	1.4662e-24	208.848	12.0859	542	530	727	6	29	64
YE8081_00623	nhaA	pH-dependent sodium/proton antiporter	-1.19602	0.101503	57.6302	15.1368	191	106	228	73	16	49
YE8081_00624	nhaR	transcriptional activator NhaR	-2.84706	2.67351e-14	56.1075	6.92712	122	118	144	4	18	20
YE8081_00625	rpsT	30S ribosomal protein S20	-1.89782	3.02953e-06	4243.56	1023.7	1864	3686	2796	179	582	1186
YE8081_00626	ribF	bifunctional riboflavin kinase/FMN adenylyltransferase	-0.523615	0.280142	189.979	123.896	298	486	560	67	252	519
YE8081_00627	ileS	isoleucyl-tRNA synthetase	-0.402274	0.401788	164.912	93.0652	1122	949	1482	607	505	780
YE8081_00628	lspA	lipoprotein signal peptidase	-0.444189	0.414025	195.553	132.144	135	311	299	44	182	236
YE8081_00629	slpA fkpB	FKBP-type peptidylprolyl isomerase	-0.194899	0.791411	77.9937	65.893	77	102	107	13	93	110
YE8081_00630	ispH lytB	4-hydroxy-3-methylbut-2-enyl diphosphate reductase	-0.562843	0.394573	63.1882	39.7173	138	136	185	25	80	169
YE8081_00631	dapB	dihydrodipicolinate reductase	0.872809	0.106778	121.707	171.7	344	197	227	314	290	404
YE8081_00632	carA	carbamoyl phosphate synthase small subunit	-2.07061	3.31091e-06	59.4968	11.6756	144	150	234	20	34	40
YE8081_00633	carB	carbamoyl phosphate synthase large subunit	-1.00434	0.121554	91.9539	29.8922	605	550	1126	321	186	183
YE8081_00634		lysine exporter protein (LYSE/YGGA)	-0.442317	0.456996	10.1115	5.92357	11	23	17	7	8	14
YE8081_00635	yjjP	hypothetical protein	0.602225	0.501202	2.78907	4.2658	8	5	4	1	13	7
YE8081_00636		hypothetical protein	0.631689	0.451233	5.68284	8.19768	8	7	5	3	12	10
YE8081_00637	folA	dihydrofolate reductase	-0.453629	0.259905	275.497	184.648	280	383	344	63	228	333
YE8081_00638	apaH	diadenosine tetraphosphatase	-1.26686	1.44593e-06	95.8456	33.2579	178	232	225	38	60	113
YE8081_00639	apaG	ApaG protein	0.412626	0.392496	52.9849	63.931	56	43	54	20	47	110
YE8081_00640	ksgA	dimethyladenosine transferase	-0.507008	0.216859	78.1259	49.3865	164	141	183	36	85	171
YE8081_00641	pdxA	4-hydroxythreonine-4-phosphate dehydrogenase	-1.44813	0.00138566	115.314	37.9412	216	311	339	26	66	190
YE8081_00642	surA	peptidyl-prolyl cis-trans isomerase SurA	0.115443	0.798331	208.797	174.64	669	672	726	461	508	637
YE8081_00643	lptD imp ostA	LPS assembly outer membrane complex protein LptD	0.098019	0.737529	127.506	119.503	631	817	738	286	653	970
YE8081_00644	djlA	Dna-J like membrane chaperone protein	-0.308567	0.618557	36.5009	21.165	95	72	63	48	32	47
YE8081_00645	rluA_1	pseudouridine synthase	-1.52994	0.111999	27.9779	4.74672	38	43	58	19	2	3
YE8081_00646	rapA hepA	ATP-dependent helicase HepA	-0.990525	0.174067	146.43	40.873	1013	966	1262	550	131	217
YE8081_00647	polB	DNA polymerase II	1.12844	0.0567538	6.9094	10.7879	53	31	42	77	42	69
YE8081_00648		hypothetical protein	2.20493	0.0683735	2.81344	15.1955	0	5	1	0	9	25
YE8081_00649	yabI	hypothetical protein	-1.96766	1.22621e-07	37.2301	7.66645	72	76	69	8	10	26
YE8081_00650	thiQ	thiamine transporter ATP-binding subunit	-0.918482	0.332418	4.85712	2.1445	4	7	15	1	3	7
YE8081_00651	thiP	thiamine transporter membrane protein	-2.67083	0.00128297	5.95626	0.760409	17	34	20	0	4	4
YE8081_00652	thiB tbpA	thiamine transporter substrate binding subunit	-1.41879	0.0149433	11.0659	3.50904	23	34	25	3	9	12
YE8081_00653		TPP	-2.59497	0.00536337	101.17	12.3673	7	36	39	0	1	10
YE8081_00654		hypothetical protein	-2.30551	0.00467831	7.27713	0.979536	8	23	12	2	1	3
YE8081_00655		hypothetical protein	-2.79212	0.00356661	12.4536	1.41183	12	12	9	0	2	1
YE8081_00656	sgrR_1	transcriptional regulator SgrR	0.254334	0.667777	4.34397	4.31729	18	23	13	8	13	32
YE8081_00657	pflA_1	pyruvate formate lyase-activating enzyme 1	-1.40477	0.326118	1.16064	0.339649	2	2	4	0	1	1
YE8081_00658	pflB_2	formate acetyltransferase	-0.538318	0.484064	1.79638	1.00332	6	18	8	3	6	8
YE8081_00659	dinJ	putative DNA-damage-inducible protein	0.619876	0.316209	218.833	327.848	89	196	134	31	250	287
YE8081_00660		addiction module toxin RelE/StbE family protein	-0.538412	0.405766	78.285	46.563	47	75	33	10	29	49
YE8081_00661	setA	sugar efflux transporter	-0.322159	0.724218	19.6213	8.96434	74	52	51	51	10	20
YE8081_00662	mtr_1	aromatic amino acid transporter	3.08675	0.00103241	0.411811	4.20289	2	1	1	2	12	24
YE8081_00663	tnaA	tryptophanase	7.06607	1.92146e-28	1.23545	145.743	3	5	5	512	541	323
YE8081_00664	tnaC	tryptophanase leader peptide	2.98901	0.00323076	11.5444	91.1408	0	7	1	7	24	31
YE8081_00665	leuD	isopropylmalate isomerase small subunit	-2.38988	6.03016e-05	45.9649	8.18167	38	77	100	0	17	16
YE8081_00666	leuC	isopropylmalate isomerase large subunit	-2.84667	5.22882e-07	23.8015	2.855	61	57	144	2	8	20
YE8081_00667	leuB	3-isopropylmalate dehydrogenase	-2.43975	9.09107e-07	47.6426	7.99537	118	98	183	5	25	29
YE8081_00668	leuA	2-isopropylmalate synthase	-1.30517	0.109754	40.2832	9.44635	151	112	221	64	24	19
YE8081_00669		Leu_leader	-0.0322802	0.986653	200.531	187.698	36	113	68	8	76	105
YE8081_00670	leuO_1	leucine transcriptional activator	-1.59543	0.0570884	3.02545	0.701912	8	7	7	2	1	2
YE8081_00671		hypothetical protein	-0.169981	0.951071	1.21809	0	1	0	0	0	0	0
YE8081_00672	fadD-2	AMP-dependent synthetase and ligase	-0.209578	0.60206	76.8082	52.2656	428	307	324	183	196	296
YE8081_00673	ilvI_1	acetolactate synthase 3 catalytic subunit	-0.439389	0.307642	40.2895	23.1778	206	143	184	82	77	131
YE8081_00674	ilvH	acetolactate synthase 3 regulatory subunit	-0.446744	0.442102	31.7491	21.8583	39	47	32	3	30	41
YE8081_00675	fruR cra_2	DNA-binding transcriptional regulator FruR	1.4798	0.091932	76.4422	115.085	206	190	187	674	90	123
YE8081_00676	ygaW	hypothetical protein	1.53316	0.0255034	8.51324	24.0733	5	12	11	5	27	42
YE8081_00677	mraZ	cell division protein MraZ	-0.788392	0.0250866	276.433	132.885	217	440	285	77	154	191
YE8081_00678	mraW rsmH	S-adenosyl-methyltransferase MraW	-0.422487	0.450917	212.558	108.195	616	503	436	305	166	298
YE8081_00679	ftsL	cell division protein FtsL	-0.825957	0.11542	37.3603	18.4695	22	42	25	4	17	19
YE8081_00680	ftsI_1	peptidoglycan glycosyltransferase	-1.49209	0.000329276	43.6692	13.6837	159	236	182	17	47	113
YE8081_00681	murE	UDP-N-acetylmuramoylalanyl-D-glutamate--26-diaminopimelate ligase	-0.358066	0.78431	86.026	33.832	577	158	264	303	24	68
YE8081_00682	murF	UDP-N-acetylmuramoyl-tripeptide--D-alanyl-D-alanine ligase	-1.32732	5.18595e-05	46.1398	16.2574	138	172	165	20	61	70
YE8081_00683	mraY	phospho-N-acetylmuramoyl-pentapeptide-transferase	-2.04792	7.44549e-11	73.405	14.6242	225	173	209	22	25	72
YE8081_00684	murD	UDP-N-acetylmuramoyl-L-alanyl-D-glutamate synthetase	-2.08708	2.51819e-08	71.1774	15.3599	239	254	225	10	52	81
YE8081_00685	ftsW	cell division protein FtsW	-1.58694	3.81924e-07	47.3755	12.8151	135	149	147	22	24	70
YE8081_00686	murG	undecaprenyldiphospho-muramoylpentapeptide beta-N- acetylglucosaminyltransferase	-1.98172	7.66044e-07	40.5212	8.11113	94	114	119	14	12	40
YE8081_00687	murC	UDP-N-acetylmuramate--L-alanine ligase	-2.26507	1.16607e-09	88.9499	16.2616	224	339	429	23	71	66
YE8081_00688	ddl_1	D-alanine--D-alanine ligase	-2.05717	4.90945e-06	99.8454	21.4603	157	290	240	10	42	91
YE8081_00689	ftsQ	cell division protein FtsQ	0.481516	0.697403	104.576	75.8717	423	128	147	402	56	36
YE8081_00690	ftsA	cell division protein FtsA	-1.18175	0.00231294	267.704	85.6919	894	849	808	260	238	259
YE8081_00691	ftsZ	cell division protein FtsZ	-1.44052	5.54531e-07	463.034	152.466	1131	1439	1455	156	427	648
YE8081_00692	lpxC	UDP-3-O-[3-hydroxymyristoyl] N-acetylglucosamine deacetylase	0.686081	0.083963	1632.46	2493.45	2867	4005	4475	1483	6302	7895
YE8081_00693		hypothetical protein	1.22663	0.0052209	38.4766	72.3741	61	46	47	75	108	70
YE8081_00694	secM	SecA regulator SecM	-0.279509	0.694355	130.43	98.5278	84	265	164	28	133	206
YE8081_00695	secA	preprotein translocase subunit SecA	-1.06378	0.00422639	161.415	60.3516	1455	946	950	316	376	457
YE8081_00696	mutT	nucleoside triphosphate pyrophosphohydrolase	-2.25652	0.000937383	23.0157	3.47147	30	20	18	4	2	4
YE8081_00697	yacG	zinc-binding protein	-1.42675	0.000241795	100.535	31.3504	56	51	51	10	16	19
YE8081_00698	yacF	hypothetical protein	-1.62936	0.00133454	40.4568	10.6851	83	70	79	13	21	21
YE8081_00699	coaE	dephospho-CoA kinase	-1.14008	0.0137096	42.7901	17.9458	53	68	80	4	28	46
YE8081_00700	guaC	guanosine 5_-monophosphate oxidoreductase	-0.455345	0.399312	170.353	86.4105	613	433	307	252	170	228
YE8081_00701	hofC	type IV pilin biogenesis protein	0.811019	0.136129	4.75389	7.33808	21	10	13	11	19	33
YE8081_00702	hofB	type II secretion system protein E	1.89526	0.0524285	15.7835	33.9616	119	35	26	294	40	47
YE8081_00703	ppdD	putative major pilin subunit	2.0705	0.033476	2.19713	7.41161	2	4	1	9	8	5
YE8081_00704	nadC	quinolinate phosphoribosyltransferase	-0.436846	0.62299	12.0535	8.6369	31	35	16	0	20	35
YE8081_00705	ampD	N-acetyl-anhydromuranmyl-L-alanine amidase	0.779327	0.158217	79.9857	127.503	112	137	97	60	282	107
YE8081_00706	ampE	regulatory protein AmpE	0.218657	0.548672	37.0821	35.184	81	82	77	48	53	121
YE8081_00707	invD yeeJ	invasin-like protein	0.181185	0.840939	56.7995	39.666	1629	831	794	1187	502	448
YE8081_00708	aroP-2	amino acid permease-associated region	2.39742	4.16211e-10	11.4873	57.1014	29	36	55	62	179	317
YE8081_00709	pdhR	transcriptional regulator PdhR	-1.72275	0.0480784	6454.9	968.142	17855	5415	15293	4129	573	995
YE8081_00711	aceE	pyruvate dehydrogenase subunit E1	-3.00535	4.24486e-12	983.238	105.751	4943	4284	10941	321	744	866
YE8081_00712	aceF	dihydrolipoamide acetyltransferase	-3.15946	9.83106e-18	633.427	58.879	2773	1901	4501	160	236	395
YE8081_00713	lpdA	dihydrolipoamide dehydrogenase	-1.04414	0.0081825	858.366	373.756	3362	2687	3285	534	1742	1166
YE8081_00714		transcriptional regulator AraC family	-0.951024	0.104414	6.45235	2.64517	19	14	17	3	3	15
YE8081_00715	yiuR fepA-1 cirA-1_1	putative outer membrane receptor	-0.185003	0.835702	2.44231	1.74592	11	17	14	6	8	15
YE8081_00716	acnB	bifunctional aconitate hydratase 2/2-methylisocitrate dehydratase	1.67014	2.04316e-05	78.2825	198.878	505	400	653	1025	1187	1408
YE8081_00717	yacL	hypothetical protein	2.5049	0.000533028	126.554	446.991	195	79	81	768	171	291
YE8081_00718	yddG	hypothetical protein	-1.16749	0.150828	6.31765	2.15456	15	11	17	3	2	10
YE8081_00719		heme utilization protein	1.26775	0.220544	1.70735	4.51188	1	2	3	0	8	5
YE8081_00720	speD	S-adenosylmethionine decarboxylase	-3.74343	2.58914e-47	334.868	21.4879	616	696	701	16	41	63
YE8081_00721	speE	spermidine synthase	-2.91199	1.38343e-31	349.65	40.5306	695	798	790	31	78	141
YE8081_00722	yacC	hypothetical protein	-1.02732	0.0274438	137.094	62.6602	92	153	134	11	70	73
YE8081_00723	cueO yacK	multicopper oxidase	2.77458	5.53413e-09	2.40935	15.1186	6	11	12	25	69	69
YE8081_00724	hpt	hypoxanthine phosphoribosyltransferase	-2.09197	5.88934e-15	923.001	179.311	1336	1330	1080	138	257	261
YE8081_00725	cynT can_1	carbonate dehydratase	-2.87402	3.32297e-12	289.53	36.3006	379	511	559	10	61	97
YE8081_00726	yadG	ABC transporter related	-1.80632	5.22005e-10	85.2055	20.7265	158	212	226	24	50	58
YE8081_00727	yadH	ABC-2 type transporter	-2.33433	6.42927e-05	51.3066	9.15589	65	128	102	0	14	38
YE8081_00728	yadE	polysaccharide deacetylase	-1.479	0.00217689	66.1263	22.3585	163	269	215	10	84	104
YE8081_00729	panD	aspartate alpha-decarboxylase	-1.14013	0.0811755	85.0262	34.7214	60	123	56	5	31	58
YE8081_00730	panC	pantoate--beta-alanine ligase	-1.92543	3.65653e-07	44.0323	10.0331	94	97	94	9	24	25
YE8081_00731	panB	3-methyl-2-oxobutanoate hydroxymethyltransferase	-2.146	8.17621e-06	22.8143	4.162	48	46	44	7	8	8
YE8081_00732	folK	2-amino-4-hydroxy-6-hydroxymethyldihydropteridine pyrophosphokinase	-0.654422	0.37809	62.399	26.1359	105	52	74	44	20	28
YE8081_00733	pcnB	poly(A) polymerase I	-0.994136	0.0108577	65.4058	29.7394	188	294	221	26	89	195
YE8081_00734	gluQ	glutamyl-Q tRNA(Asp) synthetase	-0.765259	0.0780789	57.0791	30.8	103	166	128	15	69	118
YE8081_00735	dksA	RNA polymerase-binding transcription factor	1.48965	0.0746955	5208.69	8791.45	11090	4183	3084	19271	4600	6255
YE8081_00736	sfsA	sugar fermentation stimulation protein A	0.932027	0.030056	49.1366	88.0773	72	97	107	42	143	286
YE8081_00737	ligT	2_-5_ RNA ligase	0.199927	0.818656	12.4389	12.51	15	28	8	4	14	33
YE8081_00738	hrpB	ATP-dependent RNA helicase HrpB	0.925711	0.0338574	14.0974	19.8062	107	82	82	124	79	168
YE8081_00739	mrcB	penicillin-binding protein 1b	-0.0259021	0.952238	38.2696	30.3484	247	246	233	132	178	222
YE8081_00740	fhuC	iron-hydroxamate transporter ATP-binding subunit	-3.41791	3.17601e-06	12.9522	0.926393	24	26	28	1	2	2
YE8081_00741	fhuD	iron-hydroxamate transporter substrate-binding subunit	-3.68211	5.04402e-07	13.4629	0.622673	33	31	31	0	0	5
YE8081_00742	fhuB	iron-hydroxamate transporter permease subunit	-2.83073	2.58006e-10	17.0928	1.84788	70	90	100	8	7	12
YE8081_00743		hypothetical protein	0.463963	0.840215	0	1.0434	0	0	0	0	0	1
YE8081_00744	nark	nitrite extrusion protein	0.936344	0.297644	1.28395	2.33909	3	8	2	1	11	9
YE8081_00745	hemL	glutamate-1-semialdehyde aminotransferase	0.601762	0.0897318	64.1046	90.5751	196	188	241	88	278	451
YE8081_00746	yadQ clcA	chloride channel protein	3.63533	7.37855e-23	20.8984	243.266	102	66	61	346	1078	871
YE8081_00747	erpA yadR	iron-sulfur cluster insertion protein ErpA	1.51572	1.57997e-09	101.791	255.954	75	88	103	100	229	279
YE8081_00748	yadS	hypothetical protein	-3.06337	5.90691e-08	55.4552	5.47196	43	109	101	2	9	12
YE8081_00749	btuF	vitamin B12-transporter protein BtuF	-2.05746	4.33768e-08	30.6625	6.18684	64	65	72	6	12	20
YE8081_00750	mtnN mtn pfs	5_-methylthioadenosine/S-adenosylhomocysteine nucleosidase	-0.518674	0.162219	52.4193	31.7252	91	112	73	20	48	92
YE8081_00751	dgt	deoxyguanosinetriphosphate triphosphohydrolase	3.03324	1.63653e-06	17.1705	89.7051	80	71	46	575	198	230
YE8081_00752	degP htrA	serine endoprotease	4.0238	7.55126e-25	17.9637	234.783	83	58	56	701	777	882
YE8081_00753	barA	hybrid sensory histidine kinase BarA	0.00706066	1	9.04325	6.30762	80	55	61	55	25	54
YE8081_00754	rumB_1	23S rRNA methyluridine methyltransferase	-0.683087	0.0316927	52.0662	27.0246	176	132	224	57	77	123
YE8081_00755	relA	(p)ppGpp synthetase I	0.567784	0.0998389	35.1351	47.474	174	176	248	97	268	372
YE8081_00756	mazG	nucleoside triphosphate pyrophosphohydrolase	2.07259	0.0228253	190.69	468.367	685	211	356	2273	306	452
YE8081_00757	pyrG	CTP synthetase	-1.31487	6.69803e-06	593.228	205.385	1868	2298	3211	408	818	1123
YE8081_00758	eno	phosphopyruvate hydratase	0.377701	0.367634	2449.94	2967.54	7498	7743	8853	3090	12484	9403
YE8081_00760		hypothetical protein	2.83873	0.0115041	0.628369	6.00639	1	1	1	0	12	13
YE8081_00761		hypothetical protein	-2.2737	0.0146657	7.408	1.21891	31	11	7	1	3	3
YE8081_00762		hypothetical protein	0.713134	0.634975	0.780345	1.32963	0	0	2	1	1	1
YE8081_00763	sodC	superoxide dismutase	4.31482	1.70411e-29	59.8824	1144.86	60	99	76	418	1461	2343
YE8081_00764	ygcF queE	radical SAM domain-containing protein	1.83992	1.25307e-05	18.5285	62.2756	39	28	28	34	112	141
YE8081_00765	ygcM queD	6-pyruvoyl tetrahydrobiopterin synthase	-3.89545	1.20963e-36	492.187	27.3075	399	566	371	11	23	36
YE8081_00766	cysJ	sulfite reductase subunit alpha	-0.368409	0.661099	22.7783	17.0162	42	48	229	22	101	76
YE8081_00767	cysI	sulfite reductase subunit beta	-0.838981	0.174341	10.0354	5.0601	20	32	81	7	22	32
YE8081_00768	cysH	phosphoadenosine phosphosulfate reductase	1.46922	0.125956	23.6469	40.7277	26	13	97	151	24	56
YE8081_00769		hypothetical protein	1.81072	0.000155777	18.6195	59.1269	19	23	15	22	54	96
YE8081_00770		hypothetical protein	1.28269	0.0282407	14.4155	32.585	7	7	8	4	16	26
YE8081_00771		peptidase	0.220863	0.658907	11.0063	10.4641	29	31	26	17	19	44
YE8081_00772	cysG-2	uroporphyrin-III C-methyltransferase	1.55722	0.0204667	8.50678	25.9513	11	18	64	17	76	175
YE8081_00773	cysD	sulfate adenylyltransferase subunit 2	-1.07363	0.348344	5.16154	2.20131	2	1	34	1	5	8
YE8081_00774	cysN	sulfate adenylyltransferase subunit 1	-1.32484	0.12599	6.50916	2.21711	6	9	61	4	10	8
YE8081_00775	cysC	adenylylsulfate kinase	0.171426	0.863792	51.0351	37.2975	66	40	152	93	30	60
YE8081_00776	ygbE	hypothetical protein	1.30354	0.0444777	124.479	203.83	128	56	123	243	80	166
YE8081_00777	ftsB	cell division protein FtsB	1.59398	0.0726054	305.893	518.027	361	156	250	966	123	204
YE8081_00778	ispD	2-C-methyl-D-erythritol 4-phosphate cytidylyltransferase	-2.70838	2.36564e-07	30.7108	4.00943	46	55	76	2	8	11
YE8081_00779	ispF	2-C-methyl-D-erythritol 24-cyclodiphosphate synthase	-0.931013	0.181594	44.8612	22.2317	40	62	63	2	23	54
YE8081_00780	truD	tRNA pseudouridine synthase D	-1.02747	0.000128177	73.4027	31.6833	186	174	227	33	76	127
YE8081_00781	surE	stationary phase survival protein SurE	-0.963655	0.00952734	76.5991	35.7869	121	157	157	20	83	75
YE8081_00782	pcm	protein-L-isoaspartate O-methyltransferase	-0.545977	0.308231	202.214	95.9895	439	279	251	174	109	153
YE8081_00783	nlpD_1	lipoprotein NlpD	1.90717	1.84911e-07	241.408	691.706	727	499	557	1507	1269	2061
YE8081_00784	rpoS	RNA polymerase sigma factor RpoS	4.94651	2.02619e-11	225.019	4662.58	878	392	465	23445	5111	6512
YE8081_00785	mutS	DNA mismatch repair protein MutS	-0.839013	0.0366589	38.2446	19.5839	195	253	291	37	138	166
YE8081_00786		lipid A core-O-antigen ligase	3.95983	1.55171e-12	4.5138	51.542	18	14	23	260	120	230
YE8081_00787		hypothetical protein	-0.238155	0.933605	0.756309	0	0	1	0	0	0	0
YE8081_00788		hypothetical protein	7.29555	1.03779e-24	25.5165	3008.37	14	17	20	3486	1321	926
YE8081_00789	smfA-2	fimbrial protein	4.64123	1.03888e-51	301.898	6792.24	296	416	485	3987	9394	11082
YE8081_00790	mrfB	exported minor pilin protein	4.87637	9.60249e-25	7.69098	202.934	7	9	16	154	232	410
YE8081_00791	papC	fimbrial biogenesis outer membrane usher protein	3.82479	2.23164e-37	8.70093	99.1628	45	65	56	443	499	879
YE8081_00792	papD	pili assembly chaperone	3.6262	2.3206e-08	21.339	184.601	56	34	32	505	216	291
YE8081_00793	mrfF	exported pilin protein	2.55158	0.000316402	7.07689	43.4923	9	7	12	10	50	101
YE8081_00794	mrfG	minor pili exported protein	3.18355	1.51198e-05	8.97372	81.3252	3	8	23	45	111	117
YE8081_00795	mrfH	exported pilin protein	1.54893	0.0895099	4.82126	14.6422	4	6	10	3	20	33
YE8081_00796	mrfJ	exported pilin protein	1.79236	0.00393132	8.72294	29.8551	8	22	24	12	68	89
YE8081_00797		hypothetical protein	-2.49159	6.43731e-05	523.116	83.565	107	356	268	6	53	43
YE8081_00798		putative thiol:disulfide interchange protein	-3.04181	0.000682385	10.9374	0.846617	14	23	19	0	0	5
YE8081_00799		bacterial lipid A biosynthesis acyltransferase family protein	-3.20407	0.0195207	2.81933	0.121021	6	3	12	0	0	1
YE8081_00800	raxB cvaB_1	ABC transporter-like protein	-2.98461	0.000889241	2.88992	0.284225	12	16	19	0	2	2
YE8081_00801	macA-1_1	RND family efflux transporter MFP subunit	-2.06968	0.06162	3.90796	0.579105	14	4	18	3	1	1
YE8081_00802	macB-1_1	ABC transporter-like protein	-2.95892	0.0197694	1.14919	0.0585823	4	7	6	0	0	1
YE8081_00803	ibeB_2	RND efflux system outer membrane lipoprotein	-1.40882	0.0911751	2.93677	0.911939	12	6	14	2	3	4
YE8081_00804	fabF-1_1	3-oxoacyl-(acyl-carrier-protein) synthase 2	-1.13242	0.180563	5.48344	1.85537	13	10	30	5	1	13
YE8081_00805		maoC like domain protein	-2.31371	0.0213317	5.3559	0.891159	10	5	19	0	2	3
YE8081_00806		phosphopantetheine attachment site family protein	-2.76551	3.4489e-05	59.1136	7.998	40	21	53	1	8	3
YE8081_00807	fabG-1_1	3-ketoacyl-ACP reductase	-1.57019	0.0437488	15.0462	3.74403	35	14	37	6	2	14
YE8081_00808		aminotransferase class I and II family protein	0.122423	0.931308	2.31369	2.36077	4	3	3	0	4	5
YE8081_00809		hypothetical protein	-0.789271	0.507448	6.26649	3.55807	6	2	4	0	4	1
YE8081_00810	dsdA	D-serine dehydratase	-0.174006	0.810312	17.294	12.769	29	99	40	19	49	46
YE8081_00811	artJ_1	cationic amino acid ABC transporter periplasmic binding protein	0.524811	0.732113	0.584292	0.933841	2	0	2	0	3	2
YE8081_00812		polar amino acid ABC transporter inner membrane subunit	0.667324	0.765393	0.191539	0.350961	0	0	1	0	0	2
YE8081_00813	yecS_1	polar amino acid ABC transporter inner membrane subunit	-0.169981	0.951071	0.197834	0	0	0	1	0	0	0
YE8081_00814	yecC_1	putative amino-acid ABC transporter ATP-binding protein YecC	0.0233394	1	0.508171	0.425798	1	2	0	0	0	3
YE8081_00815	allC	allantoate amidohydrolase	0.990498	0.543591	0.393819	0.761226	0	0	4	2	2	3
YE8081_00816		aminomethyltransferase	0.672173	0.287625	7.875	11.3845	14	12	16	7	19	30
YE8081_00817		putative transcriptional regulatory protein	1.5322	0.0282974	3.91993	9.89121	7	3	8	11	15	14
YE8081_00818	fusA_1	translation elongation factor G	4.5378	1.71648e-15	4.02674	71.3061	29	18	18	446	281	356
YE8081_00819		ArsR family transcriptional regulator	-0.0582852	0.93435	40.4662	32.5452	36	27	45	18	24	39
YE8081_00820	sorE	L-sorbose 1-phosphate reductase	0.606577	0.555887	0.834993	1.22919	2	2	4	1	5	4
YE8081_00821	manZ_1	PTS system mannose-specific transporter subunit IID	1.00461	0.45765	2.66018	5.41241	0	10	6	1	9	23
YE8081_00822	manY_1	PTS system mannose/fructose/sorbose family transporter subunit IIC	2.02957	0.035267	1.74437	5.13239	8	1	2	18	3	11
YE8081_00823	manX_1	PTS system mannose/fructose/sorbose family transporter subunit IIB	-1.26188	0.436954	2.1525	0.771817	4	3	1	0	2	0
YE8081_00824	manX_2	PTS system mannose/fructose/sorbose family transporter subunit IIB	-1.07425	0.547686	1.22446	0.273799	3	1	0	0	0	1
YE8081_00825		DeoR family transcriptional regulator	-0.254038	0.788144	5.02672	4.01883	12	16	8	0	13	12
YE8081_00826	fumA_1	tartrate/fumarate subfamily Fe-S type hydro-lyase subunit beta	1.24571	5.30061e-05	17.3433	36.2529	70	79	66	63	151	199
YE8081_00827		hypothetical protein	1.77369	0.136952	5.50043	19.4742	0	5	0	1	8	8
YE8081_00828		hypothetical protein	2.64627	0.0228253	1.44869	11.2061	1	1	0	2	6	6
YE8081_00829	eryG rbsB	periplasmic binding protein/LacI transcriptional regulator	1.64159	0.00113545	4.55364	12.4506	15	8	10	17	28	37
YE8081_00830		putative lipoprotein	2.28944	0.218084	0	1.55906	0	0	0	0	2	5
YE8081_00831	eryE rbsA	ABC transporter related	1.07524	0.281349	1.28076	2.3039	9	4	2	7	9	8
YE8081_00832	eryF rbsC	monosaccharide-transporting ATPase	2.61412	0.0188434	1.89282	7.31623	8	6	2	49	9	3
YE8081_00833	tktA-2 tktB-2	transketolase domain-containing protein	2.73294	0.07832	0	0.897449	0	0	0	2	2	1
YE8081_00834	tktA-1 tktB-1	transketolase domain-containing protein	0.186535	0.937914	0.552686	0.646951	1	1	2	0	2	2
YE8081_00835	glpK-1	carbohydrate kinase FGGY	2.55205	0.0132248	0.338369	2.37816	1	0	3	2	10	12
YE8081_00836		L-fucose isomerase-like protein	1.19866	0.0351211	12.8505	26.999	24	67	44	30	119	104
YE8081_00837		DeoR family transcriptional regulator	-1.80252	0.00019378	29.6887	5.9072	56	80	75	18	9	14
YE8081_00838		major facilitator transporter	0.827905	0.155151	3.62343	5.69522	8	15	13	5	14	37
YE8081_00839	ygaD pncC	competence damage-inducible protein A	1.37267	0.204943	84.3118	122.477	272	46	92	467	47	72
YE8081_00840	recA	recombinase A	-0.825221	0.00537875	99.0129	49.4478	230	310	252	44	116	217
YE8081_00843	recX	recombination regulator RecX	-0.573618	0.477466	11.1635	6.12157	11	16	23	5	6	16
YE8081_00844	alaS	alanyl-tRNA synthetase	-0.986427	0.000316402	140.38	64.1786	808	936	1049	146	456	551
YE8081_00845	csrA	carbon storage regulator	0.22472	0.743899	506.39	570.895	194	265	250	46	202	536
YE8081_00846		tRNA-Ser(gct)	0.163954	0.879943	7713.46	8170.5	428	2925	1894	290	1482	3818
YE8081_00847		tRNA-Arg(acg)	-3.01526	3.52857e-08	1364.34	147.931	189	217	396	6	17	64
YE8081_00848		tRNA-Arg(acg)	-2.80787	8.1005e-05	2945.85	390.909	278	384	1080	6	46	178
YE8081_00849	yqaB	fructose-1-phosphatase	-0.109612	0.888894	96.435	84.6249	93	169	147	22	115	202
YE8081_00850	yqaA	hypothetical protein	-2.60517	3.65706e-08	74.8777	9.32981	102	73	70	9	6	15
YE8081_00851	gshA	glutamate--cysteine ligase	-1.38153	4.69964e-05	260.89	76.9776	1205	1013	952	246	280	338
YE8081_00852		MicA	1.85682	0.0536054	209.244	737.334	1	82	24	30	111	244
YE8081_00853	luxS	S-ribosylhomocysteinase	1.49215	0.000784879	135.61	370.102	142	215	167	98	560	625
YE8081_00854	yfjD	hypothetical protein	-0.852684	0.0194849	24.4553	11.1557	93	70	76	23	29	51
YE8081_00855	ypjD	cytochrome c assembly protein	-0.411698	0.341068	52.3341	33.1981	87	137	85	27	42	129
YE8081_00856	ffh	signal recognition particle protein	0.434343	0.14031	140.372	152.017	438	470	542	363	431	689
YE8081_00857	rpsP	30S ribosomal protein S16	-3.47257	8.42218e-14	11435	946.954	4634	7896	8899	111	660	834
YE8081_00858	rimM	16S rRNA-processing protein RimM	-3.58161	1.67395e-26	3571.5	268.496	4629	4801	5446	116	412	472
YE8081_00859	trmD	tRNA (guanine-N(1)-)-methyltransferase	-2.79281	0.000656251	7510.96	506.374	23811	8321	11066	2105	300	474
YE8081_00860	rplS	50S ribosomal protein L19	-2.91876	5.20801e-05	5741.43	397.335	7719	3396	4999	670	187	215
YE8081_00861	ydiY	hypothetical protein	-2.65184	2.9248e-11	152.083	21.6886	228	268	392	10	36	74
YE8081_00862	dcuB	anaerobic C4-dicarboxylate transporter	-0.461163	0.613786	2.90413	1.73011	12	14	3	3	6	7
YE8081_00863	yehT ypdB_1	putative two-component response-regulatory protein YehT	1.28258	0.0335339	53.9423	99.6047	174	87	35	171	150	186
YE8081_00864	aroF	phospho-2-dehydro-3-deoxyheptonate aldolase	1.1862	0.0482137	57.7065	84.6641	180	167	127	333	141	203
YE8081_00865	tyrA	bifunctional chorismate mutase/prephenate dehydrogenase	0.238009	0.541471	37.0297	38.7566	95	123	94	39	110	153
YE8081_00866	pheA-2	bifunctional chorismate mutase/prephenate dehydratase	1.50656	3.15573e-07	26.0815	66.9756	76	62	93	80	199	257
YE8081_00867		Phe_leader	-0.445983	0.681378	22.5217	12.5264	4	9	8	3	2	7
YE8081_00868		integrase family protein	-0.745452	0.398012	69.0022	23.7813	284	102	149	108	32	36
YE8081_00869	CI	bacteriophage CI repressor protein	-0.845867	0.350298	262.577	80.2427	310	151	145	117	32	29
YE8081_00870	cox	bacteriophage regulatory protein	0	1	0	0	0	0	0	0	0	0
YE8081_00871		phage-like protein	-0.169981	0.951071	0.597577	0	0	1	0	0	0	0
YE8081_00872		hypothetical phage-related protein	0	1	0	0	0	0	0	0	0	0
YE8081_00873		hypothetical phage-related protein	0.463963	0.840215	0	0.521699	0	0	0	0	0	1
YE8081_00874		hypothetical phage-related protein	0	1	0	0	0	0	0	0	0	0
YE8081_00875		hypothetical phage-related protein	-0.228262	0.936055	0.533401	0	0	0	1	0	0	0
YE8081_00876		putative exported phage-related protein	1.56479	0.440612	0	0.913854	0	0	0	0	2	2
YE8081_00878		replication gene A	-0.814703	0.661204	0.266228	0.0895724	0	3	2	0	0	2
YE8081_00879		phage-like protein	1.23604	0.487599	0.583178	1.69278	0	1	0	0	1	2
YE8081_00880		hypothetical phage-related membrane protein	-2.33447	5.51332e-08	52.323	9.60582	144	154	141	2	28	44
YE8081_00881		hypothetical phage-related membrane protein	-3.83317	4.61641e-06	23.3346	1.24223	18	63	29	0	3	2
YE8081_00882		transcriptional activator Ogr/delta	3.00061	1.00903e-05	8.59447	67.2887	3	10	8	17	60	75
YE8081_00883		PBSX family phage portal protein	-0.308436	0.907083	0.150495	0	0	0	1	0	0	0
YE8081_00884		hypothetical protein	0.497891	0.752731	0.17313	0.212704	1	0	2	0	0	4
YE8081_00885		capsid scaffolding	1.90311	0.317316	0	0.716216	0	0	0	0	3	1
YE8081_00886		P2 family phage major capsid protein	1.9138	0.302124	0	0.460427	0	0	0	0	1	3
YE8081_00887		small terminase subunit	-0.266802	0.907963	0.634049	0.354181	1	2	0	0	0	2
YE8081_00888		head completion protein	0.463825	0.840215	0	0.255667	0	0	0	0	0	1
YE8081_00889		phage-like protein	0.463963	0.840215	0	0.215674	0	0	0	0	0	1
YE8081_00890		phage-like protein	0.170171	0.951137	0.181632	0.272798	0	0	1	0	1	0
YE8081_00891		hypothetical protein	-0.170452	0.951071	0.369494	0.196467	0	3	0	0	0	2
YE8081_00892		hypothetical protein	1.3787	0.431724	0.275416	0.938559	0	0	1	1	1	1
YE8081_00893		putative phage holin	-0.297663	0.910125	0.855417	0.367673	1	1	0	0	0	1
YE8081_00894		hypothetical protein	1.71339	0.307002	0.36329	1.90975	1	0	0	0	1	4
YE8081_00895		hypothetical protein	-0.109563	0.968759	1.12053	0.647665	0	2	1	1	0	1
YE8081_00896		putative phage gene	0.876112	0.586332	3.00484	5.68841	2	4	0	1	7	1
YE8081_00897		hypothetical protein	0.463963	0.840215	0	1.10302	0	0	0	0	0	1
YE8081_00898		TP901 family phage tail tape measure protein	-0.598494	0.593442	1.12991	0.623469	3	3	12	2	3	4
YE8081_00899		hypothetical protein	0.239365	0.931308	0.379955	0.354181	1	0	0	0	0	1
YE8081_00900		putative bacteriophage protein	1.03409	0.557618	0.490165	1.06693	0	4	0	1	6	0
YE8081_00901		putative bacteriophage protein	-0.710095	0.754629	0.840479	0.185604	0	1	3	0	0	1
YE8081_00902		tail fiber repeat 2-containing protein	0.54416	0.592234	0.95666	1.22619	3	5	3	2	5	6
YE8081_00903		hypothetical protein	0.508566	0.72383	1.44367	2.09476	0	2	5	0	4	5
YE8081_00904		putative bacteriophage protein	-0.180049	0.950424	0.764242	0.595341	1	2	1	0	1	2
YE8081_00905		hypothetical protein	-0.330956	0.896997	0.223865	0	1	0	0	0	0	0
YE8081_00906		hypothetical protein	-0.238307	0.835045	1.30225	0.954801	6	4	7	1	3	8
YE8081_00907		hypothetical phage-related membrane protein	2.57863	2.65487e-09	16.2973	84.3856	24	12	16	56	80	110
YE8081_00908	yfiA raiA	sigma 54 modulation protein/30S ribosomal protein S30EA	3.81548	5.07352e-39	222.568	2471.99	230	229	150	1719	1789	2958
YE8081_00909	yfiO bamD	outer membrane protein assembly complex subunit YfiO	0.130303	0.800869	125.534	128.733	219	260	213	56	227	381
YE8081_00910	rluD	23S rRNA pseudouridine synthase D	-1.77791	0.00133388	200.251	38.018	679	322	512	124	58	92
YE8081_00911	yfiH	hypothetical protein	-3.14873	2.58996e-14	123.589	12.1555	148	250	283	6	24	31
YE8081_00912	clpB	protein disaggregation chaperone	0.0410272	0.961392	287.673	204.678	2373	1501	1801	1550	947	1322
YE8081_00915		putative O-methyltransferase	-2.71945	1.05035e-07	36.1919	4.64844	86	143	69	4	16	14
YE8081_00916		putative lipoprotein	-3.88836	1.33588e-05	518.753	15.4325	1069	245	256	33	3	11
YE8081_00917		hypothetical protein	-2.76584	1.53756e-20	96.9412	11.7064	182	188	155	12	18	30
YE8081_00918		putative acyltransferase	-3.07482	5.24764e-15	77.4115	7.77653	177	173	127	8	19	15
YE8081_00919		putative acyl carrier protein	-5.40818	4.96104e-16	258.837	4.16526	102	222	173	0	2	6
YE8081_00920		putative acyl carrier protein	-5.00399	3.77524e-07	65.407	0.919184	25	66	30	0	0	2
YE8081_00921		putative inner membrane protein	-3.74573	1.02427e-07	44.053	1.67786	55	80	60	7	0	1
YE8081_00922		AMP-binding protein	-2.31298	6.32169e-12	26.3128	4.28952	102	84	93	11	12	20
YE8081_00923		putative dehydratase	-1.56161	0.174341	6.58885	1.96959	3	8	6	0	3	1
YE8081_00924		putative bifunctional glycosyl transferase/acyl transferase	-3.59954	2.34636e-14	20.1384	1.36311	89	101	78	4	7	5
YE8081_00925		putative thioesterase	-4.11893	1.36968e-05	26.6682	0.80991	15	32	39	0	0	3
YE8081_00926		putative outer-membrane lipoprotein carrier protein	-2.4442	1.87402e-05	18.805	2.69068	27	31	28	2	3	7
YE8081_00927		membrane protein	-2.45814	1.70665e-05	9.5665	1.46653	33	82	50	2	10	11
YE8081_00928		putative lipoprotein	-2.75343	0.000233269	16.3669	1.87546	16	30	24	0	2	6
YE8081_00929	fabF-1_2	3-oxoacyl-(acyl-carrier-protein) synthase 2	-1.95516	0.00285343	17.3326	2.87971	46	54	54	13	5	7
YE8081_00930		putative dehydratase	-3.13185	5.95894e-06	23.8715	2.08197	27	22	36	1	2	4
YE8081_00931	fabG-1_2	3-ketoacyl-ACP reductase	-2.73052	2.59306e-08	27.0345	3.43597	52	50	48	3	7	7
YE8081_00932	fabF-1_3	3-oxoacyl-(acyl-carrier-protein) synthase 2	-1.58585	1.39416e-05	43.523	13.1535	144	122	148	11	42	61
YE8081_00933	dkgB	25-diketo-D-gluconate reductase B	-1.38465	0.000718366	26.7574	8.54411	41	53	69	9	15	25
YE8081_00934		LysR family transcriptional regulator	0.198668	0.87074	7.06546	4.90501	27	13	9	21	4	9
YE8081_00935	araJ_1	major facilitator superfamily MFS_1	-0.188684	0.931308	0.642121	0.428952	2	1	1	0	0	3
YE8081_00936		putative drug efflux protein	-0.290789	0.808009	5.13122	3.30904	6	3	6	2	1	7
YE8081_00937	yafD	hypothetical protein	1.8374	2.51858e-06	180.097	519.157	333	331	408	758	1087	909
YE8081_00938	mltD	membrane-bound lytic murein transglycosylase D	2.7016	2.45743e-17	88.6915	437.793	355	330	276	1393	1194	1947
YE8081_00939	gloB	hydroxyacylglutathione hydrolase	-0.433876	0.694513	4.12792	2.4755	12	6	6	3	3	8
YE8081_00940	yafS	methyltransferase type 11	1.74196	0.012544	10.7887	23.4087	22	19	18	68	22	36
YE8081_00941	rnhA	ribonuclease H	-0.853396	0.123601	49.8125	25.5705	64	56	56	5	27	53
YE8081_00942	dnaQ	DNA polymerase III subunit epsilon	0.930386	0.0114225	28.9965	49.6137	53	61	54	33	85	154
YE8081_00943		tRNA-Asp(gtc)	0.962478	0.109636	927.069	1654.07	68	268	190	86	203	674
YE8081_00944	proX	glycine betaine transporter periplasmic subunit	1.1988	0.0612136	4.49674	7.81305	17	7	11	23	14	20
YE8081_00945	proW	glycine betaine transporter membrane protein	-0.854354	0.338923	3.12488	1.52438	7	9	12	0	4	9
YE8081_00946	proV	glycine betaine/L-proline ABC transporter ATPase	-0.854622	0.0786563	13.3693	5.55126	33	57	29	14	10	26
YE8081_00947		hypothetical protein	2.00871	0.259457	0	5.42746	0	0	0	0	1	3
YE8081_00948	nrdF	ribonucleotide-diphosphate reductase subunit beta	-1.14856	0.0672884	5.3593	1.89199	10	16	13	4	4	5
YE8081_00949	nrdE	ribonucleotide-diphosphate reductase subunit alpha	-0.61492	0.37181	3.35946	2.07785	15	23	16	0	15	14
YE8081_00950	nrdI	ribonucleotide reductase stimulatory protein	-1.77129	0.131087	6.89554	1.37262	12	2	8	2	1	1
YE8081_00951	nrdH	glutaredoxin-like protein NrdH	-3.34166	0.0111748	8.28159	0	4	4	7	0	0	0
YE8081_00952		hypothetical protein	0.196846	0.787944	23.1588	23.4707	21	37	16	7	25	39
YE8081_00953		GntR family transcriptional regulator	1.12985	0.0175286	4.57079	8.24883	15	26	8	16	24	47
YE8081_00954	yqjD_1	hypothetical protein	5.01399	1.86972e-58	23.1681	642.029	20	20	14	290	489	598
YE8081_00955	asr_1	acid shock protein	1.87217	0.0279549	2.65965	9.31096	3	3	2	3	6	19
YE8081_00956		putative membrane protein	0.235789	0.931308	1.46678	1.16987	0	1	0	0	0	1
YE8081_00957		chlorophyllase family protein	0.313343	0.890936	0.227048	0.343962	1	0	1	0	2	0
YE8081_00958	rhaR	transcriptional activator RhaR	0.710562	0.159117	6.37612	9.38812	14	14	21	8	22	37
YE8081_00959		major Facilitator Superfamily protein	0.218222	0.931308	0.696507	0.842105	0	0	2	0	1	1
YE8081_00960		hypothetical protein	-1.58978	0.0250699	20.285	5.34894	27	16	9	4	5	3
YE8081_00961	yicN	hypothetical protein	-0.47934	0.324658	40.371	25.3832	36	56	44	9	28	43
YE8081_00962		hypothetical protein	0.671491	0.111191	41.439	55.2695	33	45	27	27	51	49
YE8081_00963		cspA	0.30118	0.742418	127.221	149.336	60	241	107	25	232	160
YE8081_00965		AraC family transcriptional regulator	0.63128	0.345352	4.75434	6.76414	13	15	7	4	19	22
YE8081_00966		putative rhodanese-like protein	0.938671	0.311751	3.99467	7.3601	3	6	4	1	9	12
YE8081_00967		DNA-directed RNA polymerase beta subunit/140 kD subunit	0.357853	0.704567	7.63304	8.96421	5	5	8	1	6	13
YE8081_00968	yntA ddpA-1	extracellular solute-binding protein family 5	5.27629	2.31989e-36	1.87847	65.6068	12	5	6	154	247	326
YE8081_00969	yntB ddpB-1	binding-protein-dependent transport systems inner membrane component	3.57251	1.75538e-08	1.52757	16.545	2	5	4	20	31	66
YE8081_00970	yntC ddpC-1	binding-protein-dependent transport systems inner membrane component	4.47712	2.34426e-13	6.3862	101.259	12	20	6	262	115	234
YE8081_00971	yntD ddpD-1	ABC transporter related	3.673	2.24281e-19	5.83385	64.258	8	16	11	67	121	177
YE8081_00972	yntE ddpF-1	ABC transporter related	5.39659	2.52625e-12	1.03373	48.0917	0	3	2	26	93	96
YE8081_00973		hypothetical protein	5.49462	9.49269e-12	5.93097	350.252	0	1	8	35	150	306
YE8081_00974	ureA	urease subunit gamma	8.07478	3.59227e-39	2.55099	736.971	2	1	3	284	601	636
YE8081_00975	ureB	urease subunit beta	7.42106	2.05031e-45	5.12978	932.109	6	8	5	336	1520	1129
YE8081_00976	ureC	urease subunit alpha	7.14145	3.60244e-30	1.44057	248.928	9	5	5	161	1401	1224
YE8081_00977	ureE	urease accessory protein UreE	6.89514	1.12075e-28	2.44027	268.8	4	3	6	373	509	371
YE8081_00978		tRNA-Trp(cca)	6.26358	1.3479e-07	0	139.095	0	0	0	8	21	41
YE8081_00979	ureG	urease accessory protein UreG	6.60564	4.1361e-22	8.03646	576.621	11	17	12	1519	749	447
YE8081_00980	ureD	urease accessory protein UreD	4.65353	1.55279e-13	3.42398	98.087	14	6	6	43	333	241
YE8081_00981	yut	urea transporter	5.11932	1.57974e-20	2.84803	101.328	2	9	10	70	298	302
YE8081_00982	nixA ureH hoxN	high-affinity nickel-transporter	4.03021	7.15023e-22	10.4881	161.882	20	35	28	146	495	511
YE8081_00983	hdeB_1	acid-resistance protein	5.9402	8.58273e-66	150.035	9117.16	123	130	125	1960	6490	13457
YE8081_00984	kch	voltage-gated potassium channel	5.12975	5.67893e-57	12.3269	347.671	27	48	33	731	908	1252
YE8081_00985	crcB-1	camphor resistance protein CrcB	2.77971	8.79207e-07	11.7168	84.6342	12	5	20	17	76	153
YE8081_00986	crcB-2	CrcB protein	3.35354	1.18827e-08	9.92195	105.092	8	7	14	22	75	199
YE8081_00987		aldo/keto reductase	-0.259154	0.609553	30.2362	22.9628	68	99	67	14	58	95
YE8081_00988		putative exported protein	4.78082	3.05557e-19	2.98829	85.0706	7	11	8	50	233	419
YE8081_00989	celA_1	PTS system NN_-diacetylchitobiose-specific transporter subunit IIB	1.99725	0.0376977	4.86132	17.6847	4	2	6	10	9	23
YE8081_00990	celB_1	PTS system NN_-diacetylchitobiose-specific transporter subunit IIC	2.4463	2.2248e-10	4.78629	23.6873	15	19	15	28	74	127
YE8081_00991	bglA_1	glycoside hydrolase family protein	1.76567	0.00236052	39.5192	87.6179	179	110	131	461	176	262
YE8081_00992	celC_1	PTS system NN_-diacetylchitobiose-specific transporter subunit IIA	1.46725	0.0319671	74.9532	144.262	120	43	39	169	89	105
YE8081_00993	celD chbR	DNA-binding transcriptional regulator ChbR	1.25229	0.0424657	20.0495	34.6289	56	32	40	84	59	61
YE8081_00994	chbG	hypothetical protein	-0.151737	0.877818	8.65939	7.38533	13	23	13	0	15	24
YE8081_00995	ychM_1	putative sulfate transporter YchM	0.00852385	1	3.02824	2.64197	9	15	10	4	11	12
YE8081_00996		phage integrase family protein	1.41427	0.0796279	6.30768	16.4616	4	4	3	2	12	11
YE8081_00997		hypothetical protein	0.794617	0.124344	88.23	140.129	26	48	24	13	57	74
YE8081_00998		hypothetical protein	2.08973	0.0264429	33.8472	83.4535	129	48	47	418	54	76
YE8081_00999	alpA_1	phage transcriptional regulator AlpA	1.85305	0.34511	0	3.13414	0	0	0	2	2	0
YE8081_01000		hypothetical protein	1.0298	0.458705	2.24527	4.17641	0	4	1	1	2	7
YE8081_01001		putative integrase/recombinase	-1.7086	0.176735	1.17882	0.199777	3	2	6	1	0	1
YE8081_01002		putative integrase/recombinase	-0.687142	0.600159	0.703276	0.364644	2	4	1	0	2	1
YE8081_01003		hypothetical protein	1.35264	0.0036412	5.03923	10.0593	31	18	23	43	33	61
YE8081_01004		hypothetical protein	0.878266	0.403607	7.28977	9.34536	14	4	5	15	7	5
YE8081_01005		putative transmembrane protein	-0.0108397	1	1.27916	1.01844	1	2	1	1	1	1
YE8081_01006		putative lipoprotein	0.80454	0.379006	6.79796	7.54373	4	7	9	14	2	7
YE8081_01007		putative membrane protein	1.76457	0.082677	6.89191	15.48	24	4	6	48	14	9
YE8081_01008		repetative plasmid-related protein	-0.256746	0.811534	2.53395	1.80358	4	17	3	1	7	8
YE8081_01009		putative ATP/GTP-binding protein	0.530297	0.705183	1.29756	1.74385	1	2	1	0	2	3
YE8081_01010		hypothetical protein	0.766623	0.485869	4.67597	8.26174	5	2	1	0	6	6
YE8081_01011		putative inner membrane protein	-3.80016	0.000512041	8.56289	0.343962	8	17	10	0	1	0
YE8081_01012		hypothetical protein	-2.7326	5.1515e-08	30.9219	3.86615	156	125	70	6	15	19
YE8081_01013		hypothetical protein	-2.10664	1.00728e-07	118.799	21.6938	112	203	105	18	28	24
YE8081_01014		AYP/GTP-binding protein	-1.18058	0.0389042	15.0373	5.20015	72	84	49	17	27	19
YE8081_01015		hypothetical protein	-1.40728	0.0323261	15.4465	4.55968	27	14	12	5	5	4
YE8081_01016		hypothetical protein	0.668561	0.315827	18.8047	21.8954	71	63	31	65	67	40
YE8081_01017		integrase family protein	0.397061	0.506927	30.1026	27.3658	119	87	76	103	60	81
YE8081_01019	smpB	SsrA-binding protein	0.916636	0.150464	453.696	589.277	850	485	384	909	528	671
YE8081_01020	yfjG	cyclase/dehydrase	-0.740146	0.140023	208.266	89.9855	305	201	186	101	78	101
YE8081_01021	yfjF	hypothetical protein	1.12316	0.304963	179.909	215.527	258	54	90	376	30	75
YE8081_01022	bamE smpA	hypothetical protein	-0.23709	0.530807	346.95	266.464	360	261	285	83	213	348
YE8081_01023	recN	recombination and repair protein	-0.382491	0.49693	30.4714	19.3366	185	86	120	54	80	88
YE8081_01024	ppnK	ATP-NAD/AcoX kinase	1.48591	0.00645939	6.29107	16.9787	11	14	17	7	34	66
YE8081_01025	grpE	heat shock protein GrpE	-1.60137	1.32449e-08	1353.57	363.363	2695	1707	1590	342	485	652
YE8081_01026		STnc490k	-1.2768	0.539702	5.02739	0	4	0	1	0	0	0
YE8081_01028	ung	uracil-DNA glycosylase	1.30654	0.0021866	29.5164	63.4632	56	63	33	46	70	212
YE8081_01029	grcA	autonomous glycyl radical cofactor GrcA	2.08834	0.00986703	80.5906	203.966	136	48	56	417	81	93
YE8081_01030	yplA	phospholipase A(1)	1.83572	5.38044e-06	10.9367	32.0497	30	26	25	56	74	88
YE8081_01031	yplB	ankyrin	1.55915	0.000146796	9.25006	22.7617	25	17	11	27	31	68
YE8081_01032	srmB	ATP-dependent RNA helicase SrmB	-0.255359	0.524232	230.925	150.602	836	589	924	410	415	601
YE8081_01033	yfiC trmN	methyltransferase small	-1.48186	4.28294e-05	44.9164	13.9204	92	82	84	12	28	32
YE8081_01034	nadB	L-aspartate oxidase	-0.491448	0.160234	104.678	61.8488	455	418	429	145	180	423
YE8081_01035	rpoE	RNA polymerase sigma factor RpoE	2.83246	1.43589e-13	154.462	1051.22	193	263	212	403	1401	2496
YE8081_01036	rseA	anti-RNA polymerase sigma factor SigE	3.64792	2.65814e-32	352.414	3682.4	398	776	549	3542	6486	6430
YE8081_01037	rseB	periplasmic negative regulator of sigmaE	0.205484	0.721348	40.0981	43.7544	90	115	83	19	97	182
YE8081_01038	rseC	SoxR reducing system protein RseC	-1.22861	0.0353092	22.5336	8.3216	15	31	32	1	8	19
YE8081_01039		hypothetical protein	2.57612	0.0382669	0.299476	2.51771	1	0	1	1	8	4
YE8081_01040	lepA	GTP-binding protein LepA	-0.672002	0.0922144	411.202	185.891	2023	1794	1806	836	710	822
YE8081_01041	lepB	signal peptidase I	-1.74537	9.12274e-08	159.344	42.2922	326	409	469	33	80	198
YE8081_01042		rncO	-1.30659	0.00844023	527.849	202.047	174	282	265	13	93	151
YE8081_01043	rnc	ribonuclease III	-1.0638	0.0189772	101.851	36.6245	240	160	129	55	39	92
YE8081_01044	era	GTP-binding protein Era	-1.38981	5.41165e-09	350.246	118.197	809	899	699	100	267	385
YE8081_01045	recO	DNA repair protein RecO	-2.41312	0.000154404	25.1408	4.01934	29	53	55	1	8	11
YE8081_01046	pdxJ	pyridoxine 5_-phosphate synthase	0.649119	0.065571	34.4879	45.4475	46	84	58	42	78	114
YE8081_01047	acpS	4_-phosphopantetheinyl transferase	0.560691	0.139643	53.855	70.2099	63	43	51	30	65	92
YE8081_01048	gntP	gluconate transporter	3.42175	7.6459e-15	2.48917	23.616	10	11	4	38	61	133
YE8081_01049	yfhL	iron-sulfur cluster-binding protein	-0.863653	0.0341396	119.771	56.2783	68	77	92	16	29	62
YE8081_01050	yfhH_1	putative DNA-binding transcriptional regulator	1.34811	0.0101539	5.64977	12.9732	15	13	8	9	23	47
YE8081_01051	ypsR ypeR sdiA_1	LuxR family transcriptional regulator	-0.898687	0.539779	1.63662	0.78783	5	3	1	0	3	0
YE8081_01052	ner-2 nlp-2 sfsB-2_3	putative transcriptional regulator Nlp	3.38335	0.00156773	1.37328	20.3761	2	0	1	2	17	18
YE8081_01053	murQ_1	N-acetylmuramic acid 6-phosphate etherase	1.15654	0.000645496	20.817	36.6248	38	53	48	64	73	92
YE8081_01054	yfhB	hypothetical protein	0.552105	0.316209	16.725	23.098	24	33	29	8	45	54
YE8081_01055		putative integral membrane protein	1.44681	0.00186667	6.2573	15.2332	15	15	20	16	31	70
YE8081_01056	tadA	tRNA-specific adenosine deaminase	-1.74149	9.62807e-05	27.3281	6.92283	36	40	38	3	9	15
YE8081_01057	yfhD	putative transglycosylase	-0.981324	0.00375564	21.7435	9.09981	76	78	87	17	21	62
YE8081_01058	purL	phosphoribosylformylglycinamidine synthase	1.21512	0.0311278	6.47581	14.6208	31	73	85	28	136	238
YE8081_01059		hypothetical protein	1.29127	0.403607	0.560763	1.79247	1	0	1	0	3	2
YE8081_01060		GlmZ_SraJ	2.38953	0.000578614	258.371	1431.38	42	191	144	67	744	1155
YE8081_01062		hypothetical protein	-1.71872	0.296694	5.16179	0.622673	0	4	3	0	0	1
YE8081_01063	glrK qseE yfhK	integral membrane sensor signal transduction histidine kinase	-0.278155	0.584638	31.4379	22.944	87	147	103	27	79	126
YE8081_01064		hypothetical protein	-0.695322	0.0327947	27.9546	15.2216	82	80	67	15	44	54
YE8081_01065	glrR qseF yfhA_2	two component sigma54 specific Fis family transcriptional regulator	-0.114065	0.830876	19.7973	16.5788	57	64	80	17	55	83
YE8081_01066	nadE	NAD synthetase	-0.288864	0.594905	44.6762	33.3842	139	215	190	35	97	271
YE8081_01067	glnB	nitrogen regulatory protein P-II 1	-0.274992	0.595904	133.251	101.734	103	115	124	26	109	91
YE8081_01068		membrane protein	-0.76235	0.21301	20.2729	8.47523	79	82	36	28	15	40
YE8081_01069		putative inner membrane protein	-0.0862891	0.950424	12.9193	9.0163	18	10	7	9	6	8
YE8081_01070		putative hydrolase	0.752686	0.183594	7.85288	11.3763	15	23	14	13	30	24
YE8081_01071		hypothetical protein	0.765443	0.241886	2.174	3.20287	4	8	7	3	8	16
YE8081_01072		hypothetical protein	-0.75679	0.139183	31.0293	14.3469	25	40	23	10	10	20
YE8081_01073	yhfZ	hypothetical protein	-0.307903	0.323006	41.4825	29.0476	92	107	82	28	68	84
YE8081_01074	hmp	nitric oxide dioxygenase	-2.81704	0.000174879	6.72908	0.707811	10	24	26	0	2	4
YE8081_01075	glyA	serine hydroxymethyltransferase	2.05772	0.0236616	299.878	713.588	1558	467	907	5376	705	763
YE8081_01076	hcaT	putative 3-phenylpropionic acid transporter	-4.54495	1.75809e-08	17.8169	0.591898	40	80	32	0	3	1
YE8081_01077	csiE	stationary phase inducible protein CsiE	4.43803	2.23475e-31	3.38419	63.0093	9	17	6	105	191	272
YE8081_01078		hypothetical protein	0.819809	0.032099	26.1967	41.7969	56	46	32	25	76	92
YE8081_01079		high-affinity nickel-transporter	-0.903591	0.136191	7.04782	3.38846	16	20	18	0	9	15
YE8081_01080	suhB_1	inositol monophosphatase	-2.55771	1.38056e-11	230.674	35.2704	308	537	553	17	71	111
YE8081_01081	trmJ	RNA methyltransferase	-0.467607	0.27274	39.012	25.4885	73	68	89	14	41	88
YE8081_01082	iscR	DNA-binding transcriptional regulator IscR	1.11131	0.009528	320.387	677.311	348	306	561	199	763	1429
YE8081_01083	iscS-1	cysteine desulfurase	1.39599	0.00275444	589.223	1252.33	2219	1050	2346	3093	3298	4552
YE8081_01084	nifU iscU	scaffold protein	1.46566	0.00203214	375.635	775.639	366	284	464	749	550	881
YE8081_01085	iscA	iron-sulfur cluster assembly protein	0.817368	0.182767	248.566	447.367	142	185	285	51	473	421
YE8081_01086	hscB	co-chaperone HscB	0.480194	0.5014	141.164	126.211	159	168	237	244	115	120
YE8081_01087	hscA	chaperone protein HscA	-1.35131	0.000168272	49.4367	17.4696	195	183	322	28	75	126
YE8081_01088	fdx	ferredoxin 2Fe-2S type ISC system	-0.811018	0.219765	132.874	49.9527	159	80	105	58	27	38
YE8081_01089		hypothetical protein	-0.444162	0.529261	119.152	85.8579	40	48	95	7	57	48
YE8081_01090	pepB	aminopeptidase B	-0.0825879	0.816107	70.4221	57.2571	187	250	251	87	181	250
YE8081_01091	sseB	enhanced serine sensitivity protein SseB	-1.34768	0.00560161	15.4608	5.46559	40	32	34	2	13	19
YE8081_01092	yfhM	alpha-2-macroglobulin domain-containing protein	-0.37266	0.305144	9.53654	5.76126	109	140	110	55	56	98
YE8081_01093	pbpC	penicillin-binding protein 1C	-0.644044	0.308231	4.3508	2.35076	19	32	25	5	11	24
YE8081_01094		beta and gamma crystallin	1.73919	5.82088e-06	2.60416	7.91794	20	16	14	18	52	68
YE8081_01095	ndk	nucleoside diphosphate kinase	-2.00571	0.000192061	508.616	113.512	320	837	438	23	134	173
YE8081_01096	rlmN	ribosomal RNA large subunit methyltransferase N	-1.19892	0.0014781	85.4926	33.9331	207	256	312	29	96	162
YE8081_01097	pilF	type IV pilus biogenesis/stability protein PilW	0.313521	0.511637	195.213	219.087	244	453	398	135	394	627
YE8081_01098	yfgA rodZ	cytoskeletal protein RodZ	-0.788535	0.00168258	111.127	52.5347	282	268	309	89	116	175
YE8081_01099	ispG	4-hydroxy-3-methylbut-2-en-1-yl diphosphate synthase	-0.838251	0.050049	207.208	109.742	494	595	675	72	371	380
YE8081_01100	hisS	histidyl-tRNA synthetase	-0.228307	0.523423	1563.05	1084.64	5075	5193	5776	2384	3423	4484
YE8081_01101	yfgM	hypothetical protein	-1.25016	0.00110827	71.3883	27.0975	102	124	108	11	46	58
YE8081_01102	yfgL	outer membrane protein assembly complex subunit YfgL	-0.91833	0.0349915	230.163	114.404	534	822	683	72	386	457
YE8081_01103	engA	GTP-binding protein EngA	-1.36517	0.000588594	475.607	130.305	1940	1784	1631	497	347	565
YE8081_01104		auxin efflux carrier	-1.00927	0.0435549	17.7165	8.03406	42	46	40	5	25	20
YE8081_01105		hypothetical protein	0.558255	0.452784	80.3059	115.88	34	64	36	6	62	117
YE8081_01106	xseA	exodeoxyribonuclease VII large subunit	0.105286	0.808594	27.6863	25.0305	65	119	101	45	86	108
YE8081_01107	guaB	inosine 5_-monophosphate dehydrogenase	1.20403	0.00385895	53.7982	115.127	160	133	313	162	393	636
YE8081_01108	guaA	GMP synthase	-0.153241	0.674758	94.9655	73.0638	347	359	432	152	307	328
YE8081_01109		hypothetical protein	-0.0235192	0.99613	1.16743	0.922519	6	3	8	5	4	3
YE8081_01110		2-keto-D-gluconate dehydrogenasemembrane-bound gamma subunit	2.1049	0.0139468	3.40664	15.1393	0	5	8	4	24	23
YE8081_01111		choline dehydrogenase	1.42428	0.0594496	1.9228	5.00375	6	5	13	6	18	34
YE8081_01112		cytochrome c family protein	0.516975	0.485869	4.08222	5.67921	6	14	19	2	22	24
YE8081_01113		putative acetyltransferase	0.323134	0.659484	23.6349	24.3585	14	45	17	12	20	47
YE8081_01114		TPP	1.01658	0.109636	158.547	308.12	26	53	44	15	68	149
YE8081_01115	thiD	phosphomethylpyrimidine kinase	-0.176687	0.828132	9.65275	7.42533	15	23	20	4	11	29
YE8081_01116		hypothetical protein	1.6565	0.00579501	6.27173	16.4217	15	21	4	21	31	49
YE8081_01117		hypothetical protein	0.539074	0.640725	7.6032	9.08754	2	7	1	1	2	10
YE8081_01118		inhibitor of vertebrate lysozyme	1.01683	0.220069	87.8323	112.209	200	63	100	255	86	98
YE8081_01119	kdsD_1	D-arabinose 5-phosphate isomerase	-1.01513	0.0222279	19.5534	7.99374	53	56	33	9	14	34
YE8081_01120	agaR_1	DeoR family transcriptional regulator	-0.306714	0.721964	15.1556	11.4926	15	45	26	1	21	41
YE8081_01121	gutM	glucitol operon activator protein	1.09006	0.141478	9.37561	17.1365	5	15	5	6	12	28
YE8081_01122		short chain dehydrogenase	0.602167	0.248911	21.632	31.7878	45	42	41	10	63	100
YE8081_01123	gutB	pts system glucitol/sorbitol-specific iia component	0.341532	0.739652	11.2239	10.2347	15	10	6	12	8	6
YE8081_01124	gutE	pts system glucitol/sorbitol-specific iibc component	0.3803	0.647681	7.1704	6.3485	28	18	10	23	10	15
YE8081_01125	gutA	pts system glucitol/sorbitol-specific iic2 component	0.209946	0.829008	6.3121	6.15069	13	11	2	5	9	9
YE8081_01126		hypothetical protein	0.565749	0.794338	2.15128	3.12223	0	2	0	0	1	2
YE8081_01127	yegS	lipid kinase	1.25929	0.00331915	8.71053	18.9858	15	22	22	13	43	63
YE8081_01128		CyaR_RyeE	4.43798	1.59822e-14	46473.8	1.02901e+06	4818	15809	9824	50212	155575	481455
YE8081_01129	yegQ	peptidase U32	0.292889	0.589182	44.573	40.153	121	216	128	126	123	149
YE8081_01130		hypothetical protein	1.49221	0.418779	1.66331	6.83284	1	1	0	0	4	3
YE8081_01131		putative DNA-binding protein	2.07748	1.73741e-07	37.298	135.832	43	32	21	64	118	135
YE8081_01132	yegP	hypothetical protein	7.23829	4.30127e-38	23.8671	2641.25	18	29	13	3058	1421	2098
YE8081_01133	baeR	DNA-binding transcriptional regulator BaeR	-0.989266	0.0864538	14.6127	6.42007	16	37	25	4	15	11
YE8081_01134	baeS	signal transduction histidine-protein kinase BaeS	-1.56151	0.0069783	5.30913	1.36585	17	21	17	4	3	7
YE8081_01135	mdtD yegB_1	multidrug efflux system protein MdtD	-0.0550175	0.960958	3.60946	3.16024	7	16	15	1	10	21
YE8081_01136		hypothetical protein	0.219754	0.939816	0.957697	1.43839	0	0	1	0	1	0
YE8081_01138	mdtC yegO	multidrug efflux system subunit MdtC	-1.99601	0.000191198	4.34616	0.8722	22	41	37	4	6	9
YE8081_01139	mdtB yegN_1	multidrug efflux system subunit MdtB	-0.758589	0.130606	4.56095	2.06874	30	40	38	13	8	29
YE8081_01140	mdtA yegM	multidrug efflux system subunit MdtA	1.19178	0.0335383	5.67933	11.2992	14	14	30	20	24	69
YE8081_01141		hypothetical protein	0.440857	0.842009	0.930676	1.30132	2	0	0	0	0	3
YE8081_01142		putative fimbrial subunit	0.698529	0.382311	2.63974	3.8777	5	11	4	3	13	10
YE8081_01143	psaC_1	fimbrial biogenesis outer membrane usher protein	3.38549	6.30671e-06	0.427571	4.54593	1	5	2	7	23	56
YE8081_01145		putative fimbrial protein	-0.872092	0.451168	3.24257	1.27222	3	4	6	2	1	2
YE8081_01146	yegD	putative chaperone	-5.16096	4.16395e-17	40.4955	0.910594	95	155	162	1	4	3
YE8081_01147	atoS1_1	PAS/PAC sensor-containing diguanylate cyclase	1.48261	1.92848e-05	4.11579	10.128	32	38	34	36	80	123
YE8081_01148	mgtE	magnesium transporter	0.498938	0.5276	29.3095	26.525	139	78	116	151	64	70
YE8081_01149	yfgG	hypothetical protein	1.39955	0.0556554	16.747	43.2299	3	10	11	4	24	28
YE8081_01150	ppx gppA	exopolyphosphatase	0.788299	0.000431783	32.748	47.7325	148	121	122	107	169	254
YE8081_01151	ppk	polyphosphate kinase	1.30888	0.00039053	29.084	68.5053	125	164	165	92	427	425
YE8081_01152		putative transposase	0	1	0	0	0	0	0	0	0	0
YE8081_01154	trp14A-1_1	transposase IS3/IS911 family protein	1.10166	0.478229	1.41227	2.55066	1	0	2	3	1	1
YE8081_01155		hypothetical protein	-0.807013	0.240879	142.114	78.7702	94	191	157	8	111	93
YE8081_01156	speG	N-acetyltransferase GCN5	-1.46246	5.50033e-05	86.2713	27.7912	122	146	85	10	41	53
YE8081_01157	purN	phosphoribosylglycinamide formyltransferase	0.155592	0.88495	7.66813	6.50278	7	9	25	12	8	13
YE8081_01158	purM	phosphoribosylaminoimidazole synthetase	0.461598	0.333076	15.2547	19.6899	39	38	44	12	54	76
YE8081_01159	upp	uracil phosphoribosyltransferase	-2.1626	1.52043e-14	665.414	119.326	1123	1161	863	122	188	206
YE8081_01160	uraA pyrP_1	uracil transporter	-2.21914	5.33392e-07	19.5191	3.47599	58	55	79	3	7	24
YE8081_01161	hda	DNA replication initiation factor	-1.27378	0.0734436	50.0156	13.2444	117	95	56	31	7	36
YE8081_01162	arsC yfgD_1	arsenate reductase	2.20235	7.62965e-05	11.5399	51.8154	10	10	11	11	43	76
YE8081_01163	yfgC	peptidase M48 Ste24p	1.4775	0.000132593	8.90097	22.1231	32	39	30	30	67	146
YE8081_01164	perM	hypothetical protein	-1.29424	0.00762961	21.7929	7.71136	41	76	56	5	18	36
YE8081_01165		transposase family protein	-1.06014	0.624485	0.385982	0	2	1	0	0	0	0
YE8081_01166	bcp	thioredoxin-dependent thiol peroxidase	0.168564	0.840215	189.591	138.853	342	190	152	228	96	161
YE8081_01167	gcvR	glycine cleavage system transcriptional repressor	0.183271	0.765963	36.9854	32.6592	75	62	35	41	44	57
YE8081_01168	dapA	dihydrodipicolinate synthase	-0.386979	0.337692	192.819	133.132	329	534	436	94	305	433
YE8081_01169	dapX bamC	lipoprotein	-0.701768	0.00818892	126.779	67.5875	364	345	308	79	159	272
YE8081_01170	purC	phosphoribosylaminoimidazole-succinocarboxamide synthase	0.014783	0.995107	88.6235	65.1701	184	146	152	120	105	100
YE8081_01171		hypothetical protein	0.858646	0.0365481	35.0284	60.566	93	65	75	34	138	192
YE8081_01172	yeaL	hypothetical protein	-1.39479	0.00908475	34.3738	11.1559	30	45	42	3	10	24
YE8081_01173	tmcA	tRNA(Met) cytidine acetyltransferase	-1.62824	3.36917e-06	16.5244	4.72316	76	86	92	6	24	37
YE8081_01174		esterase YpfH	2.44338	0.000928265	2.4568	14.2954	5	3	4	4	30	25
YE8081_01175		hypothetical protein	2.42116	0.00614278	120.46	371.421	92	43	46	429	64	57
YE8081_01176		peptidase M15B and M15C DD-carboxypeptidase VanY/endolysin	2.26404	4.78943e-07	10.7039	45.0737	10	26	20	33	59	142
YE8081_01177	dapE	succinyl-diaminopimelate desuccinylase	-0.850009	0.0990417	11.3674	5.54377	34	27	37	4	12	30
YE8081_01178	yffB	hypothetical protein	-0.907756	0.0482137	38.9205	18.495	33	39	53	5	19	31
YE8081_01179		hypothetical protein	-0.106515	0.921245	6.91302	5.70675	7	7	11	3	8	7
YE8081_01180		ycaO-like family protein	2.41491	0.00502265	0.753901	3.28281	3	2	2	12	7	10
YE8081_01181		hypothetical protein	5.9144	1.37654e-14	8.62993	637.812	1	4	2	30	261	151
YE8081_01182	acrD	aminoglycoside/multidrug efflux system	-0.472001	0.308566	4.74191	2.65638	42	35	36	20	16	24
YE8081_01183		hypothetical protein	2.49347	2.80224e-06	34.2116	192.93	21	26	25	26	134	217
YE8081_01184	narP	two component transcriptional regulator LuxR family	0.31731	0.612618	32.4371	35.6888	44	70	38	19	51	90
YE8081_01185	napF	ferredoxin-type protein NapF	-0.790642	0.484812	25.8288	13.833	33	44	20	0	5	52
YE8081_01186	napD	assembly protein for periplasmic nitrate reductase	-1.62952	0.118315	37.7706	9.97676	25	35	15	0	0	23
YE8081_01187	napA	nitrate reductase catalytic subunit	-0.227451	0.765963	60.7155	43.377	548	304	311	152	87	628
YE8081_01188	napB	citrate reductase cytochrome c-type subunit	-0.236442	0.835702	14.459	11.1846	11	25	14	1	8	31
YE8081_01189	napC_1	cytochrome c-type protein NapC	0.186841	0.830966	16.2105	16.4685	28	23	23	7	9	63
YE8081_01190		hypothetical protein	-0.533498	0.257232	64.3586	38.0301	53	35	36	14	26	25
YE8081_01191		hypothetical protein	-1.14929	0.26006	14.0163	4.15056	15	8	8	4	0	6
YE8081_01192	nudK	NUDIX hydrolase	-0.775849	0.0621057	78.6501	39.5349	91	134	115	21	39	110
YE8081_01193	maeB	malic enzyme	2.80302	1.76689e-17	10.9011	65.8788	89	48	54	218	376	445
YE8081_01195		putative LuxR-family transcriptional regulatory protein	0.810757	0.46877	1.73606	2.74318	2	6	0	1	5	6
YE8081_01196	leuO_2	leucine transcriptional activator	1.41992	0.00906122	7.2128	18.5111	9	18	22	11	57	39
YE8081_01197	yaiI	hypothetical protein	-1.73533	0.012618	16.9878	4.00656	32	15	13	4	4	5
YE8081_01198	hemF	coproporphyrinogen III oxidase	-0.859367	0.168111	43.4214	16.3019	115	90	102	46	20	48
YE8081_01199	ypeA	putative acetyltransferase	0.785542	0.00733473	59.0163	84.7389	57	73	59	50	73	138
YE8081_01200		putative integrase/recombinase protein	0.84299	0.02064	16.6531	25.5902	66	44	32	39	69	92
YE8081_01201		putative maturase protein	-0.435356	0.563795	25.0494	12.1146	120	74	39	51	26	30
YE8081_01202		putative DNA-binding protein	-1.42444	0.00905936	13.6538	4.19556	49	105	48	10	28	16
YE8081_01203		hypothetical protein	6.74112	1.95847e-19	147.38	11559.6	80	52	61	9808	3172	1272
YE8081_01204		hypothetical protein	0.340917	0.654963	47.9988	42.3126	28	19	19	25	9	24
YE8081_01205		hypothetical protein	0.382666	0.743899	23.9491	18.0012	13	6	15	19	3	3
YE8081_01206		hypothetical protein	-0.326175	0.559748	99.0403	57.0128	473	248	275	197	144	195
YE8081_01207		hypothetical protein	0.673419	0.726773	1.05764	1.50527	1	0	1	1	0	2
YE8081_01208		putative conjugal transfer protein	0.470938	0.640989	3.69906	3.46533	20	9	11	19	10	5
YE8081_01209		hypothetical protein	-0.178208	0.951071	1.61346	0.643429	0	2	0	0	0	1
YE8081_01210		putative conjugal transfer protein	1.91238	0.266358	0.318577	1.19392	2	0	0	5	1	1
YE8081_01211		traJ-II	0	1	0	0	0	0	0	0	0	0
YE8081_01212		hypothetical protein	0	1	0	0	0	0	0	0	0	0
YE8081_01213		hypothetical protein	0.301193	0.801683	1.4508	1.60831	2	2	4	1	3	4
YE8081_01214		hypothetical protein	1.87619	0.145163	0.920335	3.65449	2	0	0	3	2	2
YE8081_01215		putative plasmid-related transcriptional repressor protein	0.980713	0.328995	2.40329	4.03688	12	1	2	8	9	4
YE8081_01216		hypothetical protein	0.755674	0.549402	1.98767	3.07363	0	0	5	2	2	3
YE8081_01217	ygiW	hypothetical protein	3.01733	1.52665e-06	527.227	2951.93	931	374	382	4521	2160	2127
YE8081_01218	yfeY	hypothetical protein	-0.547568	0.318282	16.6174	8.99988	33	27	17	10	9	22
YE8081_01219	yfeX	Dyp-type peroxidase family protein	0.492621	0.522468	382.587	411.321	1525	364	825	902	468	1476
YE8081_01220	nanA	dihydrodipicolinate synthetase	-1.21951	0.0228253	23.4609	8.25558	40	81	33	8	17	27
YE8081_01221	nanE	N-acetylmannosamine-6-phosphate 2-epimerase	-2.38106	0.00175509	27.0178	4.45339	25	89	29	1	14	4
YE8081_01222	nanK	N-acetylmannosamine kinase	-1.85461	0.0020804	14.4022	3.11334	41	40	18	6	8	5
YE8081_01223		hypothetical protein	-1.44124	0.0521454	8.92051	2.40087	7	13	11	0	1	8
YE8081_01224		RpiR family transcriptional regulator	0.0662784	0.922743	15.504	13.8493	32	36	35	13	22	55
YE8081_01225	nanT	putative sialic acid transporter	-0.337726	0.587651	7.17203	4.76252	27	41	13	7	16	29
YE8081_01226	cysP	thiosulfate transporter subunit	-1.35057	0.191937	1.48618	0.418658	3	1	8	1	1	1
YE8081_01227	cysT	sulfate/thiosulfate transporter subunit	0.171468	0.931308	1.0797	1.36105	0	1	6	0	6	0
YE8081_01228	cysW	sulfate/thiosulfate transporter permease subunit	-0.623362	0.546999	3.71008	1.76099	2	5	18	5	3	3
YE8081_01229	cysA	sulfate/thiosulfate transporter subunit	1.5175	0.143778	14.8696	24.5926	37	14	76	161	14	35
YE8081_01230	cysM_1	cysteine synthase B	-0.00835127	1	11.2862	7.78946	37	16	24	24	10	17
YE8081_01231	macB-1_2	ABC transporter-like protein	1.41174	0.180851	0.389788	1.03473	2	1	3	3	7	3
YE8081_01232	macA-1_2	RND family efflux transporter MFP subunit	0.300334	0.886251	0.224671	0.199282	0	1	1	1	0	1
YE8081_01233	yedW cpxR	two component transcriptional regulator winged helix family	1.52639	0.00169738	6.29554	15.5288	16	9	8	16	21	40
YE8081_01234	yedV cpxA	integral membrane sensor signal transduction histidine kinase	1.08628	0.00550901	7.92622	14.7432	29	22	32	23	38	87
YE8081_01236		IS1669 hypothetical protein	1.79544	0.361073	0	1.39327	0	0	0	2	1	1
YE8081_01237	crr	PTS system glucose-specific transporter	2.03556	0.000930124	1083.55	2902.65	1884	1377	938	5519	2549	2641
YE8081_01238	ptsI_2	phosphoenolpyruvate-protein phosphotransferase	1.6257	0.0131527	933.141	1878.6	5948	2619	3901	12624	4333	7288
YE8081_01239	ptsH	PTS system phosphohistidinoprotein-hexose phosphotransferase Hpr	0.568192	0.28131	601.13	877.814	421	330	434	126	781	539
YE8081_01240	cysK-2	cysteine synthase A	4.70449	8.21127e-13	77.6487	1293.25	182	177	213	6127	1211	2216
YE8081_01241	cysZ	putative sulfate transport protein CysZ	-0.963094	0.00631865	75.5269	33.9031	178	154	107	22	47	124
YE8081_01242	zipA	cell division protein ZipA	0.932913	0.00114116	413.941	660.185	1355	937	814	967	1316	2407
YE8081_01243	ligA	NAD-dependent DNA ligase LigA	-0.431087	0.19136	17.848	11.1226	101	86	87	33	52	73
YE8081_01244	ypeB	hypothetical protein	-0.231732	0.736357	32.3361	24.1752	21	16	17	5	13	19
YE8081_01245		hypothetical protein	-1.09182	0.509873	9.86583	2.43365	1	5	1	1	0	1
YE8081_01246		hypothetical protein	0.30364	0.720657	10.2869	10.2399	6	13	7	5	6	15
YE8081_01247		hypothetical protein	1.13711	0.136006	5.22032	10.5844	10	9	3	6	20	12
YE8081_01248		tRNA-Ala(ggc)	-1.45751	0.0528535	372.322	86.9286	108	45	66	23	5	24
YE8081_01249		tRNA-Ala(ggc)	-0.765521	0.39226	7506.88	2269.64	1645	1280	1426	927	100	324
YE8081_01250	gltX	glutamyl-tRNA synthetase	-0.257912	0.600136	112.335	87.9202	304	454	438	77	339	436
YE8081_01251		tRNA-Val(tac)	-1.19477	0.0120051	3581.44	1363.48	728	697	637	97	100	626
YE8081_01252		tRNA-Val(tac)	-2.61609	1.19795e-10	1462.37	209.118	323	220	309	13	30	74
YE8081_01253		tRNA-Val(tac)	-2.31428	1.10282e-06	597.336	103.791	74	164	98	4	20	31
YE8081_01254		tRNA-Lys(ttt)	-3.20441	3.6109e-15	2223.06	210.153	304	489	476	9	30	79
YE8081_01257	nupC-1_2	nucleoside transporter	-3.71098	5.70209e-18	378.164	20.9684	1342	1526	473	49	51	78
YE8081_01258	mntH	manganese transport protein MntH	0.147216	0.829008	7.53533	7.22303	17	31	21	7	19	38
YE8081_01259		hypothetical protein	0.520248	0.701773	3.63213	3.46659	7	3	2	7	2	2
YE8081_01260		aldo/keto reductase	2.21985	5.22477e-08	9.08758	37.4318	32	25	11	41	73	156
YE8081_01261	ilvI_2	acetolactate synthase 3 catalytic subunit	5.77502	1.06032e-12	1.57996	62.8877	7	6	7	519	81	209
YE8081_01262		LysR family transcriptional regulator	-1.38463	0.0951863	3.94872	1.13726	9	6	12	1	1	6
YE8081_01263		transmembrane pair domain-containing protein	1.26359	0.243817	4.0513	5.83746	3	9	2	14	3	4
YE8081_01264	glk	glucokinase	0.77837	0.0447685	169.965	220.044	492	419	342	469	388	704
YE8081_01265		putative membrane transport protein	0.514126	0.582554	2.14333	2.54873	11	2	8	7	6	10
YE8081_01266	yehT ypdB_2	putative two-component response-regulatory protein YehT	-1.53305	0.0103987	19.389	5.80076	22	54	30	1	11	18
YE8081_01267	yehU ypdA_1	signal transduction histidine kinase LytS	-0.25189	0.56606	15.0322	10.1033	79	58	58	34	37	51
YE8081_01268		hypothetical protein	1.15235	0.00524297	5.10367	9.2499	17	18	13	19	19	48
YE8081_01269		putative acetyltransferase	2.03296	1.34209e-05	11.3478	34.9731	14	18	17	52	42	48
YE8081_01270	alaC yfdZ	aminotransferase	-0.862852	0.00872518	39.5447	17.5997	111	118	142	37	42	79
YE8081_01271		cytochrome B561	-0.0905699	0.939459	9.32511	8.12551	12	13	12	2	12	15
YE8081_01272		hypothetical protein	-0.664448	0.397997	17.4297	10.1961	9	25	22	1	14	14
YE8081_01273		lipoprotein	-5.10798	1.0627e-08	32.7496	0.627234	72	56	39	0	1	2
YE8081_01274		putative lipoprotein	-4.38751	3.53145e-05	29.9691	0.856258	12	46	20	0	1	1
YE8081_01275		hypothetical protein	-3.49991	0.00177346	10.2643	0.528845	13	24	13	0	0	3
YE8081_01276	bglA_2	glycoside hydrolase family protein	-0.509778	0.837285	2.30494	0.612789	0	3	0	0	0	1
YE8081_01277		hypothetical protein	2.86738	3.27478e-08	10.1492	61.9274	5	25	9	45	74	114
YE8081_01278	rhtC_2	threonine efflux system	0.683597	0.231839	9.61943	12.0992	18	13	16	19	16	20
YE8081_01279	sfuC	iron(III) ABC transporter ATP-binding protein	0.500448	0.398012	6.83654	8.15256	26	15	14	14	20	26
YE8081_01280	sfuB	iron(III)-transport system permease	1.55033	0.0789469	5.23467	9.28669	30	15	19	74	13	26
YE8081_01281	sfuA_1	iron(III)-binding periplasmic protein	-0.0179226	0.992643	25.7075	19.9416	92	43	67	43	37	68
YE8081_01282	mltB-1	murein hydrolase B	-0.521689	0.339911	14.6761	9.28117	32	51	35	3	22	47
YE8081_01283	yeeF_1	amino acid permease-associated region	-1.74214	8.91666e-05	37.8708	10.2967	109	152	120	5	31	63
YE8081_01284		amidohydrolase family protein	1.74801	2.38128e-09	17.2591	51.9023	59	83	83	85	211	338
YE8081_01285		TetR family regulatory protein	3.77009	6.50191e-09	49.4409	476.584	114	41	72	1093	371	643
YE8081_01286	emrB_1	EmrB/QacA family drug resistance transporter	5.29043	7.50986e-24	2.78033	83.2916	13	14	4	339	224	341
YE8081_01287	mlaE_1	putative phospholipid ABC transporter permease protein MlaE	0.0877613	0.902758	9.19336	8.18089	18	38	22	11	22	33
YE8081_01288	metN-1_1	DL-methionine transporter ATP-binding subunit	0.558967	0.280641	13.6932	17.3517	35	27	22	18	32	49
YE8081_01289		putative exported protein	0.722491	0.217088	4.83211	6.8597	13	15	6	6	13	28
YE8081_01290		putative exported protein	0.89521	0.0951863	7.80089	11.916	14	10	14	14	13	29
YE8081_01291		MerR family transcriptional regulator	2.54282	0.00300796	3.11763	11.7839	8	5	6	47	8	17
YE8081_01292		hypothetical protein	3.21528	4.82918e-06	5.13579	33.2606	17	10	13	133	54	59
YE8081_01293		cytochrome B561	1.29372	0.0038915	73.4746	175.446	99	96	115	58	302	283
YE8081_01294		hypothetical protein	0.510025	0.134393	118.432	147.168	150	222	140	86	214	292
YE8081_01295	galR-1_1	DNA-binding transcriptional regulator GalR	0.227673	0.72383	6.90475	6.94384	18	18	18	7	13	33
YE8081_01296	treB_2	PTS system trehalose(maltose)-specific transporter subunit IIBC	0.548122	0.429813	2.16767	2.85292	11	8	5	2	9	19
YE8081_01297	bglA_3	glycoside hydrolase family protein	0.425953	0.452682	6.84037	8.38975	19	32	22	7	33	42
YE8081_01298		hypothetical protein	1.28175	0.132021	84.0208	130.869	118	43	42	171	31	117
YE8081_01299		PadR-like family transcriptional regulator	0.833929	0.118486	71.0156	89.6934	136	115	105	167	120	134
YE8081_01300	phnA	alkylphosphonate utilization operon protein PhnA	0.943787	0.00558524	217.702	328.031	220	172	170	222	232	340
YE8081_01301		integrase family protein	0.877998	0.321372	5.18367	9.02658	6	2	3	1	5	12
YE8081_01302		tRNA-Arg(cct)	0.112985	0.946881	152.579	148.341	2	71	7	3	31	42
YE8081_01303		putative inner membrane protein	3.94794	2.00858e-08	2.09595	33.4263	4	8	2	20	112	58
YE8081_01304	ccmA	heme exporter protein CcmA	-0.0838067	0.877704	27.95	22.4364	47	50	35	17	33	49
YE8081_01305	ccmB	heme exporter protein CcmB	-2.02939	0.00200962	12.1166	2.19694	18	24	18	3	2	6
YE8081_01306	ccmC	heme exporter protein CcmC	-2.45915	0.000289004	13.8118	1.92695	16	33	27	0	2	9
YE8081_01307	ccmD	heme exporter protein CcmD	-1.22418	0.167219	20.7005	7.49351	8	23	6	1	6	5
YE8081_01308	ccmE	cytochrome c-type biogenesis protein CcmE	-1.28104	0.315312	5.25246	1.91785	4	11	4	0	5	0
YE8081_01309	ccmF	cytochrome c-type biogenesis protein CcmF	-2.28473	1.20281e-10	24.4679	4.00613	115	127	122	15	17	24
YE8081_01310	ccmG dsbE	periplasmic protein thiol--disulfide oxidoreductase DsbE	-1.54913	0.00582172	19.8245	5.66144	23	29	33	3	7	13
YE8081_01311	ccmH	cytochrome C biogenesis protein	-1.37753	0.050049	12.8876	3.91972	23	14	13	3	3	9
YE8081_01312	ccmI	cytochrome c-type biogenesis protein CcmI	0.0331214	0.95727	26.9304	24.2801	89	85	75	27	56	135
YE8081_01313	vacJ	VacJ family lipoprotein	0.863692	0.114035	82.6755	103.219	198	146	138	244	127	210
YE8081_01314		putative cell growth regulatory protein MazE	1.802	1.3567e-08	99.1775	294.351	53	69	64	99	175	239
YE8081_01315		pemK-like family protein	1.90394	0.0140449	74.3883	162.963	94	62	50	303	57	90
YE8081_01316	fadL	long-chain fatty acid outer membrane transporter	1.79262	1.77081e-12	102.988	314.961	386	299	311	453	819	1619
YE8081_01317	yfcZ	hypothetical protein	0.521819	0.0802001	821.751	1044.28	738	651	555	337	679	1336
YE8081_01318	fadI	3-ketoacyl-CoA thiolase	4.5097	3.60577e-30	2.38371	50.7649	10	6	8	72	164	228
YE8081_01319	fadJ	multifunctional fatty acid oxidation complex subunit alpha	3.00232	8.64298e-13	10.6677	63.4162	77	55	50	371	245	423
YE8081_01320	sixA	phosphohistidine phosphatase	1.48254	7.42211e-11	267.411	600.367	281	367	343	496	589	1049
YE8081_01321	yfcN	hypothetical protein	-0.312774	0.642992	37.0194	27.8818	49	63	42	8	50	43
YE8081_01322		hypothetical protein	0.982112	0.578294	2.69528	5.08135	1	0	1	1	0	3
YE8081_01323	prmB	N5-glutamine S-adenosyl-L-methionine-dependent methyltransferase	0.128587	0.745389	76.0757	73.8904	158	203	173	60	143	296
YE8081_01324	aroC	chorismate synthase	-0.0868731	0.896997	38.3625	33.9451	77	127	108	19	106	124
YE8081_01325	mepA	penicillin-insensitive murein endopeptidase	-1.04731	0.0133781	29.9507	12.7269	46	67	74	8	24	43
YE8081_01326	yfcA	hypothetical protein	-1.60269	0.000381717	29.2722	7.92676	34	77	65	8	15	22
YE8081_01327	yfcM	hypothetical protein	-0.231513	0.80195	83.6906	42.3111	154	95	99	100	24	51
YE8081_01328	yfcL	hypothetical protein	0.993726	0.221155	3136.54	3592.38	1849	2641	1997	4615	1707	777
YE8081_01329	mnmC	5-methylaminomethyl-2-thiouridine methyltransferase	-1.03863	0.0317151	13.9289	6.14426	46	80	88	6	28	56
YE8081_01330	fabB-1	3-oxoacyl-ACP synthase	0.619834	0.0363966	433.363	546.495	1547	1416	1049	1020	1318	2513
YE8081_01331		diguanylate cyclase	1.90774	3.00835e-05	14.2363	41.5293	55	30	25	97	98	96
YE8081_01332	ygeA	aspartate racemase	0.674243	0.460701	10.3748	10.1875	33	13	10	33	6	16
YE8081_01333	lamB-1_2	maltoporin	1.40028	0.241886	0.28378	0.723931	1	1	1	1	1	6
YE8081_01334	celC_2	PTS system NN_-diacetylchitobiose-specific transporter subunit IIA	1.20544	0.299612	3.76681	5.76467	7	1	1	10	2	1
YE8081_01335	bglA_4	glycoside hydrolase family protein	1.01667	0.223432	1.44794	2.70286	3	6	6	2	8	17
YE8081_01336	celB_2	PTS system NN_-diacetylchitobiose-specific transporter subunit IIC	2.02309	0.018603	0.68931	2.5422	2	2	3	5	6	14
YE8081_01337	celA_2	PTS system NN_-diacetylchitobiose-specific transporter subunit IIB	0.860833	0.603984	0.855417	1.47069	1	1	0	0	0	4
YE8081_01338	galR-1_2	DNA-binding transcriptional regulator GalR	0.780297	0.199021	14.0721	23.5661	33	41	27	7	55	97
YE8081_01339	appA_1	phosphoanhydride phosphorylase	3.02754	9.66059e-16	8.13111	58.7542	33	29	18	91	188	254
YE8081_01340		citrate transporter family protein	-0.47532	0.307415	21.563	12.2152	52	68	55	26	31	35
YE8081_01341	flk	flagella biosynthesis regulator	0.138991	0.916886	3.20426	3.04351	4	16	4	1	5	18
YE8081_01342	dipZ dsbD_2	thiol:disulfide interchange protein	-1.57109	0.000433581	9.40345	2.43201	42	54	50	10	7	21
YE8081_01343		DSBA-like thioredoxin domain protein	-1.01029	0.0938516	11.3264	5.13577	28	17	18	2	11	12
YE8081_01344		putative metal resistance protein	-0.59423	0.549697	68.0757	24.1188	124	60	79	65	8	21
YE8081_01345		GntR family transcriptional regulator	0.742084	0.317973	3.7547	4.08329	13	17	11	23	4	20
YE8081_01346		putative inner membrane protein	0.858113	0.168584	3.59195	5.97166	7	12	9	4	18	20
YE8081_01347		hypothetical protein	-1.631	0.0213725	8.42894	2.17733	9	28	18	1	4	9
YE8081_01348		AraC family transcriptional regulator	1.17285	0.0375096	8.54566	17.8382	8	18	25	10	30	62
YE8081_01349	pdxB	NAD-binding D-isomer specific 2-hydroxyacid dehydrogenase	-1.18554	0.00306935	46.8729	18.228	90	160	146	16	52	75
YE8081_01350	usg	putative semialdehyde dehydrogenase	-1.21581	0.012618	45.2833	14.8953	141	98	111	34	38	31
YE8081_01351	truA	tRNA pseudouridine synthase A	-1.49419	0.000311848	26.7931	8.0662	43	70	56	6	16	26
YE8081_01352	dedA	hypothetical protein	-0.993751	0.001192	96.7566	41.0524	141	174	169	36	69	83
YE8081_01353	accD	acetyl-CoA carboxylase subunit beta	-0.769376	0.0570948	455.597	246.017	922	1067	1155	167	555	847
YE8081_01354	folC	bifunctional folylpolyglutamate synthase/ dihydrofolate synthase	-0.473897	0.167861	103.176	63.5744	285	300	411	106	205	246
YE8081_01355	dedD	phosphogluconate dehydratase	-1.18525	0.00698385	31.9661	12.4741	50	60	64	6	22	35
YE8081_01356	cvpA	colicin V production protein	0.521034	0.439231	142.332	131.587	188	198	162	235	101	160
YE8081_01357	purF	amidophosphoribosyltransferase	0.259686	0.597263	46.2553	43.8108	153	182	196	123	146	202
YE8081_01358	ubiX	3-octaprenyl-4-hydroxybenzoate carboxy-lyase	1.21288	0.0421614	10.5084	19.4509	5	25	14	18	20	44
YE8081_01359	hisJ_1	cationic amino acid ABC transporter periplasmic binding protein	5.69187	9.13462e-46	9.66702	409.673	23	22	12	632	821	741
YE8081_01360	hisQ_1	polar amino acid ABC transporter inner membrane subunit	3.63369	2.82366e-10	3.12622	38.2748	3	7	6	18	76	83
YE8081_01361	hisM_1	polar amino acid ABC transporter inner membrane subunit	3.56354	4.48848e-08	1.51233	16.1641	1	4	3	18	26	38
YE8081_01362	hisP	histidine/lysine/arginine/ornithine transporter subunit	2.19203	9.2394e-10	10.64	42.9322	26	16	25	47	92	102
YE8081_01363		virulence determinant	-0.219524	0.698197	4.11499	2.89056	42	100	50	24	44	60
YE8081_01364	yfcH	hypothetical protein	3.75771	2.41524e-12	2.53598	32.2509	6	9	2	25	69	113
YE8081_01365		diguanylate phosphodiesterase	1.48114	0.000579068	19.2746	48.2121	19	47	33	27	74	138
YE8081_01366	yfcE	phosphodiesterase	0.32439	0.46539	39.2015	44.1847	75	43	49	22	50	106
YE8081_01367	yfcD	NUDIX hydrolase	0.534871	0.115744	150.886	177.869	268	174	192	172	232	277
YE8081_01368	tnp-4_2	transposase IS200-family protein	0.791437	0.630523	1.36762	1.7563	2	0	3	4	1	1
YE8081_01370	ulaA sgaT	PTS system ascorbate-specific transporter subunit IIC	1.48319	0.182767	60.023	98.5336	65	40	487	734	104	106
YE8081_01371	ulaB sgaB	PTS system lactose/cellobiose-specific transporter subunit IIB	0.779867	0.359244	32.5474	56.4645	11	9	53	11	54	40
YE8081_01372	ulaC sgaA cmtB	putative PTS IIA-like nitrogen-regulatory protein PtsN	0.28402	0.701329	12.6843	13.6352	16	19	7	4	14	25
YE8081_01373		transcriptional regulator LacI family	0.957753	0.055954	7.28738	12.5466	16	23	17	10	24	61
YE8081_01374		ryfA	-0.174736	0.801664	224.642	189.116	127	182	201	27	110	282
YE8081_01375	pta	phosphate acetyltransferase	-2.48855	3.49295e-15	403.047	63.0097	2103	1726	2818	148	330	471
YE8081_01376	ackA_2	acetate kinase	-2.49919	3.00811e-12	421.92	67.3315	1042	1271	1531	61	190	322
YE8081_01377	yfbV	hypothetical protein	1.76462	6.18809e-07	26.3181	76.3198	37	24	31	51	71	129
YE8081_01378	yfbU	hypothetical protein	3.32131	1.45359e-06	123.14	780.355	191	151	121	1767	609	428
YE8081_01379		putative phosphatase	1.38792	0.00168023	38.858	72.6311	55	80	56	127	92	124
YE8081_01380		putative exported protein	3.2868	2.95425e-11	3.21644	27.2355	2	9	8	29	49	76
YE8081_01381	yfbS	citrate transporter	1.54171	0.000512968	7.83927	17.7698	44	31	35	73	67	93
YE8081_01382	yfbR	metal dependent phosphohydrolase	-1.23576	0.0132492	36.8037	13.9193	45	72	46	3	19	37
YE8081_01383	aat alaA ybfQ	aminotransferase class I and II	-0.564095	0.100406	39.488	22.6788	156	127	100	36	60	113
YE8081_01385	rovM lrhA pecT	LysR family transcriptional regulator	2.52198	8.51929e-22	48.2328	228.07	96	132	110	330	508	648
YE8081_01386	nuoA	NADH dehydrogenase subunit A	0.487275	0.0851075	293.429	366.516	358	340	323	162	334	730
YE8081_01387	nuoB_1	NADH dehydrogenase subunit B	-0.0384265	0.951137	344.409	310.06	456	659	642	145	459	906
YE8081_01388	nuoD_1	bifunctional NADH:ubiquinone oxidoreductase subunit C/D	-0.808419	0.0106705	195.948	98.1215	800	734	1156	203	410	631
YE8081_01389	nuoE	NADH dehydrogenase subunit E	-0.246416	0.671619	121.728	96.48	152	119	257	43	157	166
YE8081_01390	nuoF	NADH dehydrogenase I subunit F	-0.777531	0.0748082	99.6629	52.1346	233	295	513	69	173	259
YE8081_01391	nuoG	NADH dehydrogenase subunit G	-0.969901	0.0335383	124.663	57.9199	489	769	1343	133	363	634
YE8081_01392	nuoH_1	NADH dehydrogenase subunit H	-1.34788	0.0032112	132.198	46.5573	190	269	527	41	103	180
YE8081_01393	nuoI_1	NADH dehydrogenase subunit I	-1.43044	0.0195164	125.886	44.6967	102	131	290	11	73	78
YE8081_01394	nuoJ	NADH dehydrogenase subunit J	-1.09142	0.0357649	83.4023	33.6974	99	60	194	25	42	63
YE8081_01395	nuoK	NADH dehydrogenase subunit K	-1.56423	0.0035932	143.12	44.3903	68	109	151	9	46	31
YE8081_01396	nuoL_1	NADH dehydrogenase subunit L	-1.57285	0.000472645	169.641	49.6581	520	503	1387	108	193	358
YE8081_01397	nuoM_1	NADH dehydrogenase subunit M	-1.85644	0.000708033	110.826	28.543	245	365	676	22	92	201
YE8081_01398	nuoN	NADH dehydrogenase subunit N	-2.07208	6.28791e-06	164.697	35.1573	361	489	983	41	99	236
YE8081_01399		hypothetical protein	-0.854666	0.282966	2.53229	1.04631	10	6	9	4	2	4
YE8081_01400		membrane protein	-0.434388	0.638291	23.5338	10.5843	27	34	26	22	5	13
YE8081_01402		hypothetical protein	0.92646	0.315184	2.53764	4.52309	3	3	3	1	5	9
YE8081_01403	idnK	carbohydrate kinase	1.88043	0.0605973	2.14826	7.01388	1	7	0	4	6	18
YE8081_01404	idnO	gluconate 5-dehydrogenase	2.54406	0.000104651	2.08881	10.3181	6	5	1	16	17	23
YE8081_01405	idnR	LacI family transcriptional regulator	0.824053	0.0105803	20.7602	30.3493	62	48	47	51	69	92
YE8081_01406	ttuD ldhA	NAD-binding D-isomer specific 2-hydroxyacid dehydrogenase	0.795805	0.116404	5.85466	8.3583	20	14	9	14	15	30
YE8081_01407		major facilitator transporter	-0.21729	0.876598	1.28901	0.861806	1	3	9	2	1	6
YE8081_01408		hypothetical protein	1.22058	0.557354	0.249341	1.0598	0	0	1	0	1	3
YE8081_01409	edd	phosphogluconate dehydratase	1.05749	0.217621	1.28735	2.54076	2	10	5	2	15	13
YE8081_01410		putative dehydrogenase cytochrome C subunit	-0.143602	0.902574	1.66882	1.28018	7	6	5	2	4	7
YE8081_01411		putative dehydrogenase subunit	-1.5109	0.217088	1.29054	0.369854	1	6	9	0	2	2
YE8081_01412		putative dehydrogenase subunit	-1.93615	0.133238	2.14865	0.214973	0	6	3	1	0	0
YE8081_01413	elaB	hypothetical protein	5.59497	2.75956e-14	2.68393	146.046	2	4	0	25	123	161
YE8081_01414	yapC	outer membrane autotransporter barrel domain protein	0.413984	0.661658	4.85844	4.05482	43	19	24	40	11	19
YE8081_01415	menF	isochorismate synthase	-0.715822	0.0465234	19.0662	9.70737	69	75	51	17	29	48
YE8081_01416	menD	2-succinyl-5-enolpyruvyl-6-hydroxy-3-cyclohexene-1-carboxylate synthase	-0.0192526	0.980937	18.1552	15.435	73	65	94	32	54	100
YE8081_01417	menH yfbB	acyl-CoA thioester hydrolase YfbB	-0.254641	0.749786	16.8379	11.9536	17	55	30	9	21	41
YE8081_01418	menB_1	naphthoate synthase	1.7363	0.01663	81.085	158.359	191	179	157	654	159	206
YE8081_01419	menC	O-succinylbenzoate synthase	-0.483403	0.334321	17.3531	11.1131	39	41	48	7	23	48
YE8081_01420	menE	O-succinylbenzoic acid--CoA ligase	-1.7725	0.000193608	9.70614	2.39093	36	39	29	3	8	13
YE8081_01421	katA	catalase	4.61778	4.39371e-38	12.5535	272.078	53	33	53	574	924	1248
YE8081_01422	yfaZ	hypothetical protein	-0.355583	0.527518	24.6	14.8614	40	36	25	17	13	30
YE8081_01423	tyrP	aromatic amino acid transporter	-1.20921	0.0443407	32.604	12.7274	52	146	93	6	35	69
YE8081_01424	cinA yfaY	competence damage-inducible protein A	0.940264	0.0128747	7.87074	12.9266	22	25	24	18	31	63
YE8081_01425		putative exported protein	0	1	0	0	0	0	0	0	0	0
YE8081_01426		putative exported protein	-0.274257	0.923062	0.24506	0	1	0	0	0	0	0
YE8081_01428		putative exported protein	0	1	0	0	0	0	0	0	0	0
YE8081_01429		putative exported protein	2.51258	0.110918	0.160835	2.07984	0	0	1	0	8	1
YE8081_01430		putative serine protease	1.68361	1.84159e-06	4.05033	11.2982	54	56	56	80	176	153
YE8081_01431	eco	ecotin	1.663	6.85975e-09	50.5532	132.56	77	61	57	109	151	215
YE8081_01432	yfaE	2Fe-2S ferredoxin	-3.73522	4.71068e-07	42.4302	2.40681	29	35	34	1	2	2
YE8081_01433	nrdB	ribonucleotide-diphosphate reductase subunit beta	-2.61501	2.90405e-21	175.315	24.1102	545	463	501	38	71	78
YE8081_01434	nrdA	ribonucleotide-diphosphate reductase subunit alpha	-2.34509	5.58222e-17	522.64	79.3	2558	3026	3461	347	365	592
YE8081_01435	ubiG	3-demethylubiquinone-9 3-methyltransferase	0.350896	0.412917	100.768	119.721	201	192	163	64	265	250
YE8081_01436	gyrA	DNA gyrase subunit A	-0.413428	0.15958	324.964	196.105	1757	2077	2720	892	1148	1655
YE8081_01437	rcsC_1	hybrid sensory kinase in two-component regulatory system with RcsB and YojN	-1.46499	0.000248201	17.7805	5.73363	99	166	123	10	42	65
YE8081_01438	rcsB	transcriptional regulator RcsB	0.0181744	0.987822	159.604	149.005	217	342	212	62	267	329
YE8081_01439	rcsD	phosphotransfer intermediate protein in two-component regulatory system with RcsBC	1.15498	0.189038	213.626	264.576	2147	1314	933	3821	836	656
YE8081_01440		major facilitator transporter	-2.00083	3.54803e-05	17.5044	3.43626	39	48	54	5	5	18
YE8081_01441		Putative type I secretion protein	0.0924518	0.973907	1.18881	1.0434	1	1	1	0	0	3
YE8081_01442	ompC-2	outer membrane porin protein C	1.11494	5.65823e-05	660.166	1286.77	1883	1995	1623	1360	3944	4331
YE8081_01443		tRNA-Ser(tga)	0.757542	0.133714	33854.2	50841.4	4147	11956	5757	3812	13936	11666
YE8081_01444		tRNA-Thr(tgt)	0.214782	0.931144	3.32674	4.02216	0	0	2	0	1	1
YE8081_01445	ampH_1	beta-lactam binding protein AmpH	-1.64733	0.0200105	15.8751	4.44994	35	48	54	1	6	33
YE8081_01446	togT rhiT	putative transport protein	1.473	0.0335383	1.50159	3.72206	3	8	6	5	12	24
YE8081_01447		beta-lactamase domain-containing protein	-0.192937	0.781013	7.96466	5.83458	20	25	14	7	13	21
YE8081_01448	tsr mcp_1	Cache sensor-containing methyl-accepting chemotaxis sensory transducer	1.2041	0.114774	1.52604	2.50027	3	11	6	14	7	12
YE8081_01449	pla2_1	outer membrane protease	-0.330946	0.840215	1.09803	0.672251	0	3	2	0	1	2
YE8081_01450	pla2_2	outer membrane protease	-0.405136	0.739652	4.22431	2.6762	4	4	2	0	2	4
YE8081_01451		DinI family protein	-2.3245	8.93839e-11	381.372	67.6482	183	284	227	10	44	59
YE8081_01452		XRE family transcriptional regulator	-0.0033924	1	71.3881	63.9518	127	178	79	33	101	198
YE8081_01453		antitermination Q family protein	1.18664	0.351641	4.0787	9.72627	0	10	4	1	16	13
YE8081_01454		hypothetical protein	1.33698	0.0829827	5.80254	14.4257	5	6	1	2	15	8
YE8081_01455	tpn1330_2	transposase for	0	1	0	0	0	0	0	0	0	0
YE8081_01456		RpiR family transcriptional regulator	0.903932	0.117916	58.138	102.84	85	217	88	45	286	295
YE8081_01457	treB_3	PTS system trehalose(maltose)-specific transporter subunit IIBC	0.249224	0.660291	7.56543	6.94869	34	26	29	25	18	36
YE8081_01458	bglA_5	glycoside hydrolase family protein	1.2658	0.0198635	31.383	52.0125	150	103	91	234	126	186
YE8081_01459		putative O-methyltransferase	1.54893	0.0625795	25.0972	44.7273	114	46	40	220	53	74
YE8081_01460		tRNA-Pro(ggg)	1.01162	0.0942285	466.033	629.366	87	110	72	155	86	110
YE8081_01461	yejM	sulfatase	-2.37756	9.11333e-19	51.0332	8.04824	225	236	232	23	31	49
YE8081_01462	yejL	hypothetical protein	-0.532194	0.0174846	1245.32	744.034	735	798	607	190	398	607
YE8081_01463	ndpA yejK	nucleoid-associated protein NdpA	-0.36838	0.388122	100.609	71.1244	241	273	247	55	186	251
YE8081_01464	rplY	50S ribosomal protein L25	-2.05822	8.84068e-05	1992.98	439.346	820	2021	1413	50	287	568
YE8081_01465	yejH	type III restriction protein Res subunit	-1.44807	0.0352034	3.07244	0.959048	12	13	16	0	4	8
YE8081_01466	rsuA	16S rRNA pseudouridylate synthase A	1.43413	2.86719e-06	42.3728	104.43	70	78	94	71	210	258
YE8081_01467	bcr-2_2	bicyclomycin/multidrug efflux system protein	0.688188	0.0169424	31.3131	42.0124	102	87	103	77	92	210
YE8081_01468	yejG	hypothetical protein	2.84511	1.42008e-10	141.768	1025.43	107	115	153	206	1235	834
YE8081_01469	yejF	ABC transporter-like protein	-0.804629	0.0916553	13.4864	6.26942	67	41	57	18	20	34
YE8081_01470	yejE	binding-protein-dependent transport system inner membrane protein	-1.27682	0.00478183	21.5575	7.85956	52	63	52	4	18	36
YE8081_01471	yejB	binding-protein-dependent transport system inner membrane protein	-1.19363	0.00326102	17.1747	6.15116	56	44	44	10	12	28
YE8081_01472	yejA	extracellular solute-binding protein	-0.527822	0.11542	17.9514	10.4574	66	101	76	23	43	68
YE8081_01473		hypothetical protein	0.479067	0.412845	14.8313	19.1351	39	81	52	17	78	112
YE8081_01474	spr	putative outer membrane lipoprotein	-1.01835	0.000683906	372.706	158.31	575	643	421	104	246	284
YE8081_01475	yeiU	PA-phosphatase-like phosphoesterase	-2.78899	1.56781e-10	150.309	19.4122	168	293	333	6	30	62
YE8081_01476	yeiR	cobalamin synthesis protein P47K	0.750297	0.342649	45.4634	46.9873	163	92	88	196	68	76
YE8081_01477		hypothetical protein	3.23935	2.46871e-24	56.2456	471.236	40	55	43	169	430	443
YE8081_01478	uxuR	GntR family transcriptional regulator	2.09941	7.17787e-05	8.30946	26.3448	19	15	13	54	28	65
YE8081_01479	uxuB yeiQ	mannitol dehydrogenase domain-containing protein	3.26402	6.54761e-08	1.00195	9.27668	4	5	2	10	30	58
YE8081_01480	uxuA	mannonate dehydratase	2.01217	1.99955e-08	15.4894	59.0947	38	51	50	46	183	258
YE8081_01481	efp-1	elongation factor P	-2.03628	9.04728e-16	295.357	62.237	529	389	372	42	90	115
YE8081_01482	mtr_2	aromatic amino acid transporter	-0.169997	0.837397	7.4258	5.47295	23	17	31	12	17	18
YE8081_01483	ykgJ yeiW	hypothetical protein	1.75779	0.010099	42.2606	123.444	40	13	31	55	35	155
YE8081_01484	bisC_1	molybdopterin oxidoreductase	5.91381	1.01256e-16	5.84145	236.99	50	37	23	2953	769	626
YE8081_01485	napC_2	cytochrome c-type protein NapC	3.64272	1.15228e-10	3.32967	43.0585	13	10	6	24	113	216
YE8081_01486		NUDIX hydrolase	2.18562	0.0306349	3.10133	9.52886	4	3	3	20	5	5
YE8081_01487	fruB_1	bifunctional PTS system fructose-specific transporter subunit IIA/HPr protein	4.83616	8.8479e-21	7.9604	243.381	18	25	25	108	781	986
YE8081_01488	fruK	1-phosphofructokinase	4.39835	1.5747e-16	8.33336	187.655	13	21	25	73	553	536
YE8081_01489	fruA	PTS system fructose-specific transporter subunit IIBC	4.01526	9.21112e-14	6.21097	105.493	23	15	43	113	392	771
YE8081_01490	psaE	transcriptional regulator CadC	-2.12687	5.45551e-07	40.1736	7.90762	49	84	67	2	13	22
YE8081_01491	psaF	hypothetical protein	-3.73557	2.81588e-11	53.8015	2.88112	49	89	59	4	3	3
YE8081_01492	psaA	pH 6 antigen	1.37988	0.208241	1.85559	3.82213	6	1	0	7	2	5
YE8081_01493	psaB	pili assembly chaperone	1.40961	0.162887	1.34328	3.80204	3	4	1	0	10	10
YE8081_01494	psaC_2	fimbrial biogenesis outer membrane usher protein	1.7903	0.00101247	1.90976	6.57438	13	9	15	7	37	75
YE8081_01495	nfo	endonuclease IV	1.56812	0.0485538	110.549	190.911	307	162	252	833	159	234
YE8081_01496	yeiH	hypothetical protein	0.0344751	0.980569	3.73535	3.57974	11	8	12	1	10	16
YE8081_01497		hypothetical protein	0.736645	0.747394	1.10891	3.331	0	0	1	0	2	0
YE8081_01498	yeiE	putative DNA-binding transcriptional regulator	2.11936	1.53061e-12	14.9038	53.6972	40	31	28	78	104	150
YE8081_01499	lysP	lysine transporter	-1.77808	4.51536e-10	82.0094	21.0732	262	337	346	27	73	129
YE8081_01500	yiuB fhuB-5 fepG-5 fepD-5 fecD-5 fecC-5	transport system permease	-3.46629	9.60626e-12	59.5254	4.38389	100	213	167	4	12	17
YE8081_01501	yiuC fhuC-4 fepC-4 fecE-4	ABC transporter-like protein	-3.22348	0.000892139	8.19277	0.546006	8	22	18	1	1	1
YE8081_01502	yiuR fepA-1 cirA-1_2	putative outer membrane receptor	-0.245998	0.714602	16.9503	9.66898	88	82	84	61	28	53
YE8081_01503	yliJ gst_1	glutathione S-transferase domain-containing protein	1.68162	0.000363032	10.3997	26.3466	17	16	16	36	35	45
YE8081_01504		HAD family hydrolase	2.04231	0.000928758	23.353	65.0475	51	39	27	150	62	107
YE8081_01505		hypothetical protein	0.463963	0.840215	0	0.941603	0	0	0	0	0	1
YE8081_01506		2OG-Fe(II) oxygenase	2.52933	0.0238491	0.2523	1.70451	1	1	0	2	4	7
YE8081_01507	metQ-2_1	NLPA lipoprotein	2.17183	3.95849e-05	2.4845	9.82701	5	4	7	13	16	31
YE8081_01508	metN-2	ABC transporter related	1.11078	0.133962	2.28284	4.53366	4	6	7	2	7	25
YE8081_01509	metI-2	binding-protein-dependent transport systems inner membrane component	0.828494	0.507448	3.50568	5.79709	0	11	6	2	7	20
YE8081_01510	metB_2	cystathionine gamma-synthase	0.69769	0.436954	1.38554	2.04925	2	4	6	1	5	11
YE8081_01511	cysM_2	cysteine synthase B	-0.519842	0.765034	0.383377	0.169323	0	1	3	0	0	2
YE8081_01512	dacC	serine-type D-Ala-D-Ala carboxypeptidase	1.5112	0.000290496	25.1604	69.1798	62	72	94	50	213	310
YE8081_01513	sdaA_1	L-serine dehydratase 1	-3.68478	1.81458e-22	129.982	8.96918	486	504	350	6	32	47
YE8081_01514	sdaC_2	serine transporter	-2.33403	1.75393e-16	595.127	103.664	2039	2362	1384	117	295	550
YE8081_01515		hypothetical protein	1.71854	0.00703032	12.4645	37.478	5	13	5	7	25	33
YE8081_01516	deoR	DNA-binding transcriptional repressor DeoR	-0.056912	0.932448	14.9674	11.7532	28	34	24	14	18	33
YE8081_01517	deoC-2	deoxyribose-phosphate aldolase	-2.05141	1.2027e-07	79.4096	15.9435	130	184	83	10	23	44
YE8081_01518	ybjG	undecaprenyl pyrophosphate phosphatase	-4.81584	1.26097e-17	70.4876	2.02304	115	118	91	1	4	3
YE8081_01519		membrane protein	-4.49431	2.78173e-14	107.301	3.78475	117	319	173	1	8	11
YE8081_01520		RybB	4.76355	4.59155e-16	471.544	14175.1	96	86	109	490	1230	7368
YE8081_01521	ybjL	hypothetical protein	-0.212768	0.659484	39.0952	30.6427	142	207	145	39	156	149
YE8081_01522	grxA	glutaredoxin	-0.356195	0.640961	489.777	356.144	178	470	308	46	252	349
YE8081_01523	ybjC	hypothetical protein	1.46615	0.0134825	9.07559	23.4142	9	9	3	4	19	27
YE8081_01524	ybjN	hypothetical protein	-0.89131	0.181699	81.9353	41.3813	65	142	88	6	55	77
YE8081_01525	potF	putrescine ABC transporter periplasmic-binding protein	-0.545441	0.453887	19.7081	9.90394	76	36	57	28	12	45
YE8081_01526	potG	putrescine ABC transporter ATP-binding protein	-1.09626	0.273137	2.49912	0.861917	4	10	7	2	2	3
YE8081_01527	potH	putrescine ABC transporter membrane protein	-1.35706	0.0500965	6.23615	2.13845	10	19	16	0	6	8
YE8081_01528	potI	ornithine carbamoyltransferase	0.824331	0.251186	6.37357	9.63726	10	19	11	8	9	47
YE8081_01529	ybjO_1	hypothetical protein	0.937299	0.220544	7.48765	12.8969	5	5	8	3	6	22
YE8081_01530	ybjO_2	hypothetical protein	1.21783	0.230772	6.31761	13.1949	3	2	3	3	4	9
YE8081_01531	rumB_2	23S rRNA methyluridine methyltransferase	-1.00937	0.0752282	9.93622	4.45527	23	34	27	1	13	21
YE8081_01532	artJ_2	cationic amino acid ABC transporter periplasmic binding protein	0.399343	0.595904	7.0554	6.55983	13	14	13	17	8	11
YE8081_01533	artM	arginine transporter permease subunit ArtM	-1.482	0.045869	7.8351	2.26417	10	11	19	2	3	6
YE8081_01534	artQ	arginine transporter permease subunit ArtQ	-2.41944	1.14793e-08	32.4403	5.06491	54	60	62	3	8	15
YE8081_01535	artI	cationic amino acid ABC transporter periplasmic binding protein	-1.04599	0.021814	24.2642	10.3966	41	35	60	7	19	27
YE8081_01536	artP_1	arginine transporter ATP-binding subunit	-1.23923	0.00668772	44.1427	16.9661	67	64	133	10	32	51
YE8081_01537	ybjP	putative lipoprotein	2.28057	1.0916e-05	11.2812	53.4535	16	18	15	16	65	142
YE8081_01538		NAD-dependent epimerase/dehydratase	0.237327	0.739652	10.203	11.0097	18	33	26	5	23	53
YE8081_01539	ybjT	NAD-dependent epimerase/dehydratase	0.820913	0.170477	5.75487	8.74336	9	17	38	18	26	48
YE8081_01540	ltaA	L-threonine aldolase	1.75959	6.54783e-06	12.4032	39.8798	31	31	34	26	105	151
YE8081_01541		O-methyltransferase involved in polyketide biosynthesis	2.95204	0.000115639	1.33496	10.5052	4	3	2	7	25	32
YE8081_01542	poxB	pyruvate dehydrogenase	4.80955	4.21611e-31	2.63197	70.4315	11	7	17	132	320	380
YE8081_01543	hcr	HCP oxidoreductase	1.11184	0.440612	0.407467	0.833138	0	2	1	1	2	3
YE8081_01544	hcp-4	hydroxylamine reductase	1.07493	0.0680974	1.90584	3.24799	7	7	10	12	10	17
YE8081_01545		hypothetical protein	-1.49635	0.00926455	15.3646	4.75021	24	39	41	3	12	14
YE8081_01546	ybjD	hypothetical protein	2.83235	0.00128837	55.8065	242.338	462	114	150	2326	263	540
YE8081_01547	virK ybjX	putative virulence factor	-4.85235	4.26129e-46	202.939	5.6772	450	554	501	7	12	21
YE8081_01548	macA-2	macrolide transporter subunit MacA	-1.55584	4.55269e-05	38.0201	10.3491	122	98	77	21	27	25
YE8081_01549	macB-2	macrolide transporter ATP-binding /permease	-1.14218	0.00564807	17.9769	6.57278	78	85	103	24	34	29
YE8081_01550	cspD-2	cold-shock DNA-binding domain-containing protein	5.38264	1.34918e-53	44.472	1784.96	32	29	26	377	1209	1587
YE8081_01551	clpS	ATP-dependent Clp protease adaptor protein ClpS	1.45586	1.29584e-10	177.122	416.777	163	164	139	184	359	465
YE8081_01552	clpA	ATP-dependent Clp protease ATP-binding subunit	2.1138	9.94609e-09	144.997	500.978	1033	736	751	2213	2574	3239
YE8081_01553	infA	translation initiation factor IF-1	-4.28697	2.80538e-32	3435.68	155.352	1544	2377	1704	19	77	147
YE8081_01554	aat	leucyl/phenylalanyl-tRNA--protein transferase	-0.0342912	0.970126	23.2003	20.1374	23	53	47	10	31	62
YE8081_01555	cydC_2	cysteine/glutathione ABC transporter membrane/ATP-binding protein	-0.999893	0.00981218	11.6341	4.60018	57	52	43	15	13	31
YE8081_01556	cydD	cysteine/glutathione ABC transporter membrane/ATP-binding protein	-0.898683	0.00522492	18.8073	8.78685	81	96	73	14	39	55
YE8081_01557	trxB	thioredoxin reductase	-0.649843	0.00434083	170.147	92.1861	429	455	368	111	202	325
YE8081_01558		hypothetical protein	0	1	0	0	0	0	0	0	0	0
YE8081_01559	lrp-2_1	leucine-responsive transcriptional regulator	0.751235	0.324981	278.896	291.7	519	289	250	584	189	306
YE8081_01560	ftsK	cell division protein FtsK	-0.142583	0.86389	85.0702	48.6135	930	657	768	649	264	386
YE8081_01561		hypothetical protein	-0.588327	0.722657	13.7475	6.17709	7	1	6	3	1	2
YE8081_01562	lolA	outer-membrane lipoprotein carrier protein	-1.07515	0.0205105	72.0557	24.3126	102	125	105	41	30	35
YE8081_01563	ycaJ rarA	recombination factor protein RarA	-1.73818	6.08619e-05	18.9775	4.61861	55	72	65	6	8	34
YE8081_01564	serS	seryl-tRNA synthetase	-1.35326	3.77689e-11	155.591	52.3457	502	545	472	79	169	222
YE8081_01566	ycaD	putative MFS family transporter protein	-0.871094	0.0480172	24.9549	11.7637	63	78	83	13	26	64
YE8081_01567	pflA_2	pyruvate formate lyase-activating enzyme 1	2.38931	0.00149753	62.6807	201.566	188	85	85	727	149	260
YE8081_01568	pflB_3	formate acetyltransferase	1.75922	1.72221e-07	103.664	329.12	525	660	598	536	1748	3043
YE8081_01569	focA_1	formate transporter	1.78838	5.05785e-05	51.8059	174.247	96	143	93	69	379	595
YE8081_01570	ycaO	hypothetical protein	-0.860102	0.00814796	102.037	51.7081	428	421	522	72	252	298
YE8081_01571	ansB	L-asparaginase II	2.17113	8.1005e-05	6.16686	26.9623	11	19	18	16	60	126
YE8081_01572		putative inner membrane protein	2.55406	0.0203287	0.598366	3.58276	1	2	0	3	5	10
YE8081_01573	serC	phosphoserine aminotransferase	-0.224864	0.530807	49.9684	34.4474	151	147	112	64	78	126
YE8081_01574	aroA	3-phosphoshikimate 1-carboxyvinyltransferase	-1.17561	9.77656e-06	64.7336	24.2015	196	191	247	39	56	135
YE8081_01575	cmk	cytidylate kinase	-0.969639	9.97976e-05	1328.32	554.69	2247	2114	2645	607	734	1460
YE8081_01576	rpsA	30S ribosomal protein S1	-2.60658	2.92646e-16	6503.93	979.912	25618	27946	28846	1199	4791	5014
YE8081_01577	ihfB	integration host factor subunit beta	-0.0716193	0.923339	4244.72	3035.84	3445	3045	2686	1865	1570	2882
YE8081_01578	ycaI comEC	DNA internalization-related competence protein ComEC/Rec2	1.86537	5.05785e-05	7.96592	23.2106	41	48	42	95	93	182
YE8081_01579	msbA	lipid transporter ATP-binding/permease	-0.347841	0.422426	91.0226	67.278	355	440	405	68	298	454
YE8081_01580	lpxK	tetraacyldisaccharide 4_-kinase	-0.851234	0.0154796	50.582	23.2778	89	151	134	31	53	78
YE8081_01581		hypothetical protein	4.79241	1.23305e-26	3.06515	73.2159	13	9	11	177	235	313
YE8081_01582		cspA	-5.05353	1.06449e-16	119.689	2.76127	90	144	140	0	3	5
YE8081_01584	cspB-2	cold-shock DNA-binding domain-containing protein	-4.008	6.35651e-25	329.3	15.9702	175	202	143	6	7	11
YE8081_01585	ycaR	hypothetical protein	-0.234099	0.687928	121.158	94.2591	42	68	56	9	41	72
YE8081_01586	kdsB	3-deoxy-manno-octulosonate cytidylyltransferase	-0.822693	0.035281	52.2831	26.9913	95	108	94	13	57	68
YE8081_01587		hypothetical protein	2.57369	8.96814e-06	27.093	107.179	77	60	47	354	150	199
YE8081_01588	ycbC	putative protein YcbC	0.46276	0.693265	1.7844	1.88799	3	6	1	3	2	6
YE8081_01589	smtA	putative metallothionein SmtA	-0.309354	0.506927	69.5184	42.5459	184	117	117	77	65	99
YE8081_01590	mukF	condesin subunit F	-1.48807	0.00181812	49.1585	16.1018	129	166	197	11	47	95
YE8081_01591	mukE	condesin subunit E	-1.53237	5.18682e-05	56.3309	17.0216	92	97	123	14	36	33
YE8081_01592	mukB	cell division protein MukB	-1.45316	0.00849017	97.6634	24.6723	1508	583	1283	318	198	279
YE8081_01593	ycbB	hypothetical protein	1.07458	0.00316024	29.0385	55.198	91	172	143	86	246	396
YE8081_01594	ycbK	hypothetical protein	-1.22945	0.00114459	233.967	89.2664	246	419	293	33	104	217
YE8081_01595	ycbL	beta-lactamase domain-containing protein	-1.13301	0.000186748	237.094	81.9249	408	426	325	111	93	186
YE8081_01596		hypothetical protein	-0.994659	0.0619135	51.3085	22.5233	102	300	181	25	78	145
YE8081_01597	aspC	aromatic amino acid aminotransferase	1.26964	3.58001e-06	78.5829	152.766	231	251	225	308	382	612
YE8081_01598		transposase for insertion sequence element	-0.169981	0.951071	0.108772	0	0	1	0	0	0	0
YE8081_01599	ompF	porin	-0.376335	0.624197	18459.1	8529.07	68640	50637	40834	38905	14981	17365
YE8081_01600	asnS	asparaginyl-tRNA synthetase	-0.845744	0.00256586	241.011	117.281	743	940	861	166	340	682
YE8081_01601	pncB	nicotinate phosphoribosyltransferase	-0.0754496	0.815543	92.1759	72.0978	235	312	290	130	196	289
YE8081_01602		hypothetical protein	3.7626	8.60305e-05	1.84067	33.5919	2	0	0	5	9	19
YE8081_01603	pepN	aminopeptidase N	0.587239	0.233817	95.3326	105.959	673	621	598	653	516	842
YE8081_01604	pyrD	dihydroorotate dehydrogenase 2	0.875849	0.014023	51.3582	74.8477	126	154	110	135	176	219
YE8081_01605		hypothetical protein	2.96119	6.64236e-09	15.9912	89.0394	25	27	15	145	85	133
YE8081_01606		MOSC domain-containing protein	-0.0181705	0.990143	19.1129	17.9927	53	52	56	10	62	60
YE8081_01607	rlmL	23S rRNA m(2)G2445 methyltransferase	0.548128	0.445477	93.1295	90.9868	706	307	516	666	300	455
YE8081_01608	uup	ABC transporter ATPase	-0.0351229	0.973577	105.804	72.7577	682	354	525	398	240	379
YE8081_01609	pqiA-2	PqiA family integral membrane protein	0.346725	0.315497	21.7959	23.9342	65	75	76	36	72	114
YE8081_01610	pqiB	paraquat-inducible protein B	0.202164	0.554565	32.9541	31.8447	131	149	131	72	120	180
YE8081_01611	ymbA pqiC	lipoprotein	1.13626	0.0886114	45.1451	67.2325	91	45	56	129	58	86
YE8081_01612		ribosome modulation factor	10.5546	1.63103e-128	27.941	42399.4	12	9	15	8419	10556	35103
YE8081_01613	fabF-2	3-oxoacyl-(acyl-carrier-protein) synthase 2	1.43481	0.00369307	14.4761	30.21	55	40	46	88	79	108
YE8081_01614		hypothetical protein	0.423759	0.491908	9.79278	10.6641	16	9	16	11	8	25
YE8081_01615	fabA	3-hydroxydecanoyl-ACP dehydratase	0.0614451	0.920269	148.93	142.852	150	222	209	51	169	308
YE8081_01616	lonH ycbZ	Lon-like ATP-dependent protease	-1.99341	1.89878e-06	199.273	35.5975	916	697	796	144	99	169
YE8081_01617	matP ycbG	Ter macrodomain organizer MatS-binding protein	2.6184	1.26565e-10	46.9251	247.769	83	45	36	177	318	263
YE8081_01618	ompA	outer membrane protein A	1.13613	0.272588	23653.3	27956.4	113181	29590	55726	186482	14523	33986
YE8081_01619	sulA	SOS cell division inhibitor	0.517573	0.412621	13.1899	17.0294	13	21	16	6	22	32
YE8081_01620	tfoX	competence-specific genes regulator	2.00751	0.000368976	9.05388	26.2442	16	19	8	47	24	54
YE8081_01621	yccS	hypothetical protein	0.948817	0.14031	38.7494	46.2182	193	229	202	388	113	248
YE8081_01622	yccF	hypothetical protein	-0.178999	0.762784	36.6977	28.4256	33	61	29	9	32	49
YE8081_01623	helD	DNA helicase IV	0.377093	0.221207	14.4426	15.319	80	75	70	54	68	102
YE8081_01624	mgsA	methylglyoxal synthase	0.763097	0.157363	10.3591	15.1275	10	12	14	9	16	24
YE8081_01625	yccT	hypothetical protein	0.242664	0.728518	9.24539	10.3807	12	15	21	3	22	22
YE8081_01626	yccU	CoA-binding domain-containing protein	2.44364	1.25387e-11	28.6205	144.103	29	33	28	47	144	232
YE8081_01628		putative insertion element protein	0	1	0	0	0	0	0	0	0	0
YE8081_01630	hspQ	heat shock protein HspQ	0.804134	0.205102	189.471	219.602	169	138	152	237	100	183
YE8081_01631	rlmI yccW	23S rRNA (cytosine1962-C5)-methyltransferase	-0.462793	0.22825	39.2645	25.1573	85	138	126	26	74	108
YE8081_01632		hypothetical protein	2.08909	0.00153502	40.2167	179.863	27	22	15	13	119	117
YE8081_01633		putative membrane protein	1.62225	0.0246434	15.887	48.2045	16	22	5	7	45	71
YE8081_01634	acyP yccX	acylphosphatase	1.62532	0.0107043	8.74105	25.6174	9	3	7	6	16	29
YE8081_01635	tusE dsrC yccK	TusE/DsrC/DsvC family sulfur relay protein	-0.394432	0.485619	42.3601	26.376	49	23	36	16	17	30
YE8081_01636		tRNA-Ser(tga)	-0.0146508	0.999207	2359.44	2155.48	209	888	417	96	596	557
YE8081_01637	ypsR ypeR sdiA_2	LuxR family transcriptional regulator	-1.92552	0.00115903	20.0221	3.64302	21	59	28	7	4	9
YE8081_01638	ypsI ypeI	autoinducer synthesis protein	-1.07083	0.0296651	115.012	40.0305	182	235	138	59	66	51
YE8081_01639		hypothetical protein	1.27405	0.0123899	5.4703	11.7561	9	17	12	10	28	38
YE8081_01640	cvrA nhaP2	potassium/proton antiporter	-0.758697	0.194988	5.35651	2.58689	29	25	16	6	8	19
YE8081_01641		hypothetical protein	3.79653	7.7987e-18	12.6447	161.801	8	5	11	50	98	129
YE8081_01642	mdoC opgC	osmoregulated periplasmic glucan biosynthetic protein	-1.10351	0.203666	4.41939	1.66181	7	20	10	2	5	6
YE8081_01643	mdoG	glucan biosynthesis protein G	-0.552597	0.0694488	54.5985	33.7218	194	227	234	44	151	167
YE8081_01644	mdoH	glucosyltransferase MdoH	-0.697154	0.162987	34.8186	15.248	216	196	274	107	68	113
YE8081_01645	yceK	hypothetical protein	-3.06023	0.00365623	15.3282	0.923109	8	12	10	1	0	1
YE8081_01646		glyoxalase	-0.5522	0.573021	15.5654	6.64595	13	12	27	13	3	6
YE8081_01647	yceE	amino acid/peptide transporter	-1.25342	0.00158263	47.16	16.9969	161	207	177	25	46	123
YE8081_01648		putative MFS-family transport protein	-0.829254	0.467259	1.58811	0.710659	6	5	4	0	1	6
YE8081_01649		putative membrane protein	-0.691037	0.0951883	73.712	35.2385	94	69	82	34	26	53
YE8081_01650	htrB	lipid A biosynthesis lauroyl acyltransferase	3.41919	1.58724e-10	2.27933	21.1194	8	5	3	33	38	70
YE8081_01651	glrR qseF yfhA_3	two component sigma54 specific Fis family transcriptional regulator	0.611043	0.652978	2.16605	3.07972	1	7	1	1	7	3
YE8081_01652	zraS hydH_1	signal transduction histidine kinase nitrogen specific NtrB	2.06506	0.0037285	0.980426	3.3592	5	5	3	13	11	19
YE8081_01653	dmsB-2	dimethylsulfoxide reductase subunit B	0	1	0	0	0	0	0	0	0	0
YE8081_01654	ttrC	tetrathionate reductase subunit C	2.06498	0.0973483	0.250117	1.27101	0	1	1	0	3	7
YE8081_01655		tetrathionate reductase subunit A	1.16389	0.193501	0.431471	0.811104	4	4	2	5	5	8
YE8081_01656		hypothetical protein	1.18436	0.30932	20.6722	27.8291	11	8	6	24	2	9
YE8081_01657	yceA	hypothetical protein	-0.774441	0.035498	301.891	144.412	853	614	971	247	263	615
YE8081_01658	tqsA	putative transport protein	-0.0816443	0.935181	20.397	12.8117	63	50	52	47	23	29
YE8081_01659		LuxR family transcriptional regulator	-3.14524	9.78104e-07	79.6855	7.29244	66	201	73	1	9	21
YE8081_01660	solA	N-methyltryptophan oxidase	-0.198899	0.801664	10.5813	8.74242	25	36	30	2	24	45
YE8081_01661	bssS	biofilm formation regulatory protein BssS	5.99255	3.83229e-21	108.398	4823.01	91	62	58	5326	1740	2013
YE8081_01662	dinI	DNA damage-inducible protein I	0.0980178	0.938456	721.458	436.972	699	356	308	517	123	168
YE8081_01663	pyrC	dihydroorotase	-1.27328	0.0748082	100.168	29.2152	422	147	246	82	54	87
YE8081_01664		antibiotic biosynthesis monooxygenase	1.96741	0.000140035	31.5599	92.8382	24	29	15	65	62	59
YE8081_01665	rne	ribonuclease E	-0.542316	0.194276	111.926	71.5074	788	1085	1225	181	699	922
YE8081_01666		rne5	0.664865	0.313427	498.325	791.316	295	547	422	78	802	924
YE8081_01667	rluC	23S rRNA pseudouridylate synthase C	-2.38602	4.4448e-08	40.1376	6.58139	73	108	109	3	13	30
YE8081_01668	maf-2	Maf-like protein	0.63876	0.515336	2.48246	3.58133	1	3	7	2	6	6
YE8081_01669	yceD	hypothetical protein	-2.56465	2.88194e-16	5538.95	838.206	6058	8777	7230	343	1008	1820
YE8081_01670	rpmF	50S ribosomal protein L32	-2.82969	1.27424e-09	4916.24	622.664	1295	2715	2142	51	191	535
YE8081_01671	plsX	putative glycerol-3-phosphate acyltransferase PlsX	-1.56962	2.16358e-05	230.011	69.9558	500	644	652	53	150	322
YE8081_01672	fabH-1	3-oxoacyl-ACP synthase	-0.673944	0.394573	472.588	172.993	1323	854	1330	718	174	382
YE8081_01673	fabD-1	malonyl CoA-acyl carrier protein transacylase	-0.980169	0.00866587	727.466	278.88	1475	1433	2256	560	473	859
YE8081_01674	fabG-1_3	3-ketoacyl-ACP reductase	-2.08934	2.66969e-20	715.462	148.874	1261	1402	1310	100	253	422
YE8081_01675	acpP	acyl carrier protein	-0.923329	0.0135633	11554.4	4575.1	8274	5817	6848	2406	2393	2840
YE8081_01676	fabF-1_4	3-oxoacyl-(acyl-carrier-protein) synthase 2	-3.94535	3.45885e-43	366.051	19.4641	1284	1054	1115	32	37	113
YE8081_01677	pabC	4-amino-4-deoxychorismate lyase	-0.355566	0.562046	31.0634	22.3007	36	83	72	9	44	77
YE8081_01678	yceG	aminodeoxychorismate lyase	0.266859	0.808594	141.549	95.9455	550	217	359	499	89	165
YE8081_01679	tmk	thymidylate kinase	-0.277804	0.782123	50.6054	26.1154	115	59	75	65	17	46
YE8081_01680	holB	DNA polymerase III subunit delta_	0.180442	0.89482	62.1719	38.376	242	80	166	213	28	58
YE8081_01681	tatD-1 ycfH	putative metallodependent hydrolase	-1.90283	7.08451e-05	109.235	27.1043	132	277	252	8	64	76
YE8081_01682	ptsG-2_1	PTS system glucose-specific transporter subunit IIBC	-2.21483	0.000538145	333.39	40.3908	1333	906	1431	251	75	106
YE8081_01683		transcriptional activator Ogr/delta	2.49372	8.23178e-05	4.91435	26.5711	2	3	8	8	18	41
YE8081_01684		late control D family protein	0.858542	0.661902	0.223865	0.329771	2	0	0	2	0	1
YE8081_01685		tail sheath protein	-0.314735	0.900449	0.319828	0.196467	1	0	2	0	0	2
YE8081_01686		phage major tail tube protein	1.59467	0.360553	0	0.466921	0	0	0	1	0	1
YE8081_01687		tail E family protein	2.37401	0.042928	0.838356	5.1322	0	1	1	2	5	4
YE8081_01688		TP901 family phage tail tape measure protein	2.16925	0.0964777	0.280853	1.19374	2	0	2	7	6	1
YE8081_01689		TP901 family phage tail tape measure protein	0.296803	0.882726	0.459512	0.546519	2	1	2	0	1	5
YE8081_01690		P2 GpU family protein	1.75322	0.132275	0.957912	3.22352	2	1	0	2	2	6
YE8081_01691		hypothetical phage protein	5.37371	2.53187e-20	7.43471	260.806	6	7	3	156	97	321
YE8081_01692		hypothetical phage protein	0.794318	0.345352	20.2474	32.9287	4	16	7	2	17	22
YE8081_01693		hypothetical phage protein	1.17003	0.0774342	17.6969	36.2233	11	10	5	7	21	19
YE8081_01694		hypothetical phage protein	1.41342	0.296175	0.679299	2.02108	1	0	1	2	2	1
YE8081_01695		C4	-0.0265146	0.993216	60.1579	57.7649	5	10	25	1	13	21
YE8081_01696		putative transposase YhgA family protein	4.31672	5.83382e-06	0.255649	7.04783	2	0	0	9	21	15
YE8081_01697		putative transposase YhgA family protein	-0.902032	0.470975	7.43618	3.45406	2	3	5	0	2	2
YE8081_01698		C4	2.99238	0.000831116	41.6682	370.939	0	18	8	9	125	64
YE8081_01699		hypothetical phage protein	0.996297	0.327764	4.15211	8.23933	3	4	3	0	6	13
YE8081_01700		hypothetical protein	0.289639	0.800816	9.04223	9.51065	5	6	3	1	3	11
YE8081_01701		hypothetical protein	1.90424	2.43203e-08	166.828	576.964	132	200	175	190	684	691
YE8081_01702		hypothetical phage protein	2.27768	5.33414e-05	119.888	598.915	53	93	63	47	490	356
YE8081_01703		hypothetical protein	0.750997	0.742732	0	0.203438	0	0	0	1	0	0
YE8081_01704		hypothetical protein	-0.211379	0.941891	0.179675	0.0904659	2	0	0	1	0	0
YE8081_01705		phage tail protein I	0.387079	0.859044	0.461623	0.580076	1	0	1	1	1	0
YE8081_01706		baseplate J family protein	1.93361	0.233817	0	0.463698	0	0	0	0	1	2
YE8081_01708		phage baseplate assembly protein V	-0.371123	0.87245	0.194437	0	1	0	0	0	0	0
YE8081_01709	fic	filamentation induced by cAMP protein Fic	0.48381	0.565215	17.5228	16.0103	36	21	22	36	10	26
YE8081_01710		hypothetical protein	2.52556	5.39603e-05	239.6	882.462	163	106	99	740	277	278
YE8081_01711	gpS	tail completion protein	-0.323036	0.900449	0.204557	0	0	0	1	0	0	0
YE8081_01712		P2 phage tail completion R family protein	0.473525	0.839438	0	0.403115	0	0	0	0	1	0
YE8081_01713		putative LysB-like protein	-0.169981	0.951071	0.340872	0	0	1	0	0	0	0
YE8081_01714		bacteriophage P7-like protein	1.00474	0.586332	0	0.292468	0	0	0	0	0	1
YE8081_01715		hypothetical protein	0.625873	0.791201	0	0.490613	0	0	0	0	1	0
YE8081_01716		tail X family protein	0	1	0	0	0	0	0	0	0	0
YE8081_01717		head completion protein	0.513222	0.82879	0	0.3931	0	0	0	0	1	0
YE8081_01718		small terminase subunit	0.718232	0.748847	0.175488	0.595341	1	0	0	0	1	2
YE8081_01719		P2 family phage major capsid protein	0.786968	0.702877	0.118668	0.291962	1	0	0	0	1	1
YE8081_01720		capsid scaffolding	-0.325986	0.899028	0.147855	0	0	0	1	0	0	0
YE8081_01721		hypothetical protein	2.18675	0.175219	0	0.312576	0	0	0	0	1	3
YE8081_01722		PBSX family phage portal protein	1.29134	0.475352	0.240789	0.707476	1	0	1	1	2	2
YE8081_01723		prophage encoded DNA modification methylase	-2.24568	8.40536e-12	41.6355	7.51187	139	168	118	12	30	26
YE8081_01724		hypothetical phage protein	-3.52753	5.04402e-07	35.5488	2.18044	40	44	35	1	2	4
YE8081_01725		putative prophage encoded two-component system response regulator	-1.72304	0.01006	35.8215	7.58502	82	124	49	18	21	9
YE8081_01726		putative prophage encoded two-component system histidine kinase	-0.689763	0.298005	23.4053	10.9559	160	183	73	52	78	41
YE8081_01727		replication gene A	0.273742	0.891828	0.172946	0.216493	1	1	1	0	2	1
YE8081_01729		hypothetical protein	0	1	0	0	0	0	0	0	0	0
YE8081_01730		hypothetical phage protein	0.171083	0.952238	0.880068	0.730095	0	2	0	1	0	1
YE8081_01731		phage-like protein	0.45947	0.851189	0.414151	0.772114	1	0	0	0	0	2
YE8081_01732		hypothetical phage DNA-binding protein	-0.989111	0.586634	0.946936	0	0	0	2	0	0	0
YE8081_01733	cI	phage repressor protein	-0.80537	0.109754	54.5623	26.8573	30	55	42	6	17	38
YE8081_01734		integrase family protein	1.96756	0.0160209	16.6715	39.0888	60	39	26	191	45	52
YE8081_01735		hypothetical phage protein	-0.721002	0.475306	25.7748	9.08533	106	64	37	41	13	17
YE8081_01738		aspartyl protease family protein	0.135716	0.829423	10.8429	10.4903	31	22	23	9	21	39
YE8081_01739	raxB cvaB_2	ABC transporter-like protein	1.46053	0.145851	0.444527	1.18503	6	0	0	3	3	9
YE8081_01740		putative exported protein	1.31805	0.336729	0.382035	0.840619	0	1	1	2	0	3
YE8081_01741		putative exported protein	0	1	0	0	0	0	0	0	0	0
YE8081_01742	ydeM-1 yidF-1 aslB-1	radical SAM domain protein	2.05174	0.132275	0.122541	0.836374	0	1	0	0	4	2
YE8081_01743	sgrR_2	transcriptional regulator SgrR	1.02948	0.0779469	3.05867	5.27602	5	23	12	11	23	32
YE8081_01744	aroE-2	shikimate 5-dehydrogenase	0.431607	0.571757	3.52761	4.04628	6	7	9	2	4	20
YE8081_01745	hinT hit	purine nucleoside phosphoramidase	0.935005	0.32779	131.329	143.013	174	79	106	266	45	76
YE8081_01746	ycfL	hypothetical protein	1.05783	0.00818222	71.8044	122.917	80	80	51	76	117	140
YE8081_01747	ycfM	membrane lipoprotein lipid attachment site	0.762675	0.280184	20.3874	33.5141	20	35	34	8	45	86
YE8081_01748	thiK ycfN	thiamine kinase	-0.514117	0.387534	12.1708	7.2878	35	22	29	8	13	28
YE8081_01749	nagZ ycfO_1	beta-hexosaminidase	0.406256	0.224418	22.9335	25.7745	61	55	63	38	63	84
YE8081_01750	ycfP	hypothetical protein	0.749223	0.126407	14.452	20.0643	20	23	16	17	23	38
YE8081_01751	ndh	FAD-dependent pyridine nucleotide-disulphide oxidoreductase	-2.64733	9.10904e-09	36.9504	4.66423	98	95	176	11	12	21
YE8081_01752	ycfJ	hypothetical protein	1.487	0.000112791	14.8733	34.5615	17	19	25	32	40	61
YE8081_01753	mfd	transcription-repair coupling factor	-0.998913	0.00199067	19.4393	8.60813	127	163	218	29	78	97
YE8081_01754	lolC	outer membrane-specific lipoprotein transporter subunit LolC	-1.17869	0.0102964	26.0267	9.99999	71	80	86	9	19	63
YE8081_01755	lolD	lipoprotein transporter ATP-binding subunit	-0.956656	0.0940789	17.8275	7.98913	22	39	33	5	16	17
YE8081_01756	lolE	outer membrane-specific lipoprotein transporter subunit LolE	-1.0555	0.00214911	27.0366	11.0397	96	95	66	17	34	46
YE8081_01757	nagK	N-acetyl-D-glucosamine kinase	-0.476165	0.332067	57.9286	38.1518	88	171	135	21	95	122
YE8081_01758	cobB	NAD-dependent deacetylase	-0.213763	0.803526	67.7892	38.6661	235	100	103	111	54	71
YE8081_01759	pepT-2	peptidase T	-0.747906	0.387868	4.77226	2.28237	12	26	5	2	5	14
YE8081_01760		cupin 4 family protein	-0.833116	0.102069	38.8467	18.9949	79	122	127	20	46	87
YE8081_01761	phoQ	sensor protein PhoQ	-2.95859	6.09715e-23	74.8728	8.31922	230	244	327	10	27	46
YE8081_01762	phoP	DNA-binding transcriptional regulator PhoP	-1.42069	0.00100331	224.863	78.7523	318	429	390	28	170	148
YE8081_01763		putative lipoprotein	-3.35357	1.78519e-15	2555.61	224.673	2764	5597	3469	74	395	483
YE8081_01764	purB	adenylosuccinate lyase	-1.624	5.59303e-09	55.08	14.9607	190	179	205	29	45	72
YE8081_01765	hflD	hypothetical protein	-2.10371	3.15354e-07	84.6334	16.8152	146	96	166	10	16	54
YE8081_01766	mnmA	tRNA-specific 2-thiouridylase MnmA	-1.78999	0.000292147	57.688	15.65	110	154	227	7	47	67
YE8081_01767	nudJ	thiamin pyrophosphate (TPP) hydrolase	1.07214	0.218381	5.42834	11.0674	6	2	11	4	10	22
YE8081_01768	ymfC rluE	pseudouridine synthase	-0.121907	0.8815	11.147	8.21589	14	17	22	8	6	26
YE8081_01769	icdA	isocitrate dehydrogenase	1.18071	0.000804589	158.616	334.813	413	602	476	301	1209	1318
YE8081_01770		glycosyl transferase 2 family protein	-1.99365	2.52722e-10	634.49	124.955	1498	1521	1102	189	253	310
YE8081_01771		O-antigen polymerase	-2.41153	4.90934e-07	226.154	29.3696	898	531	724	100	55	116
YE8081_01772		hypothetical protein	0.152501	0.936315	6.93434	7.74484	2	5	2	0	6	2
YE8081_01773	lacY	galactoside permease	-1.04607	0.294875	6.11124	2.30504	2	9	8	1	2	4
YE8081_01774	cscR	LacI family transcriptional regulator	1.43581	0.0335946	6.20477	16.1441	11	4	3	4	14	25
YE8081_01775		hypothetical protein	2.34233	1.00554e-08	42.0544	196.142	22	35	25	40	117	207
YE8081_01776	aer	Pas/Pac sensor-containing methyl-accepting chemotaxis sensory transducer	2.56983	3.48144e-06	1.77357	10.0541	9	7	5	12	32	70
YE8081_01778	dinB_1	DNA polymerase IV	0.815833	0.445261	0.867583	1.28491	2	5	1	2	3	7
YE8081_01779	umuD	putative uv protection and mutation protein	-1.01419	0.576376	1.46299	0.35046	1	1	2	1	0	0
YE8081_01780		linear amide C-N hydrolase choloylglycine hydrolase family protein	-1.40452	0.181075	13.827	3.96881	7	15	11	0	0	11
YE8081_01783		NmrA family protein	3.27324	4.62044e-10	12.0828	123.479	24	23	32	37	203	542
YE8081_01784		HxlR family transcriptional regulator	3.01521	6.70284e-12	12.7271	80.1718	15	11	14	80	58	103
YE8081_01785		hypothetical protein	1.54322	0.00463942	11.2441	27.0785	8	10	6	13	15	28
YE8081_01786		hypothetical protein	0.232887	0.931634	1.82656	1.92254	0	2	0	0	1	1
YE8081_01787		putative membrane protein	1.15758	0.561764	4.40034	6.97297	0	3	0	4	1	0
YE8081_01788		putative inner membrane protein	1.29915	0.31022	0.593721	1.50855	0	2	2	0	3	7
YE8081_01789	rob_2	right origin-binding protein	1.89139	0.012544	9.53867	21.8163	25	17	22	91	23	29
YE8081_01790		putative periplasmic protein	0.9018	0.313012	10.1988	12.0337	10	11	9	21	6	8
YE8081_01791	hdeB_2	acid-resistance protein	4.46879	1.84757e-05	0.863643	24.9113	1	1	0	4	20	30
YE8081_01792		hypothetical exported protein	0.549759	0.818416	0	0.443744	0	0	0	0	0	1
YE8081_01793	atoS1_2	PAS/PAC sensor-containing diguanylate cyclase	2.28694	0.00145408	47.8387	148.705	239	144	131	909	328	283
YE8081_01794		hypothetical protein	0.236317	0.545062	38.372	40.4552	78	81	88	30	80	133
YE8081_01795	mdlA-3	ABC transporter-like protein	-1.63907	3.45198e-07	26.0351	7.10052	116	101	124	13	24	52
YE8081_01796		putative acetyltransferase	0.768105	0.411261	13.357	15.8059	30	6	8	25	13	9
YE8081_01797	arcD lysl lysP_2	arginine/ornithine antiporter	4.1263	1.14702e-17	8.63614	108.363	33	42	22	469	234	516
YE8081_01798		hypothetical protein	1.3146	0.018603	74.9923	179.216	26	60	39	20	126	120
YE8081_01799		hypothetical protein	1.7793	0.00945175	59.063	195.484	9	42	20	17	105	88
YE8081_01800		AraC family transcriptional regulator	-0.0641124	0.950977	17.5784	14.5783	18	21	12	5	13	22
YE8081_01801		hypothetical protein	7.05028	2.96713e-50	118.57	16484.4	21	49	30	1032	6195	4955
YE8081_01802	yecJ	hypothetical protein	-1.46031	0.000187241	198.102	59.1371	75	164	114	17	30	55
YE8081_01803	yobH	hypothetical protein	2.69495	1.60498e-07	60.6691	396.491	29	39	39	43	209	412
YE8081_01804	yebO	hypothetical protein	-0.659259	0.219418	78.5539	43.4481	29	74	58	11	37	31
YE8081_01805		hypothetical protein	-0.0484475	0.979572	7.70572	7.24024	3	9	5	0	9	4
YE8081_01806		hypothetical protein	1.33907	0.519416	0	2.01444	0	0	0	0	2	1
YE8081_01807	aroP-1	amino acid permease-associated region	-3.46303	2.36746e-12	73.7995	5.6969	179	341	245	3	16	39
YE8081_01808	pagP	palmitoyl transferase	-5.65194	3.92609e-24	141.369	2.31203	252	209	200	1	5	3
YE8081_01809		cspA	-1.31562	0.448437	1.54514	0.268095	1	2	2	0	0	1
YE8081_01812		hypothetical protein	0.041831	0.99015	2.46223	2.34167	1	7	5	0	4	8
YE8081_01813	ftsI_2	peptidoglycan glycosyltransferase	1.60245	0.00114913	2.41349	6.76085	8	12	11	9	33	36
YE8081_01814	rrmA	23S rRNA methyltransferase A	-1.32258	0.000165438	29.6727	10.1572	74	63	57	9	20	33
YE8081_01815		hypothetical protein	-0.288971	0.833329	15.9887	7.12411	14	17	2	11	2	2
YE8081_01816	atoS1_3	PAS/PAC sensor-containing diguanylate cyclase	-0.912978	0.111112	7.35535	3.0482	51	27	40	14	12	20
YE8081_01817	fcuA	TonB-dependent siderophore receptor	-1.68973	6.14934e-06	62.7135	16.0594	301	325	453	51	65	152
YE8081_01818	yebN	hypothetical protein	-0.0333938	0.974423	30.7375	27.7669	23	47	62	10	42	57
YE8081_01819	yobD	hypothetical protein	0.148663	0.835045	15.9194	15.3798	14	23	18	6	17	27
YE8081_01820	manZ_2	PTS system mannose-specific transporter subunit IID	1.54305	0.0131757	21.427	41.8368	46	49	48	127	46	106
YE8081_01821	manY_2	PTS system mannose/fructose/sorbose family transporter subunit IIC	0.665196	0.155853	9.45453	12.9617	17	20	20	12	24	37
YE8081_01822	manX_3	PTS system mannose/fructose/sorbose family transporter subunit IIB	2.21189	3.65905e-08	145.105	629.218	331	232	517	583	989	2997
YE8081_01823	yoaE	integral membrane protein TerC	0.321065	0.341307	65.9911	65.5525	290	232	255	191	227	296
YE8081_01824	ystA	heat-stable enterotoxin A	3.2896	1.71562e-06	6.18055	55.1766	2	4	4	18	32	31
YE8081_01825	sdaA_2	L-serine dehydratase 1	0.359317	0.166452	108.687	119.895	290	414	413	192	367	604
YE8081_01826	yeaB	hypothetical protein	-0.90017	0.135761	10.3421	4.56125	16	16	14	4	6	9
YE8081_01827	pabB	para-aminobenzoate synthase subunit I	0.704066	0.0773802	14.5333	20.3334	39	49	63	33	47	128
YE8081_01828	yoaH	hypothetical protein	1.37509	2.4405e-05	200.772	441.164	121	167	99	148	322	295
YE8081_01829	purT	phosphoribosylglycinamide formyltransferase 2	2.17944	0.00225737	1.55174	6.83062	5	4	5	6	16	37
YE8081_01830	dbpA	ATP-dependent RNA helicase DbpA	-1.1064	0.000211708	47.3787	19.1444	141	153	204	29	63	94
YE8081_01831	yebG	hypothetical protein	-1.63647	2.12846e-05	84.1739	23.7798	65	73	66	6	21	25
YE8081_01832	yqfB	hypothetical protein	1.25783	3.5934e-05	208.151	452.151	119	167	200	125	343	509
YE8081_01833		hypothetical protein	1.32079	0.000901104	46.7532	109.171	36	38	53	28	88	162
YE8081_01834	ptrB	oligopeptidase B	0.358392	0.68167	20.1874	16.6329	148	72	100	130	48	76
YE8081_01835	exoX	putative exodeoxyribonuclease	3.21453	7.15291e-09	4.13277	33.8155	4	5	12	37	51	70
YE8081_01836		hypothetical protein	3.4568	0.0214501	0	1.14785	0	0	0	4	1	4
YE8081_01837		hypothetical protein	4.03519	6.35122e-09	161.66	2311.82	104	24	16	613	598	633
YE8081_01838	pip	proline iminopeptidase	0.800691	0.0153136	40.126	59.8308	95	117	76	66	119	228
YE8081_01839	holE	DNA polymerase III subunit theta	0.689768	0.038453	116.867	160.164	93	60	56	54	88	121
YE8081_01840	ftnA	ferroxidase	3.73526	2.2658e-11	93.3424	1314.29	85	128	146	274	1302	3357
YE8081_01841	pcoC	copper resistance protein CopC	0.0588386	0.933126	168.944	162.034	138	219	130	38	157	243
YE8081_01842	pcoD	copper resistance D domain-containing protein	-0.635615	0.188443	15.6381	8.75651	36	41	27	4	15	38
YE8081_01843	yebY	hypothetical protein	-0.107355	0.862804	98.745	83.9686	77	104	72	19	82	93
YE8081_01844		SraC_RyeA	0.26633	0.899028	2.72632	2.44348	0	1	2	1	0	2
YE8081_01845		RyeB	3.54453	5.96791e-08	201.181	2448.5	18	81	50	100	468	1260
YE8081_01846	int_1	phage integrase	1.24823	0.0317679	2.84167	5.65454	9	6	8	10	9	26
YE8081_01847	xis	excisionase	-0.800019	0.721348	0.920335	0	2	0	0	0	0	0
YE8081_01848		hypothetical phage-related protein	3.08356	8.73774e-08	4.95743	36.8301	4	6	2	18	29	37
YE8081_01849		hypothetical phage protein	-0.19831	0.946059	0.338488	0	0	1	0	0	0	0
YE8081_01851		hypothetical protein	0.957262	0.489179	0.637683	1.0153	3	0	2	4	2	1
YE8081_01852		PBSX family phage portal protein	1.42274	0.429289	0	0.231172	0	0	0	0	0	2
YE8081_01853		putative membrane protein	-1.02739	0.402133	6.45796	2.69776	1	8	5	0	3	2
YE8081_01854		hypothetical phage protein	-0.231766	0.769331	38.1659	22.5989	28	43	20	22	17	11
YE8081_01855	yenI	methyltransferase-endonuclease	-2.19391	4.25253e-11	51.1872	9.16696	316	370	269	33	59	64
YE8081_01856		hypothetical phage protein	1.40656	0.488959	0	3.91903	0	0	0	0	2	2
YE8081_01857	trp14A-2	transposase IS3/IS911 family protein	0.487761	0.794407	2.60782	2.29916	0	3	2	3	0	2
YE8081_01859		putative transposase remnant	2.35998	0.0453276	0.331321	2.35914	2	0	0	1	5	6
YE8081_01860		tRNA-Thr(cgt)	2.45167	0.0024337	24.9326	151.441	3	7	4	1	38	36
YE8081_01861		tRNA-Gly(tcc)	1.87627	0.00829211	289.537	1043.37	14	101	42	33	244	240
YE8081_01862		putative exported phage-related protein	-0.708211	0.663283	2.41351	0.90088	2	4	1	1	0	2
YE8081_01863		hypothetical 10.5 kDa protein	-1.11174	0.600159	1.32559	0	2	1	0	0	0	0
YE8081_01864		hypothetical protein	0.217974	0.841848	4.68032	4.63227	5	8	6	2	4	13
YE8081_01865		putative phage endopeptidase	2.0604	0.102362	0.88454	3.57237	0	1	2	3	1	9
YE8081_01867		hypothetical phage-related protein	-0.692707	0.765963	0.601106	0	1	0	1	0	0	0
YE8081_01868	ailA	virulence-related outer membrane protein	-2.39962	1.59635e-07	1041.42	177.638	817	2010	1312	52	276	315
YE8081_01870	trp14A-1_2	transposase IS3/IS911 family protein	1.43511	0.467067	0	1.42223	0	0	0	0	2	0
YE8081_01872		integrase catalytic region	0.463963	0.840215	0	0.281285	0	0	0	0	1	0
YE8081_01873	Y1030	unknown	0.547227	0.584638	2.57049	2.93816	7	8	4	6	4	12
YE8081_01874		putative DNA-binding protein	0.648108	0.491748	1.33578	1.88359	3	3	6	3	6	6
YE8081_01877		tRNA-Leu(taa)	0.212864	0.853222	5397.58	5947.54	215	2244	883	136	1291	2153
YE8081_01878		tRNA-Cys(gca)	0.422284	0.455793	3473.27	3102.47	606	831	483	689	355	656
YE8081_01879		tRNA-Gly(gcc)	0.440166	0.609331	263.945	227.253	69	26	61	72	24	32
YE8081_01880	pgsA	phosphatidylglycerophosphate synthetase	0.522651	0.0769934	98.8928	124.011	105	170	131	66	151	269
YE8081_01881	uvrC	excinuclease ABC subunit C	0.462872	0.243879	58.291	63.928	308	232	276	218	210	432
YE8081_01882	uvrY	response regulator	1.04873	4.28648e-05	188.69	310.449	306	302	333	377	458	603
YE8081_01883		hypothetical protein	-0.361443	0.566462	294.323	212.859	103	253	132	21	128	181
YE8081_01884	ydgC glpM	GlpM family protein	-0.985893	0.149014	25.7018	11.463	14	28	23	3	13	9
YE8081_01885		hypothetical protein	1.39161	0.0424657	27.2898	73.5092	13	22	17	3	51	75
YE8081_01886		putative DNA-binding protein	0.404982	0.46877	63.279	77.5417	47	81	71	20	76	135
YE8081_01887		hypothetical phage-related protein	1.55729	0.146497	3.07131	8.0998	0	3	1	3	4	3
YE8081_01888		hypothetical protein	0	1	0	0	0	0	0	0	0	0
YE8081_01889		antitermination Q family protein	2.53063	5.18316e-05	4.06087	21.0102	6	4	3	13	19	31
YE8081_01890		putative membrane protein	-0.316202	0.72502	22.4876	15.7544	15	5	11	3	6	11
YE8081_01891		hypothetical protein	0	1	0	0	0	0	0	0	0	0
YE8081_01892		bacteriophage lysozyme	1.28787	0.379633	0.562375	1.3715	0	1	1	1	1	3
YE8081_01893		lipase	1.66884	0.0271039	3.2186	9.77109	6	11	4	5	27	25
YE8081_01894	rluF	23S rRNA pseudouridine synthase F	-0.971286	0.0037285	40.2891	17.1752	68	117	77	18	36	51
YE8081_01895	gltS_2	sodium/glutamate symporter	1.0442	0.630685	0.309843	1.41933	0	0	1	0	0	5
YE8081_01896		hypothetical protein	1.98376	1.41695e-05	90.0805	344.427	32	37	65	47	166	257
YE8081_01897		putative inner membrane protein	0.898457	0.313702	3.50445	6.47675	2	10	10	1	16	20
YE8081_01898		hypothetical protein	1.22263	0.210859	273.796	370.248	333	111	104	508	122	76
YE8081_01899	mscS_1	mechanosensitive ion channel MscS	-0.293776	0.457868	78.2738	57.2164	162	231	220	51	152	210
YE8081_01900		putative transferase	0.569741	0.184706	43.8596	58.8759	72	80	58	30	89	145
YE8081_01901		putative acetyl transferase	0.730123	0.292998	11.3008	18.0699	14	21	12	4	34	27
YE8081_01902		putative membrane protein	4.19257	4.63255e-08	8.49004	179.847	3	2	1	7	42	68
YE8081_01903		hypothetical protein	0.31533	0.595904	377.398	462.83	232	219	219	44	284	422
YE8081_01904		hypothetical protein	3.02714	3.65062e-05	6.17896	47.5077	5	2	1	13	17	27
YE8081_01905		hypothetical protein	1.07313	0.125413	228.24	293.293	341	214	199	542	190	197
YE8081_01906		hypothetical protein	5.14502	6.76346e-21	20.8422	572.447	16	9	14	407	254	345
YE8081_01907	hmsT_2	diguanylate cyclase	0.0924387	0.900814	37.4212	28.5145	164	148	175	133	110	97
YE8081_01908		spore coat U domain-containing protein	2.2273	0.0394038	0.574525	2.49715	0	4	0	3	4	12
YE8081_01909	fimD-2 fimC-2 mrkC-2 htrE-2 cssD-2	fimbrial biogenesis outer membrane usher protein	3.42153	0.00276696	0.102646	1.86833	1	0	1	0	10	23
YE8081_01910	fimC-2	chaperone protein	3.66928	0.00114409	0.334215	5.17544	1	0	1	6	11	9
YE8081_01911		spore coat U domain-containing protein	4.26808	0.0004792	0.222662	6.73294	1	0	0	12	7	8
YE8081_01912		spore coat U domain-containing protein	4.35102	1.08968e-05	0.52047	11.4228	0	2	0	9	13	24
YE8081_01913		spore coat U domain-containing protein	6.49678	5.41673e-14	1.42726	119.358	5	1	0	248	79	156
YE8081_01914	yebQ_1	major facilitator transporter	0.248283	0.89656	0.378185	0.429031	2	2	0	0	2	2
YE8081_01915	leuO_3	leucine transcriptional activator	1.48978	0.000400807	15.903	40.0049	31	43	36	33	68	171
YE8081_01916		hypothetical protein	0.256732	0.556465	20.0817	21.3297	105	153	139	49	112	248
YE8081_01917	pqiA-1 yebS	PqiA family integral membrane protein	1.04752	0.0106962	9.03981	16.2646	30	32	23	21	40	87
YE8081_01918	msrC yebR	hypothetical protein	-0.226067	0.646474	438.809	341.275	419	658	561	135	503	497
YE8081_01919	proQ	putative solute/DNA competence effector	-0.974197	0.258044	1811.17	493.331	4323	1982	3919	1829	315	613
YE8081_01920	prc	carboxy-terminal protease	-0.954876	0.00346353	142.123	65.9502	586	834	800	113	327	524
YE8081_01921	htpX	heat shock protein HtpX	-0.406976	0.224178	158.733	93.6505	379	390	287	151	144	314
YE8081_01923		putative lipoprotein	1.89464	0.00340844	3.73493	13.2799	4	5	3	4	17	17
YE8081_01924		putative exported protein	-0.418871	0.869446	3.13907	1.85263	3	1	0	0	1	1
YE8081_01925	yadB	haemagglutinin domain-containing protein	0.806244	0.528833	1.0446	1.42827	1	2	2	3	1	3
YE8081_01926		putative DNA-binding protein	1.26103	0.159695	539.483	768.6	1061	254	381	1565	360	387
YE8081_01927	yebQ_2	major facilitator transporter	-1.30705	0.198219	2.36102	0.731423	5	11	8	0	1	7
YE8081_01928	ogl	oligogalacturonide lyase	1.47936	0.000986673	4.33617	10.491	18	9	12	17	24	48
YE8081_01929	kdgR	transcriptional regulator IclR family	-0.0982413	0.749924	284.853	226.258	518	676	499	217	422	621
YE8081_01930	ybjR amiD	N-acetylmuramyl-L-alanine amidase negative regulator of AmpC AmpD	-0.66227	0.360045	211.5	80.2804	637	433	302	271	92	147
YE8081_01931	gltP-1 ydjN	sodium:dicarboxylate symporter	-0.105498	0.896997	45.051	37.5826	89	78	319	61	117	194
YE8081_01932	ydjM	hypothetical protein	0.436752	0.618957	4.09621	4.91055	6	6	5	1	5	14
YE8081_01933	kdgM	oligogalacturonate-specific porin	1.17544	0.139981	3.32874	5.76566	11	4	3	13	9	6
YE8081_01934	togB	extracellular solute-binding protein family 1	0.840885	0.117012	30.358	49.5317	44	143	103	43	115	318
YE8081_01935	togA	ABC transporter related	1.66009	0.041989	1.16685	3.74479	2	3	5	2	13	13
YE8081_01936	togN	binding-protein-dependent transport systems inner membrane component	1.37874	0.250485	0.749963	1.7762	0	3	2	2	3	7
YE8081_01937	togM	binding-protein-dependent transport systems inner membrane component	2.08365	0.0119466	0.933228	3.72228	1	4	1	2	7	15
YE8081_01938	pelW	pectate disaccharide-lyase	3.5765	0.000352751	0.222662	3.06595	3	0	0	8	12	16
YE8081_01939	kduD1	2-deoxy-D-gluconate 3-dehydrogenase	1.2995	0.00020821	17.4294	34.7915	32	31	38	47	44	106
YE8081_01940	kduI	5-keto-4-deoxyuronate isomerase	3.18413	0.00402374	0.299476	3.64712	1	0	1	2	5	16
YE8081_01941	kdgF	pectin degradation protein	2.37452	0.00765066	51.6319	157.461	76	29	28	303	46	50
YE8081_01942	yniC	2-deoxyglucose-6-phosphatase	1.77341	0.00434083	35.1125	83.8533	97	38	46	187	91	131
YE8081_01943	yfeE	yfeABCD locus regulator	2.05023	0.00280949	60.5945	156.647	119	61	79	388	79	202
YE8081_01944	ynfL_1	LysR family transcriptional regulator	0.923463	0.227187	2.77372	4.47598	5	11	2	5	11	11
YE8081_01945	ripA ict-Y	succinyl-CoA:itaconate CoA transferase (Ict)	3.09206	0.000326176	0.365104	3.30355	1	2	1	4	14	15
YE8081_01946	menB_2	naphthoate synthase	-0.172111	0.941386	0.503654	0.388911	1	1	1	0	1	1
YE8081_01947		putative GTPase/ATPase	-0.342603	0.890306	0.145794	0	0	1	0	0	0	0
YE8081_01948		methylmalonyl-CoA mutase	1.38141	0.159958	0.329725	0.745026	0	4	1	3	4	4
YE8081_01949	yniA	fructosamine kinase	3.43607	5.6593e-14	11.9671	125.649	17	38	22	61	258	455
YE8081_01950	yfeD sitD_1	ABC-3 protein	0.646468	0.268074	6.66517	8.77928	9	20	15	9	15	33
YE8081_01951	yfeC sitC	ABC-3 protein	0.22005	0.800816	9.04594	9.74554	14	24	22	4	19	39
YE8081_01952	yfeB sitB_1	ABC transporter-like protein	1.37111	4.87566e-05	23.9532	52.5222	59	46	58	72	124	123
YE8081_01953	yfeA sitA_1	periplasmic solute binding protein	3.82483	6.54314e-07	7.26648	65.2466	16	20	17	315	51	122
YE8081_01954	mltE	lytic transglycosylase	1.0345	0.0183249	28.1421	46.1485	45	63	31	50	55	120
YE8081_01955	marC	multiple drug resistance protein MarC	0.729139	0.147379	21.5281	27.6658	42	35	35	41	33	65
YE8081_01956		hypothetical protein	0.00310397	1	75.5956	70.5244	29	82	28	6	50	65
YE8081_01957		steroid delta-isomerase	-1.3136	0.000192776	195.765	68.6598	151	219	125	19	57	87
YE8081_01958		hypothetical protein	-1.00409	0.0158102	137.583	61.2703	63	101	80	9	37	55
YE8081_01959		hypothetical protein	3.39206	0.000398495	5.99998	44.9894	3	4	1	37	14	7
YE8081_01960		putative inner membrane protein	-1.93056	0.000245345	27.9889	5.95547	30	78	39	4	10	16
YE8081_01961		hypothetical protein	0.544703	0.545062	24.8328	37.4643	14	14	12	1	31	17
YE8081_01962	thrS	threonyl-tRNA synthetase	0.120552	0.885435	1628.09	1241.67	11827	5336	7090	6956	4264	6176
YE8081_01963	infC	translation initiation factor IF-3	-0.331052	0.735344	65574.7	28776.1	80285	43261	53472	49509	8137	20387
YE8081_01964	rpmI	50S ribosomal protein L35	-1.67773	7.71878e-05	2602.71	745.875	1411	1330	1162	107	456	412
YE8081_01965	rplT	50S ribosomal protein L20	-2.45187	1.87457e-07	5521.61	945.114	3338	5639	5835	137	723	1580
YE8081_01966		Phe_leader	-1.64427	0.00461193	124.746	34.1571	27	46	42	2	8	21
YE8081_01967	pheS	phenylalanyl-tRNA synthetase subunit alpha	-2.16099	2.18756e-07	131.568	23.2926	300	264	426	42	54	64
YE8081_01968	pheT	phenylalanyl-tRNA synthetase subunit beta	1.1609	0.0159591	241.16	378.135	1460	1255	1679	2632	1635	2273
YE8081_01969	ihfA	integration host factor subunit alpha	2.80282	9.37425e-18	677.708	3718.07	607	475	450	2230	2178	3555
YE8081_01970	trp14A-1_3	transposase IS3/IS911 family protein	3.54492	0.000686213	3.43067	28.493	3	2	2	40	7	11
YE8081_01972		transposase	1.28316	0.536144	0	0.72782	0	0	0	0	1	1
YE8081_01973		putative transposase YhgA family protein	2.40542	0.00524297	0.921848	4.06983	2	2	3	10	5	16
YE8081_01974		putative proteic toxin protein	2.40638	3.77698e-06	24.0269	95.1355	19	14	12	65	42	63
YE8081_01975		antidote protein	2.6741	0.00611219	24.9229	104.754	46	6	10	180	32	38
YE8081_01976		putative transposase YhgA family protein	3.47369	1.27202e-09	1.99567	19.2286	2	8	4	25	35	75
YE8081_01977		putative transposase YhgA family protein	2.7174	0.0222942	1.52235	12.7961	1	1	0	1	7	7
YE8081_01978		C4	-0.171787	0.951071	8.00542	6.24789	0	3	2	0	1	3
YE8081_01979		hypothetical phage protein	0.990383	0.354984	2.02765	4.16995	0	1	4	0	4	5
YE8081_01980		hypothetical protein	0.667119	0.667777	1.31221	2.03624	0	1	1	0	1	2
YE8081_01981		phage protein	2.28195	1.21903e-06	26.3806	104.003	10	15	8	33	41	48
YE8081_01982		DinJ-like protein	1.69093	8.11313e-07	104.136	314.398	67	75	63	59	228	271
YE8081_01983		hypothetical protein	0.184613	0.732109	95.0195	91.6164	73	67	61	32	44	114
YE8081_01984		tail assembly chaperone gp38	0.801289	0.704581	0.202025	0.497048	1	0	0	0	1	1
YE8081_01985		hypothetical protein	0.814806	0.700379	0	1.47184	0	0	0	0	2	0
YE8081_01986		hypothetical protein	-1.10711	0.0319671	23.1248	8.34985	52	48	54	15	14	24
YE8081_01987	yozV	putative membrane protein YozV	0.159011	0.820732	53.0862	50.6407	29	62	25	14	34	59
YE8081_01988	putA	trifunctional transcriptional regulator/proline dehydrogenase/pyrroline-5-carboxylate dehydrogenase	-2.07416	6.36148e-07	5.19291	1.0019	57	53	47	5	8	16
YE8081_01989	putP	sodium/proline symporter	-1.63015	2.17809e-05	19.7885	5.43677	54	90	76	7	19	31
YE8081_01990	tpn1330_3	transposase for	0	1	0	0	0	0	0	0	0	0
YE8081_01991		hypothetical protein	1.04931	0.0431619	28.7385	55.1742	17	29	25	13	55	53
YE8081_01992		hypothetical protein	1.61746	5.70124e-06	12.6818	33.9382	36	32	35	45	85	125
YE8081_01993		Phage uncharacterized protein	0.463963	0.840215	0	0.612789	0	0	0	0	0	1
YE8081_01994	efeU-2	oxidase dependent Fe+2 transporter	-3.01123	5.55346e-05	12.3362	1.12441	17	29	34	1	2	4
YE8081_01995	efeO ycdO	hypothetical protein	-2.06504	8.76948e-08	35.8924	7.08977	87	105	115	7	12	42
YE8081_01996	efeB ycdB	Dyp-type peroxidase family protein	-2.4318	5.87804e-06	21.5548	3.5266	70	45	101	2	10	21
YE8081_01997	wrbA	TrpR binding protein WrbA	5.6225	1.44424e-25	3.08463	127.963	6	5	3	165	134	265
YE8081_01998		helix-turn-helix family protein	4.92448	3.98624e-12	1.4209	46.827	1	3	1	16	61	78
YE8081_01999	nanM yjhT	N-acetylneuraminic acid mutarotase	-0.161272	0.892993	2.88903	1.89782	8	14	3	5	3	9
YE8081_02000	uraA pyrP_2	uracil transporter	1.47149	0.396547	0.0928589	0.401583	1	0	0	0	1	3
YE8081_02001	hpaC	4-hydroxyphenylacetate 3-monooxygenase reductase subunit	0.839586	0.705619	0	0.42192	0	0	0	0	0	2
YE8081_02002		putative oxidoreductase	2.785	0.0573424	0	1.49707	0	0	0	0	1	6
YE8081_02003	bioH_1	BioH protein	-0.299424	0.906399	0.601545	0.415115	1	0	3	0	0	3
YE8081_02004	tdcF-1_1	endoribonuclease L-PSP	0	1	0	0	0	0	0	0	0	0
YE8081_02005		putative isochorismatase	0	1	0	0	0	0	0	0	0	0
YE8081_02006	ssuD	alkanesulfonate monooxygenase	1.54433	0.341145	0.112541	0.486702	1	0	0	0	1	3
YE8081_02007	ybiH_1	putative DNA-binding transcriptional regulator	1.86431	0.00285343	4.68634	13.2469	14	7	3	23	12	32
YE8081_02008	cycA	D-alanine/D-serine/glycine permease	3.70698	8.42218e-14	28.4742	256.475	105	95	110	1254	601	829
YE8081_02009		tRNA-Lys(ctt)	1.03244	0.26527	301.704	603.954	11	98	58	16	72	261
YE8081_02010		transcriptional activator Ogr/delta	-1.0789	0.38895	5.33709	1.92466	3	2	4	0	1	2
YE8081_02011		late control D family protein	-0.259343	0.927573	0.460988	0	0	1	0	0	0	0
YE8081_02012		tail sheath protein	0.0299897	1	1.23937	1.13546	0	0	2	0	0	2
YE8081_02013		cupin domain protein	0.435369	0.733336	4.67241	5.66112	2	9	2	1	6	8
YE8081_02015		putative LuxR-family transcriptional regulatory protein	1.88559	0.0209254	6.01775	15.4555	19	5	9	44	19	15
YE8081_02016		putative purine and pyrimidine permease	0.617927	0.279043	3.50452	4.91328	11	12	11	3	16	25
YE8081_02017		putative LuxR-family transcriptional regulatory protein	0.0444236	0.975188	4.32763	3.45772	15	3	8	8	5	6
YE8081_02018	bioC_1	biotin biosynthesis protein BioC	-0.0216366	0.986584	28.359	25.4972	73	48	38	16	54	56
YE8081_02019		putative exported protein	4.79414	1.02897e-35	15.8452	391.556	11	31	16	206	399	807
YE8081_02020		hypothetical protein	0.737154	0.386793	32.376	37.3273	44	22	16	41	22	26
YE8081_02021	amyA	alpha-amylase	4.79021	2.17764e-09	10.6483	211.461	60	16	49	1541	341	515
YE8081_02022		hypothetical protein	3.52418	0.0339461	0	6.27071	0	0	0	6	0	7
YE8081_02023	acnA	aconitate hydratase	4.91982	1.7456e-45	3.9736	113.386	17	29	34	266	786	1041
YE8081_02024	ribA	GTP cyclohydrolase II	-0.338722	0.590747	209.724	115.101	439	255	276	201	105	210
YE8081_02025	pgpB	phosphatidylglycerophosphatase B	1.18485	0.00558186	15.7242	27.6839	27	42	20	43	48	57
YE8081_02026	yciS	hypothetical protein	1.1175	0.242161	275.168	342.852	417	123	128	572	109	127
YE8081_02027	yciM	tetratricopeptide TPR_2 repeat protein	-0.0750367	0.901542	35.7552	27.4966	126	88	106	57	66	108
YE8081_02028		hypothetical protein	2.47657	0.0806056	31.1772	119.636	59	7	5	239	13	18
YE8081_02029		putative DNA-binding protein	-0.997118	0.307415	4.36745	1.72383	9	5	5	2	2	3
YE8081_02030		putative membrane transport protein	0.528916	0.672277	1.48928	1.95231	1	8	4	0	2	17
YE8081_02031		hypothetical protein	-2.80989	0.0102857	9.23622	0.443744	7	8	3	0	0	1
YE8081_02032	pyrF	orotidine 5_-phosphate decarboxylase	-0.26292	0.392933	111.159	82.2648	208	196	222	58	134	244
YE8081_02033	yciH	translation initiation factor SUI1	0.343308	0.467067	98.6187	116.928	86	87	80	27	119	118
YE8081_02034	osmB	lipoprotein	3.73672	3.07388e-38	78.4158	892.609	33	45	48	260	364	764
YE8081_02035	araD-1	L-ribulose-5-phosphate 4-epimerase	0.373656	0.441963	22.7688	26.6331	32	33	56	19	54	51
YE8081_02036		hypothetical protein	0.63551	0.581078	24.0625	22.7183	25	19	1	25	6	12
YE8081_02037	agaR_2	DeoR family transcriptional regulator	-0.88609	0.393962	6.45157	2.13731	6	16	14	7	2	3
YE8081_02038	fsaA mipB	fructose-6-phosphate aldolase	2.48933	0.00018864	4.13586	23.9734	6	6	9	7	38	68
YE8081_02039		hypothetical protein	3.49525	1.82061e-06	5.31256	68.243	9	1	4	10	46	110
YE8081_02040	cstA-1	carbon starvation protein CstA	4.32583	7.91045e-44	8.86623	163.828	53	53	32	304	814	1261
YE8081_02041	rnb	exoribonuclease II	-2.05728	5.50567e-07	81.0027	14.7993	461	308	433	62	63	77
YE8081_02042	fdoG fdfH_1	formate dehydrogenase subunit alpha	2.76497	2.76017e-11	1.83089	10.4891	9	12	11	40	58	72
YE8081_02043		putative membrane protein	2.43862	0.00483692	0.540048	2.9979	1	2	2	4	12	8
YE8081_02044		hypothetical protein	2.35679	0.00498426	8.34402	27.0501	36	13	18	139	40	26
YE8081_02045		hypothetical protein	-1.38342	0.0045375	65.5624	22.5881	109	251	160	14	70	79
YE8081_02046	nth	endonuclease III	-0.254112	0.547686	32.0329	22.576	44	50	62	22	35	44
YE8081_02047	rnfE rsxE	electron transport complex protein RsxE	-2.35428	0.000189206	16.111	2.67218	17	32	36	0	5	8
YE8081_02048	rnfG rsxG	electron transport complex protein RnfG	-0.387663	0.723225	79.378	34.6888	214	69	106	104	24	37
YE8081_02049	rnfD rsxD	electron transport complex protein RnfD	-2.4986	0.00220636	16.0255	2.1237	30	56	45	2	3	13
YE8081_02050		AraC family transcriptional regulator	-1.99035	3.27478e-08	75.8161	16.8373	150	196	160	12	44	44
YE8081_02051	rnfC rsxC_1	electron transport complex protein RnfC	-4.45273	9.13777e-21	25.6182	0.889295	120	144	141	2	3	9
YE8081_02052	rnfB rsxB	electron transport complex protein RnfB	-2.68828	6.28373e-07	36.8065	4.75818	40	63	70	2	7	12
YE8081_02053	rnfA rsxA	Na(+)-translocating NADH-quinone reductase subunit E	-1.75543	0.00234619	65.4631	17.573	59	117	109	3	22	49
YE8081_02054	ydgK	hypothetical protein	0.299386	0.630523	16.1384	17.3285	17	20	17	7	17	31
YE8081_02055		putative formate--tetrahydrofolate ligase	-0.156522	0.790045	5.69867	4.18164	21	31	23	11	15	27
YE8081_02056	rtxB	type I secretion system ATPase	-0.682195	0.41614	1.88599	1.03002	3	12	15	1	6	8
[truncated: 2,298 more rows]

## Sheet: 8081_E25 vs. 8081_S25 filtered
Dataset S2-2: Global gene expression changes in response to growth phase at 25°C (DESeq analysis 8081_E25 vs. 8081_S25; cut off filter log2 fold change ≥|2|; p-value ≤0,05 ).
			Upregulation			mean RPKM value		Raw Counts
Locus	Gene Symbol	Gene discription	Condition	log2 Fold Change	adjusted p-value	8081_E25	8081_S25	8081_E25_I	8081_E25_II	8081_E25_III	8081_S25_I	8081_S25_II	8081_S25_III
YE8081_00009	mglA_1	galactose/methyl galaxtoside transporter ATP-binding protein	8081_S25	3.96218	5.24079e-07	28.2978	261.741	109	103	111	2335	271	430
YE8081_00023		Spot_42	8081_E25	3.33663	9.79112e-05	12509.3	1011.55	511	6217	4033	17	174	727
YE8081_00030	typA bipA	GTP-binding protein TypA	8081_E25	2.46757	3.68294e-17	1184.62	191.842	5371	4329	6841	336	781	1378
YE8081_00035	ner-2 nlp-2 sfsB-2_1	putative transcriptional regulator Nlp	8081_E25	2.98589	0.0453276	6.26649	0	6	2	4	0	0	0
YE8081_00040		LuxR family transcription regulatory protein	8081_S25	2.53575	0.00570669	0.760245	4.48403	1	1	2	5	5	13
YE8081_00044	recG	ATP-dependent DNA helicase RecG	8081_E25	2.25336	1.78213e-12	33.0919	5.97581	137	184	199	11	29	48
YE8081_00045	trmH	tRNA guanosine-2_-O-methyltransferase	8081_E25	3.10681	4.73822e-11	45.5841	3.89561	74	69	86	8	4	7
YE8081_00049	ligB	NAD-dependent DNA ligase LigB	8081_S25	2.64717	0.00115756	4.3245	17.6944	32	11	14	141	33	53
YE8081_00050	yicG	hypothetical protein	8081_E25	3.22194	9.85829e-11	64.8719	5.27686	68	150	78	4	6	14
YE8081_00052	nupC-1_1	nucleoside transporter	8081_E25	3.20434	1.93528e-11	29.4004	2.52126	64	119	76	4	7	10
YE8081_00054		PAS/PAC sensor-containing diguanylate cyclase/phosphodiesterase	8081_S25	2.09417	1.06023e-07	5.65886	20.5742	39	20	28	66	94	129
YE8081_00055		hypothetical protein	8081_S25	3.179	0.000779309	3.8362	38.0679	1	2	2	3	14	31
YE8081_00059	pyrE	orotate phosphoribosyltransferase	8081_E25	2.99294	1.24281e-10	42.7454	4.32903	56	81	69	2	6	12
YE8081_00060	slmA	nucleoid occlusion protein	8081_E25	2.49311	0.000251766	98.9367	10.9102	208	113	133	24	13	9
YE8081_00061	dut	deoxyuridine 5_-triphosphate nucleotidohydrolase	8081_E25	2.39937	7.80118e-17	222.817	33.9702	229	262	283	26	29	59
YE8081_00065	rpmG	50S ribosomal protein L33	8081_E25	2.49806	0.000183792	5558.66	908.072	2311	2279	2498	52	316	743
YE8081_00087	cpxP	periplasmic stress adaptor protein CpxP	8081_S25	4.15494	5.38601e-23	36.4362	627.605	46	56	34	246	1079	664
YE8081_00095	fpr	ferredoxin-NADP reductase	8081_S25	2.87112	4.29086e-24	17.237	105.374	29	36	32	118	177	262
YE8081_00097	glpX	fructose 16-bisphosphatase II	8081_E25	2.05933	3.22628e-08	28.0764	5.38829	64	85	64	8	10	22
YE8081_00102	menA	14-dihydroxy-2-naphthoate octaprenyltransferase	8081_E25	2.46058	1.96462e-06	55.2875	8.5437	106	142	146	6	16	37
YE8081_00104	hslV	ATP-dependent protease peptidase subunit	8081_E25	2.23289	8.20553e-09	180.039	33.1818	226	246	243	18	50	49
YE8081_00108	rpmE	50S ribosomal protein L31	8081_E25	2.58281	1.81515e-17	56870.4	7612.28	22732	38958	31429	2474	4083	5028
YE8081_00112		hypothetical protein	8081_E25	2.55643	6.83352e-06	5.38354	0.779629	29	29	28	0	5	6
YE8081_00124	hasA_3	heme-binding A family protein	8081_E25	2.81984	0.00142694	7.03253	0.771887	19	7	9	0	2	1
YE8081_00130	lpd pdhD	dihydrolipoamide dehydrogenase	8081_E25	2.40468	9.68336e-06	19.933	3.16808	48	76	94	2	7	26
YE8081_00131		glutaredoxin family protein	8081_E25	4.15247	9.61455e-12	44.8868	1.68981	58	107	80	5	2	2
YE8081_00137		Cobalamin	8081_E25	3.85928	2.17809e-05	53.6414	2.07266	18	34	40	1	0	3
YE8081_00138	btuB	vitamin B12/cobalamin outer membrane transporter	8081_E25	2.28536	4.39671e-18	83.9718	14.3526	401	419	386	37	60	97
YE8081_00144	yphF-6 ytfQ-6	periplasmic binding protein/LacI transcriptional regulator	8081_S25	4.66949	5.80157e-24	3.8573	82.1112	8	9	11	151	182	217
YE8081_00145	yphE-6 ytfR-6	ABC transporter-like protein	8081_S25	3.28019	9.13751e-15	2.56884	22.765	11	10	8	37	94	99
YE8081_00146	yphD-11 ytfT-11 yjfF-11	monosaccharide-transporting ATPase	8081_S25	2.07852	0.00845757	1.60606	6.77869	3	5	4	3	16	29
YE8081_00160		pili assembly chaperone	8081_S25	4.44471	9.41723e-13	9.13027	148.008	24	15	14	366	223	209
YE8081_00161		hypothetical protein	8081_S25	4.67202	3.93324e-17	6.46558	121.234	24	16	28	550	275	387
YE8081_00162	fimD-4 fimC-4 mrkC-4 htrE-4 cssD-4	fimbrial biogenesis outer membrane usher protein	8081_S25	5.19129	3.96875e-62	5.9576	191.908	27	50	42	625	1442	1390
YE8081_00163	fimC-4	pili assembly chaperone	8081_S25	5.41692	7.43073e-56	10.395	416.156	19	22	16	275	792	1024
YE8081_00164	fimA-6	fimbrial protein	8081_S25	7.39901	4.27753e-63	27.8946	5061.48	28	38	46	1317	7306	9806
YE8081_00165	ppiC	PpiC-type peptidyl-prolyl cis-trans isomerase	8081_E25	2.04474	2.41644e-05	84.3157	18.2318	51	67	61	1	13	22
YE8081_00171		hypothetical protein	8081_E25	3.71718	7.73983e-70	308.566	18.882	999	973	976	42	47	83
YE8081_00178	rffC wecD	TDP-fucosamine acetyltransferase	8081_E25	2.31115	5.11e-06	38.2783	6.06971	40	75	98	7	8	18
YE8081_00183	wecG rffM	putative UDP-N-acetyl-D-mannosaminuronic acid transferase	8081_E25	3.11705	5.12062e-12	73.2067	6.87186	162	103	162	9	13	14
YE8081_00184	yifK	putative transport protein YifK	8081_E25	2.87899	4.95493e-21	57.1191	6.23303	199	211	191	12	14	39
YE8081_00185		tRNA-Arg(ccg)	8081_E25	4.1213	2.61176e-10	8873.32	327.472	3692	687	987	71	36	82
YE8081_00186		tRNA-His(gtg)	8081_E25	3.02979	3.60435e-25	6237.04	654.885	921	1429	1203	49	117	185
YE8081_00188		tRNA-Pro(tgg)	8081_E25	2.39397	2.83274e-08	2539.09	344.963	490	437	563	68	53	69
YE8081_00204		hypothetical protein	8081_S25	2.69675	1.32968e-07	97.1831	460.95	461	308	141	1543	875	1806
YE8081_00205		hypothetical protein	8081_S25	2.84148	2.43131e-10	109.581	768.231	206	322	148	321	1696	2385
YE8081_00214	ybhA-3 ybjI-3 yidA-3 yigL-3	putative sugar phosphatase	8081_E25	2.29012	3.48919e-11	58.0518	10.0419	122	108	128	9	18	31
YE8081_00221	yhhQ	hypothetical protein	8081_E25	3.04484	8.84913e-07	34.9534	3.13596	35	80	62	2	2	13
YE8081_00224	yhhN	hypothetical protein	8081_S25	2.11017	1.32299e-11	33.7844	115.454	53	57	50	138	136	253
YE8081_00232	rpoH	RNA polymerase factor sigma-32	8081_S25	2.25887	0.000441766	413.601	1262.23	1347	688	693	4545	1306	2300
YE8081_00244		hypothetical protein	8081_E25	3.30067	8.27288e-05	17.6817	1.28169	11	33	18	0	2	2
YE8081_00252	metR	LysR family transcriptional regulator	8081_E25	3.04039	1.72075e-06	11.6583	1.0148	28	30	26	1	2	4
YE8081_00254	ysgA	carboxymethylenebutenolidase	8081_S25	5.85756	3.94987e-30	2.95043	173.453	5	7	7	116	299	665
YE8081_00266	tatD-2	DNase TatD	8081_E25	3.26763	1.04461e-08	77.9891	6.88605	157	153	153	2	10	28
YE8081_00267	hemB	delta-aminolevulinic acid dehydratase	8081_E25	2.59396	2.00483e-21	84.516	12.0893	220	220	215	12	31	43
YE8081_00271	fadA	3-ketoacyl-CoA thiolase	8081_S25	6.11288	2.78904e-45	3.63246	257.506	11	11	10	193	750	1150
YE8081_00272	fadB_2	multifunctional fatty acid oxidation complex subunit alpha	8081_S25	7.04413	2.41139e-64	2.32682	315.102	19	11	9	523	1796	2449
YE8081_00279		hypothetical protein	8081_E25	3.91394	3.53737e-06	198.254	10.3764	138	18	46	0	4	5
YE8081_00280	murB	UDP-N-acetylenolpyruvoylglucosamine reductase	8081_E25	2.1458	2.42493e-16	72.8403	13.4549	180	203	188	21	28	52
YE8081_00281	birA	bifunctional BirA biotin operon repressor/biotin-acetyl-CoA-carboxylase ligase	8081_E25	2.29731	4.11003e-24	158.239	27.2133	328	419	398	33	64	85
YE8081_00283		GCN5-related N-acetyltransferase	8081_S25	2.41551	0.00088787	24.4474	83.4245	50	31	22	201	68	69
YE8081_00292	rplK	50S ribosomal protein L11	8081_E25	2.6975	1.16707e-08	8148.65	1160.5	5379	10777	9987	223	1268	1979
YE8081_00293	rplA	50S ribosomal protein L1	8081_E25	2.76537	1.70201e-13	6616.15	896.866	8835	12146	14262	384	1396	2756
YE8081_00294	rplJ	50S ribosomal protein L10	8081_E25	2.97011	1.13695e-07	10892.6	843.381	17882	10439	13861	1501	575	1106
YE8081_00295	rplL	50S ribosomal protein L7/L12	8081_E25	3.37219	8.60632e-33	21871.1	1858.01	15879	23513	21225	633	1994	1967
YE8081_00300	thiG	thiazole synthase	8081_E25	2.76522	0.0375861	2.43998	0.14679	4	2	9	0	0	1
YE8081_00306	rsd	anti-RNA polymerase sigma 70 factor	8081_S25	3.11476	2.30172e-11	69.1423	414.433	94	96	73	659	345	526
YE8081_00312	yjaH	hypothetical protein	8081_E25	2.31547	2.5765e-09	71.3816	12.4298	130	138	83	5	20	32
YE8081_00320	actP	acetate permease	8081_S25	5.70432	4.74377e-30	1.57827	78.7405	4	5	11	163	289	476
YE8081_00321	yjcH	hypothetical protein	8081_S25	6.74167	2.25783e-13	0.803401	133.808	1	0	1	27	99	169
YE8081_00322	acs	acetyl-CoA synthetase	8081_S25	7.83399	2.56776e-72	1.89283	428.528	9	10	9	822	2672	1980
YE8081_00323	gltP-2_1	glutamate/aspartate:proton symporter	8081_E25	3.22287	5.37153e-13	51.9312	4.87495	123	228	157	2	19	22
YE8081_00324	ssrB	two component LuxR family transcriptional regulator	8081_E25	2.76303	0.000587058	98.5816	6.88767	218	137	122	26	4	3
YE8081_00339		GntR family transcriptional regulator	8081_S25	2.22341	0.000122326	5.94234	19.5071	26	16	27	99	41	80
YE8081_00345	hemP	hemin uptake protein	8081_E25	5.10828	1.94775e-07	58.6023	0.470801	27	37	45	0	0	1
YE8081_00354		short chain dehydrogenase	8081_S25	3.66137	6.69803e-06	17.3175	149.351	55	20	29	550	197	81
YE8081_00359	yjdC	putative transcriptional regulator	8081_S25	2.06041	4.63016e-10	31.7062	108.767	54	43	42	108	149	180
YE8081_00360	glxK	glycerate kinase	8081_S25	2.18513	1.2193e-07	7.49081	29.5441	26	23	17	44	71	133
YE8081_00370	efp-2 yeiP	elongation factor P	8081_E25	2.08511	5.55124e-09	3927.44	815.767	3952	5994	6846	430	1092	1739
YE8081_00371	ecnB	entericidin B precursor	8081_S25	2.12113	0.00318214	22.4274	100.567	4	10	8	3	35	54
YE8081_00374		lipoprotein	8081_S25	2.60053	2.56181e-06	4.89356	26.2821	8	7	5	20	39	37
YE8081_00375	frdD	fumarate reductase subunit D	8081_S25	2.94995	6.60626e-08	38.9505	311.778	27	30	49	48	152	660
YE8081_00376	frdC	fumarate reductase subunit C	8081_S25	3.57033	9.29499e-10	14.5105	183.717	7	15	21	27	199	268
YE8081_00377	frdB	fumarate reductase iron-sulfur subunit	8081_S25	3.57887	1.95891e-12	8.46715	102.95	15	10	23	51	174	313
YE8081_00378	frdA	fumarate reductase flavoprotein subunit	8081_S25	3.18537	2.56194e-28	13.0561	104.045	70	51	61	245	430	669
YE8081_00379	epmA poxA	elongation factor P--(R)-beta-lysine ligase	8081_E25	2.46028	1.22633e-10	76.4204	11.8073	135	239	184	10	28	43
YE8081_00395	hflK	FtsH protease regulator HflK	8081_E25	2.16829	4.36951e-11	289.213	58.707	805	991	1008	52	195	275
YE8081_00397		hypothetical protein	8081_E25	3.05695	0.0200213	13.1685	0.944612	6	7	7	0	1	0
YE8081_00402	aidB	isovaleryl CoA dehydrogenase	8081_S25	4.87384	1.57852e-28	2.17426	55.9121	7	8	12	140	209	294
YE8081_00405		hypothetical protein	8081_S25	4.31757	9.78402e-05	0.450164	16.1618	1	0	0	6	11	14
YE8081_00406	rpsF	30S ribosomal protein S6	8081_E25	3.38961	1.83024e-28	4841.54	414.516	5401	3861	5308	144	366	651
YE8081_00407	rpsR	30S ribosomal protein S18	8081_E25	3.73704	1.38334e-16	4301.08	290.166	1806	2948	2596	33	162	270
YE8081_00408	rplI	50S ribosomal protein L9	8081_E25	3.53296	2.20487e-11	5771.07	460.746	4529	6456	8813	73	393	1079
YE8081_00414	ytfJ	hypothetical protein	8081_S25	2.73583	5.81055e-12	16.0655	103.453	26	21	22	39	159	201
YE8081_00415	ytfK	hypothetical protein	8081_S25	6.14528	7.2184e-32	89.0412	4823.42	75	53	26	3288	2203	2332
YE8081_00433		hypothetical protein	8081_E25	2.21409	2.10006e-13	124.335	21.9988	285	310	308	28	33	98
YE8081_00445	secG	preprotein translocase subunit SecG	8081_E25	2.28108	1.23054e-08	2448.63	462.017	1855	1823	2591	105	283	763
YE8081_00447		tRNA-Met(cat)	8081_E25	2.13019	0.000275092	681.605	141.972	85	132	180	3	19	60
YE8081_00448		rimP	8081_E25	2.62714	0.000212525	622.241	63.5734	229	135	117	21	9	18
YE8081_00449	rimP	ribosome maturation factor RimP	8081_E25	2.37634	6.76461e-09	882.339	122.72	1156	824	1121	140	130	122
YE8081_00452	rbfA	ribosome-binding factor A	8081_E25	2.03597	2.00198e-08	327.445	63.2934	313	336	371	48	70	58
YE8081_00453	truB	tRNA pseudouridine synthase B	8081_E25	2.75113	1.43592e-07	274.851	26.2515	907	518	666	86	43	61
YE8081_00459	deaD	ATP-dependent RNA helicase DeaD	8081_E25	3.70357	5.15005e-33	1093.99	72.8695	3806	4992	7608	154	392	433
YE8081_00475		hypothetical protein	8081_S25	3.96669	7.5968e-11	1.04617	16.9608	4	2	4	17	62	61
YE8081_00476	ycjN-4	extracellular solute-binding protein	8081_S25	5.39964	8.25271e-10	0.379872	21.9492	3	0	1	16	95	76
YE8081_00477	ycjO-4	binding-protein-dependent transport system inner membrane protein	8081_S25	2.97868	3.8622e-07	1.67255	12.3678	2	5	4	11	26	40
YE8081_00478	ycjP-4	binding-protein-dependent transport system inner membrane protein	8081_S25	2.87596	1.1147e-07	2.93082	18.1046	7	4	8	31	31	47
YE8081_00479	msmX msmK malK sugC ggtA msiK	ABC transporter-like protein	8081_S25	3.08479	2.54177e-09	2.24551	17.2166	4	6	9	23	47	64
YE8081_00480		hypothetical protein	8081_S25	2.69713	6.00937e-06	2.58068	14.9166	4	6	13	25	38	61
YE8081_00482		hypothetical protein	8081_S25	4.02694	4.94938e-16	23.8299	284.966	42	83	50	761	655	540
YE8081_00484	phnP	carbon-phosphorus lyase complex accessory protein	8081_S25	3.26423	0.0344116	0.161778	3.88384	1	0	0	0	9	11
YE8081_00494		putative lipoprotein	8081_S25	8.51966	8.39774e-34	0.619678	271.432	2	3	0	205	724	1179
YE8081_00495		putative activation/secretion signal peptide protein	8081_S25	4.62538	1.0151e-11	0.612189	16.9571	2	3	3	16	72	119
YE8081_00499	kefG_1	glutathione-regulated potassium-efflux system ancillary protein KefG	8081_S25	2.10619	0.0270559	6.24419	16.8468	15	8	2	45	9	13
YE8081_00503	ddpD-2	ABC transporter-like protein	8081_E25	2.33434	0.00156237	9.59403	1.57033	13	13	39	0	3	7
YE8081_00504	ddpC-2	binding-protein-dependent transport system inner membrane protein	8081_E25	2.91256	0.00210362	7.92981	0.694347	10	10	31	0	0	5
YE8081_00508	argI	ornithine carbamoyltransferase subunit I	8081_E25	2.15794	0.000696269	6.99024	1.25251	17	17	20	1	3	5
YE8081_00518		hypothetical protein	8081_S25	3.52835	9.51397e-25	72.4304	764.173	54	70	47	228	668	737
YE8081_00519		hypothetical protein	8081_S25	4.26213	8.71563e-07	475.625	5980.41	641	171	212	9650	1353	1609
YE8081_00520	relB	RelB protein	8081_S25	2.67002	6.01619e-06	123.421	803.508	53	100	82	91	544	779
YE8081_00521		hypothetical protein	8081_S25	2.90906	1.65444e-09	18.4573	128.199	11	18	11	33	93	134
YE8081_00523		hypothetical protein	8081_S25	2.61644	0.00213888	31.3386	111.76	27	22	30	216	33	31
YE8081_00532		putative exported protein	8081_S25	2.28584	0.000232673	4.11684	18.9574	4	9	4	6	24	46
YE8081_00533	lsrG	autoinducer-2 (AI-2) modifying protein LsrG	8081_S25	4.27827	8.34637e-06	1.7153	45.5577	3	0	1	5	22	73
YE8081_00534	lsrF	aldolase	8081_S25	5.16191	1.85956e-19	1.45465	51.9629	4	1	5	52	103	168
YE8081_00535	lsrB	autoinducer AI-2 ABC transporter periplasmic AI-2-binding protein	8081_S25	5.92983	6.931e-25	1.2696	79.8823	3	3	4	71	177	347
YE8081_00536	lsrD ydeZ	autoinducer AI-2 ABC transporter permease LsrD	8081_S25	6.96643	8.51663e-20	1.33382	132.498	5	4	1	537	146	320
YE8081_00537	lsrC ydeY	autoinducer 2 ABC transporter permease LsrC	8081_S25	6.27927	6.49516e-12	0.346174	28.5404	2	0	1	91	40	103
YE8081_00538	lsrA ego	autoinducer 2 ABC transporter ATP-binding protein LsrA	8081_S25	5.75293	4.43276e-13	0.406795	20.3115	3	1	1	83	44	116
YE8081_00542		O-antigen polymerase	8081_E25	2.51884	2.60069e-06	20.214	2.96891	39	79	70	2	9	15
YE8081_00543	arcD lysl lysP_1	arginine/ornithine antiporter	8081_S25	2.7606	4.32662e-21	11.1945	66.1554	36	42	50	120	196	411
YE8081_00544	arcA_1	arginine deiminase	8081_S25	2.94033	3.14765e-23	17.5016	118.705	54	45	73	193	384	478
YE8081_00559	glrR qseF yfhA_1	two component sigma54 specific Fis family transcriptional regulator	8081_E25	2.15738	3.89383e-06	12.0817	2.32565	42	62	71	2	10	20
YE8081_00561	scrB	sucrose-6-phosphate hydrolase	8081_E25	3.16638	1.12022e-07	32.2167	3.16011	72	98	176	2	13	15
YE8081_00562	treB_1	PTS system trehalose(maltose)-specific transporter subunit IIBC	8081_E25	2.77386	9.03311e-07	25.7401	3.05444	58	75	136	4	6	22
YE8081_00563	lamB-1_1	maltoporin	8081_E25	5.73347	2.04995e-18	72.6631	1.1165	157	224	473	0	6	5
YE8081_00564	iolC_1	ribokinase-like domain-containing protein	8081_E25	5.06381	1.98056e-08	22.6419	0.371209	35	42	85	0	0	3
YE8081_00565	yiuA fhuD-4 fepB-4 fecB-4	periplasmic binding protein	8081_E25	2.06649	0.000146608	25.89	5.55315	42	97	82	2	20	20
YE8081_00566	fhuA-2 yncD-2_2	TonB-dependent siderophore receptor	8081_E25	2.77454	2.74015e-11	30.4172	3.21718	160	153	186	20	13	17
YE8081_00569		tRNA-Leu(cag)	8081_E25	3.05221	2.66211e-05	1388.31	143.484	105	459	325	3	29	57
YE8081_00570		tRNA-Leu(cag)	8081_E25	2.21529	3.5246e-05	1985.83	402.168	339	548	404	9	96	135
YE8081_00577	osmY	hypothetical protein	8081_S25	5.49337	1.24828e-51	20.9543	868.646	24	36	37	573	1407	1687
YE8081_00578		hypothetical protein	8081_S25	4.7283	6.93085e-19	31.6209	854.233	9	18	11	76	375	498
YE8081_00581	nupC-2	nucleoside transporter	8081_E25	3.09562	2.16358e-05	480.375	32.2296	2984	920	844	153	48	110
YE8081_00591		PIG3 family NAD(P)H quinone oxidoreductase	8081_S25	2.48751	1.49363e-05	4.04319	21.1869	2	14	14	17	39	101
YE8081_00598		Ca++ transporting P-type ATPase	8081_S25	3.23738	1.80504e-16	5.66015	50.7233	24	46	45	96	316	566
YE8081_00605	arcA_2	two-component response regulator	8081_S25	2.1354	0.01448	2260.85	5744.37	6978	2097	3556	23991	3052	4642
YE8081_00619	yaaH	hypothetical protein	8081_E25	6.08925	4.27341e-34	383.567	4.25643	405	1015	830	2	6	17
YE8081_00620	dnaK	molecular chaperone DnaK	8081_E25	2.78573	5.2988e-26	919.503	116.694	4805	3979	4585	234	464	909
YE8081_00621		tpke11	8081_E25	3.49934	0.000815836	304.523	11.2533	104	22	58	6	0	1
YE8081_00622	dnaJ_1	chaperone protein DnaJ	8081_E25	3.94863	1.4662e-24	208.848	12.0859	542	530	727	6	29	64
YE8081_00624	nhaR	transcriptional activator NhaR	8081_E25	2.84706	2.67351e-14	56.1075	6.92712	122	118	144	4	18	20
YE8081_00632	carA	carbamoyl phosphate synthase small subunit	8081_E25	2.07061	3.31091e-06	59.4968	11.6756	144	150	234	20	34	40
YE8081_00651	thiP	thiamine transporter membrane protein	8081_E25	2.67083	0.00128297	5.95626	0.760409	17	34	20	0	4	4
YE8081_00653		TPP	8081_E25	2.59497	0.00536337	101.17	12.3673	7	36	39	0	1	10
YE8081_00654		hypothetical protein	8081_E25	2.30551	0.00467831	7.27713	0.979536	8	23	12	2	1	3
YE8081_00655		hypothetical protein	8081_E25	2.79212	0.00356661	12.4536	1.41183	12	12	9	0	2	1
YE8081_00662	mtr_1	aromatic amino acid transporter	8081_S25	3.08675	0.00103241	0.411811	4.20289	2	1	1	2	12	24
YE8081_00663	tnaA	tryptophanase	8081_S25	7.06607	1.92146e-28	1.23545	145.743	3	5	5	512	541	323
YE8081_00664	tnaC	tryptophanase leader peptide	8081_S25	2.98901	0.00323076	11.5444	91.1408	0	7	1	7	24	31
YE8081_00665	leuD	isopropylmalate isomerase small subunit	8081_E25	2.38988	6.03016e-05	45.9649	8.18167	38	77	100	0	17	16
YE8081_00666	leuC	isopropylmalate isomerase large subunit	8081_E25	2.84667	5.22882e-07	23.8015	2.855	61	57	144	2	8	20
YE8081_00667	leuB	3-isopropylmalate dehydrogenase	8081_E25	2.43975	9.09107e-07	47.6426	7.99537	118	98	183	5	25	29
YE8081_00683	mraY	phospho-N-acetylmuramoyl-pentapeptide-transferase	8081_E25	2.04792	7.44549e-11	73.405	14.6242	225	173	209	22	25	72
YE8081_00684	murD	UDP-N-acetylmuramoyl-L-alanyl-D-glutamate synthetase	8081_E25	2.08708	2.51819e-08	71.1774	15.3599	239	254	225	10	52	81
YE8081_00687	murC	UDP-N-acetylmuramate--L-alanine ligase	8081_E25	2.26507	1.16607e-09	88.9499	16.2616	224	339	429	23	71	66
YE8081_00688	ddl_1	D-alanine--D-alanine ligase	8081_E25	2.05717	4.90945e-06	99.8454	21.4603	157	290	240	10	42	91
YE8081_00696	mutT	nucleoside triphosphate pyrophosphohydrolase	8081_E25	2.25652	0.000937383	23.0157	3.47147	30	20	18	4	2	4
YE8081_00703	ppdD	putative major pilin subunit	8081_S25	2.0705	0.033476	2.19713	7.41161	2	4	1	9	8	5
YE8081_00708	aroP-2	amino acid permease-associated region	8081_S25	2.39742	4.16211e-10	11.4873	57.1014	29	36	55	62	179	317
YE8081_00711	aceE	pyruvate dehydrogenase subunit E1	8081_E25	3.00535	4.24486e-12	983.238	105.751	4943	4284	10941	321	744	866
YE8081_00712	aceF	dihydrolipoamide acetyltransferase	8081_E25	3.15946	9.83106e-18	633.427	58.879	2773	1901	4501	160	236	395
YE8081_00717	yacL	hypothetical protein	8081_S25	2.5049	0.000533028	126.554	446.991	195	79	81	768	171	291
YE8081_00720	speD	S-adenosylmethionine decarboxylase	8081_E25	3.74343	2.58914e-47	334.868	21.4879	616	696	701	16	41	63
YE8081_00721	speE	spermidine synthase	8081_E25	2.91199	1.38343e-31	349.65	40.5306	695	798	790	31	78	141
YE8081_00723	cueO yacK	multicopper oxidase	8081_S25	2.77458	5.53413e-09	2.40935	15.1186	6	11	12	25	69	69
YE8081_00724	hpt	hypoxanthine phosphoribosyltransferase	8081_E25	2.09197	5.88934e-15	923.001	179.311	1336	1330	1080	138	257	261
YE8081_00725	cynT can_1	carbonate dehydratase	8081_E25	2.87402	3.32297e-12	289.53	36.3006	379	511	559	10	61	97
YE8081_00727	yadH	ABC-2 type transporter	8081_E25	2.33433	6.42927e-05	51.3066	9.15589	65	128	102	0	14	38
YE8081_00731	panB	3-methyl-2-oxobutanoate hydroxymethyltransferase	8081_E25	2.146	8.17621e-06	22.8143	4.162	48	46	44	7	8	8
YE8081_00740	fhuC	iron-hydroxamate transporter ATP-binding subunit	8081_E25	3.41791	3.17601e-06	12.9522	0.926393	24	26	28	1	2	2
YE8081_00741	fhuD	iron-hydroxamate transporter substrate-binding subunit	8081_E25	3.68211	5.04402e-07	13.4629	0.622673	33	31	31	0	0	5
YE8081_00742	fhuB	iron-hydroxamate transporter permease subunit	8081_E25	2.83073	2.58006e-10	17.0928	1.84788	70	90	100	8	7	12
YE8081_00746	yadQ clcA	chloride channel protein	8081_S25	3.63533	7.37855e-23	20.8984	243.266	102	66	61	346	1078	871
YE8081_00748	yadS	hypothetical protein	8081_E25	3.06337	5.90691e-08	55.4552	5.47196	43	109	101	2	9	12
YE8081_00749	btuF	vitamin B12-transporter protein BtuF	8081_E25	2.05746	4.33768e-08	30.6625	6.18684	64	65	72	6	12	20
YE8081_00751	dgt	deoxyguanosinetriphosphate triphosphohydrolase	8081_S25	3.03324	1.63653e-06	17.1705	89.7051	80	71	46	575	198	230
YE8081_00752	degP htrA	serine endoprotease	8081_S25	4.0238	7.55126e-25	17.9637	234.783	83	58	56	701	777	882
YE8081_00756	mazG	nucleoside triphosphate pyrophosphohydrolase	8081_S25	2.07259	0.0228253	190.69	468.367	685	211	356	2273	306	452
YE8081_00760		hypothetical protein	8081_S25	2.83873	0.0115041	0.628369	6.00639	1	1	1	0	12	13
YE8081_00761		hypothetical protein	8081_E25	2.2737	0.0146657	7.408	1.21891	31	11	7	1	3	3
YE8081_00763	sodC	superoxide dismutase	8081_S25	4.31482	1.70411e-29	59.8824	1144.86	60	99	76	418	1461	2343
YE8081_00765	ygcM queD	6-pyruvoyl tetrahydrobiopterin synthase	8081_E25	3.89545	1.20963e-36	492.187	27.3075	399	566	371	11	23	36
YE8081_00778	ispD	2-C-methyl-D-erythritol 4-phosphate cytidylyltransferase	8081_E25	2.70838	2.36564e-07	30.7108	4.00943	46	55	76	2	8	11
YE8081_00784	rpoS	RNA polymerase sigma factor RpoS	8081_S25	4.94651	2.02619e-11	225.019	4662.58	878	392	465	23445	5111	6512
YE8081_00786		lipid A core-O-antigen ligase	8081_S25	3.95983	1.55171e-12	4.5138	51.542	18	14	23	260	120	230
YE8081_00788		hypothetical protein	8081_S25	7.29555	1.03779e-24	25.5165	3008.37	14	17	20	3486	1321	926
YE8081_00789	smfA-2	fimbrial protein	8081_S25	4.64123	1.03888e-51	301.898	6792.24	296	416	485	3987	9394	11082
YE8081_00790	mrfB	exported minor pilin protein	8081_S25	4.87637	9.60249e-25	7.69098	202.934	7	9	16	154	232	410
YE8081_00791	papC	fimbrial biogenesis outer membrane usher protein	8081_S25	3.82479	2.23164e-37	8.70093	99.1628	45	65	56	443	499	879
YE8081_00792	papD	pili assembly chaperone	8081_S25	3.6262	2.3206e-08	21.339	184.601	56	34	32	505	216	291
YE8081_00793	mrfF	exported pilin protein	8081_S25	2.55158	0.000316402	7.07689	43.4923	9	7	12	10	50	101
YE8081_00794	mrfG	minor pili exported protein	8081_S25	3.18355	1.51198e-05	8.97372	81.3252	3	8	23	45	111	117
YE8081_00797		hypothetical protein	8081_E25	2.49159	6.43731e-05	523.116	83.565	107	356	268	6	53	43
YE8081_00798		putative thiol:disulfide interchange protein	8081_E25	3.04181	0.000682385	10.9374	0.846617	14	23	19	0	0	5
YE8081_00799		bacterial lipid A biosynthesis acyltransferase family protein	8081_E25	3.20407	0.0195207	2.81933	0.121021	6	3	12	0	0	1
YE8081_00800	raxB cvaB_1	ABC transporter-like protein	8081_E25	2.98461	0.000889241	2.88992	0.284225	12	16	19	0	2	2
YE8081_00802	macB-1_1	ABC transporter-like protein	8081_E25	2.95892	0.0197694	1.14919	0.0585823	4	7	6	0	0	1
YE8081_00805		maoC like domain protein	8081_E25	2.31371	0.0213317	5.3559	0.891159	10	5	19	0	2	3
YE8081_00806		phosphopantetheine attachment site family protein	8081_E25	2.76551	3.4489e-05	59.1136	7.998	40	21	53	1	8	3
YE8081_00818	fusA_1	translation elongation factor G	8081_S25	4.5378	1.71648e-15	4.02674	71.3061	29	18	18	446	281	356
YE8081_00822	manY_1	PTS system mannose/fructose/sorbose family transporter subunit IIC	8081_S25	2.02957	0.035267	1.74437	5.13239	8	1	2	18	3	11
YE8081_00828		hypothetical protein	8081_S25	2.64627	0.0228253	1.44869	11.2061	1	1	0	2	6	6
YE8081_00832	eryF rbsC	monosaccharide-transporting ATPase	8081_S25	2.61412	0.0188434	1.89282	7.31623	8	6	2	49	9	3
YE8081_00835	glpK-1	carbohydrate kinase FGGY	8081_S25	2.55205	0.0132248	0.338369	2.37816	1	0	3	2	10	12
YE8081_00847		tRNA-Arg(acg)	8081_E25	3.01526	3.52857e-08	1364.34	147.931	189	217	396	6	17	64
YE8081_00848		tRNA-Arg(acg)	8081_E25	2.80787	8.1005e-05	2945.85	390.909	278	384	1080	6	46	178
YE8081_00850	yqaA	hypothetical protein	8081_E25	2.60517	3.65706e-08	74.8777	9.32981	102	73	70	9	6	15
YE8081_00857	rpsP	30S ribosomal protein S16	8081_E25	3.47257	8.42218e-14	11435	946.954	4634	7896	8899	111	660	834
YE8081_00858	rimM	16S rRNA-processing protein RimM	8081_E25	3.58161	1.67395e-26	3571.5	268.496	4629	4801	5446	116	412	472
YE8081_00859	trmD	tRNA (guanine-N(1)-)-methyltransferase	8081_E25	2.79281	0.000656251	7510.96	506.374	23811	8321	11066	2105	300	474
YE8081_00860	rplS	50S ribosomal protein L19	8081_E25	2.91876	5.20801e-05	5741.43	397.335	7719	3396	4999	670	187	215
YE8081_00861	ydiY	hypothetical protein	8081_E25	2.65184	2.9248e-11	152.083	21.6886	228	268	392	10	36	74
YE8081_00880		hypothetical phage-related membrane protein	8081_E25	2.33447	5.51332e-08	52.323	9.60582	144	154	141	2	28	44
YE8081_00881		hypothetical phage-related membrane protein	8081_E25	3.83317	4.61641e-06	23.3346	1.24223	18	63	29	0	3	2
YE8081_00882		transcriptional activator Ogr/delta	8081_S25	3.00061	1.00903e-05	8.59447	67.2887	3	10	8	17	60	75
YE8081_00907		hypothetical phage-related membrane protein	8081_S25	2.57863	2.65487e-09	16.2973	84.3856	24	12	16	56	80	110
YE8081_00908	yfiA raiA	sigma 54 modulation protein/30S ribosomal protein S30EA	8081_S25	3.81548	5.07352e-39	222.568	2471.99	230	229	150	1719	1789	2958
YE8081_00911	yfiH	hypothetical protein	8081_E25	3.14873	2.58996e-14	123.589	12.1555	148	250	283	6	24	31
YE8081_00915		putative O-methyltransferase	8081_E25	2.71945	1.05035e-07	36.1919	4.64844	86	143	69	4	16	14
YE8081_00916		putative lipoprotein	8081_E25	3.88836	1.33588e-05	518.753	15.4325	1069	245	256	33	3	11
YE8081_00917		hypothetical protein	8081_E25	2.76584	1.53756e-20	96.9412	11.7064	182	188	155	12	18	30
YE8081_00918		putative acyltransferase	8081_E25	3.07482	5.24764e-15	77.4115	7.77653	177	173	127	8	19	15
YE8081_00919		putative acyl carrier protein	8081_E25	5.40818	4.96104e-16	258.837	4.16526	102	222	173	0	2	6
YE8081_00920		putative acyl carrier protein	8081_E25	5.00399	3.77524e-07	65.407	0.919184	25	66	30	0	0	2
YE8081_00921		putative inner membrane protein	8081_E25	3.74573	1.02427e-07	44.053	1.67786	55	80	60	7	0	1
YE8081_00922		AMP-binding protein	8081_E25	2.31298	6.32169e-12	26.3128	4.28952	102	84	93	11	12	20
YE8081_00924		putative bifunctional glycosyl transferase/acyl transferase	8081_E25	3.59954	2.34636e-14	20.1384	1.36311	89	101	78	4	7	5
YE8081_00925		putative thioesterase	8081_E25	4.11893	1.36968e-05	26.6682	0.80991	15	32	39	0	0	3
YE8081_00926		putative outer-membrane lipoprotein carrier protein	8081_E25	2.4442	1.87402e-05	18.805	2.69068	27	31	28	2	3	7
YE8081_00927		membrane protein	8081_E25	2.45814	1.70665e-05	9.5665	1.46653	33	82	50	2	10	11
YE8081_00928		putative lipoprotein	8081_E25	2.75343	0.000233269	16.3669	1.87546	16	30	24	0	2	6
YE8081_00930		putative dehydratase	8081_E25	3.13185	5.95894e-06	23.8715	2.08197	27	22	36	1	2	4
YE8081_00931	fabG-1_2	3-ketoacyl-ACP reductase	8081_E25	2.73052	2.59306e-08	27.0345	3.43597	52	50	48	3	7	7
YE8081_00938	mltD	membrane-bound lytic murein transglycosylase D	8081_S25	2.7016	2.45743e-17	88.6915	437.793	355	330	276	1393	1194	1947
YE8081_00951	nrdH	glutaredoxin-like protein NrdH	8081_E25	3.34166	0.0111748	8.28159	0	4	4	7	0	0	0
YE8081_00954	yqjD_1	hypothetical protein	8081_S25	5.01399	1.86972e-58	23.1681	642.029	20	20	14	290	489	598
YE8081_00968	yntA ddpA-1	extracellular solute-binding protein family 5	8081_S25	5.27629	2.31989e-36	1.87847	65.6068	12	5	6	154	247	326
YE8081_00969	yntB ddpB-1	binding-protein-dependent transport systems inner membrane component	8081_S25	3.57251	1.75538e-08	1.52757	16.545	2	5	4	20	31	66
YE8081_00970	yntC ddpC-1	binding-protein-dependent transport systems inner membrane component	8081_S25	4.47712	2.34426e-13	6.3862	101.259	12	20	6	262	115	234
YE8081_00971	yntD ddpD-1	ABC transporter related	8081_S25	3.673	2.24281e-19	5.83385	64.258	8	16	11	67	121	177
YE8081_00972	yntE ddpF-1	ABC transporter related	8081_S25	5.39659	2.52625e-12	1.03373	48.0917	0	3	2	26	93	96
YE8081_00973		hypothetical protein	8081_S25	5.49462	9.49269e-12	5.93097	350.252	0	1	8	35	150	306
YE8081_00974	ureA	urease subunit gamma	8081_S25	8.07478	3.59227e-39	2.55099	736.971	2	1	3	284	601	636
YE8081_00975	ureB	urease subunit beta	8081_S25	7.42106	2.05031e-45	5.12978	932.109	6	8	5	336	1520	1129
YE8081_00976	ureC	urease subunit alpha	8081_S25	7.14145	3.60244e-30	1.44057	248.928	9	5	5	161	1401	1224
YE8081_00977	ureE	urease accessory protein UreE	8081_S25	6.89514	1.12075e-28	2.44027	268.8	4	3	6	373	509	371
YE8081_00978		tRNA-Trp(cca)	8081_S25	6.26358	1.3479e-07	0	139.095	0	0	0	8	21	41
YE8081_00979	ureG	urease accessory protein UreG	8081_S25	6.60564	4.1361e-22	8.03646	576.621	11	17	12	1519	749	447
YE8081_00980	ureD	urease accessory protein UreD	8081_S25	4.65353	1.55279e-13	3.42398	98.087	14	6	6	43	333	241
YE8081_00981	yut	urea transporter	8081_S25	5.11932	1.57974e-20	2.84803	101.328	2	9	10	70	298	302
YE8081_00982	nixA ureH hoxN	high-affinity nickel-transporter	8081_S25	4.03021	7.15023e-22	10.4881	161.882	20	35	28	146	495	511
YE8081_00983	hdeB_1	acid-resistance protein	8081_S25	5.9402	8.58273e-66	150.035	9117.16	123	130	125	1960	6490	13457
YE8081_00984	kch	voltage-gated potassium channel	8081_S25	5.12975	5.67893e-57	12.3269	347.671	27	48	33	731	908	1252
YE8081_00985	crcB-1	camphor resistance protein CrcB	8081_S25	2.77971	8.79207e-07	11.7168	84.6342	12	5	20	17	76	153
YE8081_00986	crcB-2	CrcB protein	8081_S25	3.35354	1.18827e-08	9.92195	105.092	8	7	14	22	75	199
YE8081_00988		putative exported protein	8081_S25	4.78082	3.05557e-19	2.98829	85.0706	7	11	8	50	233	419
YE8081_00990	celB_1	PTS system NN_-diacetylchitobiose-specific transporter subunit IIC	8081_S25	2.4463	2.2248e-10	4.78629	23.6873	15	19	15	28	74	127
YE8081_00998		hypothetical protein	8081_S25	2.08973	0.0264429	33.8472	83.4535	129	48	47	418	54	76
YE8081_01011		putative inner membrane protein	8081_E25	3.80016	0.000512041	8.56289	0.343962	8	17	10	0	1	0
YE8081_01012		hypothetical protein	8081_E25	2.7326	5.1515e-08	30.9219	3.86615	156	125	70	6	15	19
YE8081_01013		hypothetical protein	8081_E25	2.10664	1.00728e-07	118.799	21.6938	112	203	105	18	28	24
YE8081_01029	grcA	autonomous glycyl radical cofactor GrcA	8081_S25	2.08834	0.00986703	80.5906	203.966	136	48	56	417	81	93
YE8081_01035	rpoE	RNA polymerase sigma factor RpoE	8081_S25	2.83246	1.43589e-13	154.462	1051.22	193	263	212	403	1401	2496
YE8081_01036	rseA	anti-RNA polymerase sigma factor SigE	8081_S25	3.64792	2.65814e-32	352.414	3682.4	398	776	549	3542	6486	6430
YE8081_01039		hypothetical protein	8081_S25	2.57612	0.0382669	0.299476	2.51771	1	0	1	1	8	4
YE8081_01045	recO	DNA repair protein RecO	8081_E25	2.41312	0.000154404	25.1408	4.01934	29	53	55	1	8	11
YE8081_01048	gntP	gluconate transporter	8081_S25	3.42175	7.6459e-15	2.48917	23.616	10	11	4	38	61	133
YE8081_01052	ner-2 nlp-2 sfsB-2_3	putative transcriptional regulator Nlp	8081_S25	3.38335	0.00156773	1.37328	20.3761	2	0	1	2	17	18
YE8081_01060		GlmZ_SraJ	8081_S25	2.38953	0.000578614	258.371	1431.38	42	191	144	67	744	1155
YE8081_01074	hmp	nitric oxide dioxygenase	8081_E25	2.81704	0.000174879	6.72908	0.707811	10	24	26	0	2	4
YE8081_01075	glyA	serine hydroxymethyltransferase	8081_S25	2.05772	0.0236616	299.878	713.588	1558	467	907	5376	705	763
YE8081_01076	hcaT	putative 3-phenylpropionic acid transporter	8081_E25	4.54495	1.75809e-08	17.8169	0.591898	40	80	32	0	3	1
YE8081_01077	csiE	stationary phase inducible protein CsiE	8081_S25	4.43803	2.23475e-31	3.38419	63.0093	9	17	6	105	191	272
YE8081_01080	suhB_1	inositol monophosphatase	8081_E25	2.55771	1.38056e-11	230.674	35.2704	308	537	553	17	71	111
YE8081_01095	ndk	nucleoside diphosphate kinase	8081_E25	2.00571	0.000192061	508.616	113.512	320	837	438	23	134	173
YE8081_01110		2-keto-D-gluconate dehydrogenasemembrane-bound gamma subunit	8081_S25	2.1049	0.0139468	3.40664	15.1393	0	5	8	4	24	23
YE8081_01128		CyaR_RyeE	8081_S25	4.43798	1.59822e-14	46473.8	1.02901e+06	4818	15809	9824	50212	155575	481455
YE8081_01131		putative DNA-binding protein	8081_S25	2.07748	1.73741e-07	37.298	135.832	43	32	21	64	118	135
YE8081_01132	yegP	hypothetical protein	8081_S25	7.23829	4.30127e-38	23.8671	2641.25	18	29	13	3058	1421	2098
YE8081_01143	psaC_1	fimbrial biogenesis outer membrane usher protein	8081_S25	3.38549	6.30671e-06	0.427571	4.54593	1	5	2	7	23	56
YE8081_01146	yegD	putative chaperone	8081_E25	5.16096	4.16395e-17	40.4955	0.910594	95	155	162	1	4	3
YE8081_01159	upp	uracil phosphoribosyltransferase	8081_E25	2.1626	1.52043e-14	665.414	119.326	1123	1161	863	122	188	206
YE8081_01160	uraA pyrP_1	uracil transporter	8081_E25	2.21914	5.33392e-07	19.5191	3.47599	58	55	79	3	7	24
YE8081_01162	arsC yfgD_1	arsenate reductase	8081_S25	2.20235	7.62965e-05	11.5399	51.8154	10	10	11	11	43	76
YE8081_01174		esterase YpfH	8081_S25	2.44338	0.000928265	2.4568	14.2954	5	3	4	4	30	25
YE8081_01175		hypothetical protein	8081_S25	2.42116	0.00614278	120.46	371.421	92	43	46	429	64	57
YE8081_01176		peptidase M15B and M15C DD-carboxypeptidase VanY/endolysin	8081_S25	2.26404	4.78943e-07	10.7039	45.0737	10	26	20	33	59	142
YE8081_01180		ycaO-like family protein	8081_S25	2.41491	0.00502265	0.753901	3.28281	3	2	2	12	7	10
YE8081_01181		hypothetical protein	8081_S25	5.9144	1.37654e-14	8.62993	637.812	1	4	2	30	261	151
YE8081_01183		hypothetical protein	8081_S25	2.49347	2.80224e-06	34.2116	192.93	21	26	25	26	134	217
YE8081_01193	maeB	malic enzyme	8081_S25	2.80302	1.76689e-17	10.9011	65.8788	89	48	54	218	376	445
YE8081_01203		hypothetical protein	8081_S25	6.74112	1.95847e-19	147.38	11559.6	80	52	61	9808	3172	1272
YE8081_01217	ygiW	hypothetical protein	8081_S25	3.01733	1.52665e-06	527.227	2951.93	931	374	382	4521	2160	2127
YE8081_01221	nanE	N-acetylmannosamine-6-phosphate 2-epimerase	8081_E25	2.38106	0.00175509	27.0178	4.45339	25	89	29	1	14	4
YE8081_01237	crr	PTS system glucose-specific transporter	8081_S25	2.03556	0.000930124	1083.55	2902.65	1884	1377	938	5519	2549	2641
YE8081_01240	cysK-2	cysteine synthase A	8081_S25	4.70449	8.21127e-13	77.6487	1293.25	182	177	213	6127	1211	2216
YE8081_01252		tRNA-Val(tac)	8081_E25	2.61609	1.19795e-10	1462.37	209.118	323	220	309	13	30	74
YE8081_01253		tRNA-Val(tac)	8081_E25	2.31428	1.10282e-06	597.336	103.791	74	164	98	4	20	31
YE8081_01254		tRNA-Lys(ttt)	8081_E25	3.20441	3.6109e-15	2223.06	210.153	304	489	476	9	30	79
YE8081_01257	nupC-1_2	nucleoside transporter	8081_E25	3.71098	5.70209e-18	378.164	20.9684	1342	1526	473	49	51	78
YE8081_01260		aldo/keto reductase	8081_S25	2.21985	5.22477e-08	9.08758	37.4318	32	25	11	41	73	156
YE8081_01261	ilvI_2	acetolactate synthase 3 catalytic subunit	8081_S25	5.77502	1.06032e-12	1.57996	62.8877	7	6	7	519	81	209
YE8081_01269		putative acetyltransferase	8081_S25	2.03296	1.34209e-05	11.3478	34.9731	14	18	17	52	42	48
YE8081_01273		lipoprotein	8081_E25	5.10798	1.0627e-08	32.7496	0.627234	72	56	39	0	1	2
YE8081_01274		putative lipoprotein	8081_E25	4.38751	3.53145e-05	29.9691	0.856258	12	46	20	0	1	1
YE8081_01275		hypothetical protein	8081_E25	3.49991	0.00177346	10.2643	0.528845	13	24	13	0	0	3
YE8081_01277		hypothetical protein	8081_S25	2.86738	3.27478e-08	10.1492	61.9274	5	25	9	45	74	114
YE8081_01285		TetR family regulatory protein	8081_S25	3.77009	6.50191e-09	49.4409	476.584	114	41	72	1093	371	643
YE8081_01286	emrB_1	EmrB/QacA family drug resistance transporter	8081_S25	5.29043	7.50986e-24	2.78033	83.2916	13	14	4	339	224	341
YE8081_01291		MerR family transcriptional regulator	8081_S25	2.54282	0.00300796	3.11763	11.7839	8	5	6	47	8	17
YE8081_01292		hypothetical protein	8081_S25	3.21528	4.82918e-06	5.13579	33.2606	17	10	13	133	54	59
YE8081_01303		putative inner membrane protein	8081_S25	3.94794	2.00858e-08	2.09595	33.4263	4	8	2	20	112	58
YE8081_01305	ccmB	heme exporter protein CcmB	8081_E25	2.02939	0.00200962	12.1166	2.19694	18	24	18	3	2	6
YE8081_01306	ccmC	heme exporter protein CcmC	8081_E25	2.45915	0.000289004	13.8118	1.92695	16	33	27	0	2	9
YE8081_01309	ccmF	cytochrome c-type biogenesis protein CcmF	8081_E25	2.28473	1.20281e-10	24.4679	4.00613	115	127	122	15	17	24
YE8081_01318	fadI	3-ketoacyl-CoA thiolase	8081_S25	4.5097	3.60577e-30	2.38371	50.7649	10	6	8	72	164	228
YE8081_01319	fadJ	multifunctional fatty acid oxidation complex subunit alpha	8081_S25	3.00232	8.64298e-13	10.6677	63.4162	77	55	50	371	245	423
YE8081_01336	celB_2	PTS system NN_-diacetylchitobiose-specific transporter subunit IIC	8081_S25	2.02309	0.018603	0.68931	2.5422	2	2	3	5	6	14
YE8081_01339	appA_1	phosphoanhydride phosphorylase	8081_S25	3.02754	9.66059e-16	8.13111	58.7542	33	29	18	91	188	254
YE8081_01359	hisJ_1	cationic amino acid ABC transporter periplasmic binding protein	8081_S25	5.69187	9.13462e-46	9.66702	409.673	23	22	12	632	821	741
YE8081_01360	hisQ_1	polar amino acid ABC transporter inner membrane subunit	8081_S25	3.63369	2.82366e-10	3.12622	38.2748	3	7	6	18	76	83
YE8081_01361	hisM_1	polar amino acid ABC transporter inner membrane subunit	8081_S25	3.56354	4.48848e-08	1.51233	16.1641	1	4	3	18	26	38
YE8081_01362	hisP	histidine/lysine/arginine/ornithine transporter subunit	8081_S25	2.19203	9.2394e-10	10.64	42.9322	26	16	25	47	92	102
YE8081_01364	yfcH	hypothetical protein	8081_S25	3.75771	2.41524e-12	2.53598	32.2509	6	9	2	25	69	113
YE8081_01375	pta	phosphate acetyltransferase	8081_E25	2.48855	3.49295e-15	403.047	63.0097	2103	1726	2818	148	330	471
YE8081_01376	ackA_2	acetate kinase	8081_E25	2.49919	3.00811e-12	421.92	67.3315	1042	1271	1531	61	190	322
YE8081_01378	yfbU	hypothetical protein	8081_S25	3.32131	1.45359e-06	123.14	780.355	191	151	121	1767	609	428
YE8081_01380		putative exported protein	8081_S25	3.2868	2.95425e-11	3.21644	27.2355	2	9	8	29	49	76
YE8081_01385	rovM lrhA pecT	LysR family transcriptional regulator	8081_S25	2.52198	8.51929e-22	48.2328	228.07	96	132	110	330	508	648
YE8081_01398	nuoN	NADH dehydrogenase subunit N	8081_E25	2.07208	6.28791e-06	164.697	35.1573	361	489	983	41	99	236
YE8081_01404	idnO	gluconate 5-dehydrogenase	8081_S25	2.54406	0.000104651	2.08881	10.3181	6	5	1	16	17	23
YE8081_01413	elaB	hypothetical protein	8081_S25	5.59497	2.75956e-14	2.68393	146.046	2	4	0	25	123	161
YE8081_01421	katA	catalase	8081_S25	4.61778	4.39371e-38	12.5535	272.078	53	33	53	574	924	1248
YE8081_01432	yfaE	2Fe-2S ferredoxin	8081_E25	3.73522	4.71068e-07	42.4302	2.40681	29	35	34	1	2	2
YE8081_01433	nrdB	ribonucleotide-diphosphate reductase subunit beta	8081_E25	2.61501	2.90405e-21	175.315	24.1102	545	463	501	38	71	78
YE8081_01434	nrdA	ribonucleotide-diphosphate reductase subunit alpha	8081_E25	2.34509	5.58222e-17	522.64	79.3	2558	3026	3461	347	365	592
YE8081_01440		major facilitator transporter	8081_E25	2.00083	3.54803e-05	17.5044	3.43626	39	48	54	5	5	18
YE8081_01451		DinI family protein	8081_E25	2.3245	8.93839e-11	381.372	67.6482	183	284	227	10	44	59
YE8081_01461	yejM	sulfatase	8081_E25	2.37756	9.11333e-19	51.0332	8.04824	225	236	232	23	31	49
YE8081_01464	rplY	50S ribosomal protein L25	8081_E25	2.05822	8.84068e-05	1992.98	439.346	820	2021	1413	50	287	568
YE8081_01468	yejG	hypothetical protein	8081_S25	2.84511	1.42008e-10	141.768	1025.43	107	115	153	206	1235	834
YE8081_01475	yeiU	PA-phosphatase-like phosphoesterase	8081_E25	2.78899	1.56781e-10	150.309	19.4122	168	293	333	6	30	62
YE8081_01477		hypothetical protein	8081_S25	3.23935	2.46871e-24	56.2456	471.236	40	55	43	169	430	443
YE8081_01478	uxuR	GntR family transcriptional regulator	8081_S25	2.09941	7.17787e-05	8.30946	26.3448	19	15	13	54	28	65
YE8081_01479	uxuB yeiQ	mannitol dehydrogenase domain-containing protein	8081_S25	3.26402	6.54761e-08	1.00195	9.27668	4	5	2	10	30	58
YE8081_01480	uxuA	mannonate dehydratase	8081_S25	2.01217	1.99955e-08	15.4894	59.0947	38	51	50	46	183	258
YE8081_01481	efp-1	elongation factor P	8081_E25	2.03628	9.04728e-16	295.357	62.237	529	389	372	42	90	115
YE8081_01484	bisC_1	molybdopterin oxidoreductase	8081_S25	5.91381	1.01256e-16	5.84145	236.99	50	37	23	2953	769	626
YE8081_01485	napC_2	cytochrome c-type protein NapC	8081_S25	3.64272	1.15228e-10	3.32967	43.0585	13	10	6	24	113	216
YE8081_01486		NUDIX hydrolase	8081_S25	2.18562	0.0306349	3.10133	9.52886	4	3	3	20	5	5
YE8081_01487	fruB_1	bifunctional PTS system fructose-specific transporter subunit IIA/HPr protein	8081_S25	4.83616	8.8479e-21	7.9604	243.381	18	25	25	108	781	986
YE8081_01488	fruK	1-phosphofructokinase	8081_S25	4.39835	1.5747e-16	8.33336	187.655	13	21	25	73	553	536
YE8081_01489	fruA	PTS system fructose-specific transporter subunit IIBC	8081_S25	4.01526	9.21112e-14	6.21097	105.493	23	15	43	113	392	771
YE8081_01490	psaE	transcriptional regulator CadC	8081_E25	2.12687	5.45551e-07	40.1736	7.90762	49	84	67	2	13	22
YE8081_01491	psaF	hypothetical protein	8081_E25	3.73557	2.81588e-11	53.8015	2.88112	49	89	59	4	3	3
YE8081_01498	yeiE	putative DNA-binding transcriptional regulator	8081_S25	2.11936	1.53061e-12	14.9038	53.6972	40	31	28	78	104	150
YE8081_01500	yiuB fhuB-5 fepG-5 fepD-5 fecD-5 fecC-5	transport system permease	8081_E25	3.46629	9.60626e-12	59.5254	4.38389	100	213	167	4	12	17
YE8081_01501	yiuC fhuC-4 fepC-4 fecE-4	ABC transporter-like protein	8081_E25	3.22348	0.000892139	8.19277	0.546006	8	22	18	1	1	1
YE8081_01504		HAD family hydrolase	8081_S25	2.04231	0.000928758	23.353	65.0475	51	39	27	150	62	107
YE8081_01506		2OG-Fe(II) oxygenase	8081_S25	2.52933	0.0238491	0.2523	1.70451	1	1	0	2	4	7
YE8081_01507	metQ-2_1	NLPA lipoprotein	8081_S25	2.17183	3.95849e-05	2.4845	9.82701	5	4	7	13	16	31
YE8081_01513	sdaA_1	L-serine dehydratase 1	8081_E25	3.68478	1.81458e-22	129.982	8.96918	486	504	350	6	32	47
YE8081_01514	sdaC_2	serine transporter	8081_E25	2.33403	1.75393e-16	595.127	103.664	2039	2362	1384	117	295	550
YE8081_01517	deoC-2	deoxyribose-phosphate aldolase	8081_E25	2.05141	1.2027e-07	79.4096	15.9435	130	184	83	10	23	44
YE8081_01518	ybjG	undecaprenyl pyrophosphate phosphatase	8081_E25	4.81584	1.26097e-17	70.4876	2.02304	115	118	91	1	4	3
YE8081_01519		membrane protein	8081_E25	4.49431	2.78173e-14	107.301	3.78475	117	319	173	1	8	11
YE8081_01520		RybB	8081_S25	4.76355	4.59155e-16	471.544	14175.1	96	86	109	490	1230	7368
YE8081_01534	artQ	arginine transporter permease subunit ArtQ	8081_E25	2.41944	1.14793e-08	32.4403	5.06491	54	60	62	3	8	15
YE8081_01537	ybjP	putative lipoprotein	8081_S25	2.28057	1.0916e-05	11.2812	53.4535	16	18	15	16	65	142
YE8081_01541		O-methyltransferase involved in polyketide biosynthesis	8081_S25	2.95204	0.000115639	1.33496	10.5052	4	3	2	7	25	32
YE8081_01542	poxB	pyruvate dehydrogenase	8081_S25	4.80955	4.21611e-31	2.63197	70.4315	11	7	17	132	320	380
YE8081_01546	ybjD	hypothetical protein	8081_S25	2.83235	0.00128837	55.8065	242.338	462	114	150	2326	263	540
YE8081_01547	virK ybjX	putative virulence factor	8081_E25	4.85235	4.26129e-46	202.939	5.6772	450	554	501	7	12	21
YE8081_01550	cspD-2	cold-shock DNA-binding domain-containing protein	8081_S25	5.38264	1.34918e-53	44.472	1784.96	32	29	26	377	1209	1587
YE8081_01552	clpA	ATP-dependent Clp protease ATP-binding subunit	8081_S25	2.1138	9.94609e-09	144.997	500.978	1033	736	751	2213	2574	3239
YE8081_01553	infA	translation initiation factor IF-1	8081_E25	4.28697	2.80538e-32	3435.68	155.352	1544	2377	1704	19	77	147
YE8081_01567	pflA_2	pyruvate formate lyase-activating enzyme 1	8081_S25	2.38931	0.00149753	62.6807	201.566	188	85	85	727	149	260
YE8081_01571	ansB	L-asparaginase II	8081_S25	2.17113	8.1005e-05	6.16686	26.9623	11	19	18	16	60	126
YE8081_01572		putative inner membrane protein	8081_S25	2.55406	0.0203287	0.598366	3.58276	1	2	0	3	5	10
YE8081_01576	rpsA	30S ribosomal protein S1	8081_E25	2.60658	2.92646e-16	6503.93	979.912	25618	27946	28846	1199	4791	5014
YE8081_01581		hypothetical protein	8081_S25	4.79241	1.23305e-26	3.06515	73.2159	13	9	11	177	235	313
YE8081_01582		cspA	8081_E25	5.05353	1.06449e-16	119.689	2.76127	90	144	140	0	3	5
YE8081_01584	cspB-2	cold-shock DNA-binding domain-containing protein	8081_E25	4.008	6.35651e-25	329.3	15.9702	175	202	143	6	7	11
YE8081_01587		hypothetical protein	8081_S25	2.57369	8.96814e-06	27.093	107.179	77	60	47	354	150	199
YE8081_01602		hypothetical protein	8081_S25	3.7626	8.60305e-05	1.84067	33.5919	2	0	0	5	9	19
YE8081_01605		hypothetical protein	8081_S25	2.96119	6.64236e-09	15.9912	89.0394	25	27	15	145	85	133
YE8081_01612		ribosome modulation factor	8081_S25	10.5546	1.63103e-128	27.941	42399.4	12	9	15	8419	10556	35103
YE8081_01617	matP ycbG	Ter macrodomain organizer MatS-binding protein	8081_S25	2.6184	1.26565e-10	46.9251	247.769	83	45	36	177	318	263
YE8081_01620	tfoX	competence-specific genes regulator	8081_S25	2.00751	0.000368976	9.05388	26.2442	16	19	8	47	24	54
YE8081_01626	yccU	CoA-binding domain-containing protein	8081_S25	2.44364	1.25387e-11	28.6205	144.103	29	33	28	47	144	232
YE8081_01632		hypothetical protein	8081_S25	2.08909	0.00153502	40.2167	179.863	27	22	15	13	119	117
YE8081_01641		hypothetical protein	8081_S25	3.79653	7.7987e-18	12.6447	161.801	8	5	11	50	98	129
YE8081_01645	yceK	hypothetical protein	8081_E25	3.06023	0.00365623	15.3282	0.923109	8	12	10	1	0	1
YE8081_01650	htrB	lipid A biosynthesis lauroyl acyltransferase	8081_S25	3.41919	1.58724e-10	2.27933	21.1194	8	5	3	33	38	70
YE8081_01652	zraS hydH_1	signal transduction histidine kinase nitrogen specific NtrB	8081_S25	2.06506	0.0037285	0.980426	3.3592	5	5	3	13	11	19
YE8081_01659		LuxR family transcriptional regulator	8081_E25	3.14524	9.78104e-07	79.6855	7.29244	66	201	73	1	9	21
YE8081_01661	bssS	biofilm formation regulatory protein BssS	8081_S25	5.99255	3.83229e-21	108.398	4823.01	91	62	58	5326	1740	2013
YE8081_01667	rluC	23S rRNA pseudouridylate synthase C	8081_E25	2.38602	4.4448e-08	40.1376	6.58139	73	108	109	3	13	30
YE8081_01669	yceD	hypothetical protein	8081_E25	2.56465	2.88194e-16	5538.95	838.206	6058	8777	7230	343	1008	1820
YE8081_01670	rpmF	50S ribosomal protein L32	8081_E25	2.82969	1.27424e-09	4916.24	622.664	1295	2715	2142	51	191	535
YE8081_01674	fabG-1_3	3-ketoacyl-ACP reductase	8081_E25	2.08934	2.66969e-20	715.462	148.874	1261	1402	1310	100	253	422
YE8081_01676	fabF-1_4	3-oxoacyl-(acyl-carrier-protein) synthase 2	8081_E25	3.94535	3.45885e-43	366.051	19.4641	1284	1054	1115	32	37	113
YE8081_01682	ptsG-2_1	PTS system glucose-specific transporter subunit IIBC	8081_E25	2.21483	0.000538145	333.39	40.3908	1333	906	1431	251	75	106
YE8081_01683		transcriptional activator Ogr/delta	8081_S25	2.49372	8.23178e-05	4.91435	26.5711	2	3	8	8	18	41
YE8081_01687		tail E family protein	8081_S25	2.37401	0.042928	0.838356	5.1322	0	1	1	2	5	4
YE8081_01691		hypothetical phage protein	8081_S25	5.37371	2.53187e-20	7.43471	260.806	6	7	3	156	97	321
YE8081_01696		putative transposase YhgA family protein	8081_S25	4.31672	5.83382e-06	0.255649	7.04783	2	0	0	9	21	15
YE8081_01698		C4	8081_S25	2.99238	0.000831116	41.6682	370.939	0	18	8	9	125	64
YE8081_01702		hypothetical phage protein	8081_S25	2.27768	5.33414e-05	119.888	598.915	53	93	63	47	490	356
YE8081_01710		hypothetical protein	8081_S25	2.52556	5.39603e-05	239.6	882.462	163	106	99	740	277	278
YE8081_01723		prophage encoded DNA modification methylase	8081_E25	2.24568	8.40536e-12	41.6355	7.51187	139	168	118	12	30	26
YE8081_01724		hypothetical phage protein	8081_E25	3.52753	5.04402e-07	35.5488	2.18044	40	44	35	1	2	4
YE8081_01751	ndh	FAD-dependent pyridine nucleotide-disulphide oxidoreductase	8081_E25	2.64733	9.10904e-09	36.9504	4.66423	98	95	176	11	12	21
YE8081_01761	phoQ	sensor protein PhoQ	8081_E25	2.95859	6.09715e-23	74.8728	8.31922	230	244	327	10	27	46
YE8081_01763		putative lipoprotein	8081_E25	3.35357	1.78519e-15	2555.61	224.673	2764	5597	3469	74	395	483
YE8081_01765	hflD	hypothetical protein	8081_E25	2.10371	3.15354e-07	84.6334	16.8152	146	96	166	10	16	54
YE8081_01771		O-antigen polymerase	8081_E25	2.41153	4.90934e-07	226.154	29.3696	898	531	724	100	55	116
YE8081_01775		hypothetical protein	8081_S25	2.34233	1.00554e-08	42.0544	196.142	22	35	25	40	117	207
YE8081_01776	aer	Pas/Pac sensor-containing methyl-accepting chemotaxis sensory transducer	8081_S25	2.56983	3.48144e-06	1.77357	10.0541	9	7	5	12	32	70
YE8081_01783		NmrA family protein	8081_S25	3.27324	4.62044e-10	12.0828	123.479	24	23	32	37	203	542
YE8081_01784		HxlR family transcriptional regulator	8081_S25	3.01521	6.70284e-12	12.7271	80.1718	15	11	14	80	58	103
YE8081_01791	hdeB_2	acid-resistance protein	8081_S25	4.46879	1.84757e-05	0.863643	24.9113	1	1	0	4	20	30
YE8081_01793	atoS1_2	PAS/PAC sensor-containing diguanylate cyclase	8081_S25	2.28694	0.00145408	47.8387	148.705	239	144	131	909	328	283
YE8081_01797	arcD lysl lysP_2	arginine/ornithine antiporter	8081_S25	4.1263	1.14702e-17	8.63614	108.363	33	42	22	469	234	516
YE8081_01801		hypothetical protein	8081_S25	7.05028	2.96713e-50	118.57	16484.4	21	49	30	1032	6195	4955
YE8081_01803	yobH	hypothetical protein	8081_S25	2.69495	1.60498e-07	60.6691	396.491	29	39	39	43	209	412
YE8081_01807	aroP-1	amino acid permease-associated region	8081_E25	3.46303	2.36746e-12	73.7995	5.6969	179	341	245	3	16	39
YE8081_01808	pagP	palmitoyl transferase	8081_E25	5.65194	3.92609e-24	141.369	2.31203	252	209	200	1	5	3
YE8081_01822	manX_3	PTS system mannose/fructose/sorbose family transporter subunit IIB	8081_S25	2.21189	3.65905e-08	145.105	629.218	331	232	517	583	989	2997
YE8081_01824	ystA	heat-stable enterotoxin A	8081_S25	3.2896	1.71562e-06	6.18055	55.1766	2	4	4	18	32	31
YE8081_01829	purT	phosphoribosylglycinamide formyltransferase 2	8081_S25	2.17944	0.00225737	1.55174	6.83062	5	4	5	6	16	37
YE8081_01835	exoX	putative exodeoxyribonuclease	8081_S25	3.21453	7.15291e-09	4.13277	33.8155	4	5	12	37	51	70
YE8081_01836		hypothetical protein	8081_S25	3.4568	0.0214501	0	1.14785	0	0	0	4	1	4
YE8081_01837		hypothetical protein	8081_S25	4.03519	6.35122e-09	161.66	2311.82	104	24	16	613	598	633
YE8081_01840	ftnA	ferroxidase	8081_S25	3.73526	2.2658e-11	93.3424	1314.29	85	128	146	274	1302	3357
YE8081_01845		RyeB	8081_S25	3.54453	5.96791e-08	201.181	2448.5	18	81	50	100	468	1260
YE8081_01848		hypothetical phage-related protein	8081_S25	3.08356	8.73774e-08	4.95743	36.8301	4	6	2	18	29	37
YE8081_01855	yenI	methyltransferase-endonuclease	8081_E25	2.19391	4.25253e-11	51.1872	9.16696	316	370	269	33	59	64
YE8081_01859		putative transposase remnant	8081_S25	2.35998	0.0453276	0.331321	2.35914	2	0	0	1	5	6
YE8081_01860		tRNA-Thr(cgt)	8081_S25	2.45167	0.0024337	24.9326	151.441	3	7	4	1	38	36
YE8081_01868	ailA	virulence-related outer membrane protein	8081_E25	2.39962	1.59635e-07	1041.42	177.638	817	2010	1312	52	276	315
YE8081_01889		antitermination Q family protein	8081_S25	2.53063	5.18316e-05	4.06087	21.0102	6	4	3	13	19	31
YE8081_01902		putative membrane protein	8081_S25	4.19257	4.63255e-08	8.49004	179.847	3	2	1	7	42	68
YE8081_01904		hypothetical protein	8081_S25	3.02714	3.65062e-05	6.17896	47.5077	5	2	1	13	17	27
YE8081_01906		hypothetical protein	8081_S25	5.14502	6.76346e-21	20.8422	572.447	16	9	14	407	254	345
YE8081_01908		spore coat U domain-containing protein	8081_S25	2.2273	0.0394038	0.574525	2.49715	0	4	0	3	4	12
YE8081_01909	fimD-2 fimC-2 mrkC-2 htrE-2 cssD-2	fimbrial biogenesis outer membrane usher protein	8081_S25	3.42153	0.00276696	0.102646	1.86833	1	0	1	0	10	23
YE8081_01910	fimC-2	chaperone protein	8081_S25	3.66928	0.00114409	0.334215	5.17544	1	0	1	6	11	9
YE8081_01911		spore coat U domain-containing protein	8081_S25	4.26808	0.0004792	0.222662	6.73294	1	0	0	12	7	8
YE8081_01912		spore coat U domain-containing protein	8081_S25	4.35102	1.08968e-05	0.52047	11.4228	0	2	0	9	13	24
YE8081_01913		spore coat U domain-containing protein	8081_S25	6.49678	5.41673e-14	1.42726	119.358	5	1	0	248	79	156
YE8081_01937	togM	binding-protein-dependent transport systems inner membrane component	8081_S25	2.08365	0.0119466	0.933228	3.72228	1	4	1	2	7	15
YE8081_01938	pelW	pectate disaccharide-lyase	8081_S25	3.5765	0.000352751	0.222662	3.06595	3	0	0	8	12	16
YE8081_01940	kduI	5-keto-4-deoxyuronate isomerase	8081_S25	3.18413	0.00402374	0.299476	3.64712	1	0	1	2	5	16
YE8081_01941	kdgF	pectin degradation protein	8081_S25	2.37452	0.00765066	51.6319	157.461	76	29	28	303	46	50
YE8081_01943	yfeE	yfeABCD locus regulator	8081_S25	2.05023	0.00280949	60.5945	156.647	119	61	79	388	79	202
YE8081_01945	ripA ict-Y	succinyl-CoA:itaconate CoA transferase (Ict)	8081_S25	3.09206	0.000326176	0.365104	3.30355	1	2	1	4	14	15
YE8081_01949	yniA	fructosamine kinase	8081_S25	3.43607	5.6593e-14	11.9671	125.649	17	38	22	61	258	455
YE8081_01953	yfeA sitA_1	periplasmic solute binding protein	8081_S25	3.82483	6.54314e-07	7.26648	65.2466	16	20	17	315	51	122
YE8081_01959		hypothetical protein	8081_S25	3.39206	0.000398495	5.99998	44.9894	3	4	1	37	14	7
YE8081_01965	rplT	50S ribosomal protein L20	8081_E25	2.45187	1.87457e-07	5521.61	945.114	3338	5639	5835	137	723	1580
YE8081_01967	pheS	phenylalanyl-tRNA synthetase subunit alpha	8081_E25	2.16099	2.18756e-07	131.568	23.2926	300	264	426	42	54	64
YE8081_01969	ihfA	integration host factor subunit alpha	8081_S25	2.80282	9.37425e-18	677.708	3718.07	607	475	450	2230	2178	3555
YE8081_01970	trp14A-1_3	transposase IS3/IS911 family protein	8081_S25	3.54492	0.000686213	3.43067	28.493	3	2	2	40	7	11
YE8081_01973		putative transposase YhgA family protein	8081_S25	2.40542	0.00524297	0.921848	4.06983	2	2	3	10	5	16
YE8081_01974		putative proteic toxin protein	8081_S25	2.40638	3.77698e-06	24.0269	95.1355	19	14	12	65	42	63
YE8081_01975		antidote protein	8081_S25	2.6741	0.00611219	24.9229	104.754	46	6	10	180	32	38
YE8081_01976		putative transposase YhgA family protein	8081_S25	3.47369	1.27202e-09	1.99567	19.2286	2	8	4	25	35	75
YE8081_01977		putative transposase YhgA family protein	8081_S25	2.7174	0.0222942	1.52235	12.7961	1	1	0	1	7	7
YE8081_01981		phage protein	8081_S25	2.28195	1.21903e-06	26.3806	104.003	10	15	8	33	41	48
YE8081_01988	putA	trifunctional transcriptional regulator/proline dehydrogenase/pyrroline-5-carboxylate dehydrogenase	8081_E25	2.07416	6.36148e-07	5.19291	1.0019	57	53	47	5	8	16
YE8081_01994	efeU-2	oxidase dependent Fe+2 transporter	8081_E25	3.01123	5.55346e-05	12.3362	1.12441	17	29	34	1	2	4
YE8081_01995	efeO ycdO	hypothetical protein	8081_E25	2.06504	8.76948e-08	35.8924	7.08977	87	105	115	7	12	42
YE8081_01996	efeB ycdB	Dyp-type peroxidase family protein	8081_E25	2.4318	5.87804e-06	21.5548	3.5266	70	45	101	2	10	21
YE8081_01997	wrbA	TrpR binding protein WrbA	8081_S25	5.6225	1.44424e-25	3.08463	127.963	6	5	3	165	134	265
YE8081_01998		helix-turn-helix family protein	8081_S25	4.92448	3.98624e-12	1.4209	46.827	1	3	1	16	61	78
YE8081_02008	cycA	D-alanine/D-serine/glycine permease	8081_S25	3.70698	8.42218e-14	28.4742	256.475	105	95	110	1254	601	829
YE8081_02019		putative exported protein	8081_S25	4.79414	1.02897e-35	15.8452	391.556	11	31	16	206	399	807
YE8081_02021	amyA	alpha-amylase	8081_S25	4.79021	2.17764e-09	10.6483	211.461	60	16	49	1541	341	515
YE8081_02022		hypothetical protein	8081_S25	3.52418	0.0339461	0	6.27071	0	0	0	6	0	7
YE8081_02023	acnA	aconitate hydratase	8081_S25	4.91982	1.7456e-45	3.9736	113.386	17	29	34	266	786	1041
YE8081_02031		hypothetical protein	8081_E25	2.80989	0.0102857	9.23622	0.443744	7	8	3	0	0	1
YE8081_02034	osmB	lipoprotein	8081_S25	3.73672	3.07388e-38	78.4158	892.609	33	45	48	260	364	764
YE8081_02038	fsaA mipB	fructose-6-phosphate aldolase	8081_S25	2.48933	0.00018864	4.13586	23.9734	6	6	9	7	38	68
YE8081_02039		hypothetical protein	8081_S25	3.49525	1.82061e-06	5.31256	68.243	9	1	4	10	46	110
YE8081_02040	cstA-1	carbon starvation protein CstA	8081_S25	4.32583	7.91045e-44	8.86623	163.828	53	53	32	304	814	1261
YE8081_02041	rnb	exoribonuclease II	8081_E25	2.05728	5.50567e-07	81.0027	14.7993	461	308	433	62	63	77
YE8081_02042	fdoG fdfH_1	formate dehydrogenase subunit alpha	8081_S25	2.76497	2.76017e-11	1.83089	10.4891	9	12	11	40	58	72
YE8081_02043		putative membrane protein	8081_S25	2.43862	0.00483692	0.540048	2.9979	1	2	2	4	12	8
YE8081_02044		hypothetical protein	8081_S25	2.35679	0.00498426	8.34402	27.0501	36	13	18	139	40	26
YE8081_02047	rnfE rsxE	electron transport complex protein RsxE	8081_E25	2.35428	0.000189206	16.111	2.67218	17	32	36	0	5	8
YE8081_02049	rnfD rsxD	electron transport complex protein RnfD	8081_E25	2.4986	0.00220636	16.0255	2.1237	30	56	45	2	3	13
YE8081_02051	rnfC rsxC_1	electron transport complex protein RnfC	8081_E25	4.45273	9.13777e-21	25.6182	0.889295	120	144	141	2	3	9
YE8081_02052	rnfB rsxB	electron transport complex protein RnfB	8081_E25	2.68828	6.28373e-07	36.8065	4.75818	40	63	70	2	7	12
YE8081_02057	rtxD	type I secretion membrane fusion protein HlyD family	8081_S25	2.73198	0.000837368	2.947	12.8562	13	5	14	88	20	27
YE8081_02059	araA	L-arabinose isomerase	8081_S25	3.14238	7.98025e-11	2.05234	14.6429	5	10	8	43	40	78
YE8081_02060	araB	ribulokinase	8081_S25	3.12932	2.17439e-07	0.764489	6.40272	4	3	3	12	28	36
YE8081_02061	araF	monosaccharide-transporting ATPase	8081_S25	5.36305	7.7423e-24	1.85956	65.1634	7	4	3	138	126	198
YE8081_02062	araG	L-arabinose transporter ATP-binding protein	8081_S25	4.66653	2.99153e-08	0.329483	10.1562	3	1	0	11	50	44
YE8081_02063	araH	L-arabinose transporter permease	8081_S25	2.55633	0.000469897	1.22308	6.91507	3	2	5	10	21	18
YE8081_02064	araC_1	DNA-binding transcriptional regulator AraC	8081_S25	4.31112	2.54561e-20	21.5619	356.874	78	57	17	608	668	1123
YE8081_02068	patB-1 malY-1	class I and II aminotransferase	8081_S25	3.88271	1.80504e-16	2.73766	32.7445	6	11	7	75	74	131
YE8081_02069	ptsG-2_2	PTS system glucose-specific transporter subunit IIBC	8081_S25	2.36701	7.68873e-07	3.8972	18.9713	18	20	9	19	60	145
YE8081_02075		putative LuxR-family transcriptional regulatory protein	8081_S25	2.91866	0.00911569	0.37726	2.72185	0	1	1	8	2	5
YE8081_02078		putative membrane protein	8081_S25	3.45496	1.39383e-39	113.676	999.562	106	138	88	671	890	1182
YE8081_02080	ynfL_2	LysR family transcriptional regulator	8081_S25	3.25855	8.30722e-05	55.7195	326.218	192	96	103	1675	354	179
YE8081_02084		hypothetical protein	8081_S25	3.29503	3.32914e-13	90.8327	828.3	34	83	48	165	485	786
YE8081_02086		Putative exported protein	8081_S25	2.5875	2.41902e-06	22.9492	132.25	16	10	12	25	62	118
YE8081_02090		hypothetical protein	8081_S25	8.32938	1.93243e-23	45.7482	11457.3	50	19	30	19633	2290	2637
YE8081_02091		death-on-curing family protein	8081_S25	2.20629	2.79729e-07	47.9558	199.297	35	54	39	74	218	177
YE8081_02092		Phage/plasmid maintenance toxin/antidote system protein (antidote)	8081_S25	2.00635	0.000120749	52.2389	165.065	46	24	14	78	72	97
YE8081_02096		hypothetical protein	8081_S25	3.75981	7.5968e-11	1.57505	21.9763	1	5	12	22	82	127
YE8081_02097	yghU	putative glutathione S-transferase YghU	8081_S25	2.10639	2.83501e-05	20.9631	90.6203	41	47	47	30	138	408
YE8081_02102	hisQ_2	polar amino acid ABC transporter inner membrane subunit	8081_S25	2.14218	0.0228519	1.74399	7.90089	2	4	3	2	8	32
YE8081_02104		putative hydrolase	8081_S25	4.61001	2.3147e-06	0.355015	11.1927	1	1	0	6	17	39
YE8081_02110		putative LysR-family transcriptional regulatory protein	8081_S25	3.28754	3.90084e-08	2.31553	23.6026	7	2	5	12	45	71
YE8081_02113	suhB_2	inositol monophosphatase	8081_S25	2.38594	0.0273789	0.463809	2.80896	1	0	2	2	4	11
YE8081_02115		hypothetical protein	8081_E25	4.48137	2.98042e-17	40.7783	1.29092	127	140	145	3	1	10
YE8081_02117		putative virulence factor	8081_E25	2.89604	1.09461e-08	26.9078	3.08798	246	140	114	7	19	26
YE8081_02118	ilvB_1	acetolactate synthase catalytic subunit	8081_S25	2.97938	1.41611e-09	3.23394	24.1842	9	19	12	27	105	147
YE8081_02119	ilvN	acetolactate synthase 1 regulatory subunit	8081_S25	4.5422	3.25566e-14	10.6851	257.023	4	13	7	44	273	184
YE8081_02122		arpA protein	8081_S25	2.97892	3.66636e-05	3.09579	18.8134	9	4	5	45	23	36
YE8081_02127		short chain dehydrogenase	8081_S25	2.33999	3.37287e-10	17.6423	74.3465	50	22	29	100	123	166
YE8081_02128	gyrI	DNA gyrase inhibitory protein	8081_S25	3.4583	1.54258e-19	12.5991	130.049	23	11	12	59	140	239
YE8081_02131	ogt	methylated-DNA--protein-cysteine methyltransferase	8081_S25	2.93593	0.000134454	563.847	2629.92	617	669	940	7020	1978	959
YE8081_02133	uspE	universal stress protein UspE	8081_S25	4.1321	7.44782e-16	18.0886	341.857	44	45	42	111	1043	995
YE8081_02137	arcD lysl lysP_3	arginine/ornithine antiporter	8081_E25	3.23525	1.01957e-07	28.8178	2.49592	83	79	145	1	3	24
YE8081_02143	ydgD	peptidase S1 and S6 chymotrypsin/Hap	8081_S25	3.62275	5.9409e-07	1.10888	14.1378	3	3	1	8	27	50
YE8081_02145		hypothetical protein	8081_S25	2.76779	0.00543141	12.5209	65.645	27	1	5	91	34	33
YE8081_02150		DeoR family transcriptional regulator	8081_S25	3.04917	0.000382954	17.1987	97.9727	30	11	4	147	50	46
YE8081_02156	mgtC-2 yhiD	putative Mg(2+) transport ATPase	8081_S25	3.64471	3.78835e-17	9.59362	98.8085	17	16	15	123	127	222
YE8081_02158	nifJ	pyruvate flavodoxin/ferredoxin oxidoreductase domain-containing protein	8081_S25	3.62821	3.47703e-28	5.14633	58.0949	33	50	54	192	393	921
YE8081_02164	zntB	zinc transporter	8081_S25	2.39687	1.1304e-11	17.4637	83.3087	38	52	43	77	188	338
YE8081_02171		hypothetical protein	8081_S25	2.2097	5.86476e-06	14.6258	66.5368	15	20	14	12	67	134
YE8081_02172		RES domain-containing protein	8081_S25	2.47171	4.94415e-13	16.8765	74.6525	17	24	17	65	62	124
YE8081_02175	pspD	peripheral inner membrane phage-shock protein	8081_S25	2.90502	0.00654829	2.26356	20.0134	0	2	2	2	13	18
YE8081_02176	pspC	DNA-binding transcriptional activator PspC	8081_S25	2.22593	1.41044e-06	13.1218	48.7065	11	12	19	45	36	69
YE8081_02177	pspB	phage shock protein B	8081_S25	2.68101	0.0212024	1.7458	14.6063	0	1	2	0	9	14
YE8081_02178	pspA	phage shock protein PspA	8081_S25	2.67578	3.06707e-15	13.8296	78.4209	24	22	24	57	96	232
YE8081_02181	ytxA	putative enterotoxin subunit	8081_S25	2.67367	6.67948e-05	1.99352	12.6316	1	4	8	8	27	41
YE8081_02191	tppB_1	putative tripeptide transporter permease	8081_E25	2.81637	8.25026e-13	101.596	12.7541	302	452	416	11	39	93
YE8081_02192		hypothetical protein	8081_S25	3.27919	1.54258e-19	35.1038	266.155	29	39	25	193	219	246
YE8081_02193		hypothetical protein	8081_S25	6.70507	1.12963e-14	0.455933	62.8518	1	1	0	38	73	160
YE8081_02194		hypothetical protein	8081_S25	2.88908	0.00189517	195.816	984.153	322	30	58	1300	355	257
YE8081_02195	gst	glutathionine S-transferase	8081_S25	2.20177	9.64109e-19	109.906	442.287	203	188	114	299	586	1042
YE8081_02199		hypothetical protein	8081_S25	5.5319	1.71608e-11	19.7431	633.01	29	12	13	1270	200	235
YE8081_02200	anmK	anhydro-N-acetylmuramic acid kinase	8081_S25	3.35341	8.16423e-15	5.14962	50.2722	11	17	15	41	153	188
YE8081_02202	rovA slyA	MarR family transcriptional regulator	8081_S25	2.09791	0.00875633	403.705	1018.65	706	341	294	2292	442	599
YE8081_02215	sodB	superoxide dismutase	8081_S25	5.62993	1.74114e-10	122.683	4425.52	385	64	110	14941	2152	2456
YE8081_02221	cfa	cyclopropane-fatty-acyl-phospholipid synthase	8081_S25	5.09182	8.04654e-54	5.87827	188.091	15	19	17	191	517	817
YE8081_02225		tRNA-Val(gac)	8081_E25	2.84285	0.00017426	134.048	14.918	15	33	29	0	3	5
YE8081_02236	ydiI	thioesterase superfamily protein	8081_S25	3.14208	2.54125e-16	11.5241	89.8613	13	12	12	47	82	143
YE8081_02241	ppsR ydiA	hypothetical protein	8081_S25	2.1766	0.000396064	5.29756	24.0454	11	11	11	8	36	103
YE8081_02243	hmuR_2	TonB-dependent heme/hemoglobin receptor family protein	8081_S25	3.50561	0.0324205	0	0.659315	0	0	0	7	0	4
YE8081_02249	arnF yfbJ	hypothetical protein	8081_E25	2.49685	0.000569995	22.1444	3.01623	13	27	24	2	3	3
YE8081_02250	arnE yfbW	hypothetical protein	8081_E25	3.4394	1.86393e-06	31.49	1.94704	28	23	32	2	1	2
YE8081_02251	arnT pmrK	4-amino-4-deoxy-L-arabinose transferase	8081_E25	3.91292	2.81974e-12	69.074	3.9419	172	368	318	2	18	25
YE8081_02252	arnD yfbH	polysaccharide deacetylase	8081_E25	3.1337	7.06211e-14	96.6837	8.88975	132	275	245	10	18	29
YE8081_02253	arnA pmrI	bifunctional UDP-glucuronic acid decarboxylase/UDP-4-amino-4-deoxy-L-arabinose formyltransferase	8081_E25	2.76897	8.03198e-16	187.945	24.1153	781	1130	1003	45	141	150
YE8081_02254	arnC pmrF	undecaprenyl phosphate 4-deoxy-4-formamido-L-arabinose transferase	8081_E25	3.92325	2.11385e-21	154.699	8.79766	250	494	391	5	24	30
YE8081_02255	arnB pmrH	UDP-4-amino-4-deoxy-L-arabinose--oxoglutarate aminotransferase	8081_E25	2.49279	5.61737e-15	131.819	20.9945	327	395	423	18	67	79
YE8081_02277		transport-associated	8081_S25	7.36187	1.62357e-37	45.436	5296.94	30	52	24	6388	2277	3773
YE8081_02278	ompW	outer membrane protein W	8081_S25	3.88119	2.53014e-09	3.28483	55.1709	4	4	8	12	122	90
YE8081_02279		hypothetical protein	8081_S25	5.49899	2.65322e-11	0.924209	49.6801	1	0	2	32	57	47
YE8081_02284	tonB-1_1	transporter	8081_E25	3.42734	5.89875e-17	368.669	23.8731	597	844	666	47	38	44
YE8081_02288	cls	cardiolipin synthetase	8081_S25	2.52821	5.92839e-18	8.95115	44.5072	29	40	29	78	152	228
YE8081_02294	oppA_1	extracellular solute-binding protein	8081_S25	3.06244	1.39156e-23	53.7616	366.414	244	234	188	1028	1490	1629
YE8081_02295	oppA_2	extracellular solute-binding protein	8081_S25	2.75573	0.00229758	98.1481	395.842	782	223	247	3848	495	630
YE8081_02298		hypothetical protein	8081_S25	4.13885	0.000100288	0.702311	22.2604	0	0	1	6	8	15
YE8081_02300	hns	global DNA-binding transcriptional dual regulator H-NS	8081_S25	2.61592	0.00527957	10615.3	37684.2	19656	6059	8234	97595	12702	7477
YE8081_02301	ugd	nucleotide sugar dehydrogenase	8081_E25	2.32481	5.85184e-09	55.29	9.41124	154	236	168	13	37	35
YE8081_02302	rssB	response regulator of RpoS	8081_S25	3.6612	8.8041e-14	10.0703	94.1633	26	30	21	263	217	187
YE8081_02303		putative exported protein	8081_S25	5.48873	2.24281e-19	1.31519	52.1293	3	3	3	100	107	123
YE8081_02307		tRNA-Tyr(gta)	8081_E25	6.79781	3.77689e-11	565.289	2.23373	43	167	146	0	1	0
YE8081_02325		toxin YafO type II toxin-antitoxin system family protein	8081_S25	2.12601	8.23785e-06	21.1041	88.4086	18	23	23	23	97	123
YE8081_02326		hypothetical protein	8081_S25	4.20406	4.38381e-19	20.6156	383.332	9	7	11	46	185	213
YE8081_02330	prkA yeaG	putative serine protein kinase PrkA	8081_S25	6.99642	4.97371e-51	9.79425	967.472	60	40	45	5402	3690	4279
YE8081_02331	yeaH	hypothetical protein	8081_S25	5.87145	1.04393e-80	7.87862	392.598	15	33	27	721	1247	1509
YE8081_02334		LysR family transcriptional regulator	8081_S25	3.89671	6.80042e-07	3.33049	33.2497	10	7	6	144	29	57
YE8081_02335		pirin domain-containing protein	8081_S25	3.90972	7.61874e-08	1.40345	22.6181	3	5	1	12	54	69
YE8081_02336		PAS/PAC sensor-containing diguanylate cyclase/phosphodiesterase	8081_S25	3.21654	2.81189e-14	2.34926	17.4101	9	16	21	93	87	147
YE8081_02338	alr-2_1	alanine racemase	8081_S25	3.82245	5.988e-15	2.55744	31.7616	8	5	8	58	77	104
YE8081_02339	dadA	D-amino acid dehydrogenase small subunit	8081_S25	5.64095	9.55532e-46	11.6132	470.871	47	45	22	1229	1514	1496
YE8081_02340	ycgB spoVR	SpoVR family protein	8081_S25	6.56985	9.54059e-34	1.39401	140.606	6	7	3	140	567	784
YE8081_02345		hypothetical protein	8081_E25	2.74669	9.78402e-05	27.0139	2.85485	25	25	23	2	1	5
YE8081_02349		putative membrane protein	8081_E25	2.12648	0.00200533	41.3516	7.74111	22	27	19	1	4	7
YE8081_02351		hypothetical protein	8081_S25	2.1858	3.5608e-05	1.86143	8.10291	6	12	7	9	47	40
YE8081_02355		hypothetical phage protein	8081_S25	7.23639	1.52182e-12	0.421387	146.733	0	0	1	31	137	122
YE8081_02360		hypothetical phage protein	8081_S25	3.16837	1.48683e-08	168.707	1019.34	393	280	265	2749	1241	1412
YE8081_02361		hypothetical phage protein	8081_S25	3.61013	4.41615e-32	109.592	1144.56	62	114	102	523	1056	1054
YE8081_02363		hypothetical phage protein	8081_S25	6.13902	2.2269e-07	0	34.6808	0	0	0	4	28	45
YE8081_02364	tonB-1_2	transporter	8081_S25	2.42926	7.03186e-05	6.71113	33.0107	7	4	7	15	25	42
YE8081_02368		hypothetical protein	8081_S25	2.51784	0.00030598	1.2374	5.00646	12	7	10	57	30	21
YE8081_02371		hypothetical phage protein	8081_S25	3.54295	0.00440838	0.304523	5.38176	1	0	0	5	4	7
YE8081_02375		putative phage protein	8081_S25	2.95158	9.86646e-05	1.75987	14.6152	6	6	4	6	23	108
YE8081_02378		hypothetical phage protein	8081_S25	2.34576	0.0107043	5.91147	18.4374	17	9	25	115	14	30
YE8081_02382		hypothetical phage protein	8081_S25	2.353	3.07839e-05	115.589	589.988	36	49	40	43	216	333
YE8081_02383		hypothetical phage protein	8081_S25	2.83493	2.29529e-06	153.442	1148.69	50	83	74	87	820	347
YE8081_02385		hypothetical phage-related protein	8081_S25	3.00118	0.0368432	0.183212	1.7863	0	0	1	8	0	2
YE8081_02389		hypothetical phage protein	8081_S25	2.89302	1.47185e-07	9.37475	54.9889	15	11	12	69	40	112
YE8081_02390		putative late gene antiterminator protein	8081_S25	2.80151	0.00314372	1.83919	9.33259	2	1	4	23	4	8
YE8081_02395		hypothetical phage protein	8081_S25	2.67507	0.0249041	4.11483	18.6254	8	0	2	35	3	6
YE8081_02413		hypothetical protein	8081_S25	2.9938	0.000103616	3.92789	36.8121	2	0	4	4	23	19
YE8081_02414		hypothetical exported phage protein	8081_S25	2.2133	9.54498e-05	8.90754	38.8517	11	8	6	12	31	60
YE8081_02432	rnd	ribonuclease D	8081_E25	2.5332	1.30113e-09	40.3926	5.89916	89	128	124	9	21	13
YE8081_02433	fadD-1_1	long-chain-fatty-acid--CoA ligase	8081_S25	4.76175	5.71931e-52	22.4469	463.112	83	117	85	1739	1547	2363
YE8081_02434	slp yeaY	Slp family outer membrane lipoprotein	8081_S25	2.19963	2.60763e-08	40.999	177.85	57	64	67	76	190	537
YE8081_02438	mdtI	multidrug efflux system protein MdtI	8081_E25	2.43844	4.42959e-06	74.1313	10.5846	52	70	62	3	3	22
YE8081_02439	mdtJ	small multidrug resistance protein	8081_E25	2.63756	2.71647e-06	46.5093	6.041	26	64	40	3	7	5
YE8081_02463	yecM	hypothetical protein	8081_E25	2.37726	7.42331e-05	26.7288	4.24404	28	41	44	0	4	14
YE8081_02466	shlB hhdB hpmB hlyB	hemolysin activator HlyB domain-containing protein	8081_E25	3.34957	0.00555925	1.18308	0	4	4	7	0	0	0
YE8081_02470	rimJ	ribosomal-protein-S5-alanine N-acetyltransferase	8081_S25	3.16753	0.000384079	208.981	1120.53	527	169	255	4087	447	512
YE8081_02472		hypothetical protein	8081_E25	3.23006	9.84331e-07	77.6238	6.23805	33	87	50	2	6	4
YE8081_02478	serA-2	NAD-binding D-isomer specific 2-hydroxyacid dehydrogenase	8081_S25	3.52992	1.85145e-06	2.24847	19.052	8	6	2	63	28	41
YE8081_02482	hmsT_3	diguanylate cyclase	8081_S25	2.41327	5.18682e-05	2.18665	10.1235	2	9	7	15	24	42
YE8081_02493	ychH	hypothetical protein	8081_S25	7.37257	7.35819e-35	16.7264	2298.82	15	16	3	1660	1266	1550
YE8081_02499		putative inner membrane protein	8081_S25	2.98194	3.59197e-30	46.9741	319.595	109	74	52	282	476	728
YE8081_02502		transposase (pseudogene)	8081_E25	3.25197	5.47882e-06	26.5292	2.29527	40	21	31	0	3	4
YE8081_02506	agaS	AgaS family sugar isomerase	8081_S25	2.34725	0.00563727	2.37366	11.8139	2	6	1	3	13	29
YE8081_02511		hypothetical protein	8081_S25	2.55083	0.000991529	18.4711	67.1688	44	21	26	213	43	70
YE8081_02512		autotransporter	8081_S25	2.31998	0.00450745	21.686	68.7697	33	17	17	130	27	54
YE8081_02515	ydjR	hypothetical protein	8081_S25	2.91328	3.15963e-08	3.89563	27.3481	5	5	7	15	33	65
YE8081_02516	hutF	N-formimino-L-glutamate deiminase	8081_S25	2.16831	1.42847e-08	4.27004	16.5622	19	11	15	35	52	73
YE8081_02521	astE	succinylglutamate desuccinylase	8081_S25	5.65369	2.48786e-19	3.56904	131.052	9	8	10	487	176	309
YE8081_02522	astB	succinylarginine dihydrolase	8081_S25	6.85022	1.82149e-29	1.00729	97.6278	2	5	3	302	256	387
YE8081_02523	astD	succinylglutamic semialdehyde dehydrogenase	8081_S25	6.94469	4.1148e-36	0.973428	107.956	2	3	6	288	307	567
YE8081_02524	astA	arginine succinyltransferase	8081_S25	6.92794	7.77375e-27	1.26593	176.116	3	3	4	105	452	724
YE8081_02525	astC argD	bifunctional succinylornithine transaminase/acetylornithine transaminase	8081_S25	8.87216	2.68378e-26	0.33481	234.184	0	2	1	127	737	1172
YE8081_02527	cydA_1	cytochrome D ubiquinol oxidase subunit I	8081_S25	4.87476	1.32565e-09	0.43472	16.5882	1	0	4	13	43	123
YE8081_02528	cydB_1	cytochrome D ubiquinol oxidase subunit II	8081_S25	5.38246	9.27433e-09	0.288118	14.9027	0	2	0	11	31	67
YE8081_02532		hypothetical protein	8081_E25	3.15798	3.21841e-09	27.2162	2.3521	57	55	61	1	3	11
YE8081_02534	phoH	putative phosphate starvation-inducible protein	8081_S25	7.73495	8.97823e-95	4.33436	844.589	8	8	10	850	1496	2383
YE8081_02537	hmsR pgaC	N-glycosyltransferase	8081_S25	2.75312	1.20427e-07	6.44064	31.2747	18	29	19	120	71	125
YE8081_02538	hmsF pgaB	outer membrane N-deacetylase	8081_S25	3.42794	4.26933e-15	6.46308	52.2252	33	41	24	256	223	271
YE8081_02539	hmsH pgaA	outer membrane protein	8081_S25	3.30353	1.85996e-15	3.36562	31.7085	14	20	29	63	211	262
YE8081_02541	fhuF	ferric hydroximate transport ferric iron reductase	8081_E25	2.46708	2.63697e-06	44.6963	6.89943	46	130	77	2	15	19
YE8081_02555	glsA-2_1	glutaminase	8081_E25	2.02866	4.76754e-06	22.5002	4.81575	51	49	73	3	12	19
YE8081_02558		Hrp-dependent type III effector protein	8081_E25	2.23445	0.00140256	7.02549	1.08205	22	24	21	2	1	8
YE8081_02567		major facilitator transporter	8081_E25	2.07482	0.00247776	5.6973	1.07801	15	21	14	0	3	6
YE8081_02571	fliY	cystine transporter subunit	8081_S25	2.54013	5.98929e-16	13.961	69.4484	26	33	25	70	109	226
YE8081_02573	fliZ	flagella biosynthesis protein FliZ	8081_E25	3.53619	1.48273e-12	87.5806	6.13076	104	142	88	2	6	15
YE8081_02574	fliA	flagellar biosynthesis sigma factor	8081_E25	2.32889	0.00326895	143.942	15.5138	385	194	222	52	12	21
YE8081_02587	fliE-2	flagellar hook-basal body protein FliE	8081_E25	3.26742	8.26047e-06	100.248	9.05515	57	117	57	0	10	8
YE8081_02588	fliF-2	flagellar MS-ring protein	8081_E25	5.99813	8.29132e-22	51.1114	0.607213	160	279	210	0	3	4
YE8081_02589	fliG-2	flagellar motor switch protein G	8081_E25	4.81892	1.20599e-09	22.8612	0.48526	50	50	73	2	0	2
YE8081_02590	fliH-2	flagellar assembly protein H	8081_E25	3.72249	0.000165267	11.0208	0.582989	14	22	24	0	1	2
YE8081_02591	fliI-2	flagellum-specific ATP synthase	8081_E25	5.37158	2.61142e-08	13.3064	0.223945	44	50	43	0	1	1
YE8081_02594	fliL	flagellar basal body-associated protein FliL	8081_E25	4.51592	1.46086e-18	140.609	4.48495	163	166	173	4	3	9
YE8081_02595	fliM-2	flagellar motor switch protein FliM	8081_E25	4.10618	7.71614e-19	62.2622	3.09244	136	177	158	1	9	11
YE8081_02596	fliN-2	flagellar motor switch protein FliN	8081_E25	3.27403	5.27778e-10	84.3927	7.19802	63	104	97	1	6	15
YE8081_02597	fliO	flagellar biosynthesis protein FliO	8081_E25	4.33447	1.86669e-06	21.105	0.593934	29	28	37	0	0	3
YE8081_02598	fliP-2	flagellar biosynthesis protein FliP	8081_E25	4.20456	5.38044e-06	15.5569	0.658103	29	28	32	0	2	1
YE8081_02599	fliQ-2	flagellar biosynthesis protein FliQ	8081_E25	3.41527	0.0228253	8.63153	0	3	10	4	0	0	0
YE8081_02600	fliR-2	flagellar biosynthesis protein FliR	8081_E25	3.98225	0.00125837	6.2489	0.147915	7	19	10	0	0	1
YE8081_02603	flgJ	flagellar rod assembly protein/muramidase FlgJ	8081_E25	2.65239	0.00630104	6.42504	0.841675	8	14	25	1	3	1
YE8081_02604	flgI	flagellar basal body P-ring protein	8081_E25	3.79213	2.45874e-07	18.3464	1.03207	35	50	71	1	3	4
YE8081_02606	flgG	flagellar basal body rod protein FlgG	8081_E25	3.00916	0.000113696	25.1075	2.33704	34	41	75	2	1	12
YE8081_02607	flgF	flagellar basal body rod protein FlgF	8081_E25	3.47888	2.63224e-06	23.9262	1.86852	29	51	56	0	5	4
YE8081_02608	flgE-2	flagellar hook protein FlgE	8081_E25	3.64945	4.74944e-11	28.4611	1.87122	86	75	113	2	5	10
YE8081_02609	flgD-2	flagellar basal body rod modification protein	8081_E25	4.87705	2.07288e-06	18.3691	0.337168	22	35	38	0	0	2
YE8081_02610	flgC-2	flagellar basal body rod protein FlgC	8081_E25	3.23777	2.43382e-05	32.6911	2.61916	40	23	39	3	3	1
YE8081_02611	flgB-2	flagellar basal body rod protein FlgB	8081_E25	6.27591	1.32273e-30	1122.77	10.3053	1119	936	1502	9	8	14
YE8081_02612	flgA-2	flagellar basal body P-ring biosynthesis protein FlgA	8081_E25	3.03091	0.000433581	14.8953	1.31077	28	27	21	0	1	6
YE8081_02615	invA	invasin	8081_S25	5.68829	2.35148e-89	16.7621	730.746	110	124	82	2720	4720	5148
YE8081_02617	flhE	flagellar FlhE family protein	8081_E25	2.85693	0.0248141	7.71425	0.722658	7	13	4	0	1	1
YE8081_02618	flhA-2	flagellar biosynthesis protein FlhA	8081_E25	2.32743	2.96729e-10	17.7201	2.81635	93	101	84	11	12	19
YE8081_02619	flhB-2	flagellar biosynthetic protein FlhB	8081_E25	4.7385	2.97829e-09	17.9771	0.530702	53	52	52	0	2	2
YE8081_02634		PIG3 family NAD(P)H quinone oxidoreductase	8081_S25	3.71217	1.31167e-19	7.06286	72.8401	11	27	16	147	166	220
YE8081_02635	mgtB_1	magnesium-translocating P-type ATPase	8081_E25	5.22156	1.54005e-56	262.956	5.59363	2250	1467	1726	26	32	50
YE8081_02636	mgtC-1	MgtC/SapB transporter	8081_E25	2.94283	2.62878e-16	217.872	22.2273	389	359	410	28	28	58
YE8081_02637	caiB	caiB/BaiF family protein	8081_S25	3.30874	0.018117	1.08215	17.5606	1	1	0	0	9	23
YE8081_02638	trg	methyl-accepting chemotaxis sensory transducer	8081_S25	2.76605	2.07312e-08	2.13938	13.5634	11	11	6	19	52	98
YE8081_02641		cspA	8081_E25	3.55619	7.05968e-22	3040.47	218.82	4111	2780	3421	119	265	274
YE8081_02644	lacZ	beta-D-galactosidase	8081_S25	3.58145	8.15194e-08	6.83075	55.3218	88	53	23	694	243	358
YE8081_02649	lrp-1	AsnC family transcriptional regulator	8081_S25	2.02663	0.00172409	7.17042	30.4844	9	8	8	4	43	46
YE8081_02652	appA_2	phosphoanhydride phosphorylase	8081_S25	4.66272	2.7969e-21	3.00127	76.809	9	11	10	63	293	331
YE8081_02653	glgC_1	glucose-1-phosphate adenylyltransferase	8081_S25	5.70044	8.26777e-20	1.60981	72.7183	10	3	3	239	199	218
YE8081_02667		integrase family protein	8081_S25	3.84387	0.00276843	0.193615	3.58842	0	1	0	5	6	8
YE8081_02697		Beta-hydroxylase aspartyl/asparaginyl family	8081_S25	3.77264	8.26528e-10	2.80761	37.1144	4	4	4	20	44	87
YE8081_02699	dctP	TRAP dicarboxylate transporter subunit DctP	8081_S25	3.16223	1.89878e-06	1.74393	12.1498	6	4	3	35	20	32
YE8081_02700	dctQ	tripartite ATP-independent periplasmic transporter DctQ	8081_S25	3.9988	0.00481154	0	5.44505	0	0	0	0	6	14
YE8081_02720	fimA-5	fimbrial protein	8081_S25	3.49099	5.4263e-13	27.7432	259.907	54	30	29	264	265	472
YE8081_02721		pili assembly chaperone	8081_S25	3.77202	9.45004e-10	17.7669	171.063	33	26	41	453	199	270
YE8081_02726		putative ketopantoate reductase	8081_S25	2.30549	3.09744e-08	5.24724	22.257	12	8	16	31	34	82
YE8081_02727		putative acetyltransferase	8081_S25	2.33756	1.96894e-06	9.20699	36.6455	12	11	9	38	30	55
YE8081_02731		response regulator	8081_S25	2.03228	6.48749e-06	6.14595	20.1064	16	18	11	38	41	61
YE8081_02741		hypothetical protein	8081_E25	3.02737	0.00584514	3.19213	0.137387	3	9	8	0	0	1
YE8081_02748	hcp-3	type VI secretion system effector Hcp1 family	8081_E25	3.49554	7.4395e-07	33.0444	2.36355	27	37	58	0	3	5
YE8081_02751		fimbrial protein	8081_S25	2.79843	0.00822414	2.83926	12.9236	3	4	6	44	9	5
YE8081_02765	cobT	nicotinate-nucleotide--dimethylbenzimidazole phosphoribosyltransferase	8081_E25	2.35417	0.00496284	4.40603	0.686672	10	14	11	0	2	3
YE8081_02766	gpmB_2	phosphoglycerate mutase	8081_E25	2.91566	0.014359	3.58919	0.197653	4	7	6	1	0	0
YE8081_02787	araC_2	DNA-binding transcriptional regulator AraC	8081_S25	2.21067	0.000991529	2.28795	10.9516	6	3	7	4	22	45
YE8081_02795	pduG	putative propanediol utilization protein: diol dehydratase reactivation	8081_S25	2.53604	0.00591806	0.718042	3.20998	4	3	3	21	14	5
YE8081_02813	yphF-1 ytfQ-1	carbohydrate ABC transporter periplasmic-binding protein	8081_S25	5.48261	1.17336e-12	0.507268	24.0609	3	0	1	50	46	75
YE8081_02814	yphE-1 ytfR-1	ABC transporter related	8081_S25	3.46624	4.57819e-05	0.365104	3.96011	1	2	1	9	14	18
YE8081_02815	yphD-2 ytfT-2 yjfF-2	monosaccharide-transporting ATPase	8081_S25	2.00963	0.00776905	1.28025	5.15734	5	3	2	2	10	27
YE8081_02816	yphD-3 ytfT-3 yjfF-3	monosaccharide-transporting ATPase	8081_S25	2.32801	0.00264374	2.23773	10.798	4	10	2	8	33	29
YE8081_02819		hypothetical protein	8081_E25	5.10256	1.52362e-24	887.561	22.4282	1535	3542	2216	9	77	79
YE8081_02821	yeeF_2	amino acid permease-associated region	8081_E25	4.87718	6.95255e-98	483.555	13.8798	1593	1718	1774	19	39	82
YE8081_02822		hypothetical protein	8081_E25	5.77639	3.85407e-13	171.687	2.29422	82	106	91	0	2	1
YE8081_02824	yphE-3 ytfR-3	ABC transporter-like protein	8081_E25	2.98371	3.11929e-07	12.4767	1.32419	47	59	40	0	6	8
YE8081_02829	hisD	histidinol dehydrogenase	8081_E25	2.40857	0.000138872	19.4345	3.21711	30	63	102	2	12	15
YE8081_02833	hisA	1-(5-phosphoribosyl)-5-[(5-phosphoribosylamino)methylideneamino] imidazole-4-carboxamide isomerase	8081_E25	2.16112	0.000115225	37.2307	6.1767	42	61	106	11	7	16
YE8081_02846	udk	uridine kinase	8081_E25	2.46802	4.62084e-14	328.522	50.5533	559	538	501	41	100	72
YE8081_02850	yphF-3 ytfQ-3_2	putative sugar ABC transporter	8081_E25	3.6245	6.49361e-08	14.6491	0.890269	32	36	52	0	2	5
YE8081_02852		hypothetical protein	8081_E25	4.42509	3.09744e-08	19.5571	0.6132	45	59	82	0	1	5
YE8081_02854	yohJ	hypothetical protein	8081_E25	2.0956	0.000430608	126.039	26.238	71	74	252	7	17	57
YE8081_02856	cdd	cytidine deaminase	8081_E25	2.84226	2.78173e-14	67.56	7.7724	147	158	147	11	18	18
YE8081_02876	focA_2	formate transporter	8081_S25	2.20884	0.00303916	2.24329	9.84963	1	8	5	5	13	46
YE8081_02892		hypothetical protein	8081_S25	3.78668	1.05035e-07	5.35774	54.725	9	7	6	102	50	63
YE8081_02897		metallopeptidase M24 family protein	8081_S25	3.23622	9.06123e-12	6.37324	44.3146	28	25	15	170	122	157
YE8081_02898		cation diffusion facilitator family transporter	8081_S25	4.08636	3.30272e-08	61.22	645.217	137	162	134	3158	733	618
YE8081_02899		hypothetical protein	8081_S25	2.36542	0.0382936	0.544123	3.34195	1	0	2	2	6	8
YE8081_02903		putative exported protein	8081_S25	3.66375	6.49685e-15	5.50349	59.7597	10	4	10	64	49	140
YE8081_02904		putative RNA polymerase sigma factor	8081_S25	4.7322	9.63647e-18	4.65859	101.938	2	10	7	110	98	209
YE8081_02905		putative membrane protein	8081_S25	4.45685	2.86782e-05	0.373109	12.9217	2	0	0	4	25	29
YE8081_02906	tam	trans-aconitate 2-methyltransferase	8081_S25	3.26006	2.94506e-05	1.34158	13.6214	3	2	3	6	28	39
YE8081_02907	dps	DNA starvation/stationary phase protection protein Dps	8081_S25	4.52425	1.75551e-13	257.631	4038.02	568	331	321	10276	3372	4918
YE8081_02908		DksA/TraR C4-type zinc finger protein	8081_S25	4.38295	5.34475e-07	20.1508	284.035	28	7	7	428	57	99
YE8081_02912	mcp bdlA	Pas/Pac sensor-containing methyl-accepting chemotaxis sensory transducer	8081_S25	4.14358	2.3253e-10	0.827584	12.513	3	4	1	33	24	66
YE8081_02918	glpF_3	MIP family channel protein	8081_S25	4.79103	6.44806e-16	7.82232	158.847	18	13	11	373	147	323
YE8081_02920	ompC-3	porin	8081_E25	2.50386	0.00028413	10.0742	1.47333	18	42	23	0	5	6
YE8081_02927	yehX opuA	ABC transporter-like protein	8081_S25	3.02393	0.00115831	76.1314	371.199	282	114	161	2166	236	302
YE8081_02928	yehW-2 yehY-2 opuBD-2	binding-protein-dependent transport system inner membrane protein	8081_S25	3.09249	0.000182775	22.0624	113.508	106	43	48	745	116	137
YE8081_02929	yehZ opuC osmF	glycine betaine ABC transporter substrate-binding protein	8081_S25	3.71666	3.36078e-24	14.238	173.268	48	33	20	156	368	624
YE8081_02930		putative fatty acid desaturase	8081_S25	5.50201	3.96201e-11	1.70807	57.4513	8	3	3	297	68	93
YE8081_02938		hypothetical protein	8081_E25	3.00366	6.99158e-10	108.54	11.0835	96	155	132	5	12	20
YE8081_02941	phnD	phosphonate ABC transporter periplasmic phosphonate binding protein	8081_S25	2.99661	0.000176416	2.19598	11.5226	2	8	5	48	12	21
YE8081_02942	phnC	phosphonate ABC transporter ATPase	8081_S25	3.57308	0.00113656	0.299476	5.45053	1	0	1	2	16	11
YE8081_02943		hypothetical protein	8081_S25	4.78379	1.50238e-14	16.9288	483.978	2	16	13	72	278	507
YE8081_02947	dld	D-lactate dehydrogenase	8081_S25	4.62514	2.78971e-25	4.77928	91.3978	21	21	20	380	318	420
YE8081_02949		hypothetical protein	8081_S25	2.65455	3.5416e-06	58.9508	378.287	19	26	34	36	199	213
YE8081_02950		hypothetical protein	8081_S25	2.32593	3.66964e-06	29.6143	130.458	33	75	29	89	226	243
YE8081_02954	rhlE-2	ATP-dependent RNA helicase RhlE	8081_E25	3.50939	1.09692e-11	152.844	8.53409	511	486	579	39	20	25
YE8081_02955	ybiH_2	putative DNA-binding transcriptional regulator	8081_S25	4.91204	2.0717e-09	5.81168	120.227	20	6	6	454	79	115
YE8081_02956	ybhG yhiI	hypothetical protein	8081_S25	2.43218	1.6826e-05	4.52684	24.0274	17	11	6	15	65	82
YE8081_02957	yadG ybhF	ABC transporter-like protein	8081_S25	2.82811	9.59099e-12	5.57299	37.9681	28	25	21	45	156	270
YE8081_02958	yadH-1 ybhR-1 ybhS-1 yhhJ-1	ABC-2 type transporter	8081_S25	2.7473	7.58155e-06	2.16176	12.407	7	10	2	22	31	53
YE8081_02959	yadH-2 ybhR-2 ybhS-2 yhhJ-2	ABC-2 type transporter	8081_S25	3.63106	5.59364e-08	7.68404	62.5993	25	25	14	288	102	120
YE8081_02966	ybhK	hypothetical protein	8081_S25	2.29571	1.01529e-08	14.7436	66.1135	28	42	32	50	118	280
YE8081_02968	uvrB	excinuclease ABC subunit B	8081_S25	2.07363	0.00566711	37.7279	96.6086	298	127	162	947	191	343
YE8081_02979	modA-1	molybdate transporter periplasmic protein	8081_S25	2.81148	0.000255875	174.441	740.173	485	333	213	2933	845	412
YE8081_02983		abortive infection protein	8081_E25	2.49352	2.65487e-09	48.6414	7.38085	95	106	100	2	11	32
YE8081_02984	galE_1	UDP-galactose-4-epimerase	8081_E25	2.82799	1.34463e-05	18.5274	2.04968	31	51	60	1	3	12
YE8081_02985	galT	galactose-1-phosphate uridylyltransferase	8081_E25	2.29569	0.000204972	14.2299	2.47287	26	34	60	2	7	10
YE8081_02988	psiF	PsiF repeat-containing protein	8081_S25	7.85061	4.44901e-18	4.19235	871.047	9	2	0	1410	336	453
YE8081_02993	zitB	zinc transporter ZitB	8081_S25	3.61185	2.20464e-17	5.78843	58.1449	21	14	6	102	102	191
YE8081_02996		tRNA-Lys(ttt)	8081_E25	3.92957	6.00041e-05	90.9557	4.02216	17	20	15	0	1	1
YE8081_02999		tRNA-Lys(ttt)	8081_E25	3.57914	0.00145306	75.2924	4.02216	9	23	10	0	1	1
YE8081_03001		tRNA-Lys(ttt)	8081_E25	2.43619	0.026243	49.955	5.01433	5	13	9	2	0	1
YE8081_03002	ybgF	tol-pal system protein YbgF	8081_E25	2.42702	6.89552e-07	536.853	67.6533	1451	940	934	153	78	180
YE8081_03006	tolR	colicin uptake protein TolR	8081_E25	2.33451	5.91779e-18	390.096	63.5216	391	434	441	42	64	85
YE8081_03007	tolQ	colicin uptake protein TolQ	8081_E25	2.11764	4.72874e-07	100.818	20.8611	135	183	205	7	30	67
YE8081_03014	sucD	succinyl-CoA synthetase subunit alpha	8081_S25	2.46438	0.000974912	277.542	997.115	658	290	950	3928	989	1703
YE8081_03018	sdhB	succinate dehydrogenase iron-sulfur subunit	8081_S25	2.71581	4.52436e-23	121.596	740.145	227	219	215	454	1393	1808
YE8081_03019	sdhA	succinate dehydrogenase flavoprotein subunit	8081_S25	3.17621	2.03788e-38	59.948	457.735	290	255	260	1195	2028	2368
YE8081_03020	sdhD	succinate dehydrogenase cytochrome b556 small membrane subunit	8081_S25	2.96811	4.97849e-12	78.2207	608.317	59	83	62	96	496	911
YE8081_03021	sdhC	succinate dehydrogenase cytochrome b556 large membrane subunit	8081_S25	2.90526	1.31364e-23	59.4339	406.357	47	39	43	109	249	474
YE8081_03022	gltA	type II citrate synthase	8081_S25	3.24059	2.61894e-18	47.5453	440.575	130	175	153	318	1546	1995
YE8081_03034	kdpA	potassium-transporting ATPase subunit A	8081_S25	2.47191	0.04099	0.233097	1.76601	2	1	0	0	9	11
YE8081_03049		beta-N-acetylhexosaminidase	8081_S25	3.22715	2.81933e-19	3.83579	28.7814	24	31	22	145	182	210
YE8081_03054	nagB	glucosamine-6-phosphate deaminase	8081_S25	2.35856	7.59456e-06	42.4657	219.701	92	112	50	68	488	646
YE8081_03059		tRNA-Met(cat)	8081_E25	3.16543	8.28499e-08	4910.4	352.219	1351	512	1075	84	21	109
YE8081_03061		tRNA-Gln(ttg)	8081_E25	3.55125	7.83957e-12	1338.63	88.8134	127	406	203	7	14	27
YE8081_03062		tRNA-Gln(ttg)	8081_E25	3.6028	3.28913e-13	530.419	35.0793	72	134	90	3	7	8
YE8081_03063		tRNA-Met(cat)	8081_E25	3.23458	0.000492602	106.813	8.06059	6	28	27	1	2	1
YE8081_03070	lnt	apolipoprotein N-acyltransferase	8081_E25	3.22812	1.2461e-06	17.069	1.48235	42	86	73	0	5	12
YE8081_03071		hypothetical protein	8081_E25	3.9863	3.11001e-13	49.716	2.73927	68	89	61	0	6	4
YE8081_03072	gltI ybeJ_1	glutamate and aspartate transporter subunit	8081_S25	5.95202	1.20695e-43	48.6657	2404.55	123	110	105	5059	3123	8412
YE8081_03073	gltJ_1	polar amino acid ABC transporter inner membrane subunit	8081_S25	4.08944	2.52768e-21	10.1634	164.855	17	26	13	85	247	558
YE8081_03076	ybeL	hypothetical protein	8081_S25	5.19229	1.93251e-28	30.8383	1060.73	63	33	18	647	1598	1105
YE8081_03083	pbpA mrdA	penicillin-binding protein 2	8081_E25	2.12717	2.99703e-16	56.1104	10.8545	225	292	285	26	51	66
YE8081_03084	rodA mrdB	cell wall shape-determining protein	8081_E25	2.37591	1.98466e-10	43.9424	7.37846	104	139	125	7	24	24
YE8081_03088	lipB	lipoate-protein ligase B	8081_E25	2.31404	4.24772e-08	41.9949	6.82121	63	96	64	6	10	19
YE8081_03091	hmsT_4	diguanylate cyclase	8081_S25	2.57177	8.96008e-06	3.7279	22.0689	8	8	14	15	57	91
YE8081_03093		cspA	8081_S25	4.14993	5.92839e-18	9.32907	155.82	4	11	10	51	113	244
YE8081_03096		LuxR family transcriptional regulator	8081_S25	9.08236	8.19159e-74	6.80586	3921.62	10	11	10	2069	6456	7599
YE8081_03098		serine/threonine protein phosphatase	8081_S25	4.92491	4.15029e-15	1.90964	58.672	0	5	4	32	91	143
YE8081_03099		hypothetical protein	8081_S25	2.92805	7.36549e-11	28.2034	206.871	10	18	13	24	96	165
YE8081_03103	ubiD_2	3-octaprenyl-4-hydroxybenzoate carboxy-lyase	8081_S25	4.23745	1.26698e-12	4.22427	55.479	12	17	18	300	136	160
YE8081_03104	hutH_1	histidine ammonia-lyase	8081_S25	5.4307	5.21926e-28	2.4949	104.057	8	11	11	189	558	315
YE8081_03107	cusR copR	two component heavy metal response transcriptional regulator	8081_S25	2.24924	0.012544	1.75472	7.85405	1	4	4	7	16	13
YE8081_03108	cusS copS	heavy metal sensor signal transduction histidine kinase	8081_S25	2.11303	6.98238e-06	3.23709	12.0729	8	13	15	25	42	58
YE8081_03110		exported protein	8081_S25	3.67747	1.96462e-06	2.55999	23.6362	6	4	5	73	27	33
YE8081_03112	dkgA-2	25-didehydrogluconate reductase	8081_S25	2.06702	1.18347e-08	22.1612	85.221	39	54	49	58	149	320
YE8081_03113		ethyl tert-butyl ether degradation EthD	8081_S25	2.61339	0.0019561	11.3924	43.9653	16	5	8	77	14	18
YE8081_03116		hypothetical protein	8081_S25	2.01318	6.56899e-07	189.648	681.014	110	289	172	259	698	975
YE8081_03119		putative exported protein	8081_E25	3.04765	1.15704e-16	52.7314	5.24954	117	151	112	7	14	13
YE8081_03126		tRNA-Arg(tct)	8081_E25	2.12081	0.014183	1576.2	308.882	65	620	184	3	69	89
YE8081_03131	lpxH	UDP-23-diacylglucosamine hydrolase	8081_E25	2.63299	0.000154257	59.3943	8.29051	53	152	113	0	9	37
YE8081_03141	cueR	MerR family transcriptional regulator	8081_S25	3.3554	0.00218295	55.6291	369.856	149	16	20	1056	68	89
YE8081_03142	copA	copper exporting ATPase	8081_S25	5.25662	6.13646e-32	2.5345	77.3295	21	11	22	525	403	613
YE8081_03153	wzz	O-antigen chain length determinant	8081_E25	3.51456	8.74787e-23	125.613	9.25373	252	380	228	8	23	27
YE8081_03154	galE_2	UDP-galactose-4-epimerase	8081_E25	2.45891	1.52633e-06	182.909	21.6643	531	477	393	69	40	49
YE8081_03155	manB-2	phosphomannomutase	8081_E25	2.05874	2.93733e-07	208.621	39.5487	731	848	570	90	161	107
YE8081_03160	wbcH	putative glycosyl transferase	8081_E25	2.88504	1.30245e-07	87.9688	10.1852	122	275	155	6	30	19
YE8081_03161		glycosyl transferase family protein	8081_E25	3.03108	1.80482e-14	253.497	27.2079	477	718	445	18	77	58
YE8081_03162		putative glycosyltransferase	8081_E25	2.09028	4.9833e-06	195.566	32.3537	458	598	362	77	79	58
YE8081_03168	wbcA	putative epimerase	8081_E25	2.32984	4.08839e-06	201.304	36.303	171	383	228	8	64	51
YE8081_03174	htpG	heat shock protein 90	8081_E25	3.46955	5.51609e-17	250.205	17.506	1551	973	1069	59	73	100
YE8081_03175	recR	recombination protein RecR	8081_E25	3.30439	1.5863e-15	98.6226	8.33901	106	199	140	4	13	18
YE8081_03177	dnaX	DNA polymerase III subunits gamma and tau	8081_E25	2.39461	4.17032e-13	80.2586	12.6325	416	427	352	30	40	117
YE8081_03178	apt-2	adenine phosphoribosyltransferase	8081_E25	4.62662	6.16998e-33	493.016	16.4428	633	837	616	6	15	49
YE8081_03186		protein containing PTS-regulatory domain protein	8081_S25	4.37113	4.64719e-05	0.400031	12.429	0	1	0	7	10	15
YE8081_03200		Bacteria_small_SRP	8081_S25	2.41466	0.000730197	61120.8	204169	15583	9491	20681	92486	14918	46631
YE8081_03202	ybaY	putative lipoprotein	8081_S25	4.50823	7.85502e-32	37.8242	786.954	56	46	51	472	593	2126
YE8081_03205	glnK	nitrogen regulatory protein P-II 2	8081_S25	3.21877	0.000894606	4.83922	33.1817	10	1	2	53	17	12
YE8081_03209	cysK	pyridoxal-5_-phosphate-dependent protein subunit beta	8081_E25	3.80182	4.26794e-05	8.51928	0.377689	32	32	7	0	1	2
YE8081_03213	ybaW tesC	thioesterase superfamily protein	8081_S25	4.28081	3.43378e-29	11.8081	209.7	7	15	14	86	214	295
YE8081_03214	ybaV comEA	helix-hairpin-helix repeat-containing competence protein ComEA	8081_S25	3.82125	8.80475e-08	5.81494	62.8845	8	4	7	87	48	57
YE8081_03216		hypothetical protein	8081_E25	2.16281	8.24208e-07	224.794	41.8074	68	62	70	7	12	15
YE8081_03223	bolA	transcriptional regulator BolA	8081_S25	3.20029	7.21953e-16	62.2089	426.047	55	66	34	336	244	462
YE8081_03225	ampG	muropeptide transporter	8081_E25	2.30519	7.54064e-05	36.0199	5.33399	220	82	111	19	15	23
YE8081_03226		hypothetical protein	8081_E25	5.80299	1.7384e-37	384.479	5.17865	823	978	440	5	7	18
YE8081_03234	panE	2-dehydropantoate 2-reductase	8081_S25	3.63348	4.64536e-14	14.162	123.385	28	38	31	348	159	335
YE8081_03235	thiJ	DJ-1 family protein	8081_S25	4.06138	2.338e-19	9.11408	118.54	11	15	15	165	142	200
YE8081_03242	nusB	transcription antitermination protein NusB	8081_E25	2.68188	3.69942e-27	2481.77	304.058	2307	3054	2411	212	217	510
YE8081_03246	secF	preprotein translocase subunit SecF	8081_E25	2.62332	1.48131e-24	682.271	90.8039	1863	1424	1763	137	181	315
YE8081_03247	secD	preprotein translocase subunit SecD	8081_E25	2.66043	1.04507e-29	656.681	83.4949	3303	2589	3208	260	320	503
YE8081_03248	yajC	preprotein translocase subunit YajC	8081_E25	2.01414	2.24259e-06	1542.31	353.049	888	1486	1483	66	325	411
YE8081_03249	tgt	queuine tRNA-ribosyltransferase	8081_E25	2.23564	6.00201e-23	278.391	52.0676	742	892	750	54	153	202
YE8081_03250		putative signal peptide protein	8081_S25	4.76518	1.74772e-15	6.0271	183.882	8	2	4	29	102	273
YE8081_03254	queA	S-adenosylmethionine--tRNA ribosyltransferase-isomerase	8081_E25	3.04934	2.27711e-14	33.1884	3.40274	95	91	88	3	9	14
YE8081_03258	ggt	gamma-glutamyltransferase	8081_S25	2.57801	2.99153e-08	4.34783	19.843	24	14	21	90	61	105
YE8081_03260	malZ-2	maltodextrin glucosidase	8081_E25	2.06686	8.46671e-07	25.2143	4.84869	93	117	141	16	23	22
YE8081_03261	proY	putative proline-specific permease	8081_E25	2.60866	4.79125e-06	74.4771	7.34194	325	213	256	41	14	21
YE8081_03262	brnQ	branched-chain amino acid transport system II carrier protein	8081_E25	2.37252	4.40511e-07	59.6549	10.2215	122	269	194	7	39	45
YE8081_03268	sbcC	SMC domain-containing protein	8081_S25	2.11747	0.00115985	11.8658	33.8079	144	93	98	483	182	257
YE8081_03269	mak_1	fructokinase	8081_S25	2.53488	9.43458e-09	8.21793	37.1494	20	19	18	77	74	89
YE8081_03270	rdgC	recombination associated protein	8081_E25	2.13114	5.72631e-18	200.286	38.8903	429	466	488	43	81	127
YE8081_03274	fhuD-2 fepB-2 fecB-2	periplasmic binding protein	8081_E25	2.52841	3.56605e-05	10.974	1.39928	25	24	45	3	2	7
YE8081_03275		putative methyltransferase	8081_S25	2.01407	0.00223583	4.24502	14.2207	9	6	3	16	16	25
YE8081_03276	yhcN_2	hypothetical protein	8081_S25	3.02739	0.0283271	0.468207	8.19941	0	0	1	0	8	6
YE8081_03280		cyclic beta-12-glucan synthase	8081_S25	2.01247	6.92774e-06	1.54772	4.59061	33	28	41	109	69	111
YE8081_03283	celF_1	glycoside hydrolase family protein	8081_S25	2.57484	1.02068e-07	17.6513	99.4936	38	90	44	88	398	389
YE8081_03288	crl	DNA-binding transcriptional regulator Crl	8081_S25	2.56578	4.2468e-09	304.578	1332.25	420	254	264	1410	743	1883
YE8081_03309	fadE	acyl-CoA dehydrogenase	8081_S25	6.86475	1.96877e-67	1.72041	169.108	10	10	12	799	784	1426
YE8081_03325	ibeB_3	RND efflux system outer membrane lipoprotein	8081_E25	5.05461	6.77237e-10	15.1795	0.287322	81	44	46	0	1	2
YE8081_03326	emrA	efflux pump membrane protein	8081_E25	3.1855	1.60079e-15	34.3427	3.19452	86	122	94	4	11	10
YE8081_03327	emrB_2	EmrB/QacA family drug resistance transporter	8081_E25	2.39923	1.29574e-10	37.619	5.40606	148	126	166	20	14	27
YE8081_03331	yfiQ patZ pka	N-acetyltransferase GCN5 acetylation of Rnase P RcsB	8081_S25	3.3703	9.05615e-24	8.127	64.9942	65	54	44	372	293	601
YE8081_03340	metN-1_2	DL-methionine transporter ATP-binding subunit	8081_E25	2.07518	1.42271e-11	120.152	22.7569	357	269	321	45	55	64
YE8081_03341	metI-1_1	DL-methionine transporter permease	8081_E25	2.43099	8.17329e-08	107.279	17.3241	143	225	156	6	24	52
YE8081_03349		hypothetical protein	8081_S25	2.4012	1.51692e-13	117.337	497.707	64	65	49	179	193	354
YE8081_03350	rof	Rho-binding antiterminator	8081_S25	2.35664	1.57112e-27	211.735	893.188	130	164	121	350	522	779
YE8081_03357	rnhB	ribonuclease HII	8081_E25	3.49153	5.7183e-16	84.1563	6.20701	113	137	129	3	9	14
YE8081_03358	lpxB	lipid-A-disaccharide synthase	8081_E25	2.75944	0.000106885	256.577	20.4281	1065	534	745	109	27	47
YE8081_03359	lpxA_2	UDP-N-acetylglucosamine acyltransferase	8081_E25	2.23707	1.22614e-06	576.556	81.2242	1288	1154	1007	190	119	153
YE8081_03369	pyrH	uridylate kinase	8081_E25	3.03154	6.13427e-23	284.268	28.8227	572	468	580	30	43	83
YE8081_03370	tsf	translation elongation factor Ts	8081_E25	2.42468	9.69719e-18	3551.78	600.247	6931	8087	8005	409	1370	1759
YE8081_03371	rpsB	30S ribosomal protein S2	8081_E25	2.57572	4.65048e-24	4745.8	706.27	7500	9192	9325	478	1262	1842
YE8081_03372		t44	8081_E25	2.83089	2.04407e-05	3477.55	443.454	374	1264	1344	13	124	223
YE8081_03382		hypothetical protein	8081_S25	3.25359	0.00559273	0.714214	11.5935	0	0	1	2	4	9
YE8081_03383		CsrB	8081_S25	3.09796	7.76845e-05	18985.7	103450	29473	8175	10002	168110	42434	36446
YE8081_03387	xni	exonuclease IX	8081_E25	2.00981	0.000809067	13.7656	2.9409	23	25	31	0	5	11
YE8081_03391		GcvB	8081_E25	4.00575	2.75068e-14	2634.87	141.688	960	1718	1335	13	54	147
YE8081_03392		hypothetical protein	8081_S25	4.19935	9.12748e-09	7.8716	163.027	4	6	3	11	112	117
YE8081_03408	ppdA	prepilin peptidase dependent protein A	8081_S25	4.22418	7.37111e-11	1.94117	37.6773	3	2	3	16	46	82
YE8081_03414	yegH_2	integral membrane protein TerC	8081_E25	2.61425	2.11727e-13	94.9769	12.424	143	196	173	12	14	41
YE8081_03445	cynT can_2	carbonic anhydrase	8081_S25	5.25998	4.15651e-22	53.2742	1499.1	46	164	85	3208	1983	3069
YE8081_03448		hypothetical protein	8081_S25	3.09617	4.79851e-11	20.6003	169.979	15	21	11	30	109	238
YE8081_03449	dnaJ_2	chaperone protein DnaJ	8081_S25	3.40384	1.23022e-17	20.2893	164.15	47	60	38	346	268	539
YE8081_03450		transcriptional regulator LacI family	8081_S25	3.97501	3.4077e-07	2.60879	27.4513	8	10	3	132	33	60
YE8081_03452	malZ-1	alpha-glucosidase	8081_S25	2.47957	2.97133e-06	2.09303	11.03	11	17	9	19	70	91
YE8081_03466	lysS	lysyl-tRNA synthetase	8081_E25	2.80201	8.85283e-13	238.252	25.9324	992	632	1160	84	80	118
YE8081_03467	prfB	peptide chain release factor 2	8081_E25	2.46482	9.85967e-06	731.235	88.8051	2471	853	1624	230	148	176
YE8081_03472	creD	inner membrane CreD family protein	8081_S25	3.05428	1.1408e-06	4.4451	25.1221	22	16	10	133	45	91
YE8081_03480		hypothetical protein	8081_S25	4.11757	4.03186e-12	8.03863	112.936	11	7	9	123	77	168
YE8081_03490	ygfA	5-formyltetrahydrofolate cyclo-ligase	8081_E25	2.90666	0.000651113	9.99984	0.900031	9	16	20	0	1	3
YE8081_03492	rpiA-1	ribose-5-phosphate isomerase A	8081_S25	2.30886	4.2341e-07	482.191	1654.83	698	1035	654	3160	1704	3266
YE8081_03499	traM	plasmid transfer protein	8081_S25	2.0642	0.000143087	9.73597	38.6092	8	11	10	13	50	36
YE8081_03500		transglycosylase SLT domain protein	8081_S25	2.49741	0.00067161	149.094	497.872	211	141	172	1201	242	279
YE8081_03508	speA	arginine decarboxylase	8081_E25	2.10222	3.1441e-17	556.171	108.543	2454	2712	3184	299	575	590
YE8081_03512		transcriptional regulator ArsR family	8081_S25	2.16565	0.0306807	111.255	287.467	169	56	60	600	64	66
YE8081_03517	ypgE	putative transcriptional regulator	8081_E25	2.13467	5.83382e-06	63.8018	13.2374	70	88	86	2	20	23
YE8081_03518	ruvX	Holliday junction resolvase-like protein	8081_E25	2.31412	4.71068e-07	49.637	7.83018	46	53	60	5	5	15
YE8081_03527	hemN-1	coproporphyrinogen III oxidase	8081_E25	2.56642	2.80557e-06	39.6916	4.48096	101	120	118	17	10	9
YE8081_03534	mltC	murein transglycosylase C	8081_E25	2.50625	5.89329e-12	86.7847	13.4963	259	229	230	10	33	62
YE8081_03538		putative phage integrase	8081_S25	2.28608	0.000982311	19.3107	64.6244	47	49	46	224	157	43
YE8081_03541		hypothetical protein	8081_S25	2.1993	0.025936	85.41	232.885	138	50	38	462	51	105
YE8081_03543		transposase	8081_S25	3.4351	1.38947e-05	2.33309	26.3945	3	1	0	8	14	19
YE8081_03544		putative membrane protein	8081_S25	2.69674	0.00145306	1.40672	8.6147	0	5	1	4	9	26
YE8081_03546	ypjF	hypothetical protein	8081_S25	2.85772	0.0161444	1.73317	18.7031	3	0	1	0	18	17
YE8081_03587		hypothetical protein	8081_E25	2.15704	0.0323799	18.6441	2.83866	6	8	15	0	0	5
YE8081_03589		putative transposase YhgA family protein	8081_S25	3.413	0.000171008	157.381	1049.38	722	195	213	5763	798	811
YE8081_03600		hypothetical protein	8081_S25	3.16988	6.45511e-11	24.1237	209.864	21	39	17	56	282	260
YE8081_03601		hypothetical protein	8081_S25	2.60664	2.00624e-06	384.991	2432.77	183	299	235	181	1412	2720
YE8081_03602		hypothetical protein	8081_S25	2.57967	1.78017e-05	1182.01	7298.33	430	1039	656	588	5214	6130
YE8081_03613		putative exported protein	8081_E25	2.23674	0.000838702	94.5004	16.2118	14	92	51	2	9	15
YE8081_03622		transposase family protein	8081_S25	2.63933	0.00287049	1.06467	6.56522	2	1	3	6	12	15
YE8081_03630		prolidase	8081_S25	2.43485	2.77468e-08	13.76	58.059	37	47	69	187	175	245
YE8081_03636	lcrH sycD_1	LcrH SycD low calcium response protein H	8081_E25	2.49992	2.08658e-05	52.1392	8.11917	43	88	67	1	12	15
YE8081_03642		putative type III secretion protein	8081_E25	3.06664	0.00678826	3.60108	0.225591	10	4	16	1	0	1
YE8081_03661	rcsC_2	hybrid sensory kinase in two-component regulatory system with RcsB and YojN	8081_E25	2.13812	8.43119e-07	17.4536	3.02763	94	93	128	17	15	19
YE8081_03685	fhuC-1 fepC-1 fecE-1	ABC transporter related	8081_E25	3.10505	3.20451e-12	52.0853	4.37007	74	121	101	10	6	8
YE8081_03686	fhuB-1 fepG-1 fepD-1 fecD-1 fecC-1	transport system permease protein	8081_E25	2.5293	9.17739e-06	25.0116	3.69917	48	69	73	1	8	18
YE8081_03687	fhuB-2 fepG-2 fepD-2 fecD-2 fecC-2	transport system permease protein	8081_E25	4.44666	2.38688e-11	25.9338	0.810677	61	47	83	1	1	4
YE8081_03688	fhuD-1 fepB-1 fecB-1	periplasmic binding protein	8081_E25	4.05838	7.56214e-19	58.1112	2.93734	124	139	157	1	8	10
YE8081_03690		major facilitator transporter	8081_S25	2.20501	3.89e-05	2.77127	11.9692	9	13	7	11	41	66
YE8081_03691	galR-1_5	DNA-binding transcriptional regulator GalR	8081_S25	5.40429	8.97791e-15	0.815202	31.8041	1	4	1	59	60	118
YE8081_03694		isochorismatase family protein	8081_S25	2.01351	8.13815e-06	36.9095	135.817	53	61	32	61	124	350
YE8081_03700		putative outer membrane lipoprotein	8081_S25	5.98535	1.10569e-25	2.01134	127.286	3	5	2	78	246	251
YE8081_03714	slyB-2_2	17 kDa surface antigen	8081_S25	2.65056	0.00641029	2.30305	16.0642	4	4	0	3	12	42
YE8081_03719		NAD-dependent epimerase/dehydratase	8081_E25	3.12583	5.4441e-07	27.1021	2.67819	53	100	44	0	9	8
YE8081_03720		major facilitator transporter	8081_E25	2.85813	4.42878e-06	18.9461	1.72092	76	86	23	7	3	7
YE8081_03722	hmuU_2	transport system permease protein	8081_E25	4.00464	4.88763e-06	8.74361	0.35456	20	23	28	0	2	0
YE8081_03723	ysuC fhuB-4 fepG-4 fepD-4 fecD-4 fecC-4	transport system permease	8081_E25	2.75322	0.00173126	5.90724	0.55468	11	20	15	0	0	5
YE8081_03724	ysuD fhuC-2 fepC-2 fecE-2	ABC transporter-like protein	8081_E25	3.69265	0.000969363	4.83626	0.141413	9	10	11	0	0	1
YE8081_03749	exbB	TonB-system energizer ExbB	8081_E25	3.81256	3.5579e-14	44.8672	2.62524	83	116	144	1	6	12
YE8081_03755	dkgA-1	25-diketo-D-gluconate reductase A	8081_S25	6.15788	1.33169e-34	10.6358	595.927	21	17	30	1401	752	1545
YE8081_03762		LysR family transcriptional regulator	8081_E25	3.30299	8.42218e-14	41.6317	3.22953	69	111	107	5	5	12
YE8081_03763	parE	DNA topoisomerase IV subunit B	8081_E25	2.63901	4.44502e-11	79.9497	9.50885	402	343	410	43	41	42
YE8081_03770	ygiC	glutathionylspermidine synthase	8081_S25	2.55121	0.00186279	717.749	2475.4	3104	1487	1833	16022	2944	2680
YE8081_03772	ribB	34-dihydroxy-2-butanone 4-phosphate synthase	8081_S25	2.33872	2.12905e-08	148.833	736.686	183	290	257	257	1344	1679
YE8081_03793	murQ_2	N-acetylmuramic acid 6-phosphate etherase	8081_S25	2.32462	0.000325238	3.15498	12.7603	12	6	4	28	28	24
YE8081_03795	glsA-2_2	glutaminase	8081_S25	4.74957	2.64292e-16	1.66334	41.6882	3	3	6	56	101	113
YE8081_03796		Amino acid permease-associated region	8081_S25	5.09195	1.42172e-18	2.59082	94.128	10	14	6	69	444	463
YE8081_03797	gadA	glutamate decarboxylase	8081_S25	6.88891	1.7946e-25	3.42181	468.036	3	20	12	321	2446	1305
YE8081_03799		major facilitator transporter	8081_S25	2.43046	0.0142722	59.1763	175.424	286	154	122	1476	91	133
YE8081_03800	hdeD	acid-resistance membrane protein	8081_S25	5.75467	5.53917e-11	110.451	3999	237	146	100	14604	1141	2138
YE8081_03802	fadH	NADH:flavin oxidoreductase	8081_S25	4.07855	9.39968e-20	3.86843	50.5176	19	24	16	234	168	359
YE8081_03807	terC	integral membrane protein TerC	8081_E25	2.00435	5.83252e-05	46.1581	8.97896	85	120	139	13	7	51
YE8081_03808	sstT	serine/threonine transporter SstT	8081_S25	5.22421	1.7128e-82	22.7851	679.313	69	79	68	1607	1717	2822
YE8081_03811	uxaB	altronate oxidoreductase	8081_S25	3.95701	3.09744e-08	7.95319	86.7053	45	21	23	521	188	216
YE8081_03812	uxaC	glucuronate isomerase	8081_S25	3.95202	1.23996e-22	3.85124	48.7773	16	15	10	130	132	237
YE8081_03813	exuT-1	d-galactonate transporter	8081_S25	2.35275	1.02178e-06	3.33852	15.4408	10	11	12	20	35	95
YE8081_03818	yqjC	hypothetical protein	8081_S25	2.97338	1.42008e-10	62.6567	430.041	107	38	43	265	353	572
YE8081_03819	yqjD_2	hypothetical protein	8081_S25	2.91324	2.37576e-17	187.801	1324.51	217	103	123	392	976	1476
YE8081_03820	yqjE	hypothetical protein	8081_S25	2.9429	6.31556e-07	56.0977	315.403	86	35	51	393	200	326
YE8081_03821	yqjK	hypothetical protein	8081_S25	3.80531	7.42355e-21	19.2742	245.133	13	18	10	68	192	215
YE8081_03822	yphA yqjF	DoxX family protein	8081_S25	2.11434	3.21213e-05	17.3487	70.7792	13	24	14	16	59	128
YE8081_03823	yqjG	putative glutathione S-transferase	8081_S25	2.85185	6.35106e-10	5.68579	37.8369	15	8	21	45	70	163
YE8081_03826	frmA adhC_2	S-(hydroxymethyl)glutathione dehydrogenase/class III alcohol dehydrogenase	8081_S25	3.41397	1.98862e-25	7.00916	65.682	16	19	21	85	169	230
YE8081_03827		aldo/keto reductase	8081_S25	2.08578	5.35249e-08	9.07412	32.5837	28	20	21	50	66	118
YE8081_03838	arcB	aerobic respiration control sensor protein ArcB	8081_S25	2.19003	9.6533e-10	19.3077	67.592	126	115	101	348	380	365
YE8081_03840	gltB	glutamate synthase subunit alpha	8081_E25	2.51348	1.60819e-10	20.6588	3.05898	186	183	336	17	32	47
YE8081_03845	rpsI	30S ribosomal protein S9	8081_E25	2.24614	3.52157e-07	6679.2	1322.82	4874	7243	7654	239	1227	2219
YE8081_03846	rplM	50S ribosomal protein L13	8081_E25	2.33235	4.841e-11	6664.32	1208.57	5510	8679	7231	328	1233	2101
YE8081_03848	yhcB	cytochrome d ubiquinol oxidase subunit III	8081_S25	2.6182	0.000426925	9113.02	36946	7899	11529	8189	58760	36047	6625
YE8081_03864	rpoN	RNA polymerase factor sigma-54	8081_S25	4.23411	5.04638e-09	519.097	6140.44	2093	1576	2021	45976	10879	8527
YE8081_03865	yhbH	putative sigma(54) modulation protein	8081_S25	3.06157	2.39436e-06	89.4283	498.277	84	55	58	571	224	255
YE8081_03875		hypothetical protein	8081_S25	3.95033	3.0399e-05	0.504462	9.12276	1	2	0	4	21	26
YE8081_03876		Hypothetical exported protein	8081_S25	2.29168	3.14841e-05	9.53845	37.3494	19	12	23	62	47	93
YE8081_03877	treC	trehalose-6-phosphate hydrolase	8081_E25	3.04557	1.12257e-17	440.462	44.2219	1722	2686	1013	78	171	270
YE8081_03878	treB_6	PTS system trehalose(maltose)-specific transporter subunit IIBC	8081_E25	2.20044	7.29031e-05	465.648	68.8104	2533	1838	615	249	160	310
YE8081_03880	mgtB_2	magnesium-translocating P-type ATPase	8081_E25	4.43868	3.7542e-29	33.028	1.20191	221	193	272	5	6	13
YE8081_03885		hypothetical protein	8081_S25	2.04265	0.000211452	3.0563	11.8688	3	9	15	11	36	49
YE8081_03892	cybC-1	cytochrome b562	8081_S25	3.98639	7.60056e-33	27.6865	348.749	26	35	19	251	274	445
YE8081_03895	yhcO	putative ribonuclease inhibitor	8081_S25	2.38689	0.000280605	46.2513	167.493	49	17	30	165	53	121
YE8081_03896		guanine-specific ribonuclease N1 and T1	8081_S25	2.2839	1.49943e-07	36.2938	168.69	29	51	49	54	230	255
YE8081_03897	gabD-1	succinate-semialdehyde dehydrogenase	8081_S25	4.13347	1.23098e-09	30.8699	388.607	200	69	89	2270	916	1059
YE8081_03908	mreC	rod shape-determining protein MreC	8081_E25	2.34024	1.71715e-07	34.4347	5.54298	82	69	109	5	6	32
YE8081_03909	mreB	rod shape-determining protein MreB	8081_E25	2.58243	6.02207e-28	381.518	51.9311	985	899	1150	87	105	202
YE8081_03915	aroQ	3-dehydroquinate dehydratase	8081_E25	2.74845	7.32568e-17	707.498	87.5688	985	667	801	58	103	111
YE8081_03916	accB	acetyl-CoA carboxylase biotin carboxyl carrier protein subunit	8081_E25	3.27699	1.13132e-13	962.306	70.4814	1351	961	1108	81	68	84
YE8081_03917	accC	acetyl-CoA carboxylase biotin carboxylase subunit	8081_E25	4.09906	1.17633e-58	969.79	49.5902	3202	2915	3861	67	159	245
YE8081_03918	yhdT	hypothetical protein	8081_E25	3.07483	0.000579068	25.3045	2.21119	17	13	17	0	1	3
YE8081_03921	dusB	tRNA-dihydrouridine synthase B	8081_E25	3.43754	2.32516e-14	3783.78	235.562	10965	6438	7958	568	305	662
YE8081_03922	fis	DNA-binding protein Fis	8081_E25	3.14133	1.81322e-09	11267.3	803.769	10614	6386	8704	784	443	488
YE8081_03924	pcp-1	17 kDa surface antigen	8081_S25	2.69257	1.06335e-06	18.2841	117.318	11	29	24	29	167	172
YE8081_03940	gltI ybeJ_2	glutamate and aspartate transporter subunit	8081_S25	3.26424	1.58699e-06	0.872343	7.86951	4	1	2	14	15	30
YE8081_03944	yohK_2	hypothetical protein	8081_E25	2.03039	0.0108311	6.56847	1.14137	11	7	17	2	1	3
YE8081_03946	oxyR_3	DNA-binding transcriptional regulator OxyR	8081_S25	2.35969	2.31691e-05	3.02754	13.2622	8	9	4	18	23	49
YE8081_03949	yliJ gst_2	glutathione S-transferase domain-containing protein	8081_S25	4.277	2.80781e-11	3.14006	66.0345	3	5	8	20	90	214
YE8081_03954		hypothetical protein	8081_S25	5.51913	2.8893e-13	13.5682	433.852	20	9	8	755	129	299
YE8081_03963		hypothetical protein	8081_S25	5.84108	1.12972e-12	5.23234	237.471	3	5	0	189	46	151
YE8081_03970	malM	maltose regulon periplasmic protein	8081_E25	2.42281	5.4441e-07	249.793	40.8235	529	592	614	27	46	219
YE8081_03971	lamB-1_3	maltoporin	8081_E25	6.66596	5.08812e-67	523.896	4.47696	1583	1781	1732	3	18	17
YE8081_03972	malK	maltose/maltodextrin transporter ATP-binding protein	8081_E25	6.71475	1.21281e-36	236.53	1.78467	748	773	465	0	5	9
YE8081_03973	malE	maltose ABC transporter periplasmic protein	8081_E25	2.7436	1.23453e-10	552.039	58.8791	2452	1572	1077	171	143	197
YE8081_03974	malF	maltose transporter membrane protein	8081_E25	3.697	7.98046e-30	104.473	6.52575	433	434	380	13	17	47
YE8081_03975	malG	maltose transporter permease	8081_E25	2.67818	4.32789e-08	95.8923	13.7502	220	233	192	3	29	55
YE8081_03976	psiE	phosphate-starvation-inducible protein PsiE	8081_E25	3.28978	1.86904e-07	144.996	9.51493	173	161	113	13	7	8
YE8081_03981	iclR	transcriptional regulator IclR family	8081_S25	5.70949	2.56759e-18	30.1955	1158.97	73	80	37	3602	2161	972
YE8081_03985	aceA	isocitrate lyase	8081_S25	5.27971	1.33127e-51	4.8402	174.643	15	9	25	269	497	867
YE8081_03986	aceB	malate synthase	8081_S25	6.2371	1.11226e-39	1.58802	121.089	6	8	5	143	465	755
YE8081_03992		hexapaptide repeat-containing transferase	8081_S25	2.56046	2.58897e-13	17.9496	84.3635	21	30	22	84	81	172
YE8081_03996	smg	Smg protein	8081_S25	3.21231	4.26901e-05	260.949	1509.94	507	196	255	3772	774	836
YE8081_03997	smf dprA	DNA protecting protein DprA	8081_S25	2.93908	6.96197e-16	8.78276	52.6859	21	29	24	121	109	201
YE8081_04002	mscL	large-conductance mechanosensitive channel	8081_S25	2.34707	1.74338e-11	87.6658	405.896	74	123	71	138	440	570
YE8081_04003	arfA	alternative ribosome-rescue factor	8081_S25	2.00369	0.000115082	16.4091	58.3377	10	7	9	17	28	40
YE8081_04005		hypothetical protein	8081_S25	2.14829	2.12811e-05	85.6188	289.489	111	73	59	262	264	214
YE8081_04006	rplQ	50S ribosomal protein L17	8081_E25	3.62707	1.47746e-16	9048.39	649.923	4179	10106	12199	166	554	1101
YE8081_04007	rpoA	DNA-directed RNA polymerase subunit alpha	8081_E25	3.53846	3.55338e-34	11116.6	802.57	27695	20026	37098	1103	1615	3042
YE8081_04008	rpsD	30S ribosomal protein S4	8081_E25	2.97184	4.36011e-17	15240.9	1499.57	26231	19183	27053	1773	2068	2735
YE8081_04009	rpsK	30S ribosomal protein S11	8081_E25	2.21705	1.69987e-06	30716.6	5173.42	32405	18697	41437	3778	5278	4687
YE8081_04012	rpmJ-1	50S ribosomal protein L36	8081_E25	3.2293	3.34627e-16	6591.25	614.428	1269	2079	2465	62	181	257
YE8081_04013	secY	preprotein translocase subunit SecY	8081_E25	2.20905	0.000890314	11299	1433.25	43092	22164	51242	7579	3116	3188
YE8081_04014	rplO	50S ribosomal protein L15	8081_E25	3.09559	6.36129e-17	3336.51	347.542	2729	2602	5810	143	347	582
YE8081_04015	rpmD	50S ribosomal protein L30	8081_E25	2.95185	2.95557e-06	7917.85	953.1	1678	3967	5068	44	522	578
YE8081_04016	rpsE	30S ribosomal protein S5	8081_E25	2.94037	2.71514e-13	3261.89	385.616	3193	3440	5915	154	572	574
YE8081_04017	rplR	50S ribosomal protein L18	8081_E25	2.74034	1.2678e-06	3572.01	507.166	1786	2847	4977	58	445	758
YE8081_04018	rplF	50S ribosomal protein L6	8081_E25	2.72412	3.53845e-08	2713.7	384.638	2442	3047	5563	108	594	683
YE8081_04019	rpsH	30S ribosomal protein S8	8081_E25	2.65502	5.3865e-10	5196.47	758.948	3392	3941	8294	219	852	942
YE8081_04020	rpsN	30S ribosomal protein S14	8081_E25	2.05228	8.27288e-05	18800.2	3133.33	13403	9710	21181	2622	1902	2328
YE8081_04024	rpsQ	30S ribosomal protein S17	8081_E25	2.87449	2.05478e-07	11888.4	1526.46	4002	7542	11384	144	1258	1143
YE8081_04025	rpmC	50S ribosomal protein L29	8081_E25	2.98094	4.96797e-18	4659.78	534.305	2151	1676	3038	85	222	430
YE8081_04026	rplP	50S ribosomal protein L16	8081_E25	2.6288	0.000120141	16815.4	1702.99	25901	7287	20843	2338	1451	1139
YE8081_04027	rpsC	30S ribosomal protein S3	8081_E25	3.28935	4.39087e-15	4691.4	421.298	5869	6620	12568	283	807	914
YE8081_04028	rplV	50S ribosomal protein L22	8081_E25	2.76605	5.20801e-05	30762.4	2791.26	32713	10195	37171	3187	1698	1799
YE8081_04029	rpsS	30S ribosomal protein S19	8081_E25	3.34992	2.96955e-10	3690.26	263.495	3044	1612	3301	159	147	222
YE8081_04030	rplB	50S ribosomal protein L2	8081_E25	3.2254	5.72398e-16	4102.44	370.235	6668	6513	12738	380	716	1053
YE8081_04032	rplD	50S ribosomal protein L4	8081_E25	2.87512	1.96894e-06	6284.3	820.935	6166	7398	15567	160	1834	1116
YE8081_04033	rplC	50S ribosomal protein L3	8081_E25	2.63146	1.90024e-07	10628.7	1155.11	13268	12407	25677	2066	1399	1758
YE8081_04034	rpsJ	30S ribosomal protein S10	8081_E25	3.03704	2.95577e-09	10402.7	1182.79	4506	7416	12727	181	1229	976
YE8081_04036	bfr	bacterioferritin	8081_S25	4.90397	2.46933e-34	34.689	1028.88	30	51	42	294	1236	1867
YE8081_04039	fusA_2	translation elongation factor G	8081_E25	2.94315	1.1735e-12	7428.57	731.608	45163	28949	46643	3111	3362	4488
YE8081_04040	rpsG	30S ribosomal protein S7	8081_E25	3.08474	2.68599e-17	7935.87	850.758	7264	9626	11371	284	1098	1353
YE8081_04041	rpsL	30S ribosomal protein S12	8081_E25	3.14325	1.79365e-18	1988.09	194.825	1616	1730	2322	72	133	335
YE8081_04043	tusC	sulfur relay protein TusC	8081_S25	2.30242	7.81837e-08	48.3257	232.831	39	51	43	46	241	291
YE8081_04047	slyX	SlyX family protein	8081_S25	2.35177	3.53145e-05	184.593	728.799	145	80	81	391	397	286
YE8081_04066		YccS/YhfK family integral membrane protein	8081_S25	2.18022	1.04634e-10	6.41606	23.4754	41	36	26	92	115	142
YE8081_04074	codA	cytosine deaminase	8081_S25	2.23024	0.000283103	3.69004	16.8909	6	13	17	14	53	87
YE8081_04079	trpS	tryptophanyl-tRNA synthetase	8081_E25	2.81062	5.22396e-13	94.14	12.2134	209	261	270	6	38	41
YE8081_04084	aroB	3-dehydroquinate synthase	8081_E25	2.03606	5.3004e-15	266.156	54.4765	570	858	747	70	112	253
YE8081_04094	yrfG-1 yigB-1 yihX-1	HAD-superfamily hydrolase subfamily IA variant 3	8081_E25	2.19356	3.68272e-07	253.773	49.6813	279	537	470	20	77	143
YE8081_04096	hslO	Hsp33-like chaperonin	8081_E25	2.86809	5.18487e-10	72.921	8.79334	144	170	191	3	16	40
YE8081_04097	pckA	phosphoenolpyruvate carboxykinase	8081_S25	2.75008	3.1258e-17	25.296	159.104	89	119	100	190	590	1053
YE8081_04102	glgP-2	glycogen/starch/alpha-glucan phosphorylase	8081_E25	2.96925	1.0458e-14	167.748	19.3402	733	802	1551	37	117	170
YE8081_04103	malQ	4-alpha-glucanotransferase	8081_E25	2.23494	1.63478e-11	104.222	18.6613	428	499	735	50	78	156
YE8081_04105		gluconate periplasmic binding protein	8081_S25	3.3465	1.05404e-07	2.55799	23.6742	3	6	4	22	47	39
YE8081_04107		hypothetical protein	8081_S25	6.29138	1.7256e-15	122.525	6920.99	153	37	63	9887	1707	2297
YE8081_04119	glgP-1	glycogen/starch/alpha-glucan phosphorylase	8081_S25	5.3249	3.65716e-47	13.4892	424.065	68	90	91	2300	2599	2218
YE8081_04120	glgA	glycogen synthase	8081_S25	4.08445	1.82464e-14	2.67251	46.1538	5	9	15	42	175	238
YE8081_04121	glgC_2	glucose-1-phosphate adenylyltransferase	8081_S25	5.98164	2.61821e-25	0.827928	48.6509	1	3	4	97	128	226
YE8081_04122	glgX	glycogen debranching protein	8081_S25	5.29483	2.85215e-23	1.05871	35.1237	5	5	6	144	123	246
YE8081_04123	glgB	glycogen branching protein	8081_S25	5.09759	3.55338e-34	2.20193	72.1547	11	15	10	129	368	618
YE8081_04130	gntK idnK	carbohydrate kinase	8081_E25	2.86858	8.62943e-08	46.1432	5.2729	65	63	51	3	8	7
YE8081_04131	gntT	gluconate transporter	8081_E25	2.04514	0.00107451	11.8618	2.47949	24	47	46	1	8	14
YE8081_04133	ydiJ yhaK yhhW	pirin domain protein	8081_S25	3.51531	7.98268e-19	26.7259	276.007	39	66	33	192	565	525
YE8081_04160	pitA	phosphate transporter	8081_E25	4.33293	6.42529e-55	539.901	23.9854	2037	2108	1970	26	100	118
YE8081_04161	uspB	universal stress protein UspB	8081_S25	6.08595	3.19256e-22	6.94251	507.815	2	10	5	90	366	776
YE8081_04162	uspA_2	UspA domain-containing protein	8081_S25	3.19969	3.4484e-19	165.956	1172.38	231	207	122	1133	1079	1532
YE8081_04169	yapE	outer membrane autotransporter barrel domain protein	8081_S25	7.53562	1.20433e-35	25.5929	3438.15	204	186	243	47048	14416	21903
YE8081_04170	yhjD	ribonuclease	8081_S25	3.47733	3.0998e-22	6.51686	62.9054	20	16	13	84	111	265
YE8081_04172	yhjG	AsmA family protein	8081_S25	4.04177	8.87037e-39	4.83468	69.8497	35	25	18	188	302	581
YE8081_04174	praC	4-oxalocrotonate tautomerase	8081_S25	2.94441	1.21852e-08	33.2484	249.971	15	21	14	29	104	232
YE8081_04175	kdgK	ribokinase-like domain-containing protein	8081_S25	2.72453	0.000501232	46.7609	184.16	171	84	85	941	155	232
YE8081_04186		hypothetical protein	8081_S25	2.06449	4.67546e-10	19.5009	70.2412	32	43	33	63	115	191
YE8081_04187		Hypothetical protein	8081_S25	2.5542	0.000113479	25.9206	151.762	3	23	10	12	87	96
YE8081_04189		hypothetical protein	8081_S25	2.29943	6.60729e-07	5.63151	24.9265	13	29	21	33	68	177
YE8081_04196	dppA	4-phytase	8081_S25	2.80617	1.17105e-26	15.0233	91.6877	63	55	66	187	355	489
YE8081_04199		filamentous haemagglutinin family outer membrane protein	8081_E25	2.70461	0.01547	2.89471	0.341181	15	5	5	0	2	0
YE8081_04202	uhpB_2	sensory histidine kinase UhpB	8081_E25	3.61255	1.93818e-05	192.528	10.3153	164	141	2007	35	32	46
YE8081_04205		putative osmotic/stress related protein	8081_S25	5.48421	2.85545e-21	3.36095	135.925	7	3	1	103	109	210
YE8081_04222		Hypothetical protein	8081_S25	2.91464	2.88194e-16	139.053	845.044	204	123	107	672	868	828
YE8081_04235	xylG	xylose transporter ATP-binding subunit	8081_S25	2.87674	4.23469e-05	1.87501	10.0389	9	6	7	53	26	33
YE8081_04236	xylF	D-xylose transporter subunit XylF	8081_S25	5.27253	1.73332e-08	0.251668	14.2906	1	0	1	14	45	34
YE8081_04237	xylA	xylose isomerase	8081_S25	2.55724	0.00142798	2.42488	9.70484	16	4	5	57	11	31
YE8081_04239	fimC-1	pili assembly chaperone	8081_S25	3.12893	0.000982482	12.7189	64.5856	41	20	14	331	23	33
YE8081_04243	mdfA	major facilitator superfamily MFS_1	8081_E25	3.90712	3.36415e-11	29.075	1.70571	63	94	113	0	8	5
YE8081_04258		Hypothetical protein	8081_S25	4.22458	3.0038e-06	1.58412	23.463	2	2	1	46	10	19
YE8081_04259		Hypothetical protein	8081_S25	2.23049	3.95393e-05	14.0837	63.4224	5	10	9	9	44	43
YE8081_04265	mtlA	PTS system mannitol-specific transporter subunit Iic transporter subunit	8081_S25	3.56498	1.77579e-18	20.0138	206.211	50	150	83	464	1027	1239
YE8081_04280	yidE	YidE/YbjL duplication	8081_S25	2.26622	2.17238e-06	2.32874	9.47098	13	12	4	24	34	54
YE8081_04283	ibpA	heat shock protein IbpA	8081_E25	2.09629	0.000480309	822.731	114.659	1103	715	789	181	49	134
YE8081_04290	recF	recombination protein F	8081_E25	2.12361	1.10718e-07	73.5069	14.1966	168	182	273	18	25	76
YE8081_04293		Hypothetical protein	8081_E25	3.12808	5.65027e-14	8541	894.987	6082	6343	8424	173	525	1433
YE8081_04294	rpmH	50S ribosomal protein L34	8081_E25	2.33696	1.45359e-06	14347.4	2549.13	3628	5649	5948	223	470	2092
YE8081_04295	rnpA	ribonuclease P	8081_E25	6.90387	5.88373e-26	434.254	2.35154	243	373	456	0	1	5
YE8081_04296	yidD	hypothetical protein	8081_E25	3.57469	5.89433e-17	221.524	14.7586	113	155	163	5	7	16
YE8081_04297	yidC	putative inner membrane protein translocase component YidC	8081_E25	4.49487	3.3491e-28	248.558	9.39628	721	1175	1180	11	34	66
YE8081_04298	trmE mnmE	tRNA modification GTPase TrmE	8081_E25	2.2629	7.46842e-17	94.2262	16.0922	370	281	331	37	48	71
YE8081_04308	adeP purP yieG	adenine permease AdeP	8081_E25	2.45435	2.82693e-11	35.5835	5.72267	92	139	124	3	21	28
YE8081_04313	yopH_1	YopH protein-tyrosine phosphatase Yop effector	8081_E25	3.38395	5.04804e-07	11.4898	0.812861	32	39	32	1	2	4
YE8081_04323	atpC	F0F1 ATP synthase subunit epsilon	8081_E25	2.26137	7.86651e-17	1196.81	204.6	1218	1100	1544	139	216	243
YE8081_04324	atpD	F0F1 ATP synthase subunit beta	8081_E25	2.67001	4.47799e-16	1229.95	172.411	3643	3244	6149	237	619	788
YE8081_04325	atpG	F0F1 ATP synthase subunit gamma	8081_E25	2.26146	2.63025e-06	1426.58	212.464	3318	2220	3939	457	404	429
YE8081_04326	atpA	F0F1 ATP synthase subunit alpha	8081_E25	2.56935	4.56176e-17	1108.16	146.642	4111	3886	5013	408	489	710
YE8081_04327	atpH	F0F1 ATP synthase subunit delta	8081_E25	2.01911	2.64897e-05	2327.5	382.276	3225	2960	3262	600	376	498
YE8081_04329	atpE	F0F1 ATP synthase subunit C	8081_E25	2.36836	3.38091e-06	4872.48	866.223	1918	3883	2905	98	654	617
YE8081_04330	atpB	F0F1 ATP synthase subunit A	8081_E25	2.24406	2.81128e-22	787.961	141.621	1594	1807	1500	134	230	487
YE8081_04331	atpI	F0F1 ATP synthase subunit I	8081_E25	2.28226	3.27259e-09	358.877	65.4167	284	417	332	15	48	122
YE8081_04334		putative transposase	8081_S25	3.79443	6.91936e-17	29.6564	297.906	50	45	54	585	353	487
YE8081_04339	yopT	yop targeted effector YopT	8081_S25	2.17886	0.00203581	243.679	693.109	752	449	613	3014	1073	784
YE8081_04350	lcrR	hypothetical protein LcrR	8081_E25	2.51422	7.16984e-08	104.596	14.2118	74	149	121	10	13	22
YE8081_04376	yscK	YscK type III secretion protein	8081_E25	3.118	7.25548e-15	70.7169	6.22813	89	114	134	4	4	23
YE8081_04377	yscL	type III secretion system protein	8081_E25	2.83551	6.16803e-13	42.5152	4.94362	64	74	67	2	8	12
YE8081_04387		hypothetical protein	8081_S25	2.08055	7.24008e-06	253.535	1018.94	109	210	139	161	710	800
YE8081_04392		hypothetical protein	8081_S25	4.25489	2.7797e-05	1.16047	33.2209	1	0	1	6	7	44
YE8081_04393		transposase	8081_S25	4.96975	7.5968e-11	5.06351	149.988	0	3	1	32	30	60
YE8081_04394	pagO	hypothetical protein	8081_E25	2.69047	1.117e-09	27.5569	3.0831	46	79	55	5	3	13
YE8081_04395	yadA	Yersinia adhesin A YadA	8081_E25	2.86275	2.76673e-16	285.357	31.4206	1083	949	710	63	102	109
YE8081_04404		transposase family protein	8081_S25	7.1898	9.03344e-16	1.47454	234.719	2	1	0	245	57	183
YE8081_04407	yopP yopJ	YopP YopJ targeted effector protein	8081_E25	2.20594	2.36818e-07	139.557	24.5809	390	288	243	33	60	50
YE8081_04408		hypothetical protein	8081_S25	2.55726	0.000134975	39.5891	230.642	4	17	16	19	71	114
YE8081_04410	tnpA	TnpA transposase protein	8081_S25	2.68941	1.54485e-07	33.0741	147.31	53	43	50	285	126	222

## Sheet: 8081_E25 vs. 8081_E37 raw
Dataset S2-3: Global gene expression changes in response to temperature in exponential growth phase (DESeq analysis 8081_E25 vs. 8081_E37; all ORFs listed).
			DEseq	DEseq	mean RPKM value		Raw Counts
Locus	Gene Symbol	Gene discription	log2 Fold Change	adjusted p-value	8081_E25	8081_E37	8081_E25_I	8081_E25_II	8081_E25_III	8081_E37_I	8081_E37_II	8081_E37_III
YE8081_00001	mioC	flavodoxin	-0.692561	0.644314	737.977	589.246	1558	398	586	577	257	411
YE8081_00002	asnC-2	DNA-binding transcriptional regulator AsnC	-0.607366	0.599401	17.2298	14.5647	20	29	10	20	11	5
YE8081_00003	asnA	asparagine synthetase AsnA	0.259157	0.889116	9.52119	15.3445	43	17	13	33	17	23
YE8081_00004		putative membrane protein	-0.222848	0.84893	39.0168	45.0955	82	66	51	80	51	26
YE8081_00005	yieM	hypothetical protein	0.417799	0.819747	3.98224	7.4363	16	10	19	28	18	10
YE8081_00006	ravA	regulatory ATPase RavA	0.274478	0.772186	5.46604	9.07481	25	18	20	34	24	12
YE8081_00007	kup trkD	potassium transport protein Kup	-0.714445	0.0622627	38.6217	31.6479	164	200	181	188	95	40
YE8081_00008	rbsD	D-ribose pyranase	-2.17179	0.000443265	543.308	158.559	234	653	825	220	112	37
YE8081_00009	mglA_1	galactose/methyl galaxtoside transporter ATP-binding protein	0.233051	0.922667	28.2978	45.8462	109	103	111	187	117	56
YE8081_00010	rbsC-3	monosaccharide-transporting ATPase	0.288811	0.874909	5.58548	9.43356	6	12	23	34	17	2
YE8081_00011	rbsB-5 ibpA	monosaccharide-transporting ATPase	1.09521	0.00196155	47.8723	141.558	99	94	131	325	235	93
YE8081_00012	rbsK-2_1	ribokinase	0.118688	0.951255	20.7341	29.2245	59	34	55	47	24	51
YE8081_00013	purR_1	DNA-binding transcriptional repressor PurR	-0.174949	0.90719	10.505	12.3394	14	32	32	34	19	11
YE8081_00014		major facilitator transporter	-0.336398	0.813347	10.7829	11.2114	28	54	32	59	23	9
YE8081_00015		GntR family transcriptional regulator	0.366761	0.528383	38.199	66.1734	79	73	47	144	67	36
YE8081_00017	mobB	molybdopterin-guanine dinucleotide biosynthesis protein B	-0.0631155	0.960852	25.3362	31.625	27	49	23	50	25	14
YE8081_00018	mobA	molybdopterin-guanine dinucleotide biosynthesis protein MobA	-0.213645	0.886433	29.9365	33.4802	24	63	44	54	27	21
YE8081_00019	yihD	hypothetical protein	0.0655231	0.9592	449.292	612.825	279	460	157	441	272	145
YE8081_00020	rdoA	regulator of disulfide oxidoreductase A	-0.0675714	0.930983	97.4339	122.688	230	287	205	308	178	129
YE8081_00021	dsbA	protein disulfide isomerase I	-0.17074	0.931772	363.672	432.402	359	809	513	835	469	164
YE8081_00022	polA	DNA polymerase I	-0.457135	0.270495	65.9051	63.7561	476	460	463	365	305	198
YE8081_00023		Spot_42	-2.76178	0.00652636	12509.3	2124.24	511	6217	4033	712	495	136
YE8081_00024	engB	ribosome biogenesis GTP-binding protein YsxC	-0.334757	0.658355	107.926	117.457	177	164	196	279	102	52
YE8081_00025	yihI	hypothetical protein	0.00790638	0.99815	664.047	883.262	2005	409	538	1142	458	807
YE8081_00026	hemN-3	coproporphyrinogen III oxidase	-0.252158	0.823189	123.662	136.419	489	447	350	429	284	215
YE8081_00027	glnG ntrC_1	nitrogen regulation protein NR(I)	0.108867	0.945703	16.1157	22.8151	57	68	46	78	45	38
YE8081_00028	glnL ntrB	nitrogen regulation protein NR(II)	-0.39601	0.756278	8.8209	8.75783	20	31	18	26	13	9
YE8081_00029	glnA	glutamine synthetase	-0.337578	0.755985	77.6743	80.9362	346	345	130	283	195	104
YE8081_00030	typA bipA	GTP-binding protein TypA	-0.40945	0.445906	1184.62	1196.74	5371	4329	6841	4658	3682	2371
YE8081_00031	yihX	phosphatase	-0.522814	0.60018	50.0046	45.785	51	104	63	95	39	17
YE8081_00032	rbn	ribonuclease BN	0.498331	0.581006	17.108	32.7046	45	36	35	84	37	31
YE8081_00033	dtd	D-tyrosyl-tRNA(Tyr) deacylase	0.742056	0.245519	21.7626	49.1046	27	26	19	67	32	17
YE8081_00034	yiiD	thioesterase domain-containing protein	-0.0864288	0.959024	21.9957	27.3964	52	65	35	60	45	23
YE8081_00035	ner-2 nlp-2 sfsB-2_1	putative transcriptional regulator Nlp	-1.00025	0.736267	6.26649	3.69756	6	2	4	5	1	0
YE8081_00036		LuxR family transcription regulatory protein	0.130339	0.95505	3.26707	4.85091	8	6	3	9	4	4
YE8081_00040		LuxR family transcription regulatory protein	2.08706	0.0839293	0.760245	5.34869	1	1	2	11	3	5
YE8081_00041	yicH	AsmA family protein	0.645495	0.195355	17.9631	37.8466	83	70	81	165	87	75
YE8081_00042	xanP	uracil-xanthine permease	-0.218254	0.835334	12.8337	14.7663	40	43	52	63	22	23
YE8081_00043	gltS_1	sodium/glutamate symporter	-1.36159	0.0112882	71.6612	36.9722	212	238	207	128	72	37
YE8081_00044	recG	ATP-dependent DNA helicase RecG	0.0138907	0.984993	33.0919	45.0664	137	184	199	300	130	78
YE8081_00045	trmH	tRNA guanosine-2_-O-methyltransferase	0.0474963	0.966602	45.5841	63.3627	74	69	86	108	56	48
YE8081_00046	spoT	bifunctional (p)ppGpp synthetase II/ guanosine-3_5_-bis pyrophosphate 3_-pyrophosphohydrolase	-0.497313	0.194485	136.268	129.972	756	618	814	704	402	287
YE8081_00047	rpoZ	DNA-directed RNA polymerase subunit omega	-0.731565	0.41611	2436.2	1972	2023	1652	1433	1751	730	466
YE8081_00048	gmk	guanylate kinase	-0.971941	0.618499	1281.78	823.493	4260	512	1552	1107	519	820
YE8081_00049	ligB	NAD-dependent DNA ligase LigB	0.243989	0.922667	4.3245	6.8236	32	11	14	24	9	21
YE8081_00050	yicG	hypothetical protein	1.07339	0.0427663	64.8719	183.159	68	150	78	366	178	76
YE8081_00051		putative membrane protein	0.656451	0.226436	38.4937	82.0434	49	50	36	102	67	30
YE8081_00052	nupC-1_1	nucleoside transporter	-2.34467	2.17918e-07	29.4004	7.27228	64	119	76	30	12	6
YE8081_00053	fadB_1	multifunctional fatty acid oxidation complex subunit alpha	-1.35614	0.0375163	13.2332	6.76457	26	35	25	13	14	3
YE8081_00054		PAS/PAC sensor-containing diguanylate cyclase/phosphodiesterase	-1.37592	0.0201276	5.65886	2.92895	39	20	28	17	5	8
YE8081_00055		hypothetical protein	-1.44106	0.545379	3.8362	0.782807	1	2	2	1	0	0
YE8081_00056		metallo-beta-lactamase superfamily protein	-1.05439	0.143797	40.0511	25.345	69	104	76	53	41	15
YE8081_00057	yicC	hypothetical protein	-0.608645	0.095173	129.583	114.551	331	278	241	308	136	87
YE8081_00058	rph	ribonuclease PH	-0.612028	0.338938	135.127	118.436	311	227	200	203	141	84
YE8081_00059	pyrE	orotate phosphoribosyltransferase	0.780682	0.0979473	42.7454	99.3256	56	81	69	198	101	46
YE8081_00060	slmA	nucleoid occlusion protein	-0.186609	0.923875	98.9367	116.231	208	113	133	161	102	81
YE8081_00061	dut	deoxyuridine 5_-triphosphate nucleotidohydrolase	-0.350146	0.469407	222.817	236.45	229	262	283	329	164	88
YE8081_00062	dfp	bifunctional phosphopantothenoylcysteine decarboxylase/phosphopantothenate synthase	-0.211683	0.886433	123.048	144.591	492	300	372	523	244	172
YE8081_00063	radC	DNA repair protein RadC	-1.04211	0.000379569	2035.56	1343.14	3392	3407	3525	2966	1213	729
YE8081_00064	rpmB	50S ribosomal protein L28	-0.915467	0.15168	9299.56	6523.91	7522	4968	4335	4391	1932	1699
YE8081_00065	rpmG	50S ribosomal protein L33	-0.659426	0.634612	5558.66	4395.03	2311	2279	2498	1829	561	1211
YE8081_00066	mutM	formamidopyrimidine-DNA glycosylase	-0.588941	0.519271	18.9947	16.6052	25	48	42	46	21	8
YE8081_00067	coaD kdtB	phosphopantetheine adenylyltransferase	-0.477679	0.561877	32.437	30.9247	37	39	42	52	17	13
YE8081_00068	kdtX waaE	glycosyl transferase family protein	-0.228018	0.779844	32.28	36.779	51	66	74	99	37	23
YE8081_00069	kdtA waaA	3-deoxy-D-manno-octulosonic-acid transferase	-0.335268	0.554721	27.7485	29.2437	87	101	79	123	55	27
YE8081_00070	rfaC waaC	ADP-heptose--LPS heptosyltransferase	-0.577015	0.551525	13.508	12.0216	25	38	35	32	20	9
YE8081_00071	rfaF waaF	ADP-heptose--LPS heptosyltransferase	-0.742041	0.296724	18.9628	15.1733	42	57	53	37	33	12
YE8081_00072	rfaD	ADP-L-glycero-D-manno-heptose-6-epimerase	-0.208192	0.675081	141.733	165.055	301	331	370	362	265	148
YE8081_00073	kbl	2-amino-3-ketobutyrate coenzyme A ligase	-0.513897	0.345747	137.526	127.662	311	490	450	357	279	142
YE8081_00074	tdh	L-threonine 3-dehydrogenase	-0.343792	0.583864	107.507	114.279	244	279	325	336	182	106
YE8081_00075	yibQ	hypothetical protein	0.703002	0.377547	13.2869	29.6206	30	36	37	81	56	22
YE8081_00076	envC	murein hydrolase activator EnvC	-0.154311	0.902058	35.9585	43.6255	156	113	106	182	77	58
YE8081_00077	gpmI	phosphoglyceromutase	-0.319712	0.626554	32.4638	35.4335	115	111	157	151	90	46
YE8081_00078	yibN	rhodanese domain-containing protein	-1.03587	0.00782784	182.522	117.327	140	252	201	123	90	46
YE8081_00079	grxC	glutaredoxin 3	-0.597591	0.270495	1030.94	926.72	548	720	665	730	375	153
YE8081_00080	secB	preprotein translocase subunit SecB	-0.362343	0.5638	1047.78	1114.19	1307	1199	1242	1656	777	408
YE8081_00081	gpsA	NAD(P)H-dependent glycerol-3-phosphate dehydrogenase	-0.489191	0.748779	103.872	95.8657	395	201	219	167	147	139
YE8081_00082	cysE	serine acetyltransferase	0.0716233	0.962972	41.4163	57.5952	84	79	96	105	65	61
YE8081_00083	trmL cspR	RNA methyltransferase	-0.558482	0.668591	37.2708	33.1751	49	50	43	56	15	19
YE8081_00084	ada	AraC family transcriptional regulator	-0.118513	0.947478	3.14903	3.84826	7	7	14	15	8	2
YE8081_00085	cpxA	two-component sensor protein	0.436168	0.51345	24.4721	44.9539	101	76	80	180	84	61
YE8081_00086	cpxR	DNA-binding transcriptional regulator CpxR	0.379527	0.652976	107.056	190.122	178	222	162	425	216	86
YE8081_00087	cpxP	periplasmic stress adaptor protein CpxP	1.97331	4.29598e-05	36.4362	196.683	46	56	34	298	144	82
YE8081_00088	fieF	ferrous iron efflux protein F	-0.0347446	0.966602	35.6039	46.5021	79	92	71	124	72	29
YE8081_00089	pfkA	6-phosphofructokinase	-0.137028	0.927444	118.663	142.971	417	209	285	270	213	191
YE8081_00091	sbp cysP	sulfate transporter subunit	0.407525	0.779665	4.31982	7.64246	6	13	13	26	15	2
YE8081_00092	tpiA	triosephosphate isomerase	0.047259	0.960537	264.429	368.414	486	604	435	758	511	211
YE8081_00093	yiiQ	hypothetical protein	0.442081	0.677283	14.1891	26.365	21	16	29	45	17	20
YE8081_00094	yiiR	hypothetical protein	-0.823806	0.193026	37.46	27.7849	46	45	32	40	16	10
YE8081_00095	fpr	ferredoxin-NADP reductase	-0.136446	0.889814	17.237	21.2734	29	36	32	37	24	18
YE8081_00096	bcr-2_1	bicyclomycin/multidrug efflux system protein	0.141391	0.902058	91.3809	137.881	204	237	360	477	232	137
YE8081_00097	glpX	fructose 16-bisphosphatase II	0.578141	0.196667	28.0764	56.1225	64	85	64	161	91	47
YE8081_00098	glpK-2	glycerol kinase	2.17995	0.0342578	83.418	547.591	576	165	250	1621	927	1348
YE8081_00099	glpF_1	MIP family channel protein	1.70987	0.0811535	28.412	125.889	118	46	22	169	123	187
YE8081_00100	zapB yiiU	septal ring assembly protein ZapB	-0.13283	0.960852	4625.47	5546.45	5630	1467	1563	2929	1496	1980
YE8081_00101	rraA menG	ribonuclease activity regulator protein RraA	-0.235664	0.851027	355.569	407.169	414	357	550	623	218	212
YE8081_00102	menA	14-dihydroxy-2-naphthoate octaprenyltransferase	-0.743349	0.360877	55.2875	44.3965	106	142	146	140	61	30
YE8081_00103	hslU	ATP-dependent protease ATP-binding subunit HslU	-1.11952	0.0820565	303.502	182.625	1296	835	965	538	355	298
YE8081_00104	hslV	ATP-dependent protease peptidase subunit	-1.82368	1.08319e-05	180.039	66.5998	226	246	243	97	43	40
YE8081_00105	ftsN	cell division protein FtsN	0.240621	0.876971	14.2448	22.7589	30	25	28	51	21	19
YE8081_00106	cytR_1	DNA-binding transcriptional regulator CytR	-0.562035	0.459768	27.0647	23.9112	59	103	44	58	47	20
YE8081_00107	priA	primosome assembly protein PriA	-0.168829	0.928829	3.85308	4.67248	12	15	38	24	15	12
YE8081_00108	rpmE	50S ribosomal protein L31	-0.882322	0.0247364	56870.4	40820.5	22732	38958	31429	31795	9355	8288
YE8081_00109	metJ	transcriptional repressor protein MetJ	-1.36381	0.0153481	270.324	134.979	308	197	151	94	47	65
YE8081_00110	metB_1	cystathionine gamma-synthase	-1.32966	0.0536509	11.844	6.14147	24	33	47	25	11	4
YE8081_00111	metL	bifunctional aspartate kinase II/homoserine dehydrogenase II	-0.14104	0.89717	27.6762	34.0323	167	129	221	189	134	89
YE8081_00112		hypothetical protein	-1.58673	0.00428467	5.38354	2.23682	29	29	28	18	6	3
YE8081_00113	metF-2	510-methylenetetrahydrofolate reductase	-1.3415	0.175715	12.3842	6.46784	31	15	39	17	11	3
YE8081_00114		arginine ADP-ribosyltransferase family protein	-1.71234	9.11267e-08	72.3239	29.1532	211	248	196	98	52	33
YE8081_00115	ppc	phosphoenolpyruvate carboxylase	-0.102035	0.94195	20.0894	25.8387	91	115	198	186	125	48
YE8081_00117	argE	acetylornithine deacetylase	0.564255	0.442465	9.75021	19.7074	22	29	36	54	46	18
YE8081_00118	argC	N-acetyl-gamma-glutamyl-phosphate reductase	0.386291	0.678443	13.671	24.0274	24	41	38	58	45	20
YE8081_00119	argB	acetylglutamate kinase	0.272621	0.876273	8.14159	13.5827	11	15	22	34	22	3
YE8081_00120	argH	argininosuccinate lyase	-0.0251216	0.96857	58.9955	78.1293	205	200	210	267	171	107
YE8081_00121	hasR	TonB-dependent heme/hemoglobin receptor family protein	0.0881163	0.9592	1.72774	2.43099	14	8	11	25	5	5
YE8081_00122	hasA_1	heme-binding A family protein	0.20793	0.90603	12.1694	18.6687	14	26	15	44	17	5
YE8081_00123	hasA_2	heme-binding A family protein	0.131238	0.95666	4.45162	6.32906	3	14	4	5	6	7
YE8081_00124	hasA_3	heme-binding A family protein	-0.832173	0.452533	7.03253	5.29474	19	7	9	10	5	3
YE8081_00125	hasA_4	heme-binding A family protein	-0.75075	0.744354	4.26568	2.83555	5	11	3	11	1	0
YE8081_00126	hasD	type I secretion system ATPase	0.291877	0.902058	0.821316	1.2646	1	4	6	11	2	1
YE8081_00127	hasE	HlyD family type I secretion membrane fusion protein	-0.363777	0.862597	2.57175	2.54838	12	10	4	14	4	2
YE8081_00128	tonB-2 hasB_1	TonB family protein	-0.52317	0.683354	7.8973	7.46658	27	8	16	20	6	7
YE8081_00130	lpd pdhD	dihydrolipoamide dehydrogenase	-0.705352	0.40557	19.933	16.2324	48	76	94	48	43	24
YE8081_00131		glutaredoxin family protein	-3.19075	6.55532e-09	44.8868	6.23769	58	107	80	12	5	6
YE8081_00132	oxyR_1	DNA-binding transcriptional regulator OxyR	-0.298203	0.74871	34.6919	38.4777	82	77	87	107	62	24
YE8081_00133	sthA	soluble pyridine nucleotide transhydrogenase	0.404748	0.832696	90.0551	154.252	293	330	331	470	235	330
YE8081_00134	fabR	DNA-binding transcriptional repressor FabR	-0.898397	0.0939329	221.646	159.778	518	274	286	311	115	109
YE8081_00135	yijD	hypothetical protein	-0.364587	0.761822	42.5897	44.065	45	57	51	54	35	19
YE8081_00136	trmA	tRNA (uracil-5-)-methyltransferase	-0.358622	0.533008	72.886	74.9383	207	209	193	193	110	105
YE8081_00137		Cobalamin	-1.33623	0.207854	53.6414	27.3613	18	34	40	11	9	9
YE8081_00138	btuB	vitamin B12/cobalamin outer membrane transporter	-1.69955	3.22835e-10	83.9718	34.4302	401	419	386	155	105	68
YE8081_00139	murI	glutamate racemase	-0.252942	0.821452	40.8968	45.7595	64	105	96	114	62	33
YE8081_00142		tRNA-Asp(gtc)	-1.30075	0.553909	18.7353	8.27512	2	3	6	3	1	0
YE8081_00143		tRNA-Trp(cca)	-0.181507	0.922667	23643.1	25903.5	5364	5469	2660	3453	2460	3140
YE8081_00144	yphF-6 ytfQ-6	periplasmic binding protein/LacI transcriptional regulator	0.639715	0.532378	3.8573	8.47512	8	9	11	13	16	9
YE8081_00145	yphE-6 ytfR-6	ABC transporter-like protein	1.04433	0.108587	2.56884	7.34912	11	10	8	25	20	10
YE8081_00146	yphD-11 ytfT-11 yjfF-11	monosaccharide-transporting ATPase	0.813728	0.622736	1.60606	4.00119	3	5	4	6	10	3
YE8081_00147	yphD-10 ytfT-10 yjfF-10	inner membrane ABC transporter permease YjfF	0.785245	0.323921	8.19398	19.0867	12	27	20	54	37	9
YE8081_00148	hdfR	transcriptional regulator HdfR	-0.0370194	0.978958	27.6384	35.39	43	98	38	102	51	19
YE8081_00149	yifE	hypothetical protein	0.117391	0.910409	1053.67	1552.31	741	1078	859	1834	719	376
YE8081_00150	comM yifB	Mg chelatase subunit ChlI	0.532161	0.799094	0.764095	1.51051	5	2	2	8	4	1
YE8081_00151	ilvG	acetolactate synthase 2 catalytic subunit	-0.552554	0.323238	10.0916	9.25536	36	41	49	41	24	14
YE8081_00152	ilvM	acetolactate synthase 2 regulatory subunit	-0.196469	0.909305	15.5064	18.0443	8	12	10	12	8	4
YE8081_00153	ilvE	branched-chain amino acid aminotransferase	-0.0107097	0.993263	49.9388	65.9598	102	114	135	143	91	70
YE8081_00154	ilvD	dihydroxy-acid dehydratase	0.0369658	0.96857	15.8151	21.8697	60	78	83	107	69	34
YE8081_00155	ilvA tdcB_1	threonine dehydratase	-0.168878	0.886433	14.1529	17.0215	38	58	69	77	47	17
YE8081_00156		putative membrane protein	-1.33753	0.140234	23.7743	11.9915	136	61	62	44	14	26
YE8081_00157	ilvY	DNA-binding transcriptional regulator IlvY	-0.502049	0.852546	2.10577	2.05055	3	5	6	0	4	3
YE8081_00158	ilvC	ketol-acid reductoisomerase	-0.636678	0.37781	132.989	114.482	672	346	498	434	220	201
YE8081_00159		hypothetical protein	0.80994	0.710398	5.59982	13.7394	3	2	1	7	3	1
YE8081_00160		pili assembly chaperone	0.247428	0.901632	9.13027	14.7996	24	15	14	26	18	12
YE8081_00161		hypothetical protein	1.01457	0.270495	6.46558	18.5765	24	16	28	74	41	20
YE8081_00162	fimD-4 fimC-4 mrkC-4 htrE-4 cssD-4	fimbrial biogenesis outer membrane usher protein	1.13245	0.00566888	5.9576	17.4305	27	50	42	114	72	49
YE8081_00163	fimC-4	pili assembly chaperone	1.10018	0.0242474	10.395	30.086	19	22	16	61	27	25
YE8081_00164	fimA-6	fimbrial protein	2.56236	1.93054e-07	27.8946	235.145	28	38	46	416	181	90
YE8081_00165	ppiC	PpiC-type peptidyl-prolyl cis-trans isomerase	-1.1058	0.0575893	84.3157	51.9306	51	67	61	42	26	10
YE8081_00166	rep	ATP-dependent DNA helicase Rep	-0.225845	0.920396	68.4219	76.7156	558	226	288	365	170	224
YE8081_00167		exo-poly-alpha-D-galacturonosidase precursor	1.0162	0.580714	0.710131	2.09415	2	2	6	17	4	2
YE8081_00168	gppA	guanosine pentaphosphate phosphohydrolase	-0.259912	0.87169	57.3247	63.2087	258	143	261	218	108	135
YE8081_00169	rhlB	ATP-dependent RNA helicase RhlB	-0.293448	0.66435	198.116	215.393	675	535	739	658	389	331
YE8081_00170	trxA	thioredoxin	-0.179121	0.746333	950.655	1140.65	833	823	695	1137	580	287
YE8081_00171		hypothetical protein	0.389486	0.14648	308.566	542.652	999	973	976	1771	1057	674
YE8081_00172	wecA tagO rfe	undecaprenyl-phosphate alpha-N-acetylglucosaminyl 1-phosphatetransferase	-0.404768	0.640982	56.0961	56.4272	120	197	143	178	105	46
YE8081_00173	wzzE	lipopolysaccharide biosynthesis protein WzzE	-0.481474	0.618571	136.476	130.656	446	332	343	360	212	145
YE8081_00174	rffE wecB	UDP-N-acetylglucosamine 2-epimerase	-0.376173	0.706918	68.8292	71.77	129	222	234	193	171	53
YE8081_00175	rffD wecC	UDP-N-acetyl-D-mannosamine dehydrogenase	-0.466634	0.476955	98.3083	95.4559	230	317	392	320	192	111
YE8081_00176	rffG rfbB	dTDP-glucose 46-dehydratase	-0.614782	0.304197	61.9154	54.5227	127	143	234	144	92	59
YE8081_00177	rffH rfbA	glucose-1-phosphate thymidylyltransferase	-0.423576	0.600745	67.4939	68.3115	109	133	211	177	89	53
YE8081_00178	rffC wecD	TDP-fucosamine acetyltransferase	-0.968389	0.138648	38.2783	25.8228	40	75	98	52	25	21
YE8081_00179	rffA wecE	TDP-4-oxo-6-deoxy-D-glucose transaminase	-0.105861	0.930298	51.5262	64.0801	145	131	168	163	113	82
YE8081_00180	wzxE	polysaccharide biosynthesis protein	-0.000798016	1	61.8048	81.3399	133	241	207	273	149	104
YE8081_00181	wecF rffT	4-alpha-L-fucosyltransferase	-0.210568	0.786691	36.6821	42.2235	74	117	108	135	68	40
YE8081_00182	wzyE	putative common antigen polymerase	-0.146367	0.809741	51.1672	62.5807	188	172	175	243	137	73
YE8081_00183	wecG rffM	putative UDP-N-acetyl-D-mannosaminuronic acid transferase	-0.0164989	0.988164	73.2067	96.9889	162	103	162	181	89	96
YE8081_00184	yifK	putative transport protein YifK	-0.625812	0.0775175	57.1191	49.8141	199	211	191	188	117	57
YE8081_00185		tRNA-Arg(ccg)	-2.06644	0.00967265	8873.32	2693.73	3692	687	987	540	197	298
YE8081_00186		tRNA-His(gtg)	-0.690033	0.0807992	6237.04	5233.32	921	1429	1203	1169	707	258
YE8081_00187		tRNA-Leu(cag)	-0.928829	0.33485	2391.23	1575.11	523	576	470	348	130	201
YE8081_00188		tRNA-Pro(tgg)	-0.89064	0.142534	2539.09	1831.23	490	437	563	469	147	146
YE8081_00189		GlmZ_SraJ	-2.72791	0.045275	20.8233	2.85733	3	12	20	3	1	0
YE8081_00191	hemY	putative protoheme IX biogenesis protein	-0.0777641	0.950236	28.0473	35.904	109	68	81	100	65	49
YE8081_00192	hemX	putative uroporphyrinogen III C-methyltransferase	-0.520579	0.397922	32.5379	30.5774	80	87	111	83	58	33
YE8081_00193	hemD	uroporphyrinogen-III synthase	-0.851163	0.102849	27.1397	20.3335	47	55	51	29	27	17
YE8081_00194	hemC	porphobilinogen deaminase	-0.226477	0.857443	29.2504	33.6037	48	86	72	94	59	18
YE8081_00195	cyaA	adenylate cyclase	0.364388	0.319531	48.3542	85.0123	298	305	331	705	312	165
YE8081_00196	cyaY	iron donor protein CyaY	-0.693983	0.538786	44.8676	36.6015	27	43	38	33	20	9
YE8081_00197		putative lipoprotein	0.221428	0.871188	40.6847	63.0981	21	27	14	33	21	12
YE8081_00198	dapF	diaminopimelate epimerase	-0.293411	0.580714	131.146	145.249	275	273	272	349	195	93
YE8081_00199	yigA	hypothetical protein	0.123235	0.931772	40.7716	59.6227	75	65	79	123	48	48
YE8081_00200	xerC	site-specific tyrosine recombinase XerC	-0.0259685	0.980153	15.282	19.9699	32	39	34	52	20	22
YE8081_00201	yrfG-3 yigB-3 yihX-3	flavin mononucleotide phosphatase	0.514535	0.566108	14.5053	28.465	26	25	28	62	38	11
YE8081_00202	uvrD	DNA-dependent helicase II	-0.157385	0.83409	39.8793	48.6741	189	199	268	332	148	88
YE8081_00203		TetR family transcriptional regulator	-0.177108	0.902058	530.289	661.741	1296	779	600	1915	454	242
YE8081_00204		hypothetical protein	0.135844	0.930983	97.1831	140.534	461	308	141	412	240	209
YE8081_00205		hypothetical protein	0.522745	0.565471	109.581	210.519	206	322	148	428	346	126
YE8081_00206	corA	magnesium/nickel/cobalt transporter CorA	-0.485822	0.321081	45.7987	44.2581	95	102	134	104	70	40
YE8081_00207	rarD	transporter DMT superfamily protein	-0.233853	0.780572	33.9372	38.677	73	77	79	113	43	31
YE8081_00208	yigI	hypothetical protein	0.355477	0.749001	29.264	50.7961	36	38	30	73	39	17
YE8081_00209	pldA	phospholipase A	-0.889831	0.00421472	55.1134	39.7224	120	125	123	107	53	28
YE8081_00210	reqQ	ATP-dependent DNA helicase RecQ	-0.198981	0.840312	26.7735	31.6378	106	120	150	194	78	48
YE8081_00211	rhtC_1	threonine efflux system	0.201634	0.779844	66.8422	103.571	93	114	106	200	97	50
YE8081_00212	rhtB	homoserine/homoserine lactone efflux protein	-0.623198	0.556998	18.0286	15.4519	20	33	31	32	19	3
YE8081_00213	pldB	lysophospholipase L2	0.298346	0.671331	40.0454	67.0201	115	84	125	191	98	75
YE8081_00214	ybhA-3 ybjI-3 yidA-3 yigL-3	putative sugar phosphatase	0.0846125	0.925783	58.0518	82.7013	122	108	128	160	96	78
YE8081_00215	glpQ	glycerophosphoryl diester phosphodiesterase	1.65777	8.3416e-05	54.7936	239.075	158	91	220	632	390	300
YE8081_00216	uhpC_1	regulatory protein UhpC	1.74454	5.56013e-09	132.299	600.012	572	379	431	1850	1307	900
YE8081_00217	glpA	sn-glycerol-3-phosphate dehydrogenase subunit A	1.86305	0.279988	0.667454	3.7005	0	5	3	25	8	3
YE8081_00218	glpB	anaerobic glycerol-3-phosphate dehydrogenase subunit B	0.790223	0.692099	1.46463	3.4863	7	6	1	16	6	3
YE8081_00219	glpC	sn-glycerol-3-phosphate dehydrogenase subunit C	1.2239	0.109425	3.59262	11.2992	6	14	14	46	13	17
YE8081_00220	drcB	hypothetical protein	0.0939769	0.928829	48.2353	69.5787	61	63	68	123	50	28
YE8081_00221	yhhQ	hypothetical protein	-0.0834727	0.959024	34.9534	44.1202	35	80	62	80	59	19
YE8081_00222	tusA sirA	sulfur transfer protein SirA	0.315379	0.864835	14.7966	24.5126	5	13	10	17	12	4
YE8081_00223	zntA	zinc/cadmium/mercury/lead-transporting ATPase	0.827696	0.227074	8.6349	21.3898	51	41	62	152	78	38
YE8081_00224	yhhN	hypothetical protein	0.249284	0.755985	33.7844	53.6873	53	57	50	94	43	37
YE8081_00225		hypothetical protein	-0.411165	0.730878	49.3373	48.9738	35	53	30	41	30	11
YE8081_00226		hypothetical protein	-0.154509	0.921811	19.5533	23.9539	30	15	15	28	16	7
YE8081_00227	yhhL	hypothetical protein	-0.494036	0.710398	43.8596	41.6669	26	28	37	42	13	9
YE8081_00228	rsmD	16S rRNA m(2)G966-methyltransferase	-0.25402	0.844128	12.6832	14.079	14	26	25	27	13	10
YE8081_00229	ftsY	signal recognition particle-docking protein FtsY	-0.436365	0.558425	128.267	126.01	637	412	447	409	303	225
YE8081_00230	ftsE	cell division protein FtsE	-0.0865883	0.910589	69.633	88.4466	104	123	125	135	108	54
YE8081_00231	ftsX	cell division protein FtsX	-0.0980686	0.902058	92.2878	116.364	192	243	233	326	181	87
YE8081_00232	rpoH	RNA polymerase factor sigma-32	0.572395	0.680167	413.601	852.946	1347	688	693	1686	1305	684
YE8081_00233	yhhK	N-acetyltransferase GCN5	-1.05956	0.269182	15.764	10.2899	13	15	19	7	7	5
YE8081_00234	livK	extracellular ligand-binding receptor	-0.186029	0.862597	10.8893	13.1695	43	27	35	38	25	19
YE8081_00235	livH	branched-chain amino acid transporter permease subunit LivH	-0.43603	0.779444	9.20185	9.09558	14	25	25	12	18	9
YE8081_00236	livM	leucine/isoleucine/valine transporter permease subunit	0.0554924	0.96857	8.27243	11.6173	29	25	27	56	19	10
YE8081_00237	livG	leucine/isoleucine/valine transporter ATP-binding subunit	0.11095	0.946499	12.0681	18.1739	21	18	32	39	30	6
YE8081_00238	livF	leucine/isoleucine/valine transporter ATP-binding subunit	0.805158	0.496276	53.5187	132.168	55	122	103	376	131	39
YE8081_00239		hypothetical protein	0.879748	0.633292	1.14196	2.9888	4	5	0	3	7	4
YE8081_00240		hypothetical protein	0.694186	0.835775	1.5701	3.69767	0	3	3	3	4	2
YE8081_00242		hypothetical protein	-0.825847	0.813347	0.998974	0.665382	1	3	1	0	2	0
YE8081_00243		hypothetical protein	-0.698439	0.74809	0.532218	0.33655	4	5	0	4	1	0
YE8081_00244		hypothetical protein	-0.150607	0.931972	17.6817	20.6938	11	33	18	33	17	5
YE8081_00245	ugpB	glycerol-3-phosphate transporter periplasmic binding protein	-0.292124	0.902058	1.23302	1.26124	1	6	5	5	3	1
YE8081_00246	ugpA	glycerol-3-phosphate transporter permease	0.587376	0.86289	0.697487	1.62119	2	0	3	4	4	0
YE8081_00247	ugpE	glycerol-3-phosphate transporter membrane protein	-0.620273	0.825459	1.72231	1.34534	4	4	3	5	2	0
YE8081_00248	ugpC_1	glycerol-3-phosphate transporter ATP-binding subunit	0.327146	0.863379	2.64745	4.45699	5	6	11	19	6	3
YE8081_00249	ugpQ	glycerophosphodiester phosphodiesterase	0.123279	0.942188	7.85473	11.55	11	15	18	23	12	9
YE8081_00250	yfdV	auxin efflux carrier	-0.213762	0.875434	13.369	15.0355	27	47	21	46	24	9
YE8081_00251	yigM	carboxylate/amino acid/amine transporter	0.0258196	0.98442	12.2951	17.0081	28	27	29	43	27	11
YE8081_00252	metR	LysR family transcriptional regulator	-0.59386	0.443613	11.6583	10.0314	28	30	26	34	19	2
YE8081_00253	metE	5-methyltetrahydropteroyltriglutamate/homocysteine S-methyltransferase	-0.0728604	0.965385	3.44993	4.27525	10	29	19	32	17	5
YE8081_00254	ysgA	carboxymethylenebutenolidase	0.309882	0.860617	2.95043	4.99029	5	7	7	9	12	1
YE8081_00255	udp	uridine phosphorylase	-2.23947	5.08195e-15	612.441	172.943	1407	1263	858	367	217	108
YE8081_00256		protein tyrosine/serine phosphatase	-0.270157	0.801214	32.2085	35.6143	51	82	59	82	52	18
YE8081_00257	cstA-2	carbon starvation protein CstA	-0.354619	0.8651	4.61699	4.82519	29	18	17	21	14	9
YE8081_00258		hypothetical protein	0.156808	0.889886	97.4146	145.173	92	180	112	258	117	51
YE8081_00259	rmuC	DNA recombination protein RmuC	-0.283806	0.773276	68.0903	75.8453	297	246	248	349	167	101
YE8081_00260	ubiE	ubiquinone/menaquinone biosynthesis methyltransferase	0.143236	0.894817	160.847	236.768	397	247	288	424	237	225
YE8081_00261	ubiJ yigP	sterol-binding domain-containing protein	-0.213596	0.835775	75.1069	86.071	89	162	115	172	89	42
YE8081_00262	ubiB	putative ubiquinone biosynthesis protein UbiB	0.0213315	0.979119	82.2292	112.021	301	395	312	511	301	149
YE8081_00263	tatA	twin arginine-targeting protein translocase	-0.341574	0.623845	581.158	611.408	416	421	335	506	204	160
YE8081_00264	tatB	twin-arginine translocation protein subunit TatB	-0.236114	0.830085	150.654	170.462	357	189	215	276	139	143
YE8081_00265	tatC	twin-arginine protein translocation system subunit TatC	-0.125447	0.922667	147.432	182.016	197	377	283	427	248	91
YE8081_00266	tatD-2	DNase TatD	-0.544293	0.622814	77.9891	71.27	157	153	153	141	91	53
YE8081_00267	hemB	delta-aminolevulinic acid dehydratase	0.0256074	0.968776	84.516	116.21	220	220	215	299	205	105
YE8081_00268	rfaH	transcriptional activator RfaH	0.0986323	0.95505	133.428	188.718	196	158	142	230	118	114
YE8081_00269	ubiD_1	3-octaprenyl-4-hydroxybenzoate carboxy-lyase	-0.0327434	0.96857	79.9385	105.075	346	274	307	417	229	170
YE8081_00270	fre	FMN reductase	0.0671702	0.935965	142.129	201.057	279	229	252	415	185	142
YE8081_00271	fadA	3-ketoacyl-CoA thiolase	1.11591	0.0959913	3.63246	10.8139	11	11	10	42	17	10
YE8081_00272	fadB_2	multifunctional fatty acid oxidation complex subunit alpha	1.42507	0.0119966	2.32682	8.80717	19	11	9	65	30	12
YE8081_00273	pepQ	proline dipeptidase	-0.229891	0.832696	82.3925	94.7725	237	309	292	358	216	100
YE8081_00274		hypothetical protein	-0.187844	0.959452	2.73326	3.4078	3	1	2	1	1	2
YE8081_00275		hypothetical protein	-0.564206	0.775911	15.9129	14.158	18	9	12	10	2	9
YE8081_00276	trkH	potassium transporter	-0.0831703	0.934802	45.0921	56.2887	119	215	154	250	116	71
YE8081_00277	hemG	protoporphyrinogen oxidase	0.696999	0.274378	19.6833	42.9411	27	31	21	63	38	19
YE8081_00279		hypothetical protein	-1.16097	0.340818	198.254	117.074	138	18	46	28	22	21
YE8081_00280	murB	UDP-N-acetylenolpyruvoylglucosamine reductase	-0.0103652	0.986257	72.8403	96.9652	180	203	188	237	170	99
YE8081_00281	birA	bifunctional BirA biotin operon repressor/biotin-acetyl-CoA-carboxylase ligase	-0.185276	0.689513	158.239	186.476	328	419	398	458	299	162
YE8081_00282	coaA	pantothenate kinase	-0.376804	0.517679	57.84	58.6127	128	177	106	139	88	56
YE8081_00283		GCN5-related N-acetyltransferase	-0.242089	0.909305	24.4474	27.2911	50	31	22	41	18	18
YE8081_00284		tRNA-Thr(tgt)	-1.0383	0.57753	54.3607	30.8058	6	12	13	15	0	1
YE8081_00285		tRNA-Tyr(gta)	-0.290957	0.894768	73.2109	74.9063	5	29	11	18	8	7
YE8081_00286		RtT	-0.919082	0.15168	220.055	153.461	63	80	69	59	26	19
YE8081_00287		tRNA-Gly(tcc)	0.291856	0.851632	8354.2	13733.1	736	2334	1552	2713	2064	633
YE8081_00288		tRNA-Thr(ggt)	-0.281158	0.879609	101.888	107.276	12	30	15	36	9	4
YE8081_00289	tuf-1_1	translation elongation factor Tu	0.844843	0.462096	1863.86	4637.1	7346	3663	6044	13368	7901	6267
YE8081_00290	secE	preprotein translocase subunit SecE	-0.622641	0.237612	1312.26	1150.33	1149	1297	1367	1267	695	370
YE8081_00291	nusG	transcription antitermination protein NusG	-0.391903	0.68977	1270.47	1316.22	1346	1953	1921	2386	1065	504
YE8081_00292	rplK	50S ribosomal protein L11	-0.954025	0.172097	8148.65	5583.98	5379	10777	9987	6564	4241	1785
YE8081_00293	rplA	50S ribosomal protein L1	-0.813126	0.135607	6616.15	5054.06	8835	12146	14262	9150	6221	3002
YE8081_00294	rplJ	50S ribosomal protein L10	-0.770071	0.445119	10892.6	8224.66	17882	10439	13861	7562	5903	5924
YE8081_00295	rplL	50S ribosomal protein L7/L12	-1.07837	0.00146295	21871.1	13803.1	15879	23513	21225	12925	9023	4262
YE8081_00296	rpoB	DNA-directed RNA polymerase subunit beta	-1.12122	0.0509196	846.043	517.765	6351	5591	14300	3921	3660	2400
YE8081_00297	rpoC	DNA-directed RNA polymerase subunit beta_	-1.24308	0.0148686	1213.15	681.7	8825	10139	20187	5765	5194	3036
YE8081_00299	thiH	thiamine biosynthesis protein ThiH	1.23926	0.40557	1.61979	5.5158	6	4	4	11	9	9
YE8081_00300	thiG	thiazole synthase	-0.428504	0.886953	2.43998	2.45532	4	2	9	7	3	1
YE8081_00302	thiF	UBA/THIF-type NAD/FAD binding protein	0.449667	0.866339	1.48998	2.82576	4	2	3	8	1	3
YE8081_00303	thiE	thiamine-phosphate pyrophosphorylase	-0.0405328	0.988525	4.43406	5.86278	9	7	7	11	7	3
YE8081_00304	thiC	thiamine biosynthesis protein ThiC	0.180541	0.942379	1.2972	2.09647	6	2	12	13	9	1
YE8081_00305		TPP	-1.61712	0.0903349	2578.22	1002.46	230	1639	461	376	189	107
YE8081_00306	rsd	anti-RNA polymerase sigma 70 factor	0.179487	0.901632	69.1423	103.467	94	96	73	124	76	60
YE8081_00307	nudC	NADH pyrophosphatase	0.213297	0.847713	12.5012	19.7368	23	21	31	44	26	12
YE8081_00308	hemE	uroporphyrinogen decarboxylase	-0.0604025	0.950236	63.7819	82.458	124	168	224	235	137	83
YE8081_00309	nfi	endonuclease V	-0.530345	0.462809	34.0673	31.897	63	61	58	48	45	19
YE8081_00310	yjaG	hypothetical protein	-0.521923	0.0676076	461.781	438.248	735	669	668	778	410	199
YE8081_00311	hupA	transcriptional regulator HU subunit alpha	-0.23725	0.894817	2293.23	2653.79	1183	1998	1549	2518	1181	401
YE8081_00312	yjaH	hypothetical protein	0.308288	0.681231	71.3816	119.201	130	138	83	239	123	58
YE8081_00313	purD	phosphoribosylamine--glycine ligase	0.451579	0.678652	8.61856	16.3272	21	25	39	67	37	12
YE8081_00314	purH	bifunctional phosphoribosylaminoimidazolecarboxamide formyltransferase/IMP cyclohydrolase	-0.0922874	0.960852	4.4543	5.76657	12	15	27	25	20	4
YE8081_00319		hypothetical protein	0.85313	0.213739	8.50277	20.4187	21	34	19	68	34	23
YE8081_00320	actP	acetate permease	0.423975	0.774727	1.57827	2.9768	4	5	11	10	13	2
YE8081_00321	yjcH	hypothetical protein	0.707722	0.810504	0.803401	1.74626	1	0	1	4	0	0
YE8081_00322	acs	acetyl-CoA synthetase	0.655278	0.494451	1.89283	4.05284	9	10	9	24	10	8
YE8081_00323	gltP-2_1	glutamate/aspartate:proton symporter	-0.603633	0.373053	51.9312	45.3217	123	228	157	154	114	42
YE8081_00324	ssrB	two component LuxR family transcriptional regulator	-2.142	0.0296674	98.5816	27.5122	218	137	122	46	24	19
YE8081_00325		AraC family transcriptional regulator	-0.471208	0.879871	1.1479	0.899977	1	3	2	3	1	0
YE8081_00326	yedE yeeE	hypothetical protein	0.287898	0.820401	9.93124	16.3063	13	22	27	42	21	10
YE8081_00327		hypothetical protein	0.0042805	0.997213	34.7006	45.4462	22	31	21	43	18	10
YE8081_00328	tonB-2 hasB_2	TonB family protein	0.341634	0.863197	3.1349	5.4925	6	6	7	10	8	4
YE8081_00329		putative DNA-binding protein	1.09289	0.605138	1.41948	4.54297	3	1	2	6	2	4
YE8081_00330		fecR family protein	0.602024	0.859162	0.773801	1.8164	4	0	2	3	2	3
YE8081_00331		putative exported iron receptor protein	0.233417	0.899845	1.91363	3.03187	7	14	19	35	12	3
YE8081_00332	cydC_1	cysteine/glutathione ABC transporter membrane/ATP-binding protein	0.92763	0.644914	0.513857	1.46408	3	1	3	6	5	2
YE8081_00333		peptidase M16 domain-containing protein	-0.100835	0.95505	1.94112	2.48004	23	8	11	22	8	7
YE8081_00334		hypothetical protein	-0.607322	0.561877	47.4117	41.6752	23	33	34	21	23	8
YE8081_00335		Toxin yoeB	-0.958971	0.591657	89.8839	57.1764	93	33	52	30	12	26
YE8081_00336	kefA mscK_1	potassium efflux protein KefA	0.636401	0.345861	4.57671	9.29346	25	40	18	73	22	26
YE8081_00337	fhuA-2 yncD-2_1	TonB-dependent siderophore receptor	1.02778	0.117732	4.6981	13.1069	26	25	25	50	56	28
YE8081_00338		hypothetical protein	-0.425462	0.899437	3.29894	3.03973	2	2	2	2	2	0
YE8081_00339		GntR family transcriptional regulator	0.791876	0.448362	5.94234	14.2317	26	16	27	61	25	25
YE8081_00340	hmuV	hemin importer ATP-binding subunit	0.388106	0.847298	7.15547	12.7444	11	17	15	40	13	6
YE8081_00341	hmuU_1	transport system permease protein	-0.264239	0.884645	13.2065	14.7158	36	31	34	40	20	16
YE8081_00342	hmuT_1	periplasmic binding protein	0.395391	0.851632	6.34422	11.261	13	16	11	14	20	10
YE8081_00343	hmuS_1	hemin-degrading family protein	0.287888	0.847298	29.3894	48.1163	62	90	77	116	92	44
YE8081_00344	hmuR_1	TonB-dependent heme/hemoglobin receptor family protein	1.84879	0.0342379	1.62256	8.55058	6	4	16	41	28	19
YE8081_00345	hemP	hemin uptake protein	0.199514	0.905045	58.6023	92.2421	27	37	45	70	38	15
YE8081_00346		NmrA family protein	2.22667	0.333045	0.417246	3.58007	0	1	1	5	2	4
YE8081_00347	chuX	hypothetical protein	1.49117	0.610659	1.06382	4.51801	0	4	0	6	2	4
YE8081_00348	hemN-2 yggW	coproporphyrinogen III oxidase	2.81362	2.40238e-05	1.20344	12.0858	5	4	3	44	25	14
YE8081_00349	ilvA tdcB_2	threonine dehydratase	-0.793074	0.656105	4.86829	3.67924	23	11	3	8	6	4
YE8081_00350	sdaC_1	serine transporter	0.20128	0.934207	1.36596	2.19793	5	3	6	7	6	2
YE8081_00351	ackA_1	acetate kinase	0.351197	0.920274	0.631268	1.21841	3	1	2	1	2	3
YE8081_00352	pflB_1	formate acetyltransferase	1.05517	0.195008	1.70037	5.00275	10	7	13	26	23	9
YE8081_00353		antibiotic biosynthesis monooxygenase family protein	-1.10571	0.514018	9.07838	5.64132	11	4	7	3	2	3
YE8081_00354		short chain dehydrogenase	0.20366	0.935965	17.3175	27.0498	55	20	29	55	21	29
YE8081_00355		aldo/keto reductase	-0.194711	0.91597	4.17311	4.88445	6	10	15	13	8	4
YE8081_00356		LysR family transcriptional regulator	-0.418927	0.736267	8.98699	8.99932	22	13	27	32	7	7
YE8081_00357	raxA cvaA	secretion protein HlyD family protein	-1.13293	0.523187	12.6186	7.24078	75	10	25	19	8	12
YE8081_00359	yjdC	putative transcriptional regulator	-0.428863	0.552443	31.7062	31.5694	54	43	42	55	22	19
YE8081_00360	glxK	glycerate kinase	-0.187287	0.889116	7.49081	8.79756	26	23	17	29	21	5
YE8081_00361	dipZ dsbD_1	thiol:disulfide interchange protein	0.0616851	0.9592	14.3054	19.9687	43	76	67	111	53	25
YE8081_00362	cutA	divalent-cation tolerance protein CutA	-0.133899	0.935965	27.4635	33.4286	15	28	30	21	21	14
YE8081_00363	dcuA	anaerobic C4-dicarboxylate transporter	-0.692352	0.185612	41.2697	34.5529	124	129	155	129	73	36
YE8081_00364	aspA	aspartate ammonia-lyase	-0.472618	0.266478	173.807	168.059	552	546	806	619	346	262
YE8081_00365	fxsA	FxsA protein	-2.95383	1.23042e-05	86.8849	13.9743	101	132	112	29	15	0
YE8081_00366	groES	co-chaperonin GroES	0.50188	0.709403	4900.01	9195.76	4885	2365	3878	3789	4369	3988
YE8081_00367	groEL	chaperonin GroEL	1.12379	0.362163	4073.05	11827.8	23121	10161	18863	23489	25279	35470
YE8081_00368		hypothetical protein	0.0188865	0.98442	106.71	146.627	95	86	94	150	72	43
YE8081_00369	epmB yjeK	lysine 23-aminomutase YodO family protein	0.00889568	0.995898	57.9184	79.1197	78	181	180	275	118	53
YE8081_00370	efp-2 yeiP	elongation factor P	-0.446143	0.514018	3927.44	3972.72	3952	5994	6846	7766	3426	1381
YE8081_00371	ecnB	entericidin B precursor	-0.422274	0.84721	22.4274	21.4295	4	10	8	8	5	2
YE8081_00372		hypothetical protein	-2.18773	0.360925	8.39905	0	1	4	1	0	0	0
YE8081_00373	sugE	small multidrug resistance protein	0.421501	0.74809	27.7355	50.5838	18	23	25	36	30	14
YE8081_00374		lipoprotein	-0.892348	0.496205	4.89356	3.68268	8	7	5	3	3	3
YE8081_00375	frdD	fumarate reductase subunit D	1.28661	0.0901156	38.9505	133.562	27	30	49	139	71	42
YE8081_00376	frdC	fumarate reductase subunit C	0.0977649	0.9592	14.5105	20.9073	7	15	21	21	13	8
YE8081_00377	frdB	fumarate reductase iron-sulfur subunit	0.534633	0.653199	8.46715	17.1113	15	10	23	32	19	13
YE8081_00378	frdA	fumarate reductase flavoprotein subunit	-0.0145918	0.986257	13.0561	17.6355	70	51	61	75	53	33
YE8081_00379	epmA poxA	elongation factor P--(R)-beta-lysine ligase	-0.827797	0.0916217	76.4204	56.9672	135	239	184	155	94	44
YE8081_00380	mscM kefA bspA aefA	miniconductance mechanosensitive channel MscM	0.674224	0.0342563	26.5889	57.0618	197	236	242	601	242	183
YE8081_00381	psd	phosphatidylserine decarboxylase	0.0838018	0.943364	51.2031	71.4432	123	110	110	143	77	87
YE8081_00382	rsgA	ribosome-associated GTPase	-0.0818387	0.922667	100.409	127.24	263	275	262	331	222	128
YE8081_00383	orn	oligoribonuclease	0.0619743	0.949782	38.3097	53.578	44	62	51	62	48	33
YE8081_00384		tRNA-Gly(gcc)	-0.620291	0.644914	159.356	133.618	32	36	23	31	9	13
YE8081_00385		tRNA-Gly(gcc)	-0.633375	0.683354	577.235	463.335	152	85	100	56	32	68
YE8081_00386		tRNA-Gly(gcc)	-0.792082	0.591904	1084.61	799.227	293	162	178	128	76	87
YE8081_00387	queG	epoxyqueuosine reductase	-0.328873	0.776835	10.2642	11.0203	21	25	32	30	20	8
YE8081_00388	nnr yjeF	bifunctional NAD(P)H-hydrate repair enzyme Nnr	0.104433	0.947443	29.9275	42.6557	120	99	127	153	82	84
YE8081_00389	tsaE yjeE	tRNA threonylcarbamoyladenosine biosynthesis protein TsaE	0.0101525	0.995573	30.8117	42.239	26	42	41	75	28	11
YE8081_00390	amiB	N-acetylmuramoyl-L-alanine amidase	0.501322	0.647024	39.162	75.5826	235	168	182	422	201	149
YE8081_00391	mutL_1	DNA mismatch repair protein	1.15158	0.00018225	37.7705	114.841	189	177	181	740	279	183
YE8081_00392	miaA	tRNA delta(2)-isopentenylpyrophosphate transferase	-0.136867	0.851632	172.611	214.74	402	391	442	620	316	153
YE8081_00393	hfq	RNA-binding protein Hfq	-0.401112	0.449919	372.798	374.744	222	378	250	312	201	88
YE8081_00394	hflX	putative GTPase HflX	-0.479619	0.730837	601.68	565.557	2775	1470	1781	1612	1005	963
YE8081_00395	hflK	FtsH protease regulator HflK	-0.0531699	0.959024	289.213	375.919	805	991	1008	1161	893	404
YE8081_00396	hflC	FtsH protease regulator HflC	-0.136504	0.857291	672.716	824.126	1526	1885	1683	2294	1358	689
YE8081_00397		hypothetical protein	-0.71109	0.779665	13.1685	10.8127	6	7	7	1	5	3
YE8081_00398	purA	adenylosuccinate synthetase	-0.675104	0.414548	1662.96	1367.36	8436	3590	4673	4396	1922	2476
YE8081_00399	nsrR	transcriptional repressor NsrR	-0.414124	0.620601	32.5126	32.6423	35	28	43	50	18	10
YE8081_00400	rnr	exoribonuclease R	-0.263797	0.779579	45.1152	50.8275	243	270	360	319	225	116
YE8081_00401	rlmB	23S rRNA (guanosine-2_-O-)-methyltransferase	0.0543793	0.962307	58.7523	82.6671	70	125	132	190	100	42
YE8081_00402	aidB	isovaleryl CoA dehydrogenase	-0.244092	0.881758	2.17426	2.44642	7	8	12	11	7	3
YE8081_00403		putative biofilm stress and motility protein A	-0.244878	0.899437	21.2984	22.6923	6	28	14	32	9	2
YE8081_00404	ycjY yfhR yjfP	esterase	0.291915	0.85501	5.53154	9.11302	13	7	12	28	8	4
YE8081_00405		hypothetical protein	2.5116	0.11428	0.450164	6.86012	1	0	0	5	4	1
YE8081_00406	rpsF	30S ribosomal protein S6	-0.590059	0.215399	4841.54	4311.69	5401	3861	5308	4090	2566	1848
YE8081_00407	rpsR	30S ribosomal protein S18	-1.03568	0.101377	4301.08	2784.58	1806	2948	2596	1446	1303	470
YE8081_00408	rplI	50S ribosomal protein L9	-0.751541	0.425287	5771.07	4611.94	4529	6456	8813	5571	3653	1662
YE8081_00409		hypothetical protein	0.0980663	0.96857	3.35348	4.38102	2	6	3	10	0	2
YE8081_00410	ytfB	opacity-associated protein A	-0.222443	0.917829	95.4778	104.167	239	166	159	176	77	131
YE8081_00411	fklB	peptidyl-prolyl cis-trans isomerase	-1.24749	0.303916	469.845	249.02	1183	332	764	318	161	250
YE8081_00412	cpdB_1	bifunctional 2_3_-cyclic nucleotide 2_-phosphodiesterase/3_-nucleotidase periplasmic protein	0.483899	0.604977	8.17102	15.1818	36	50	34	53	57	32
YE8081_00413	cysQ	adenosine-3_(2_)5_-bisphosphate nucleotidase	0.282111	0.744354	15.9853	26.6947	27	28	35	39	32	24
YE8081_00414	ytfJ	hypothetical protein	0.542937	0.500054	16.0655	31.9115	26	21	22	54	27	15
YE8081_00415	ytfK	hypothetical protein	2.99603	1.89461e-07	89.0412	1023.77	75	53	26	749	301	210
YE8081_00416	ytfL	hypothetical protein	-0.278677	0.578013	51.1188	56.5296	142	182	190	231	107	65
YE8081_00417	msrA	methionine sulfoxide reductase A	-0.228009	0.902058	20.7765	23.2112	19	46	34	39	25	13
YE8081_00418	ytfM	surface antigen (D15)	0.195078	0.863871	25.8941	40.3574	87	123	129	224	108	50
YE8081_00419	tamB ytfN	translocation and assembly module TamB	0.28318	0.647931	22.4803	37.0002	184	249	224	456	215	109
YE8081_00420	ytfP	AIG2 family protein	-0.0653694	0.959176	220.731	283.143	110	294	188	331	182	54
YE8081_00421	ppa	inorganic pyrophosphatase	-0.329211	0.857291	2662.81	2737.53	5350	2775	2676	2881	1855	2110
YE8081_00422	cheD tsr_1	methyl-accepting chemotaxis sensory transducer	-0.345246	0.773437	4.31378	4.6199	25	16	11	17	14	6
YE8081_00423	fbp	fructose-16-bisphosphatase	-0.673345	0.241048	132.424	109.039	269	530	299	336	211	94
YE8081_00424	mpl	UDP-N-acetylmuramate--L-alanyl-gamma-D-glutamyl-meso-diaminopimelate ligase	-0.155729	0.886953	65.3966	79.0509	265	192	236	281	158	118
YE8081_00425	yhcN_1	hypothetical protein	0.791281	0.317317	19.2367	44.7896	12	16	10	31	15	14
YE8081_00426	argR	arginine repressor	-0.105237	0.95505	178.015	213.758	263	180	198	189	127	154
YE8081_00427	mdh	malate dehydrogenase	1.19931	0.0061627	82.9049	254.064	194	250	136	561	427	214
YE8081_00428	ner-2 nlp-2 sfsB-2_2	putative transcriptional regulator Nlp	1.80851	0.000144543	26.9696	131.239	14	21	21	126	56	21
YE8081_00429		MuA-transposase/repressor protein CI DNA-binding	0.157982	0.862597	75.0042	114.206	67	58	74	111	66	32
YE8081_00430	ispB	octaprenyl diphosphate synthase	0.11438	0.899437	105.264	153.704	236	292	242	456	228	118
YE8081_00431	rplU	50S ribosomal protein L21	-0.254231	0.908306	11149.1	12114.8	15185	5267	6542	8716	3477	6031
YE8081_00432	rpmA	50S ribosomal protein L27	-0.0706112	0.946754	4277.41	5497.33	2742	2487	3178	4388	1707	1444
YE8081_00433		hypothetical protein	-1.92799	6.18875e-10	124.335	43.4187	285	310	308	104	63	44
YE8081_00434	obgE	GTPase ObgE	-1.47536	0.00161834	305.924	146.249	1136	687	933	432	244	191
YE8081_00435	basS	sensor protein BasS/PmrB	0.432633	0.60796	10.07	18.6335	34	23	25	58	34	14
YE8081_00436	basR	DNA-binding transcriptional regulator BasR	-0.205386	0.831879	47.9492	56.7363	86	66	90	122	52	30
YE8081_00437	dacB	D-alanyl-D-alanine carboxypeptidase	0.093813	0.908306	48.5795	70.2789	182	188	162	291	173	76
YE8081_00438		greA	-0.952206	0.271422	925.391	646.014	535	172	177	194	129	79
YE8081_00439	greA	transcription elongation factor GreA	-0.512478	0.530879	857.289	823.169	789	1233	1043	1344	647	207
YE8081_00440	yhbY	RNA-binding protein	-1.11458	0.468566	1702.05	1021.69	2325	641	937	964	308	331
YE8081_00441	rlmE rrmJ ftsJ	23S rRNA methyltransferase J	-1.18503	0.200975	647.132	358.347	1389	860	872	442	290	333
YE8081_00442	ftsH hflB	ATP-dependent metalloprotease	-0.912793	0.360506	857.31	585.328	5611	3369	3799	2469	1488	1548
YE8081_00443	folP	dihydropteroate synthase	0.279112	0.889886	90.9947	148.216	236	137	211	289	156	163
YE8081_00444	glmM	phosphoglucosamine mutase	-0.135865	0.888258	93.317	115.285	280	341	323	415	283	112
YE8081_00445	secG	preprotein translocase subunit SecG	-0.393589	0.651936	2448.63	2576.22	1855	1823	2591	2980	1187	632
YE8081_00446		tRNA-Leu(gag)	-0.96777	0.439554	733.959	495.98	96	180	204	156	58	29
YE8081_00447		tRNA-Met(cat)	-0.96894	0.269182	681.605	459.047	85	132	180	99	50	35
YE8081_00448		rimP	-1.44362	0.135728	622.241	278.207	229	135	117	49	22	55
YE8081_00449	rimP	ribosome maturation factor RimP	-0.684894	0.297465	882.339	736.592	1156	824	1121	938	452	359
YE8081_00450	nusA	transcription elongation factor NusA	-0.65066	0.0434896	476.657	406.552	1723	1548	2139	1331	1011	646
YE8081_00451	infB	translation initiation factor IF-2	-0.503982	0.775911	1881.19	1677.84	17983	6987	14166	7061	4896	8098
YE8081_00452	rbfA	ribosome-binding factor A	-1.5612	8.48766e-05	327.445	145.755	313	336	371	125	95	71
YE8081_00453	truB	tRNA pseudouridine synthase B	-1.76023	0.00440863	274.851	107.349	907	518	666	264	172	104
YE8081_00454		S15	-1.69869	0.00158305	1859.14	731.783	598	648	418	204	129	100
YE8081_00455	rpsO	30S ribosomal protein S15	-0.759186	0.553384	2714.19	1998.18	2208	1627	1758	933	641	892
YE8081_00456		SraG	1.99523	0.313278	0.686438	6.81445	1	0	0	3	1	2
YE8081_00457	pnp	polynucleotide phosphorylase/polyadenylase	-0.87904	0.142323	341.604	243.762	1940	1451	2158	1019	807	650
YE8081_00458	nlpI	lipoprotein NlpI	-0.276284	0.683354	1013.45	1143.01	1712	2275	2799	3081	1588	768
YE8081_00459	deaD	ATP-dependent RNA helicase DeaD	-1.01236	0.00842871	1093.99	730.194	3806	4992	7608	3503	2505	1314
YE8081_00460		putative lipoprotein	0.642794	0.805357	42.0458	89.5995	66	13	11	46	17	48
YE8081_00461		hypothetical protein	0.232793	0.870089	44.5493	70.5248	154	90	110	176	101	87
YE8081_00463		hydrophobe/amphiphile efflux-1 (HAE1) family protein	0.952616	0.459768	0.598071	1.55997	6	6	2	18	8	2
YE8081_00464	ibeB_1	RND efflux system outer membrane lipoprotein	1.14188	0.269182	1.59985	4.81032	5	6	6	27	7	5
YE8081_00465		putative transmembrane transport protein	-1.17065	0.264421	2.42163	1.44728	5	10	9	3	4	2
YE8081_00466		hypothetical protein	0.0496153	0.97538	3.84348	5.20696	11	15	12	27	10	3
YE8081_00467	yhbV	peptidase U32	0.0481725	0.981949	2.74991	3.87242	4	8	6	5	8	3
YE8081_00468	ydcP-2 yegQ-2 yhbU-2	peptidase U32	1.25567	0.192362	3.46413	10.8966	5	16	4	37	15	8
YE8081_00469	yhbT	sterol-binding domain-containing protein	-0.235687	0.746176	110.96	126.407	133	178	123	218	104	42
YE8081_00470	yhbS	N-acetyltransferase GCN5	-0.417842	0.715821	26.4714	26.7132	23	33	40	33	26	8
YE8081_00471	yhbQ	GIY-YIG nuclease superfamily protein	-0.00487844	0.998536	41.1553	54.2376	16	47	26	66	20	8
YE8081_00472	adiC_1	arginine:agmatin antiporter	0.448739	0.762391	2.96258	5.32989	4	13	12	26	10	4
YE8081_00473	speC_1	ornithine decarboxylase	2.20662	6.36627e-06	2.34063	14.839	16	16	6	77	53	32
YE8081_00474		heparinase II/III family protein	0.707717	0.60018	1.54752	3.50829	6	6	12	31	10	2
YE8081_00475		hypothetical protein	0.388585	0.851487	1.04617	2.01426	4	2	4	5	4	3
YE8081_00476	ycjN-4	extracellular solute-binding protein	0.843974	0.713505	0.379872	1.04012	3	0	1	5	3	0
YE8081_00477	ycjO-4	binding-protein-dependent transport system inner membrane protein	1.32773	0.140004	1.67255	5.72015	2	5	4	19	3	6
YE8081_00478	ycjP-4	binding-protein-dependent transport system inner membrane protein	0.788883	0.462823	2.93082	7.03215	7	4	8	19	8	5
YE8081_00479	msmX msmK malK sugC ggtA msiK	ABC transporter-like protein	0.430807	0.767318	2.24551	4.27732	4	6	9	9	9	5
YE8081_00480		hypothetical protein	0.295171	0.876474	2.58068	4.44552	4	6	13	10	5	9
YE8081_00481	yhbP	hypothetical protein	-0.841361	0.414056	18.5019	12.983	18	31	13	21	8	4
YE8081_00482		hypothetical protein	-0.918399	0.27877	23.8299	16.1468	42	83	50	32	30	16
YE8081_00483		hypothetical protein	-0.688396	0.670952	6.6668	5.36677	9	16	6	6	6	4
YE8081_00484	phnP	carbon-phosphorus lyase complex accessory protein	0.22293	0.960852	0.161778	0.297603	1	0	0	0	1	0
YE8081_00489	phnJ	phosphonate metabolism PhnJ	2.04527	0.374243	0.167487	1.52579	0	1	0	3	4	0
YE8081_00491	phnH	carbon-phosphorus lyase complex subunit	0.233543	0.960852	0.249504	0.392713	0	1	0	0	1	0
YE8081_00494		putative lipoprotein	0.10622	0.96857	0.619678	0.847192	2	3	0	3	1	1
YE8081_00495		putative activation/secretion signal peptide protein	-0.0679239	0.97538	0.612189	0.909628	2	3	3	0	3	3
YE8081_00496	nrdG	anaerobic ribonucleoside-triphosphate reductase activating protein	1.36065	0.481564	1.55247	5.86518	0	4	2	7	7	2
YE8081_00497	nrdD	anaerobic ribonucleoside triphosphate reductase	0.133905	0.950236	2.1037	3.15511	11	12	11	20	15	2
YE8081_00498		LysR family transcriptional regulator	-0.734685	0.793677	1.97096	1.48356	1	8	4	1	4	1
YE8081_00499	kefG_1	glutathione-regulated potassium-efflux system ancillary protein KefG	0.249323	0.929187	6.24419	10.0521	15	8	2	10	8	7
YE8081_00500		hypothetical protein	-0.216235	0.720719	126.759	146.227	96	90	73	109	53	42
YE8081_00501		hypothetical protein	-0.806079	0.0949781	231.7	173.334	96	212	135	122	76	36
YE8081_00502	ddpF-2	ABC transporter-like protein	1.52566	0.14412	3.37728	13.2198	2	8	8	21	12	13
YE8081_00503	ddpD-2	ABC transporter-like protein	1.30087	0.0949781	9.59403	33.4183	13	13	39	75	46	29
YE8081_00504	ddpC-2	binding-protein-dependent transport system inner membrane protein	0.67398	0.670952	7.92981	18.1544	10	10	31	49	24	10
YE8081_00505	ddpB-2	binding-protein-dependent transport system inner membrane protein	1.51188	0.0185726	9.32297	37.5768	14	18	43	128	52	34
YE8081_00506	ddpA-2	extracellular solute-binding protein	2.42879	5.76446e-09	13.922	103.609	35	43	89	352	268	179
YE8081_00507	yjgK	hypothetical protein	-0.328555	0.801214	20.6414	21.1093	15	35	20	34	13	7
YE8081_00508	argI	ornithine carbamoyltransferase subunit I	-0.318512	0.78765	6.99024	7.44527	17	17	20	24	11	6
YE8081_00509	rraB	regulator of ribonuclease activity B	-0.0155608	0.993872	739.979	989.631	1387	461	636	1211	451	535
YE8081_00510	yjgM	N-acetyltransferase GCN5	0.19907	0.912004	43.8306	66.512	81	48	40	84	34	48
YE8081_00511	valS	valyl-tRNA synthetase	0.0420388	0.962307	131.401	181.984	824	810	1272	1228	840	564
YE8081_00512	holC	DNA polymerase III subunit chi	-0.223016	0.928829	202.212	219.628	430	82	203	141	81	205
YE8081_00513	pepA	leucyl aminopeptidase	-0.747016	0.102627	59.0871	47.5087	243	201	237	199	107	68
YE8081_00514	lptF yjgP	lipopolysaccharide export system permease protein lptF	-0.51566	0.550714	67.696	63.2363	110	217	229	218	100	56
YE8081_00515	lptG yjgQ	lipopolysaccharide export system permease protein	0.077006	0.943364	49.4587	69.6647	126	129	147	204	94	85
YE8081_00516		tRNA-Leu(caa)	-1.506	0.175282	1316.1	562.156	40	596	161	128	108	19
YE8081_00517		integrase family protein	0.094129	0.96857	1.58025	2.37193	5	1	5	6	3	2
YE8081_00518		hypothetical protein	0.233075	0.813232	72.4304	114.361	54	70	47	119	58	22
YE8081_00519		hypothetical protein	-0.893865	0.623845	475.625	318.937	641	171	212	214	75	140
YE8081_00520	relB	RelB protein	-0.550769	0.678401	123.421	113.905	53	100	82	89	61	10
YE8081_00521		hypothetical protein	-1.42811	0.0937233	18.4573	8.14974	11	18	11	8	3	2
YE8081_00523		hypothetical protein	-0.396863	0.870875	31.3386	32.1315	27	22	30	34	17	7
YE8081_00524		putative acetyltransferase	0.239674	0.858554	28.9344	45.8194	40	32	18	68	21	16
YE8081_00525		putative transcriptional regulator	0.319508	0.779844	16.2488	26.99	30	35	19	68	24	13
YE8081_00526		putative permease	0.894966	0.0767391	14.4828	35.9168	45	58	39	114	75	48
YE8081_00527		hypothetical protein	-0.0708042	0.983165	2.74017	3.34442	3	4	0	3	2	1
YE8081_00528		putative permease	-1.04113	0.0505425	11.4481	7.04203	25	53	33	31	14	6
YE8081_00529		putative restriction endonuclease	-0.823863	0.261598	27.5181	20.4205	64	58	37	34	22	20
YE8081_00530		putative exported protein	-0.191495	0.902058	28.6445	33.6661	14	23	21	18	16	10
YE8081_00531		hypothetical protein	0.906456	0.238449	75.7047	191.325	107	88	83	207	144	105
YE8081_00532		putative exported protein	0.95288	0.380711	4.11684	10.7805	4	9	4	15	11	5
YE8081_00533	lsrG	autoinducer-2 (AI-2) modifying protein LsrG	1.52842	0.37366	1.7153	8.54543	3	0	1	6	6	1
YE8081_00534	lsrF	aldolase	1.92477	0.0136833	1.45465	8.55545	4	1	5	13	12	10
YE8081_00535	lsrB	autoinducer AI-2 ABC transporter periplasmic AI-2-binding protein	1.49295	0.0970898	1.2696	5.31693	3	3	4	11	11	5
YE8081_00536	lsrD ydeZ	autoinducer AI-2 ABC transporter permease LsrD	1.50627	0.239787	1.33382	5.61611	5	4	1	14	7	7
YE8081_00537	lsrC ydeY	autoinducer 2 ABC transporter permease LsrC	0.648911	0.823341	0.346174	0.863619	2	0	1	3	1	1
YE8081_00538	lsrA ego	autoinducer 2 ABC transporter ATP-binding protein LsrA	0.563606	0.825459	0.406795	0.922964	3	1	1	3	2	2
YE8081_00539	lsrR ydeW	DeoR family transcriptional regulator	-0.250849	0.902058	13.1965	15.1114	45	26	28	47	21	12
YE8081_00540	lsrK ydeV	autoinducer-2 (AI-2) kinase	0.0144662	0.995573	2.13725	2.79562	3	13	9	16	6	3
YE8081_00541	waaQ rfaQ	lipopolysaccharide heptosyltransferase III	0.441458	0.500054	17.1227	31.356	41	55	55	103	60	30
YE8081_00542		O-antigen polymerase	-0.0596082	0.966602	20.214	26.0235	39	79	70	84	63	22
YE8081_00543	arcD lysl lysP_1	arginine/ornithine antiporter	-0.878669	0.0626531	11.1945	8.24618	36	42	50	30	17	15
YE8081_00544	arcA_1	arginine deiminase	-0.255492	0.74809	17.5016	20.1231	54	45	73	61	48	22
YE8081_00545		RND family efflux transporter MFP subunit	-0.498171	0.581006	7.4027	7.01527	15	18	28	22	11	7
YE8081_00546		acriflavin resistance protein	-0.145869	0.922667	17.4626	21.2152	158	122	131	186	87	68
YE8081_00548	ybdH_1	putative oxidoreductase	0.342041	0.74809	12.2833	21.0185	47	35	20	51	39	24
YE8081_00549	dhaK	glycerone kinase	0.295652	0.843348	5.8827	9.75951	16	20	11	14	19	14
YE8081_00550	dhaL	dihydroxyacetone kinase subunit DhaL	0.684756	0.582138	4.41772	9.61896	4	8	9	18	12	3
YE8081_00551	ptsI_1	phosphoenolpyruvate-protein phosphotransferase	1.24929	0.00163631	9.11652	29.8946	35	27	38	123	66	37
YE8081_00552		glycosyl transferases group 1 family protein	0.988514	0.310806	1.5684	4.44882	4	6	6	10	10	8
YE8081_00553		putative transferase	0.335115	0.894817	0.778162	1.43197	4	4	2	2	3	5
YE8081_00554		putative oxidoreductase	0.125637	0.96857	0.565736	0.774357	1	5	0	3	2	1
YE8081_00555		glycosyl transferases group 1 family protein	-0.145564	0.966602	0.463967	0.557247	2	2	1	2	1	1
YE8081_00557		hypothetical protein	0.210136	0.960852	0.167487	0.343848	0	1	0	0	0	1
YE8081_00558	pemA ybhC	pectinesterase	0.643151	0.747988	0.953862	2.03468	6	2	0	9	3	1
YE8081_00559	glrR qseF yfhA_1	two component sigma54 specific Fis family transcriptional regulator	-0.233325	0.832696	12.0817	13.7764	42	62	71	69	42	25
YE8081_00560	fruR cra_1	DNA-binding transcriptional regulator FruR	-0.437715	0.708372	50.7321	50.5058	81	153	160	183	74	35
YE8081_00561	scrB	sucrose-6-phosphate hydrolase	-2.39771	0.000156733	32.2167	7.97739	72	98	176	31	19	9
YE8081_00562	treB_1	PTS system trehalose(maltose)-specific transporter subunit IIBC	-2.85893	1.92595e-06	25.7401	4.48638	58	75	136	24	10	2
YE8081_00563	lamB-1_1	maltoporin	-3.46986	2.44173e-09	72.6631	8.47409	157	224	473	43	21	8
YE8081_00564	iolC_1	ribokinase-like domain-containing protein	-3.42363	5.87778e-06	22.6419	2.6324	35	42	85	7	4	2
YE8081_00565	yiuA fhuD-4 fepB-4 fecB-4	periplasmic binding protein	0.439411	0.681799	25.89	47.0967	42	97	82	183	71	43
YE8081_00566	fhuA-2 yncD-2_2	TonB-dependent siderophore receptor	0.280368	0.757926	30.4172	49.228	160	153	186	237	159	126
YE8081_00567	hmsT_1	diguanylate cyclase	-0.386571	0.818984	2.60679	2.44136	9	10	2	10	3	2
YE8081_00568		hypothetical protein	0.793736	0.73906	4.24273	10.8355	2	2	5	7	5	3
YE8081_00569		tRNA-Leu(cag)	-2.66827	0.00115451	1388.31	269.559	105	459	325	82	42	9
YE8081_00570		tRNA-Leu(cag)	-1.83564	0.00311982	1985.83	717.767	339	548	404	174	103	51
YE8081_00571		LysR family transcriptional regulator	0.797915	0.532347	2.46646	5.91806	6	8	3	10	5	10
YE8081_00572		aldo/keto reductase	0.288958	0.87793	3.06637	5.12857	6	8	9	12	6	7
YE8081_00573	rsmC-2	16S ribosomal RNA methyltransferase	-0.128993	0.890242	42.3741	52.4968	112	100	125	156	79	52
YE8081_00574	holD	DNA polymerase III subunit psi	0.0750093	0.946499	103.783	151.847	122	92	134	246	87	44
YE8081_00575	rimI	ribosomal-protein-alanine N-acetyltransferase	-0.354589	0.74809	27.4855	28.3196	24	40	27	33	21	11
YE8081_00576	prfC	peptide chain release factor 3	-0.141627	0.91765	186.203	224.546	942	566	766	852	470	448
YE8081_00577	osmY	hypothetical protein	-0.0218447	0.98442	20.9543	28.0701	24	36	37	30	42	12
YE8081_00578		hypothetical protein	-0.356069	0.83409	31.6209	31.6711	9	18	11	16	9	3
YE8081_00579	yjjU	patatin	-0.0983284	0.942379	20.9663	26.3907	54	70	74	91	55	27
YE8081_00580	yjjV tatD	TatD-related deoxyribonuclease	0.542275	0.738441	2.92841	5.73429	4	7	7	15	9	2
YE8081_00581	nupC-2	nucleoside transporter	-2.19438	0.0134365	480.375	124.641	2984	920	844	295	137	292
YE8081_00582	deoC-3	deoxyribose-phosphate aldolase	-2.22829	1.23337e-05	74.5784	20.4735	133	182	131	44	27	14
YE8081_00583	deoA	thymidine phosphorylase	-2.06197	2.92714e-05	55.2766	17.3299	184	186	184	47	41	24
YE8081_00584	deoB_1	phosphopentomutase	-1.53066	0.00362793	236.272	107.709	998	530	698	287	201	157
YE8081_00585	deoD	purine nucleoside phosphorylase	-1.04122	0.00836413	387.842	253.691	633	775	715	562	287	141
YE8081_00586		putative DNA-binding protein	-1.30156	0.0212542	46.4392	24.8865	181	167	124	96	50	30
YE8081_00587	ytjB smp	hypothetical protein	-0.219563	0.889116	12.8894	14.0563	13	36	15	34	11	8
YE8081_00588	serB	phosphoserine phosphatase	0.434049	0.561423	28.0896	51.7823	51	73	84	147	89	35
YE8081_00589	radA sms	DNA repair protein RadA	0.0443535	0.978958	23.2049	32.4201	83	46	120	86	71	57
YE8081_00590	nadR	nicotinamide-nucleotide adenylyltransferase	0.277811	0.779844	10.0624	16.3381	26	38	33	51	34	21
YE8081_00591		PIG3 family NAD(P)H quinone oxidoreductase	1.17123	0.175282	4.04319	12.3311	2	14	14	26	19	15
YE8081_00592		LysR family transcriptional regulator	0.176308	0.925645	8.53817	12.9226	7	25	26	41	18	7
YE8081_00593		filamentation induced by cAMP protein Fic	0.601165	0.601623	42.4493	84.7447	150	110	106	211	111	140
YE8081_00594	yjjK	putative ABC transporter ATP-binding protein	-0.0322874	0.974447	637.292	828.493	2586	2436	3069	2869	2320	1546
YE8081_00595		OmpA/MotB domain-containing protein	-0.1665	0.899437	15.5062	17.8854	18	26	15	31	11	8
YE8081_00596		diguanylate cyclase	-0.378927	0.624882	11.268	11.5814	44	40	29	43	22	15
YE8081_00597		hypothetical protein	-0.467769	0.744354	9.78616	9.2292	7	21	18	14	12	4
YE8081_00598		Ca++ transporting P-type ATPase	-0.390627	0.683354	5.66015	5.6844	24	46	45	50	22	12
YE8081_00599	slt	lytic murein transglycosylase	0.7777	0.026354	22.76	52.5901	100	117	113	300	143	92
YE8081_00600	trpR	Trp operon repressor	0.135788	0.910409	194.948	291.792	124	218	169	329	179	56
YE8081_00601	yjjX	NTPase	-0.502889	0.575513	16.9039	15.4588	24	27	16	26	15	4
YE8081_00602	gpmB_1	phosphoglycerate mutase	0.244257	0.881758	135.807	214.366	359	150	171	315	167	194
YE8081_00603	rob_1	right origin-binding protein	-0.319627	0.700526	34.3002	37.048	64	83	77	108	54	17
YE8081_00604	creA	hypothetical protein	-0.44059	0.707696	92.1521	89.8926	82	153	87	141	66	27
YE8081_00605	arcA_2	two-component response regulator	0.0685004	0.97538	2260.85	3186.72	6978	2097	3556	4952	2958	3134
YE8081_00609		Thr_leader	-0.00819446	0.996177	36.9508	50.2721	15	7	12	17	3	10
YE8081_00610	thrA	bifunctional aspartokinase I/homoserine dehydrogenase I	-0.614825	0.466758	9.6056	8.34812	37	71	69	73	32	11
YE8081_00611	thrB	homoserine kinase	0.01857	0.993238	46.9135	61.3152	180	62	97	91	57	106
YE8081_00612	thrC	threonine synthase	-0.0209149	0.983325	21.202	28.2973	70	71	66	101	63	28
YE8081_00613	yaaA	hypothetical protein	0.604064	0.161583	65.3591	133.233	118	153	110	305	159	86
YE8081_00614	talB	transaldolase B	0.4689	0.42176	865.55	1623.83	1737	2258	2231	4282	2563	1275
YE8081_00615	mogA	molybdenum cofactor biosynthesis protein MogA	0.0768492	0.960441	78.2416	110.512	154	98	100	153	94	76
YE8081_00616		major facilitator transporter	-0.715976	0.493529	17.2024	13.9056	47	67	63	57	31	14
YE8081_00617		N-acetyltransferase GCN5	-0.583351	0.680952	1.13415	1.05344	3	7	11	4	5	3
YE8081_00619	yaaH	hypothetical protein	-1.76333	0.000231549	383.567	148.218	405	1015	830	371	181	84
YE8081_00620	dnaK	molecular chaperone DnaK	-1.51625	1.12136e-07	919.503	428.079	4805	3979	4585	1821	1381	849
YE8081_00621		tpke11	-2.07506	0.131064	304.523	83.2561	104	22	58	3	8	14
YE8081_00622	dnaJ_1	chaperone protein DnaJ	-1.22342	0.00554525	208.848	121.45	542	530	727	366	242	108
YE8081_00623	nhaA	pH-dependent sodium/proton antiporter	-0.713282	0.592706	57.6302	45.6761	191	106	228	105	70	79
YE8081_00624	nhaR	transcriptional activator NhaR	-1.86376	2.12624e-07	56.1075	20.5831	122	118	144	54	28	16
YE8081_00625	rpsT	30S ribosomal protein S20	-0.482821	0.539218	4243.56	4048.52	1864	3686	2796	3457	1557	812
YE8081_00626	ribF	bifunctional riboflavin kinase/FMN adenylyltransferase	-0.817011	0.183264	189.979	144.866	298	486	560	342	257	103
YE8081_00627	ileS	isoleucyl-tRNA synthetase	-0.196781	0.862591	164.912	190.629	1122	949	1482	1152	793	667
YE8081_00628	lspA	lipoprotein signal peptidase	-0.667018	0.378507	195.553	163.301	135	311	299	222	146	66
YE8081_00629	slpA fkpB	FKBP-type peptidylprolyl isomerase	-0.42432	0.716295	77.9937	77.2433	77	102	107	76	72	36
YE8081_00630	ispH lytB	4-hydroxy-3-methylbut-2-enyl diphosphate reductase	-0.103863	0.950236	63.1882	79.916	138	136	185	177	142	66
YE8081_00631	dapB	dihydrodipicolinate reductase	-0.3271	0.795548	121.707	124.071	344	197	227	184	107	176
YE8081_00632	carA	carbamoyl phosphate synthase small subunit	0.220825	0.852546	59.4968	93.2341	144	150	234	273	153	122
YE8081_00633	carB	carbamoyl phosphate synthase large subunit	0.644266	0.58102	91.9539	193.583	605	550	1126	1255	936	809
YE8081_00634		lysine exporter protein (LYSE/YGGA)	0.677532	0.340651	10.1115	21.4718	11	23	17	41	21	14
YE8081_00635	yjjP	hypothetical protein	0.633079	0.682757	2.78907	5.97236	8	5	4	15	8	3
YE8081_00636		hypothetical protein	0.640096	0.663191	5.68284	12.1789	8	7	5	14	6	8
YE8081_00637	folA	dihydrofolate reductase	-0.675915	0.189993	275.497	233.754	280	383	344	361	188	72
YE8081_00638	apaH	diadenosine tetraphosphatase	0.0475779	0.950236	95.8456	132.051	178	232	225	312	168	118
YE8081_00639	apaG	ApaG protein	0.502993	0.496205	52.9849	102.455	56	43	54	81	69	40
YE8081_00640	ksgA	dimethyladenosine transferase	0.47288	0.452533	78.1259	145.903	164	141	183	287	177	134
YE8081_00641	pdxA	4-hydroxythreonine-4-phosphate dehydrogenase	-0.134793	0.919351	115.314	141.135	216	311	339	369	236	122
YE8081_00642	surA	peptidyl-prolyl cis-trans isomerase SurA	0.0913839	0.922667	208.797	294.36	669	672	726	868	583	445
YE8081_00643	lptD imp ostA	LPS assembly outer membrane complex protein LptD	-0.146532	0.779844	127.506	154.31	631	817	738	869	619	307
YE8081_00644	djlA	Dna-J like membrane chaperone protein	-0.336276	0.774184	36.5009	38.6291	95	72	63	100	36	34
YE8081_00645	rluA_1	pseudouridine synthase	-1.13496	0.466758	27.9779	15.9234	38	43	58	24	13	14
YE8081_00646	rapA hepA	ATP-dependent helicase HepA	-0.337656	0.852546	146.43	153.536	1013	966	1262	1137	640	487
YE8081_00647	polB	DNA polymerase II	0.00840662	0.995898	6.9094	9.33942	53	31	42	64	21	29
YE8081_00648		hypothetical protein	0.135168	0.96857	2.81344	3.7563	0	5	1	5	2	0
YE8081_00649	yabI	hypothetical protein	-0.414804	0.482909	37.2301	37.2377	72	76	69	95	39	23
YE8081_00650	thiQ	thiamine transporter ATP-binding subunit	-0.385466	0.858278	4.85712	4.87221	4	7	15	13	2	4
YE8081_00651	thiP	thiamine transporter membrane protein	-0.201092	0.922667	5.95626	6.8407	17	34	20	48	13	5
YE8081_00652	thiB tbpA	thiamine transporter substrate binding subunit	-0.287662	0.83409	11.0659	12.1263	23	34	25	27	26	8
YE8081_00653		TPP	-0.435015	0.851027	101.17	98.571	7	36	39	30	20	7
YE8081_00654		hypothetical protein	-1.92294	0.0389313	7.27713	2.2401	8	23	12	6	3	1
YE8081_00655		hypothetical protein	-1.29413	0.257293	12.4536	6.90306	12	12	9	4	3	4
YE8081_00656	sgrR_1	transcriptional regulator SgrR	0.657249	0.354282	4.34397	9.18379	18	23	13	41	28	11
YE8081_00657	pflA_1	pyruvate formate lyase-activating enzyme 1	-2.06422	0.304761	1.16064	0.253954	2	2	4	0	1	0
YE8081_00658	pflB_2	formate acetyltransferase	-0.0608914	0.969838	1.79638	2.19337	6	18	8	17	8	4
YE8081_00659	dinJ	putative DNA-damage-inducible protein	-0.488694	0.675237	218.833	205.459	89	196	134	132	105	37
YE8081_00660		addiction module toxin RelE/StbE family protein	-0.0356105	0.979119	78.285	99.861	47	75	33	61	49	24
YE8081_00661	setA	sugar efflux transporter	0.0542892	0.97538	19.6213	27.2854	74	52	51	87	41	37
YE8081_00662	mtr_1	aromatic amino acid transporter	1.87672	0.179469	0.411811	2.435	2	1	1	12	5	1
YE8081_00663	tnaA	tryptophanase	0.329581	0.881758	1.23545	2.13462	3	5	5	7	5	3
YE8081_00664	tnaC	tryptophanase leader peptide	-1.51668	0.500486	11.5444	2.75168	0	7	1	2	0	0
YE8081_00665	leuD	isopropylmalate isomerase small subunit	-1.29559	0.0846568	45.9649	24.7568	38	77	100	44	28	10
YE8081_00666	leuC	isopropylmalate isomerase large subunit	-1.51678	0.0197157	23.8015	11.1356	61	57	144	39	23	18
YE8081_00667	leuB	3-isopropylmalate dehydrogenase	-1.41964	0.0154282	47.6426	23.622	118	98	183	45	43	33
YE8081_00668	leuA	2-isopropylmalate synthase	-1.26407	0.274378	40.2832	20.6987	151	112	221	49	38	57
YE8081_00669		Leu_leader	-1.48547	0.11196	200.531	88.9446	36	113	68	35	22	11
YE8081_00670	leuO_1	leucine transcriptional activator	-0.0577152	0.970549	3.02545	4.00884	8	7	7	10	3	6
YE8081_00672	fadD-2	AMP-dependent synthetase and ligase	-0.838349	0.0361746	76.8082	57.6461	428	307	324	264	156	109
YE8081_00673	ilvI_1	acetolactate synthase 3 catalytic subunit	-0.0448377	0.967293	40.2895	52.4771	206	143	184	173	158	104
YE8081_00674	ilvH	acetolactate synthase 3 regulatory subunit	0.0918854	0.947478	31.7491	44.8869	39	47	32	48	36	25
YE8081_00675	fruR cra_2	DNA-binding transcriptional regulator FruR	0.214546	0.930298	76.4422	115.387	206	190	187	264	127	171
YE8081_00676	ygaW	hypothetical protein	0.627334	0.663868	8.51324	17.9666	5	12	11	33	15	0
YE8081_00677	mraZ	cell division protein MraZ	-0.582825	0.254108	276.433	244.497	217	440	285	330	190	80
YE8081_00678	mraW rsmH	S-adenosyl-methyltransferase MraW	-0.262286	0.83409	212.558	234.246	616	503	436	579	308	256
YE8081_00679	ftsL	cell division protein FtsL	0.46082	0.60028	37.3603	67.7471	22	42	25	60	32	21
YE8081_00680	ftsI_1	peptidoglycan glycosyltransferase	0.178113	0.876971	43.6692	66.8416	159	236	182	364	192	82
YE8081_00681	murE	UDP-N-acetylmuramoylalanyl-D-glutamate--26-diaminopimelate ligase	-0.22943	0.934802	86.026	95.5195	577	158	264	300	147	227
YE8081_00682	murF	UDP-N-acetylmuramoyl-tripeptide--D-alanyl-D-alanine ligase	0.0441458	0.960852	46.1398	64.5308	138	172	165	242	159	63
YE8081_00683	mraY	phospho-N-acetylmuramoyl-pentapeptide-transferase	0.240111	0.720141	73.405	118.592	225	173	209	356	205	111
YE8081_00684	murD	UDP-N-acetylmuramoyl-L-alanyl-D-glutamate synthetase	0.0568861	0.9592	71.1774	99.8892	239	254	225	408	189	116
YE8081_00685	ftsW	cell division protein FtsW	0.257239	0.681231	47.3755	76.6053	135	149	147	277	139	76
[truncated: 3,395 more rows]

## Sheet: 8081_E25 vs. 8081_E37 filtered
Dataset S2-4: Global gene expression changes in response to temperature in exponential growth phase (DESeq analysis 8081_E25 vs. 8081_E37; cut off filter log2 fold change ≥|2|; p-value ≤0,05).
[truncated: 184 more rows]

[truncated: 4 more sheets: 8081_E37 vs. 8081_S37 raw, 8081_E37 vs. 8081_S37 filtered, 8081_S25 vs. 8081_S37 raw, 8081_S25 vs. 8081_S37 filtered]
