# Supplementary material for: Comparative Transcriptomic Profiling of Yersinia enterocolitica O:3 and O:8 Reveals Major Expression Differences of Fitness- and Virulence-Relevant Genes Indicating Ecological Separation
Source: mSystems. 2019 Apr 23;4(2):e00239-18. doi: 10.1128/mSystems.00239-18 (PMC6478967; doi:10.1128/mSystems.00239-18)
Supplement: DATA SET S3 [file mSystems.00239-18-sd003.xlsx]

## Sheet: Y1_E25 vs. Y1_S25 raw
Dataset S3-1: Global gene expression changes in response to growth phase at 25°C (DESeq analysis Y1_E25 vs. Y1_S25; all ORFs listed).
			Deseq	Deseq	mean RPKM value		Raw Counts
Locus	Gene Symbol	Gene discription	log2 Fold Change	adjusted p-value	Y1_E25	Y1_S25	Y1_E25_I	Y1_E25_II	Y1_E25_III	Y1_S25_I	Y1_S25_II	Y1_S25_III
YEY1_00001	dnaA	chromosomal replication initiation protein	-1.15684	1.91951e-06	103.559	39.5107	306	285	251	200	32	69
YEY1_00002	dnaN	DNA polymerase III subunit beta	-0.679725	0.370149	195.272	98.9602	394	469	404	303	89	131
YEY1_00003	recF	recombination protein F	-1.93358	2.33609e-11	76.9099	16.1803	154	181	157	69	5	30
YEY1_00004	gyrB	DNA gyrase subunit B	-1.03077	0.0019992	212.789	89.3138	891	1195	956	764	127	279
YEY1_00005	ybhA-1 ybjI-1 yidA-1 yigL -1_1	sugar phosphatase	-0.431283	0.547856	259.13	169.903	271	563	423	487	39	260
YEY1_00006	ocd	ornithine cyclodeaminase	0.844464	0.179941	15.1029	24.0876	22	33	29	61	18	29
YEY1_00007	ilvA tdcB_1	threonine dehydratase	1.31186	8.17628e-05	14.5346	30.7816	28	21	26	103	15	35
YEY1_00008	yidR	hypothetical protein	1.18869	0.0203714	9.12642	18.6964	16	31	24	99	10	34
YEY1_00009		hypothetical protein	1.63487	0.0460827	6.49923	19.8523	5	5	3	36	4	3
YEY1_00010	ibpA	heat shock protein IbpA	1.19983	0.285327	131.814	300.166	106	87	123	360	106	134
YEY1_00011	ibpB	heat shock chaperone IbpB	1.77659	0.172583	163.959	973.494	128	133	191	1730	180	731
YEY1_00013	yidE	YidE/YbjL duplication	0.870889	0.208554	9.52283	15.6438	28	27	37	122	8	34
YEY1_00014	avtA	valine--pyruvate transaminase	-1.45214	8.65647e-05	79.343	24.1413	165	184	232	130	13	38
YEY1_00015	malS	periplasmic alpha-amylase	1.78788	0.007857	0.745187	2.58064	3	3	3	15	4	7
YEY1_00016	ghrB	NAD-binding D-isomer specific 2-hydroxyacid dehydrogenase	-0.677399	0.268286	8.1172	4.43007	15	12	19	15	4	3
YEY1_00017	mdtD yegB_1	multidrug efflux system protein MdtD	-0.680992	0.361734	13.9847	7.18751	39	33	45	34	8	11
YEY1_00018		putative transcriptional regulator	-0.214243	0.863123	8.86924	6.27977	9	14	11	25	1	3
YEY1_00019		N-acetyltransferase GCN5	0.034325	0.975461	2.56777	2.04633	14	6	12	18	1	8
YEY1_00020		beta and gamma crystallin	-0.813389	0.48373	0.826006	0.327545	4	6	1	2	0	2
YEY1_00021		N-acetyltransferase GCN5	-0.479722	0.58071	1.84071	0.976389	9	2	10	9	1	2
YEY1_00022	yiaC	GCN5-related N-acetyltransferase	-0.69995	0.434567	27.4489	13.4265	26	21	27	25	2	10
YEY1_00023	tag	DNA-3-methyladenine glycosylase I	-0.559638	0.373307	13.2571	7.43301	13	12	19	14	2	7
YEY1_00024	glyQ	glycyl-tRNA synthetase subunit alpha	-2.29477	3.25942e-07	273.502	46.1016	411	583	488	143	21	65
YEY1_00025	glyS	glycyl-tRNA synthetase subunit beta	-2.33931	0.0012526	258.467	38.3901	1071	1124	949	269	44	114
YEY1_00026	yiaF	putative lipoprotein	-0.228384	0.831129	152.188	108.235	212	230	202	224	52	113
YEY1_00027	mtlA	PTS system mannitol-specific transporter subunit Iic transporter subunit	2.26347	4.13263e-15	11.4836	48.7045	37	47	46	373	49	114
YEY1_00028	mtlD	mannitol-1-phosphate 5-dehydrogenase	1.30943	0.000138342	13.2414	28.531	24	40	28	132	12	51
YEY1_00029	mtlR	mannitol repressor protein	0.00707503	1	8.32552	6.99525	11	9	7	15	2	5
YEY1_00030		lysine exporter protein LysE/YggA	0.676874	0.37917	8.78821	12.3242	13	8	10	26	5	9
YEY1_00031		GntR family transcriptional regulator	0.67595	0.209991	10.3509	14.4314	27	31	32	84	12	25
YEY1_00032	yibL	hypothetical protein	-0.0172325	0.977726	231.84	195.206	189	145	147	254	43	83
YEY1_00033		SpoVT/AbrB-like protein	0.300909	0.707872	56.9272	61.0835	29	26	21	61	8	13
YEY1_00034		Hypothetical protein	2.36491	2.08975e-06	19.9948	91.4545	19	10	19	119	26	51
YEY1_00035	yiiM	protein yiiM	2.79606	0.00210603	30.1067	217.859	55	33	29	315	177	107
YEY1_00036	tar_1	methyl-accepting chemotaxis sensory transducer	1.18684	0.0279344	2.42954	4.46138	9	5	13	38	2	14
YEY1_00037	sodA	superoxide dismutase	0.277271	0.584827	534.868	571.558	535	744	692	1238	136	617
YEY1_00038	fdhD	formate dehydrogenase accessory protein	0.114851	0.852402	11.1577	10.1649	14	25	18	36	4	11
YEY1_00039	fdoG-1	molybdopterin oxidoreductase Fe4S4 region	1.2435	0.007857	50.2571	102.724	79	37	53	225	33	78
YEY1_00041	fdoG-2	formate dehydrogenase subunit alpha	0.144674	0.87842	34.5851	32.7926	176	140	168	283	44	106
YEY1_00042	fdoH_1	formate dehydrogenase subunit beta	1.07034	0.198919	74.211	137.14	158	142	122	280	108	204
YEY1_00043	fdoI	formate dehydrogenase-O subunit gamma	0.602706	0.0207289	73.7002	96.4052	98	78	102	204	45	74
YEY1_00044	fdhE	formate dehydrogenase accessory protein FdhE	0.0208373	0.986874	88.9112	76.2901	166	151	165	220	45	100
YEY1_00045	selA	selenocysteine synthase	-0.277187	0.567739	108.567	76.0013	258	323	307	319	75	137
YEY1_00046	selB	selenocysteinyl-tRNA-specific translation factor	-0.858849	0.00741464	24.9254	11.6482	86	85	104	77	13	29
YEY1_00047	mdfA	major facilitator superfamily MFS_1	-2.99097	3.54684e-06	12.8963	1.05938	23	37	34	5	0	3
YEY1_00048		acyltransferase 3	1.08195	0.0468046	5.90154	10.9836	14	10	10	32	6	18
YEY1_00049		Putative transcriptional regulator	0.420794	0.489885	7.98787	8.73851	19	13	11	35	3	11
YEY1_00050		Putative member of isochorismatase hydrolase family protein	0.61781	0.347056	7.23232	9.54935	13	17	14	46	4	11
YEY1_00051	fimC-1	pili assembly chaperone	0.702047	0.449361	39.0163	57.7984	57	68	52	143	21	74
YEY1_00052	xylB-1_1	xylulokinase	1.10557	0.159095	1.52694	3.01766	4	4	5	11	2	9
YEY1_00053	xylA	xylose isomerase	2.0758	8.9331e-06	6.86455	26.356	14	23	17	99	17	63
YEY1_00054	xylF	D-xylose transporter subunit XylF	-0.411467	0.787814	0.733039	0.227964	3	0	1	2	0	0
YEY1_00055	xylG	xylose transporter ATP-binding subunit	-0.84968	0.430393	1.10066	0.296219	3	4	3	4	0	0
YEY1_00056	xylH	monosaccharide-transporting ATPase	0.559924	0.612537	1.14039	1.24445	2	2	4	9	0	2
YEY1_00057	lacI-1 galR-1_1	transcriptional regulator AraC family	1.27412	0.16402	3.90122	8.39062	2	2	3	10	1	4
YEY1_00058	lacI-1 galR-1_2	transcriptional regulator AraC family	1.43292	0.0403983	2.57733	6.29436	2	6	6	27	3	5
YEY1_00059		tRNA-SeC(tca)	1.19877	0.179062	82.2157	172.561	14	11	20	49	15	15
YEY1_00060		integrase family protein	0.587617	0.174415	19.3401	25.5945	43	55	35	110	19	33
YEY1_00061		SIR2-like domain protein	0.172654	0.82867	24.3826	22.8403	148	93	111	150	43	80
YEY1_00062		transcriptional activator Ogr/delta	-0.767591	0.645956	2.98106	0.461487	4	0	0	1	0	0
YEY1_00066		putative transposase	0	1	0	0	0	0	0	0	0	0
YEY1_00068	hutT	amino acid permease-associated region	0.0439583	0.961305	3.44915	2.95243	8	8	12	15	2	6
YEY1_00069	hutH_1	histidine ammonia-lyase	1.16917	0.0125599	5.06487	10.0456	14	12	19	53	11	17
YEY1_00070	hutU	urocanate hydratase	1.94157	1.14436e-06	10.9505	36.8359	39	34	35	178	40	94
YEY1_00071		Hypothetical protein	1.43725	0.346458	1.03579	5.90129	1	0	0	5	1	0
YEY1_00072	psaC_1	fimbrial biogenesis outer membrane usher protein	1.80677	0.0195701	2.41844	8.18376	10	13	12	55	10	37
YEY1_00073		hypothetical protein	0	1	0	0	0	0	0	0	0	0
YEY1_00074	ma	mannose-6-phosphate isomerase	-0.85076	0.260397	9.61778	4.461	20	21	26	15	4	7
YEY1_00075	bglA_1	glycoside hydrolase family protein	-0.659773	0.194187	6.45614	3.81479	17	18	18	13	4	8
YEY1_00076		putative beta-14 mannanase	0.417094	0.445907	3.88286	4.40792	13	18	19	38	5	12
YEY1_00077	lamB-1_1	maltoporin	0.125187	0.948191	0.56955	0.402574	1	2	0	3	0	0
YEY1_00078		maltoporin (maltose/maltodextrin high-affinity receptor phage lambda receptor protein)	-1.09594	0.323668	3.96108	1.06349	6	2	2	2	0	1
YEY1_00079	celB_1	PTS system NN_-diacetylchitobiose-specific transporter subunit IIC	-0.0811871	0.928996	8.40488	6.38202	23	17	22	46	2	8
YEY1_00081	celB_2	PTS system NN_-diacetylchitobiose-specific transporter subunit IIC	-1.30826	0.279635	1.34716	0.369737	5	1	4	0	0	2
YEY1_00082	celC_1	PTS system NN_-diacetylchitobiose-specific transporter subunit IIA	0.525199	0.542553	8.74306	10.0006	3	7	6	14	0	6
YEY1_00083	mak_1	fructokinase	0.266296	0.775532	3.86667	3.84047	8	8	5	14	1	6
YEY1_00084	galR-1_1	DNA-binding transcriptional regulator GalR	-0.108781	0.896791	29.2135	23.4726	49	74	45	67	15	32
YEY1_00085		FR47-like family protein	-0.680361	0.44981	11.0077	4.90458	11	13	7	14	0	3
YEY1_00086		hypothetical protein	0.704136	0.058676	24.7392	34.9234	49	41	34	89	18	46
YEY1_00088		transposase mutator type	0	1	0	0	0	0	0	0	0	0
YEY1_00089		hypothetical protein	-0.57052	0.480414	64.4031	37.0644	169	184	199	241	23	65
YEY1_00090		filamentous haemagglutinin family outer membrane protein	-0.658656	0.249091	11.7422	6.50363	39	29	28	32	9	5
YEY1_00091		polypeptide-transport-associated domain protein ShlB-type	-0.98799	0.300516	1.56181	0.474469	3	7	6	5	0	1
YEY1_00093		filamentous haemagglutinin family outer membrane protein	0.46292	0.754594	0.805241	1.58122	1	0	2	1	2	0
YEY1_00095	uhpC_1	regulatory protein UhpC	-0.784189	0.124074	28.657	13.9682	69	82	79	74	9	26
YEY1_00096	uhpB_1	sensory histidine kinase UhpB	-0.043777	0.924279	20.3932	16.3265	56	55	71	103	11	33
YEY1_00097	uhpA-1	two component transcriptional regulator LuxR family	0.275565	0.622402	14.3079	14.5362	13	25	13	35	3	13
YEY1_00098	eptB	phosphoethanolamine transferase	-0.453675	0.481489	8.30883	4.93525	27	20	34	33	4	11
YEY1_00099		putative osmotic/stress related protein	3.44364	8.26171e-06	9.94798	113.201	12	4	8	165	31	60
YEY1_00101	dppA	4-phytase	1.84788	1.64096e-08	57.6563	178.804	150	163	227	874	181	416
YEY1_00102	dppB	dipeptide transporter permease DppB	-1.33873	0.0409535	7.79733	2.30154	12	12	22	10	1	3
YEY1_00103	dppC	dipeptide transporter	-0.671677	0.49049	5.26083	2.45399	13	5	9	11	1	2
YEY1_00104	dppD	oligopeptide/dipeptide ABC transporter ATPase subunit	-0.773683	0.179648	15.7067	7.27159	21	34	36	35	2	9
YEY1_00105	dppF	oligopeptide/dipeptide ABC transporter ATPase subunit	-1.1786	0.0443056	9.05105	2.8804	10	22	23	13	0	6
YEY1_00106	bcsG	Putative inner membrane protein possibly involved in cellulose synthesis	-0.70509	0.0885141	32.0481	16.4901	101	109	101	129	10	32
YEY1_00107	bcsF	celllulose biosynthesis operon protein BcsF/YhjT	-0.801362	0.464749	11.0309	4.39603	5	3	4	3	0	2
YEY1_00108		hypothetical protein	-0.693408	0.136337	13.7045	6.8577	47	30	46	43	5	14
YEY1_00109		Hypothetical protein	0.55274	0.580194	18.4041	24.6667	9	9	3	14	3	7
YEY1_00110		hypothetical protein	0.306267	0.54263	31.9912	33.7651	46	51	42	91	9	42
YEY1_00111	hmsR pgaC_1	N-glycosyltransferase	-0.431211	0.263696	13.6492	8.6286	50	86	77	80	10	36
YEY1_00112	bcsB	cyclic di-gmp binding protein precursor	-1.21314	0.00182924	20.2254	7.01274	72	83	117	74	5	22
YEY1_00113	bcsZ	endo-14-D-glucanase	-1.27095	0.0051993	14.051	5.02395	35	27	30	18	4	7
YEY1_00114		cellulose synthase operon protein C	-0.691628	0.215343	20.0203	10.2237	21	37	35	32	3	12
YEY1_00115		cellulose synthase subunit BcsC	1.16118	0.0746008	14.2637	27.569	82	71	72	172	61	106
YEY1_00116	yhjK	biofilm formation regulator HmsP	-1.66214	0.000132114	43.9014	11.4226	146	153	99	69	7	26
YEY1_00117		oligogalacturonate-specific porin	-1.47703	0.278605	1.19897	0	2	2	1	0	0	0
YEY1_00118	pelY	pectate lyase	0.314669	0.671349	3.18826	3.4576	8	10	14	16	3	11
YEY1_00119		coagulation factor 5/8 type domain-containing protein	0.411962	0.788491	1.74752	2.69662	0	2	3	3	2	0
YEY1_00120	dctA	C4-dicarboxylate transporter DctA	0.549617	0.431598	9.28676	11.6805	23	16	30	50	10	19
YEY1_00121		peptidase M16 domain-containing protein	-0.3924	0.36717	82.4139	54.3835	201	288	239	284	32	137
YEY1_00122		hypothetical protein	0.86871	0.45147	5.75577	9.38486	3	2	2	11	1	1
YEY1_00123	kdgK	ribokinase-like domain-containing protein	0.518661	0.501163	19.1069	23.4594	49	27	28	70	18	23
YEY1_00124	praC	4-oxalocrotonate tautomerase	-0.383379	0.60138	90.9055	56.4994	49	20	35	53	4	14
YEY1_00125		EAL domain-containing protein	1.49627	0.10966	3.51527	9.71223	8	4	4	23	5	11
YEY1_00126	yhjG	AsmA family protein	2.26384	0.0191975	27.1739	137.38	129	100	109	651	276	362
YEY1_00127	cdh	CDP-diacylglycerol pyrophosphatase	-1.09552	0.206093	6.09732	2.45763	15	8	4	6	2	1
YEY1_00128	yhjD	ribonuclease	-0.114887	0.906802	5.46209	3.93033	14	13	5	17	0	8
YEY1_00129	yapE	outer membrane autotransporter barrel domain protein	1.13626	0.116902	13.8038	27.9479	70	115	82	266	45	159
YEY1_00130	gor	glutathione reductase	-0.291198	0.387729	128.19	90.8935	313	424	340	463	60	195
YEY1_00131	rlmJ	23S rRNA (adenine2030-N6)-methyltransferase	-0.896971	0.00473977	40.4185	18.6319	72	59	67	51	10	21
YEY1_00132	opdA	oligopeptidase A	-0.495674	0.569516	96.8108	56.8891	295	421	449	339	71	179
YEY1_00133	rsmJ	putative methyltransferase	1.82596	0.0354305	39.1801	133.232	49	57	68	226	76	160
YEY1_00134		serralysin	-0.924023	0.458052	1.09337	0.274217	3	3	2	3	0	0
YEY1_00135	gdhA	glutamate dehydrogenase	0.648224	0.395038	45.2966	62.8413	115	117	124	309	47	110
YEY1_00136	uspA_1	UspA domain-containing protein	3.32911	4.79452e-09	172.588	1583.45	189	117	139	1880	665	723
YEY1_00137	uspB	universal stress protein UspB	5.6736	1.15408e-15	16.0552	1080.13	10	13	9	1890	106	399
YEY1_00138	pitA	phosphate transporter	-3.81684	9.45597e-20	457.237	25.9607	1359	1447	1218	137	35	27
YEY1_00139	yhiN	hypothetical protein	-2.76223	0.000296395	49.4999	5.30192	119	142	91	18	7	4
YEY1_00140	gltP-2_1	glutamate/aspartate:proton symporter	1.9338	0.0671336	1.03073	4.16081	0	1	3	16	1	2
YEY1_00141	gltP-2_2	glutamate/aspartate:proton symporter	1.34012	0.300653	0.48838	1.75363	1	1	0	2	1	2
YEY1_00142		hypothetical protein	0	1	0	0	0	0	0	0	0	0
YEY1_00143		hypothetical protein	-0.19642	0.852402	1.91058	1.10044	5	3	7	9	0	2
YEY1_00144		methylaspartate ammonia-lyase	0.76943	0.492618	4.95856	7.72133	9	11	16	23	8	13
YEY1_00145	mutE	methylaspartate mutase E chain	0.946628	0.395873	0.683306	1.3662	0	3	3	9	2	0
YEY1_00146	mutL_1	glutamate mutase	-0.17256	0.903326	1.07812	0.665439	1	4	4	6	0	1
YEY1_00147	mamA	methylaspartate mutase	1.24299	0.356198	0.744043	1.81827	1	1	0	5	0	1
YEY1_00148	pduX_1	PduX	-0.0369994	0.986526	0.84422	0.548418	2	0	2	2	0	1
YEY1_00149	cysG-1_1	siroheme synthase	1.2205	0.337862	0.694174	2.28526	1	0	2	1	3	1
YEY1_00150	gcvA_1	DNA-binding transcriptional activator GcvA	0.273863	0.81111	2.25313	2.48457	2	3	7	3	1	6
YEY1_00151	fumA_1	tartrate/fumarate subfamily Fe-S type hydro-lyase subunit beta	0.756586	0.524505	0.601878	1.10267	1	3	2	1	1	5
YEY1_00152	btuR cobO_1	cob(I)yrinic acid ac-diamide adenosyltransferase	0.443757	0.545065	6.37172	7.39871	6	7	9	15	2	7
YEY1_00153	ybhA-1 ybjI-1 yidA-1 yigL -1_2	sugar phosphatase	-0.139635	0.887525	39.6275	30.6688	51	72	64	68	12	45
YEY1_00154		hypothetical exported protein	-2.79208	3.37194e-05	16.6544	2.42192	24	27	17	2	2	2
YEY1_00155		LysR family transcriptional regulator	0.140144	0.873631	30.6389	29.3815	49	50	72	122	8	43
YEY1_00156		major facilitator transporter	0.713504	0.474884	3.89393	5.62447	7	5	15	26	3	10
YEY1_00157	mmsA iolA	methylmalonate-semialdehyde dehydrogenase	-0.717781	0.202703	6.17516	3.28665	21	16	17	16	4	5
YEY1_00158	iolB	myo-inositol catabolism IolB domain-containing protein	0.274722	0.708451	5.27246	5.11872	10	6	9	18	2	5
YEY1_00159		RpiR family transcriptional regulator	1.3407	0.0198461	47.0502	110.215	56	100	78	330	34	156
YEY1_00160	iolC_1	ribokinase-like domain-containing protein	0.164023	0.736595	10.3566	9.80772	40	31	44	70	11	23
YEY1_00161	iolD	thiamine pyrophosphate binding domain-containing protein	-0.140392	0.851486	5.26774	3.82937	19	15	25	29	2	13
YEY1_00162	iolG	inositol 2-dehydrogenase	-0.00540668	1	13.4098	12.0786	34	24	21	36	13	8
YEY1_00163	iolE	xylose isomerase domain-containing protein	0.777531	0.142231	9.4453	14.0881	15	13	21	41	8	17
YEY1_00164		Hypothetical protein	1.64314	0.000837812	43.0977	121.573	43	61	27	179	45	81
YEY1_00165		RyhB	-3.63431	0.00605829	266.084	0	25	23	53	0	0	0
YEY1_00166	ydiJ yhaK yhhW	pirin domain protein	2.10096	0.019495	48.929	218.735	79	72	49	580	102	154
YEY1_00167	gntR	transcriptional regulator LacI family	-0.553011	0.560746	103.564	59.4965	137	302	183	154	29	114
YEY1_00168	gntT	gluconate transporter	0.769024	0.383005	3.94461	5.93339	12	8	10	26	3	14
YEY1_00169	gntK idnK	carbohydrate kinase	-0.12373	0.901952	16.7714	13.4897	11	20	20	12	6	11
YEY1_00170	yhgN	putative dITP- and XTP- hydrolase	0.0361244	0.96472	16.8854	13.9119	24	16	18	32	2	15
YEY1_00171	asd	aspartate-semialdehyde dehydrogenase	0.0369862	0.946235	61.998	54.2774	135	119	144	209	43	64
YEY1_00172	ilvB_1	acetolactate synthase catalytic subunit	0.169942	0.856651	2.50031	2.35119	10	5	9	9	1	10
YEY1_00173	budA	alpha-acetolactate decarboxylase	0.614418	0.168069	22.7698	29.6478	30	36	39	107	9	28
YEY1_00174		LysR family transcriptional regulator	-0.12977	0.881625	16.7328	13.0865	25	24	38	44	9	10
YEY1_00175	yehU ypdA_1	signal transduction histidine kinase LytS	0.923088	0.360688	4.72492	8.10608	16	16	15	28	15	14
YEY1_00176	glgB	glycogen branching protein	3.4213	3.03507e-21	3.94093	38.4602	12	20	19	295	36	136
YEY1_00177	glgX	glycogen debranching protein	2.81322	0.00313099	6.29648	49.8935	25	17	30	239	89	121
YEY1_00178	glgC_1	glucose-1-phosphate adenylyltransferase	2.54755	6.54912e-10	3.52724	18.7168	5	11	11	82	13	35
YEY1_00179	glgA	glycogen synthase	1.82757	6.36262e-07	7.55432	23.2839	17	25	22	150	10	47
YEY1_00180	glgP-1	glycogen/starch/alpha-glucan phosphorylase	2.53638	0.00131487	21.6709	129.472	78	110	124	842	165	582
YEY1_00181	glpD	glycerol-3-phosphate dehydrogenase	-3.5364	4.62122e-05	178.666	9.1718	536	512	533	48	10	15
YEY1_00182		hypothetical protein	0.80054	0.632338	1.01652	2.57889	0	1	1	1	1	1
YEY1_00183	glpR	DNA-binding transcriptional repressor GlpR	-1.18961	0.00154448	59.861	20.9862	86	95	86	76	4	22
YEY1_00184	glpG	intramembrane serine protease GlpG	-1.5828	0.000433938	67.9983	18.6133	108	128	100	71	6	19
YEY1_00185	glpE	thiosulfate sulfurtransferase	-1.81832	5.15182e-06	142.024	32.7709	100	93	79	41	5	15
YEY1_00186		NADH dehydrogenase subunit 5	2.06445	0.0804212	51.2099	259.641	167	109	115	736	307	460
YEY1_00187	malT	transcriptional regulator MalT	-2.31251	0.00131192	21.2705	3.14587	127	105	104	28	3	16
YEY1_00188	glgP-2	glycogen/starch/alpha-glucan phosphorylase	0.429893	0.329724	10.6977	12.0082	41	34	73	111	10	47
YEY1_00189	malQ	4-alpha-glucanotransferase	1.26395	0.0436284	6.37375	13.4858	26	19	32	87	17	42
YEY1_00191	nfuA	putative DNA uptake protein	0.362959	0.754832	531.114	556.099	803	536	437	635	374	285
YEY1_00192		gluconate periplasmic binding protein	-0.499619	0.600541	4.55182	2.57581	8	5	5	7	1	2
YEY1_00193	bioH_1	BioH protein	1.0139	0.361555	67.0142	131.742	93	120	95	284	54	181
YEY1_00194		hypothetical protein	2.07768	0.0619949	141.175	666.41	82	79	58	342	196	178
YEY1_00195		hypothetical protein	-2.08975	0.0567545	8.36437	0.734795	2	4	9	2	0	0
YEY1_00196	feoB	ferrous iron transport protein B	-2.89441	3.53052e-12	23.4266	2.645	120	87	107	20	5	6
YEY1_00197	feoA	ferrous iron transport protein A	-3.10751	0.000148649	78.4235	5.73184	30	50	26	5	1	1
YEY1_00198	yhgF	RNA-binding S1 domain-containing protein	-1.1667	0.192495	115.723	39.3327	528	543	545	247	68	136
YEY1_00199		major Facilitator Superfamily protein	-0.396794	0.650416	3.11813	1.66599	9	9	4	11	0	3
YEY1_00200		Hypothetical protein	-0.3134	0.787071	2.54031	1.66182	2	7	6	8	1	1
YEY1_00201		hypothetical protein	1.24042	0.160848	1.98167	4.53531	0	5	5	14	2	5
YEY1_00202		Hypothetical protein	1.49355	0.00355648	4.31203	10.7429	5	11	10	40	4	18
YEY1_00203	greB	transcription elongation factor GreB	-0.261652	0.574957	43.0659	29.3874	44	45	37	67	6	17
YEY1_00204	ompR	osmolarity response regulator	0.411278	0.144666	122.82	140.567	158	180	181	362	51	146
YEY1_00205	envZ	osmolarity sensor protein	0.214588	0.861662	60.5423	60.8984	140	150	188	254	46	129
YEY1_00206	pckA	phosphoenolpyruvate carboxykinase	-0.0395914	0.958109	18.4388	15.2822	60	48	65	82	18	28
YEY1_00207	hslO	Hsp33-like chaperonin	-3.03517	4.04009e-11	47.6338	4.34733	79	90	87	18	2	4
YEY1_00208	hslR	RNA-binding S4 domain-containing protein	-2.26369	1.30324e-08	64.0781	11.8533	50	51	52	15	4	5
YEY1_00209	yrfG-1 yigB-1 yihX-1	HAD-superfamily hydrolase subfamily IA variant 3	-1.84998	8.48152e-05	283.69	66.2147	334	368	423	224	11	58
YEY1_00210		intracellular growth attenuator IgaA	-0.35345	0.521404	19.0342	12.529	75	72	91	98	11	43
YEY1_00211	nudE	ADP-ribose diphosphatase NudE	1.84587	0.000102363	18.0126	58.2322	13	20	26	124	16	44
YEY1_00212	mrcA	peptidoglycan synthetase	-1.82617	2.64655e-10	50.0514	11.8727	215	295	247	131	16	32
YEY1_00213	hofM	DNA catabolic putative pilus assembly protein	0.549203	0.721215	0.622609	0.9364	1	0	2	3	1	0
YEY1_00214	hofN	pilus assembly protein HofN	0.229367	0.893417	0.333944	0.446513	1	0	0	0	0	1
YEY1_00215	hofO	pilus assembly protein HofO	-0.829088	0.618184	1.20276	0.197093	1	1	2	1	0	0
YEY1_00216	hofP	pilus assembly protein HofP	-0.476743	0.794792	0.961472	0	1	0	1	0	0	0
YEY1_00217	hofQ	protein transport protein HofQ	1.22646	0.00606864	8.519	17.0928	29	18	18	79	10	36
YEY1_00218	aroK	shikimate kinase I	-1.43607	1.37045e-06	1372.05	441.932	1150	1716	1384	903	94	340
YEY1_00219	aroB	3-dehydroquinate synthase	-2.20082	3.77971e-14	242.592	44.1537	561	480	498	200	27	51
YEY1_00220	damX	putative membrane protein interferes with cell division	-0.838229	0.00132942	100.714	47.8421	200	204	186	143	23	84
YEY1_00221	dam-1	DNA adenine methylase	-1.33275	0.0241964	175.254	56.2599	294	287	254	128	31	67
YEY1_00222	rpe	ribulose-phosphate 3-epimerase	-1.8558	3.33336e-07	68.6042	16.6294	92	84	95	29	8	17
YEY1_00223	gph	phosphoglycolate phosphatase	-2.20675	0.0168893	325.167	46.9402	470	487	380	80	22	54
YEY1_00224	trpS	tryptophanyl-tRNA synthetase	-3.1405	8.28078e-19	61.785	5.57856	122	123	131	19	2	11
YEY1_00225	cysG-1_2	siroheme synthase	2.73492	1.64301e-06	1.17002	8.11773	2	5	3	33	9	14
YEY1_00226	nirC	nitrite transporter NirC	1.35084	0.0210906	8.69327	19.4406	18	8	14	53	10	20
YEY1_00227	nirD	nitrite reductase small subunit	1.64956	0.232001	1.0072	4.4426	0	1	1	2	0	5
YEY1_00228	nirB	nitrite reductase (NAD(P)H) large subunit	0.909365	0.352347	2.64735	4.70659	10	16	14	48	6	15
YEY1_00229	codA	cytosine deaminase	0.839966	0.114534	4.8811	7.59936	18	7	11	27	6	16
YEY1_00230	tsgA	major facilitator superfamily MFS_1	-4.34255	2.0626e-11	180.799	6.03901	436	340	464	31	3	9
YEY1_00231		transcriptional regulator LacI family	0.314575	0.787814	8.20645	8.84541	15	15	17	21	6	14
YEY1_00232	celF_1	glycoside hydrolase family protein	0.487327	0.526053	11.8881	14.3062	28	22	40	63	9	30
YEY1_00233		hypothetical protein	-1.25026	0.200556	26.4896	7.64853	6	14	7	7	0	2
YEY1_00234	ppiA	peptidyl-prolyl cis-trans isomerase A	-1.306	0.000209947	101.225	33.7913	107	120	112	69	7	33
YEY1_00235	yjgR	putative NPT hydrolase	0.458611	0.318188	35.8542	43.2172	90	132	100	225	30	104
YEY1_00236	pabA	para-aminobenzoate synthase component II	0.464947	0.245227	23.1677	26.5353	29	20	28	60	8	19
YEY1_00237	argD	bifunctional N-succinyldiaminopimelate-aminotransferase/acetylornithine transaminase protein	-0.428713	0.514011	7.63528	4.72721	13	21	21	23	3	7
YEY1_00238		YccS/YhfK family integral membrane protein	1.2082	0.111139	12.616	26.8251	49	66	44	173	37	80
YEY1_00239	crp	cAMP-regulatory protein	0.272045	0.448246	207.636	211.497	269	228	267	383	96	182
YEY1_00240		OsmC family protein	0.180252	0.609488	88.7886	84.4839	63	70	79	148	17	39
YEY1_00241	prk	phosphoribulokinase	0.299652	0.689128	5.08923	5.11494	7	9	10	20	2	5
YEY1_00242		hypothetical protein	-0.670439	0.645956	3.71037	0.958024	3	1	1	2	0	0
YEY1_00243	yheT	alpha/beta hydrolase fold	-0.388417	0.667666	11.409	7.36389	22	24	21	33	5	5
YEY1_00244		lysine exporter protein LysE/YggA	-0.114773	0.837964	20.2764	14.8117	27	21	23	38	3	13
YEY1_00245		Hypothetical protein	0.427635	0.404785	17.59	20.1172	15	28	38	64	7	21
YEY1_00246	tauA-1	taurine transporter substrate binding subunit	-0.163825	0.866923	8.03635	6.27959	11	25	14	25	4	7
YEY1_00247	tauB-1	taurine transporter ATP-binding subunit	-0.966793	0.216954	12.3245	4.87766	18	22	16	18	1	5
YEY1_00248	tauC-1	taurine transporter subunit	-0.00687717	1	3.07191	2.78775	3	5	8	7	2	3
YEY1_00249	tauD	taurine dioxygenase	-0.854556	0.393736	3.76859	1.49774	6	2	10	7	1	0
YEY1_00250	rafQ	glycosyl transferase family protein	1.63407	3.96297e-09	45.0491	122.134	86	90	81	438	47	190
YEY1_00251		glycosyl transferase family protein	-1.63351	0.10996	3.87911	0.857509	10	5	7	1	0	3
YEY1_00252	yheS	putative ABC transporter ATP-binding protein	-1.36919	0.00183462	51.9405	16.9142	154	233	203	106	15	54
YEY1_00253	kefG	glutathione-regulated potassium-efflux system ancillary protein KefG	0.772931	0.103454	16.8272	24.3001	16	10	27	50	8	16
YEY1_00254	kefB	glutathione-regulated potassium-efflux system protein KefB	1.00986	0.00565017	30.2576	52.359	106	105	109	285	66	126
YEY1_00255		hypothetical protein	-0.66921	0.401364	34.9707	18.0207	17	7	20	14	3	4
YEY1_00256	slyD	FKBP-type peptidyl-prolyl cis-trans isomerase	-0.0605939	0.959016	978.764	786.76	1125	1191	1047	1280	316	670
YEY1_00257	slyX	SlyX family protein	2.86549	0.000928615	124.128	903.918	71	37	48	331	252	164
YEY1_00258	fkpA	FKBP-type peptidyl-prolyl cis-trans isomerase	0.645807	0.518748	318.85	418.756	625	465	439	735	368	353
YEY1_00259		YheO domain protein	-0.646187	0.0381609	173.147	94.6236	216	244	273	279	39	74
YEY1_00260	tusD	sulfur transfer complex subunit TusD	-2.21462	0.0112788	11.3254	1.42509	12	8	7	3	0	1
YEY1_00261	tusC	sulfur relay protein TusC	-1.24355	0.000622504	76.0239	25.2969	59	50	53	41	4	11
YEY1_00262	tusB	sulfur transfer complex subunit TusB	-0.648426	0.039088	115.063	63.4303	63	65	66	63	12	22
YEY1_00263	rpsL	30S ribosomal protein S12	-3.82422	1.77604e-22	2287.4	130.597	1619	1765	1652	189	32	50
YEY1_00264	rpsG	30S ribosomal protein S7	-3.60276	1.2958e-35	7268.48	498.284	6761	7262	6108	829	138	305
YEY1_00265	fusA_1	translation elongation factor G	-3.85136	8.91446e-12	13115.3	684.609	40463	74396	50739	4329	859	2214
YEY1_00266	tuf-1_1	translation elongation factor Tu	-2.60802	3.65918e-06	11423.9	1481.46	25624	30761	23589	5978	972	2502
YEY1_00267	bfd	bacterioferritin-associated ferredoxin	-1.05124	0.0746307	2151.49	880.567	684	968	831	681	90	210
YEY1_00268	bfr	bacterioferritin	3.41722	3.47645e-05	80.6046	935.478	74	77	73	1081	454	425
YEY1_00270	rpsJ	30S ribosomal protein S10	-6.07736	5.95255e-25	10951.3	115.078	4840	9150	6462	203	10	33
YEY1_00271	rplC	50S ribosomal protein L3	-5.97007	6.89166e-28	11859	136.657	11402	19368	13826	381	41	95
YEY1_00272	rplD	50S ribosomal protein L4	-5.87176	6.58926e-16	7377.74	78.6476	6554	11666	8485	266	14	44
YEY1_00273	rplW	50S ribosomal protein L23	-4.45516	6.66259e-08	45494.1	1234.22	17063	46744	20432	923	218	674
YEY1_00274	rplB	50S ribosomal protein L2	-6.06733	3.36614e-34	3995.56	43.9937	6320	7057	6021	181	14	37
YEY1_00275	rpsS	30S ribosomal protein S19	-5.60754	1.61153e-19	4518.66	61.2168	2848	2412	2102	68	15	9
YEY1_00276	rplV	50S ribosomal protein L22	-5.07541	2.68377e-13	35503.4	659.661	21897	27987	20161	740	176	211
YEY1_00277	rpsC	30S ribosomal protein S3	-5.50663	8.50671e-44	4867.71	83.8557	6360	7227	6429	236	40	52
YEY1_00278	rplP	50S ribosomal protein L16	-3.96329	2.65863e-06	18265.3	668.005	15265	16713	12293	693	274	266
YEY1_00279	rpmC	50S ribosomal protein L29	-4.31436	4.2431e-18	5591.23	220.32	1548	3031	1873	157	21	59
YEY1_00280	rpsQ	30S ribosomal protein S17	-4.05995	6.03565e-11	12027.7	546.601	4211	7945	6159	651	53	164
YEY1_00281	rplN	50S ribosomal protein L14	-2.2682	1.67823e-05	4162.89	712.334	2368	3871	2980	1036	143	323
YEY1_00282	rplX	50S ribosomal protein L24	-2.36947	3.62809e-11	6865.92	1121.47	3786	5023	3992	1310	194	457
YEY1_00283	rplE	50S ribosomal protein L5	-2.00333	0.00106114	21304.5	4407.15	13477	33619	22298	7296	780	4812
YEY1_00284	rpsN	30S ribosomal protein S14	-2.4923	0.000155893	17210.1	2271.5	9397	11419	10212	1731	498	1065
YEY1_00285	rpsH	30S ribosomal protein S8	-3.00967	1.54802e-09	4850.36	474.626	3006	4396	3881	540	113	291
YEY1_00286	rplF	50S ribosomal protein L6	-3.6979	1.32015e-17	2640.25	162.392	2424	3072	2815	317	56	98
YEY1_00287	rplR	50S ribosomal protein L18	-3.97277	1.00188e-31	3524.58	183.918	2034	2614	2691	235	41	77
YEY1_00288	rpsE	30S ribosomal protein S5	-3.92746	1.54407e-18	3437.94	181.41	2892	4169	3222	333	41	139
YEY1_00289	rpmD	50S ribosomal protein L30	-4.0725	5.35306e-33	7065.6	345.252	2104	2809	2592	234	34	79
YEY1_00290	rplO	50S ribosomal protein L15	-3.13096	4.88939e-14	3776.64	350.17	2841	3738	3132	495	89	219
YEY1_00291	secY	preprotein translocase subunit SecY	-2.31225	0.0200192	10859.9	1361.67	27770	32697	24953	4031	1501	2612
YEY1_00292	rpmJ-1	50S ribosomal protein L36	-3.29667	2.33578e-19	6336.44	523.571	1514	1330	1473	221	45	60
YEY1_00293		Alpha_RBS	-2.09034	0.0195093	18872.6	3102.15	4327	4537	3467	950	225	527
YEY1_00294	rpsM	30S ribosomal protein S13	-1.82746	0.0955313	28163.1	5042.6	18482	23624	17434	4058	1441	2661
YEY1_00295	rpsK	30S ribosomal protein S11	-2.67265	1.24176e-05	31546.6	3872.92	18244	34141	21448	4481	817	2497
YEY1_00296	rpsD	30S ribosomal protein S4	-3.00724	1.44004e-06	14749.6	1352.95	17277	20799	16034	2384	635	1088
YEY1_00297	rpoA	DNA-directed RNA polymerase subunit alpha	-3.63081	2.17705e-18	11137.1	724.625	17699	27688	20443	2376	459	942
YEY1_00298	rplQ	50S ribosomal protein L17	-4.00778	2.82119e-38	7136.21	376.233	4551	6338	5568	667	61	171
YEY1_00299		hypothetical protein	2.16613	2.07202e-09	53.0128	209.308	45	31	38	326	43	83
YEY1_00300	zntR	zinc-responsive transcriptional regulator	1.83256	6.11182e-10	96.7368	301.499	75	79	87	499	76	145
YEY1_00301	arfA	alternative ribosome-rescue factor	1.51078	0.0173263	72.923	189.182	26	33	30	128	28	46
YEY1_00303	mscL	large-conductance mechanosensitive channel	0.576813	0.180027	158.303	207.882	115	139	129	360	40	104
YEY1_00304	trkA	potassium transporter peripheral membrane protein	0.800809	0.380918	47.6394	74.7836	117	151	120	313	71	137
YEY1_00305	rsmB sun	16S rRNA methyltransferase B	-0.990304	0.0986977	73.1511	30.5576	190	207	159	128	27	49
YEY1_00306	fmt	methionyl-tRNA formyltransferase	0.0379528	0.972062	137.229	120.526	292	233	232	445	73	118
YEY1_00307	def	peptide deformylase	0.473804	0.135266	446.599	539.323	479	435	424	1137	145	320
YEY1_00308	smf dprA	DNA protecting protein DprA	1.77153	6.55577e-09	23.1857	68.6305	45	43	63	299	43	92
YEY1_00309	smg	Smg protein	3.27977	0.000130757	301.136	3229.04	286	272	276	2989	1476	1988
YEY1_00310	yrdD	DNA topoisomerase type IA Zn finger domain-containing protein	1.7544	1.59311e-11	181.332	537.044	171	195	205	1068	131	427
YEY1_00311	rimN tsaC	putative ribosome maturation factor	1.5061	0.000924218	165.243	422.966	169	190	210	935	100	387
YEY1_00312	aroE-1	shikimate 5-dehydrogenase	1.45288	0.0857469	57.7426	141.704	114	73	87	268	109	139
YEY1_00313		hexapaptide repeat-containing transferase	0.265273	0.656804	25.8516	25.5551	38	16	26	56	6	19
YEY1_00317		tRNA-Thr(ggt)	-2.32533	0.00479027	130.263	18.463	14	25	20	6	1	1
YEY1_00318	actP	acetate permease	2.99758	7.29477e-08	1.4912	11.0036	3	2	9	56	11	27
YEY1_00319	yjcH	hypothetical protein	2.68724	0.0112788	1.05562	8.97971	0	1	1	14	1	3
YEY1_00320	acs	acetyl-CoA synthetase	5.17739	8.43168e-20	2.02993	75.9828	6	6	11	492	85	214
YEY1_00321	gltP-2_3	glutamate/aspartate:proton symporter	-4.63313	3.97002e-17	324.074	9.4758	917	806	763	48	8	13
YEY1_00322	ssrB	two component LuxR family transcriptional regulator	-2.13807	0.00578834	9.92156	1.4919	7	19	12	4	0	2
YEY1_00323	ssrA_1	multi-sensor hybrid histidine kinase	-0.460211	0.466996	4.37609	2.59728	16	20	10	19	2	6
YEY1_00324	ssrA_2	multi-sensor hybrid histidine kinase	-2.42298	0.00160839	7.75853	0.806504	13	11	15	4	0	1
YEY1_00325	orf00512	putative pathogenicity island effector protein	1.20739	0.328015	2.02151	4.4251	3	1	1	4	0	6
YEY1_00326	escC yscC sctC	type III secretion outer membrane pore YscC/HrcC family	0.306396	0.654753	7.03266	7.46967	18	26	18	44	4	17
YEY1_00327	escD yscD sctD	type III secretion apparatus protein YscD/HrpQ family	-0.0924327	0.895837	6.82974	5.57845	20	14	14	19	4	11
YEY1_00328		type III secretion system protein YseE family	-2.11474	0.110069	6.42969	0	3	2	3	0	0	0
YEY1_00329		Chromosome segregation ATPase	-0.70768	0.42348	15.8069	6.8433	14	6	5	8	0	4
YEY1_00330		Methyl-accepting chemotaxis protein	0.194094	0.878517	38.1466	36.688	53	39	37	61	21	18
YEY1_00331	lcrH sycD_1	LcrH SycD low calcium response protein H	-1.02628	0.273274	6.38369	2.56239	7	5	5	4	1	1
YEY1_00332		hypothetical protein	-0.734665	0.191814	7.53132	3.8541	21	25	19	22	4	5
YEY1_00333		methyl-accepting chemotaxis protein	-1.69721	0.0376337	11.2635	2.1742	20	14	5	7	0	2
YEY1_00334		type III secretion system regulator family protein	-2.66307	0.00509871	11.9295	0.872656	14	6	8	1	0	1
YEY1_00335		TPR repeat-containing protein	-2.19274	0.0734471	2.46533	0	2	4	2	0	0	0
YEY1_00336		secretion system effector SseF	-0.589943	0.460392	4.89927	2.44638	8	6	9	9	1	2
YEY1_00337		AraC family transcriptional regulator	-2.18753	0.0255563	4.56019	0.506584	7	7	5	1	0	1
YEY1_00338	escF yscJ sctJ hrcJ	type III secretion system needle protein	-0.0544519	0.982348	0.833803	0	0	0	1	0	0	0
YEY1_00340		type III secretion apparatus protein YscI/HrpB family	-0.820179	0.617268	2.52151	0.455927	0	3	1	1	0	0
YEY1_00341	escJ yscJ sctJ hrcJ	type III secretion apparatus lipoprotein YscJ/HrcJ family	-1.81927	0.203747	1.74437	0	5	0	2	0	0	0
YEY1_00342		hypothetical protein	-1.00176	0.506881	2.11944	0.573363	1	6	1	3	0	0
YEY1_00343		type III secretion apparatus protein HrpE/YscL family	-0.88497	0.596972	1.29158	0	0	2	2	0	0	0
YEY1_00344		putative type III secretion system apparatus protein	0	1	0	0	0	0	0	0	0	0
YEY1_00345	escV yscV sctV hrcV	type III secretion protein HrcV family	-0.481862	0.541948	2.1259	1.26438	6	6	13	10	2	2
YEY1_00346	escN yscN sctN hrcN	type III secretion system ATPase	-0.850844	0.505461	1.04933	0.348221	4	1	3	2	0	1
YEY1_00347		type III secretion system apparatus protein	-0.527032	0.771371	1.7738	0.653696	2	2	0	0	0	1
YEY1_00348		hypothetical protein	0	1	0	0	0	0	0	0	0	0
YEY1_00349	escQ yscQ sctQ hrcQ	type III secretion system apparatus protein YscQ/HrcQ	-2.98077	0.00275903	4.07401	0.119375	3	9	11	1	0	0
YEY1_00350	escR yscR sctR hrcR	Yop virulence translocation R	-1.44797	0.275355	2.83605	0.55094	6	5	0	1	0	1
YEY1_00351	escS yscS sctS hrcS	type III secretion protein HrpO family	-0.402446	0.827572	1.34606	0	1	0	1	0	0	0
YEY1_00352	escT yscT sctT hrcT ssaT_1	type III secretion protein SpaR/YscT/HrcT	-2.39659	0.0544393	4.59078	0	2	1	7	0	0	0
YEY1_00353	escT yscT sctT hrcT ssaT_2	type III secretion protein SpaR/YscT/HrcT	-0.326885	0.848872	1.67973	0.905711	2	2	0	1	0	1
YEY1_00354	escU yscU ssaU	secretion system apparatus protein SsaU	0.335521	0.695542	3.90021	4.54078	10	5	9	9	4	8
YEY1_00355	yedE yeeE_1	hypothetical protein	0.952001	0.279577	13.3314	22.4208	6	2	10	24	3	5
YEY1_00356	yedE yeeE_2	hypothetical protein	2.00717	0.160105	0.657115	6.33177	1	0	0	5	2	1
YEY1_00357		hypothetical protein	0.647633	0.518699	6.75749	9.16065	2	2	7	8	1	5
YEY1_00358	tonB-2 hasB_1	TonB family protein	-3.43191	0.00051425	7.03656	0.597619	5	17	12	0	1	0
YEY1_00359		putative DNA-binding protein	-0.101361	0.958306	5.87121	4.80081	4	8	7	4	4	1
YEY1_00360		fecR family protein	-0.678009	0.601936	2.35589	0.955925	1	2	10	6	0	1
YEY1_00361		putative exported iron receptor protein	-1.5927	0.0145189	7.538	1.89032	23	49	52	29	1	6
YEY1_00362	cydC_1	cysteine/glutathione ABC transporter membrane/ATP-binding protein	-3.5765	0.000799553	2.28682	0	3	11	10	0	0	0
YEY1_00363	ptrA_1	peptidase M16 domain-containing protein	-0.726142	0.198209	5.45925	2.97184	20	46	26	24	6	11
YEY1_00364		hypothetical protein	2.00893	2.40649e-05	284.401	1042.04	145	144	131	1010	138	335
YEY1_00365	kefA mscK_1	potassium efflux protein KefA	0.688112	0.0643451	7.43331	10.2681	33	39	35	93	12	36
YEY1_00366	fhuA-2 yncD-2_1	TonB-dependent siderophore receptor	-3.01448	2.24991e-07	21.0824	1.97981	42	123	105	18	2	5
YEY1_00367		hypothetical protein	-0.171795	0.933363	1.50085	0.473024	0	0	2	1	0	0
YEY1_00368		GntR family transcriptional regulator	1.50895	0.00880361	6.29534	15.9622	18	15	20	64	20	26
YEY1_00369	hmuV	hemin importer ATP-binding subunit	-4.50977	4.60003e-09	124.356	3.24659	63	306	225	16	0	3
YEY1_00370	hmuU	transport system permease protein	-3.58214	0.000194963	233.274	10.8798	200	659	552	26	8	17
YEY1_00371	hmuT_1	periplasmic binding protein	-3.88145	1.2944e-09	141.398	7.10323	85	333	297	27	3	6
YEY1_00372	hmuS_1	hemin-degrading family protein	-4.39751	1.47957e-13	616.426	21.7761	496	1770	1581	88	10	32
YEY1_00373	hmuR_1	TonB-dependent heme/hemoglobin receptor family protein	-5.64837	9.01666e-14	197.895	2.34958	175	1239	1063	15	3	7
YEY1_00374	hemP	hemin uptake protein	-7.24138	1.36706e-20	457.89	0.461487	143	246	276	1	0	0
YEY1_00375		NmrA family protein	-0.248388	0.838345	3.24747	2.03918	2	3	7	5	0	3
YEY1_00376	chuX	hypothetical protein	-2.50708	0.0281101	3.0844	0	2	4	4	0	0	0
YEY1_00377	hemN-2 yggW	coproporphyrinogen III oxidase	-3.07177	1.45939e-05	9.2025	0.518383	14	24	33	6	0	0
YEY1_00378	ilvA tdcB_2	threonine dehydratase	0.0490951	0.968859	28.8837	24.8312	55	51	61	60	22	30
YEY1_00379	sdaC_1	serine transporter	-1.25161	0.120122	12.6035	4.07258	27	32	39	22	2	8
YEY1_00380	ackA_1	acetate kinase	-1.79485	0.0104317	8.23036	1.96709	14	26	20	4	1	6
YEY1_00381	pflB_1	formate acetyltransferase	-0.907067	0.0644772	8.59008	4.02248	27	41	48	26	7	12
YEY1_00383	yjdC	putative transcriptional regulator	0.720151	0.17738	118.16	174.171	101	165	160	366	33	199
YEY1_00384	glxK	glycerate kinase	2.61714	2.57514e-06	7.11972	39.9308	23	14	11	126	32	69
YEY1_00385	dipZ dsbD_1	thiol:disulfide interchange protein	-0.66502	0.309536	12.2382	6.51005	40	40	46	33	8	16
YEY1_00386	cutA	divalent-cation tolerance protein CutA	-1.28904	0.0667934	20.757	6.64343	15	7	18	7	1	4
YEY1_00387	dcuA	anaerobic C4-dicarboxylate transporter	-1.71872	0.00029324	22.7665	5.04951	64	50	58	32	0	12
YEY1_00388	aspA	aspartate ammonia-lyase	-0.760291	0.115412	105.785	51.8849	270	174	425	283	35	105
YEY1_00389	fxsA	FxsA protein	-1.89649	0.00221293	48.4588	10.079	56	23	66	17	3	8
YEY1_00390	groES	co-chaperonin GroES	-2.65469	1.18106e-06	6051.08	725.059	2891	3760	3819	474	182	296
YEY1_00391	groEL	chaperonin GroEL	-2.31022	1.32342e-05	3975.84	617.775	11884	13407	13283	2536	819	1398
YEY1_00392		hypothetical protein	0.231193	0.546719	83.567	83.7323	59	57	50	116	17	29
YEY1_00393	epmB yjeK	lysine 23-aminomutase YodO family protein	0.268774	0.428979	76.592	79.1808	178	149	124	294	47	98
YEY1_00394	efp-2 yeiP	elongation factor P	-1.12094	0.0419273	4399.02	1774.4	3286	6719	4936	3739	282	1824
YEY1_00395	ecnB	entericidin B precursor	2.52143	0.00160909	100.555	590.304	42	12	21	345	35	90
YEY1_00396	sugE	small multidrug resistance protein	1.52162	0.0511009	12.4694	35.3461	2	13	9	49	5	13
YEY1_00397		lipoprotein	1.5547	0.0676448	18.3154	50.8997	19	20	19	74	21	37
YEY1_00398	frdD	fumarate reductase subunit D	1.52689	0.00346368	26.7954	67.8709	19	13	23	92	14	29
YEY1_00399	frdC	fumarate reductase subunit C	2.20582	8.88134e-07	15.5806	62.9933	11	7	17	88	14	33
YEY1_00400	frdB	fumarate reductase iron-sulfur subunit	1.9384	2.25577e-05	9.50288	31.3828	18	9	13	94	8	35
YEY1_00401	frdA	fumarate reductase flavoprotein subunit	1.74294	3.89354e-06	17.0291	49.9625	70	65	55	303	56	139
YEY1_00402	epmA poxA	elongation factor P--(R)-beta-lysine ligase	-2.63104	3.73225e-07	59.5038	7.79597	114	128	101	29	6	6
YEY1_00403	mscM kefA bspA aefA	miniconductance mechanosensitive channel MscM	-0.0628027	0.959251	29.9188	24.2945	194	212	185	250	51	118
YEY1_00404	psd	phosphatidylserine decarboxylase	-0.411333	0.512594	48.4518	30.6482	112	86	52	70	21	37
YEY1_00405	rsgA	ribosome-associated GTPase	-0.123602	0.782205	85.9856	67.7309	189	179	162	265	51	69
YEY1_00406	orn	oligoribonuclease	0.88437	0.217339	23.7632	37.9761	26	20	29	45	23	19
YEY1_00407		tRNA-Gly(gcc)	0.349655	0.718849	60.6706	76.8457	8	9	10	5	9	4
YEY1_00408		tRNA-Gly(gcc)	-1.77844	0.0221634	101.807	24.738	20	14	11	6	2	1
YEY1_00409	queG	epoxyqueuosine reductase	0.544573	0.187149	11.4962	14.1114	23	26	19	54	6	21
YEY1_00410	nnr yjeF	bifunctional NAD(P)H-hydrate repair enzyme Nnr	1.83381	0.0375763	48.4409	160.163	166	108	149	540	261	232
YEY1_00411	tsaE yjeE	tRNA threonylcarbamoyladenosine biosynthesis protein TsaE	-0.00592274	0.997596	53.0101	43.6328	46	42	57	89	7	29
YEY1_00412	amiB	N-acetylmuramoyl-L-alanine amidase	-0.266995	0.794534	55.5467	38.737	186	243	207	222	47	112
YEY1_00413	mutL_2	DNA mismatch repair protein	0.493364	0.0711692	48.7696	59.6844	174	207	168	461	54	146
YEY1_00414	miaA	tRNA delta(2)-isopentenylpyrophosphate transferase	-0.70522	0.0376534	249.541	131.181	434	453	488	487	63	156
YEY1_00415	hfq	RNA-binding protein Hfq	-1.01157	0.0130408	359.007	150.671	248	213	181	175	36	37
YEY1_00416	hflX	putative GTPase HflX	-0.508121	0.526438	600.771	350.077	1606	1487	1476	1481	284	621
YEY1_00417	hflK	FtsH protease regulator HflK	-1.64537	1.66562e-07	258.752	70.7513	585	746	631	351	36	138
YEY1_00418	hflC	FtsH protease regulator HflC	-1.10899	0.0290479	485.549	189.174	837	1025	1008	650	100	280
YEY1_00419		hypothetical protein	-2.85044	0.00432136	16.9427	0.564805	6	7	7	1	0	0
YEY1_00420	purA	adenylosuccinate synthetase	-0.270478	0.661448	1303.31	961.956	2874	4106	3072	5317	511	1641
YEY1_00421	nsrR	transcriptional repressor NsrR	1.26659	1.54412e-05	54.0579	114.404	35	57	45	167	28	67
YEY1_00422	rnr	exoribonuclease R	0.705284	0.00303584	69.7888	97.216	321	355	366	749	161	350
YEY1_00423	rlmB	23S rRNA (guanosine-2_-O-)-methyltransferase	-0.289195	0.391324	105.141	73.6804	114	172	174	201	25	81
YEY1_00424	aidB	isovaleryl CoA dehydrogenase	2.94874	1.95886e-05	5.3498	40.9337	14	14	13	163	38	69
YEY1_00425		putative biofilm stress and motility protein A	0.444874	0.661153	13.6938	15.9446	10	4	10	20	3	5
YEY1_00426	ycjY yfhR yjfP	esterase	-0.527163	0.333093	18.5042	10.4561	38	27	16	35	4	8
YEY1_00427		hypothetical protein	3.20876	0.00510421	0.652541	12.3243	0	0	1	11	4	1
YEY1_00428	rpsF	30S ribosomal protein S6	-5.24574	7.26463e-21	5670.85	108.057	3474	5838	4000	157	27	48
YEY1_00429	rpsR	30S ribosomal protein S18	-5.2534	3.77765e-23	3272.82	62.7772	1342	1663	1399	56	10	13
YEY1_00430	rplI	50S ribosomal protein L9	-5.19901	5.91671e-20	3783.24	72.8265	3164	3754	3184	125	24	30
YEY1_00431		hypothetical protein	-0.133491	0.942615	1.13176	0.501218	1	1	1	2	0	0
YEY1_00432	ytfB	opacity-associated protein A	2.66704	0.0027318	63.4706	427.2	93	100	91	630	290	472
YEY1_00433	fklB	peptidyl-prolyl cis-trans isomerase	-1.75666	0.00888777	1000.79	230.587	1077	1381	1210	439	113	161
YEY1_00434	ytfE scdA	iron-sulfur cluster repair di-iron protein	-1.90002	0.00695303	24.7749	5.14754	34	35	28	11	2	5
YEY1_00435	cpdB_1	bifunctional 2_3_-cyclic nucleotide 2_-phosphodiesterase/3_-nucleotidase periplasmic protein	-0.159271	0.82277	5.61163	4.16802	20	13	30	25	4	14
YEY1_00436	cysQ	adenosine-3_(2_)5_-bisphosphate nucleotidase	1.14431	0.000177068	25.7378	49.5818	32	39	41	132	23	44
YEY1_00437	ytfJ	hypothetical protein	2.19726	0.00116479	65.0182	285.103	62	73	80	540	94	223
YEY1_00438	ytfK	hypothetical protein	4.26665	4.27847e-07	249.417	6420.4	101	101	96	5227	636	1685
YEY1_00439	ytfL	hypothetical protein	0.0201471	0.984926	61.2661	54.1487	137	183	162	275	39	91
YEY1_00440	msrA	methionine sulfoxide reductase A	0.290844	0.568064	22.6458	22.1228	37	23	24	65	3	22
YEY1_00441	ytfM	surface antigen (D15)	-0.359357	0.403183	46.8972	31.6204	130	187	165	219	25	74
YEY1_00442	tamB ytfN	translocation and assembly module TamB	-0.573626	0.204294	34.689	19.8426	265	283	244	261	44	108
YEY1_00443	ytfP	AIG2 family protein	0.410389	0.553525	171.374	201.521	111	126	128	303	35	90
YEY1_00444	ppa	inorganic pyrophosphatase	-0.161199	0.892466	3097.53	2339.78	3330	3455	2828	4090	760	1667
YEY1_00445	cheD tsr_1	methyl-accepting chemotaxis sensory transducer	1.79553	0.00161537	2.49575	8.04798	6	7	10	42	10	13
YEY1_00446	fbp	fructose-16-bisphosphatase	0.252014	0.772896	53.1004	54.4047	115	94	104	194	33	71
YEY1_00447	mpl	UDP-N-acetylmuramate--L-alanyl-gamma-D-glutamyl-meso-diaminopimelate ligase	-0.278887	0.632338	56.6951	39.4129	164	138	155	183	35	70
YEY1_00448	yhcN_1	hypothetical protein	1.04981	0.253016	15.0875	29.3986	8	6	9	5	12	6
YEY1_00449	argR	arginine repressor	-0.48645	0.648835	170.961	94.2758	203	155	112	97	51	37
YEY1_00450	mdh	malate dehydrogenase	-0.740615	0.0681271	97.2398	48.0462	196	106	218	157	23	66
YEY1_00451	ner-2 nlp-2 sfsB-2_1	putative transcriptional regulator Nlp	0.328541	0.411764	266.376	293.502	141	177	118	329	35	110
YEY1_00452		MuA-transposase/repressor protein CI DNA-binding	1.5663	0.0122345	229.046	576.176	157	96	104	331	159	172
YEY1_00453	ispB	octaprenyl diphosphate synthase	0.242027	0.752143	88.4106	92.9635	150	190	167	373	39	120
YEY1_00454	rplU	50S ribosomal protein L21	-1.56357	0.181954	6610.65	1411.45	4666	4529	2949	996	400	557
YEY1_00455	rpmA	50S ribosomal protein L27	-1.99496	0.000262451	3814.6	820.598	1329	3032	1599	979	105	206
YEY1_00456		hypothetical protein	-0.518354	0.262742	80.8959	48.8818	145	195	122	167	35	46
YEY1_00457	obgE	GTPase ObgE	0.628912	0.346109	201.978	272.103	433	568	404	1019	236	371
YEY1_00458	basS	sensor protein BasS/PmrB	-1.57544	0.00174471	17.1444	4.98437	32	42	34	17	4	6
YEY1_00459	basR	DNA-binding transcriptional regulator BasR	0.975841	0.386124	101.453	197.033	90	180	131	371	61	240
YEY1_00460	dacB	D-alanyl-D-alanine carboxypeptidase	0.410263	0.33991	65.4672	76.0777	172	189	195	425	39	177
YEY1_00461		greA	-0.418525	0.455692	737.527	458.406	205	157	169	158	42	77
YEY1_00462	greA	transcription elongation factor GreA	-0.184719	0.820659	648.257	513.087	465	779	598	1035	72	379
YEY1_00463	yhbY	RNA-binding protein	-0.383035	0.425142	422.127	284.015	230	298	208	362	37	101
YEY1_00464	rlmE rrmJ ftsJ	23S rRNA methyltransferase J	1.23804	0.0120568	390.749	821.167	467	476	497	1859	248	767
YEY1_00465	ftsH hflB	ATP-dependent metalloprotease	1.20522	0.170907	893.085	1896.86	3402	3755	3065	9900	2478	5637
YEY1_00466	folP	dihydropteroate synthase	-0.364505	0.420038	53.8394	35.6013	82	106	78	131	10	41
YEY1_00467	glmM	phosphoglucosamine mutase	-1.23978	6.34867e-05	110.963	39.732	256	300	317	232	20	71
YEY1_00468	secG	preprotein translocase subunit SecG	-2.02457	0.000279302	1665.28	338.993	884	1501	963	345	39	229
YEY1_00469		tRNA-Leu(gag)	-1.53308	0.084539	634.02	157.211	129	82	107	27	13	18
YEY1_00470		tRNA-Met(cat)	-2.80888	2.25422e-11	480.385	51.6598	78	76	63	18	2	4
YEY1_00471		rimP	-2.18648	0.002905	388.514	67.2604	96	75	58	11	7	9
YEY1_00472	rimP	ribosome maturation factor RimP	-2.83585	0.00119768	827.675	78.0217	671	973	620	123	16	58
YEY1_00473	nusA	transcription elongation factor NusA	-1.80979	0.000158566	422.404	97.379	1120	1449	1149	398	114	185
YEY1_00474	infB	translation initiation factor IF-2	-1.34044	0.180017	1751.4	504.141	6871	13085	8214	2567	1086	2208
YEY1_00475	rbfA	ribosome-binding factor A	-2.15666	9.77489e-10	267.969	50.3475	207	223	216	78	13	23
YEY1_00476	truB	tRNA pseudouridine synthase B	-2.1941	2.1233e-05	186.453	33.1053	337	462	299	90	18	57
YEY1_00477		S15	-1.7727	0.0385101	1460.34	304.734	486	250	263	96	28	49
YEY1_00478	rpsO	30S ribosomal protein S15	-0.38921	0.760839	1618.64	947.848	1082	793	668	578	251	288
YEY1_00479		SraG	-0.119058	0.949736	1.0129	0	1	0	0	0	0	0
YEY1_00480	pnp	polynucleotide phosphorylase/polyadenylase	0.390671	0.7178	660.004	725.921	2771	3048	2426	3605	1551	1594
YEY1_00481	nlpI	lipoprotein NlpI	0.121339	0.81111	997.643	970.023	1684	2002	1529	3826	364	1022
YEY1_00482	deaD	ATP-dependent RNA helicase DeaD	-1.08732	0.147471	902.183	361.492	2674	5007	3017	2586	250	1227
YEY1_00483		putative lipoprotein	4.47371	1.10939e-14	16.5155	360.494	13	7	6	265	78	127
YEY1_00484		hypothetical protein	0.0186006	0.982224	38.7736	33.7634	69	90	78	88	22	59
YEY1_00485	ibeB_1	RND efflux system outer membrane lipoprotein	0.0665358	0.964866	1.3914	1.18078	4	4	2	4	0	4
YEY1_00486		putative transmembrane transport protein	1.09974	0.307483	0.801428	1.52365	4	1	1	7	0	5
YEY1_00487		hypothetical protein	1.72737	0.00949334	2.54875	8.51951	2	14	5	20	9	19
YEY1_00488	yhbV	peptidase U32	0.560881	0.23748	11.0285	12.9554	22	15	19	51	3	17
YEY1_00489	ydcP-2 yegQ-2 yhbU-2	peptidase U32	-0.263389	0.826597	2.97935	2.38461	9	4	4	4	3	2
YEY1_00490	yhbT	sterol-binding domain-containing protein	1.00998	0.0833759	115.046	203.764	113	126	114	345	71	136
YEY1_00491	yhbS	N-acetyltransferase GCN5	1.28313	0.0131024	52.0694	117.972	33	69	48	261	16	79
YEY1_00492	yhbQ	GIY-YIG nuclease superfamily protein	-0.0272663	0.984382	29.2755	24.3864	12	20	19	31	2	11
YEY1_00493	adiC_1	arginine:agmatin antiporter	1.61224	0.00248258	3.13279	8.49886	6	7	11	41	6	15
YEY1_00494	speC_1	ornithine decarboxylase	0.619363	0.632962	1.46061	2.19052	6	9	4	16	1	10
YEY1_00495		heparinase II/III family protein	0.452274	0.435926	3.99718	4.4554	11	19	18	43	2	13
YEY1_00496		hypothetical protein	-0.188633	0.870831	1.78256	1.41463	5	5	3	7	2	0
YEY1_00497	ycjN-4	extracellular solute-binding protein	0.665432	0.561774	0.754409	1.16804	1	3	2	5	1	2
YEY1_00498	ycjO-4	binding-protein-dependent transport system inner membrane protein	1.02219	0.262562	1.77644	2.92428	4	2	3	12	0	5
YEY1_00499	ycjP-4	binding-protein-dependent transport system inner membrane protein	0.6518	0.38333	4.37278	7.0551	6	10	6	12	7	5
YEY1_00500	msmX msmK malK sugC ggtA msiK	ABC transporter-like protein	1.15419	0.0765368	14.6368	29.0356	21	39	37	77	27	44
YEY1_00501		hypothetical protein	0.581523	0.212772	8.77107	11.5676	16	26	19	42	7	22
YEY1_00502	yhbP	hypothetical protein	1.91619	6.15227e-06	29.1177	99.3638	21	30	27	223	12	57
YEY1_00503		antitoxin Phd YefM type II toxin-antitoxin system family protein	1.7776	9.21732e-05	22.6883	70.387	16	9	8	63	15	14
YEY1_00504		stbe replicon stabilization toxin	1.63264	0.00279032	40.7807	114.022	26	19	23	146	12	43
YEY1_00505		hypothetical protein	2.26093	0.0011846	9.30192	44.462	6	15	14	97	12	46
YEY1_00506	phnP	carbon-phosphorus lyase complex accessory protein	1.69654	0.184729	0.473225	1.72021	1	0	1	3	0	4
YEY1_00509	phnM	phosphonate metabolism protein PhnM	1.76102	0.226394	0.129897	0.924816	0	1	0	3	1	1
YEY1_00510	phnL	phosphonate C-P lyase system protein PhnL	-0.348315	0.845253	0.452499	0	1	1	0	0	0	0
YEY1_00512	phnJ	phosphonate metabolism PhnJ	0.677051	0.697933	0.419189	0.696422	1	0	1	1	0	2
YEY1_00518		putative lipoprotein	4.34959	1.98933e-19	3.23903	63.4079	3	7	11	257	45	79
YEY1_00519		putative activation/secretion signal peptide protein	2.15653	0.0114772	6.86339	30.7958	33	14	21	197	37	55
YEY1_00520	nrdG	anaerobic ribonucleoside-triphosphate reductase activating protein	0.628814	0.626044	1.57708	1.74788	4	0	0	5	0	1
YEY1_00521	nrdD	anaerobic ribonucleoside triphosphate reductase	0.165922	0.852525	3.84789	3.62787	15	15	18	32	3	11
YEY1_00522	ddpF-2	ABC transporter-like protein	-4.3771	5.78255e-08	21.553	0.823467	35	34	22	1	1	0
YEY1_00523	ddpD-2	ABC transporter-like protein	-5.21282	3.34637e-30	128.374	3.23921	200	263	205	6	3	3
YEY1_00524	ddpC-2	binding-protein-dependent transport system inner membrane protein	-5.97235	3.22091e-16	56.6846	0.2703	84	100	96	2	0	0
YEY1_00525	ddpB-2	binding-protein-dependent transport system inner membrane protein	-3.69619	4.69367e-17	120.989	6.98002	259	276	213	39	3	6
YEY1_00526	ddpA-2	extracellular solute-binding protein	-3.19104	2.79641e-31	453.02	41.7462	1248	1616	1337	265	28	90
YEY1_00527	yjgK	hypothetical protein	-1.0951	0.0695263	15.6376	6.15352	14	14	14	10	2	3
YEY1_00528	argI	ornithine carbamoyltransferase subunit I	-0.988759	0.216954	5.62503	2.09822	9	14	11	8	0	5
YEY1_00529	rraB	regulator of ribonuclease activity B	0.471863	0.584827	735.936	888.49	572	689	612	1141	250	551
YEY1_00532	yjgM	N-acetyltransferase GCN5	0.740375	0.423419	121.714	185.359	109	148	107	247	42	185
YEY1_00533	valS	valyl-tRNA synthetase	-1.85086	7.35692e-08	196.907	46.9639	942	1369	1075	523	55	206
YEY1_00534	holC	DNA polymerase III subunit chi	-0.694691	0.122616	86.9876	44.5498	84	71	73	89	8	25
YEY1_00535	pepA	leucyl aminopeptidase	-0.256951	0.668697	63.8167	46.4838	160	205	203	272	23	116
YEY1_00536	lptF yjgP	lipopolysaccharide export system permease protein lptF	0.620883	0.491362	46.6335	66.0499	84	140	82	221	24	146
YEY1_00537	lptG yjgQ	lipopolysaccharide export system permease protein	-2.35576	6.46911e-10	57.8284	9.04289	107	152	109	36	3	17
YEY1_00538		tRNA-Leu(caa)	0.665759	0.505743	577.018	807.206	126	58	96	251	43	80
YEY1_00539		integrase core domain protein	2.49249	0.00879539	2.03512	13.2913	2	1	3	10	9	6
YEY1_00540		hypothetical protein	1.48526	0.00904705	186.205	464.344	75	90	91	322	71	156
YEY1_00541		Transcriptional regulator CopG family	3.58956	4.41155e-10	827.158	9186.83	509	371	318	4762	2231	2786
YEY1_00542		plasmid stabilization system family protein	1.35473	0.0869102	98.3807	239.872	47	53	59	276	32	80
YEY1_00543		putative transcriptional regulator	0.687794	0.149965	51.6094	71.3066	89	73	75	174	38	75
YEY1_00547		Putative superfamily I DNA helicase	2.53351	0.00183233	54.1256	335.343	122	201	142	1432	170	976
YEY1_00548		putative acetyltransferase	-0.0337648	0.962593	27.1472	23.4105	21	20	24	25	6	16
YEY1_00549		putative transcriptional regulator	-1.57637	0.0013191	50.4931	13.5756	77	58	67	29	4	17
YEY1_00550		putative permease	-1.52369	0.00289213	38.8257	11.2276	103	81	110	36	14	16
YEY1_00551		hypothetical protein	-2.85631	1.49067e-05	7.70543	0.612721	23	14	23	3	0	2
YEY1_00552		putative permease	1.43318	0.0150142	6.23796	14.8785	20	12	15	56	10	34
YEY1_00553		putative restriction endonuclease	1.31808	0.000114148	23.1022	49.7639	26	37	41	158	16	51
YEY1_00554		hypothetical protein	1.44777	0.1635	3.6053	9.92907	1	3	1	9	1	3
YEY1_00555		hypothetical protein	0.677102	0.33068	53.6513	72.6931	60	42	48	82	32	43
YEY1_00556		putative exported protein	1.24	0.199661	3.73212	8.28973	4	1	2	5	1	7
YEY1_00557	lsrG	autoinducer-2 (AI-2) modifying protein LsrG	2.02546	0.071608	1.76182	7.61497	1	1	1	11	1	2
YEY1_00558	lsrF	aldolase	2.27533	0.00101486	1.5465	7.70287	2	3	3	19	5	9
YEY1_00559	lsrB	autoinducer AI-2 ABC transporter periplasmic AI-2-binding protein	3.02705	0.000179376	0.666238	5.96199	0	1	3	18	3	11
YEY1_00560	lsrD ydeZ	autoinducer AI-2 ABC transporter permease LsrD	2.70906	0.00366452	1.57522	11.9263	3	2	4	30	8	19
YEY1_00561	lsrC ydeY	autoinducer 2 ABC transporter permease LsrC	1.14352	0.159418	1.73179	3.67648	4	3	4	10	3	6
YEY1_00562	lsrA ego	autoinducer 2 ABC transporter ATP-binding protein LsrA	2.34472	0.00651469	0.42476	2.48217	2	2	0	13	3	4
YEY1_00563	lsrR ydeW	DeoR family transcriptional regulator	3.4445	2.23325e-18	16.5705	170.4	23	47	29	614	75	260
YEY1_00564	lsrK ydeV	autoinducer-2 (AI-2) kinase	2.40117	1.3005e-15	7.96337	36.7994	20	26	28	207	28	87
YEY1_00565	waaQ rfaQ	lipopolysaccharide heptosyltransferase III	-1.54383	1.4684e-09	69.0385	19.3359	151	158	165	93	10	30
YEY1_00566		O-antigen polymerase	-3.40769	6.96252e-14	35.7301	2.64791	93	74	91	12	2	4
YEY1_00567	arcD lysl lysP_1	arginine/ornithine antiporter	0.375857	0.229168	26.4181	29.336	84	71	77	149	26	61
YEY1_00568	arcA_1	arginine deiminase	0.51151	0.159418	26.2268	32.0398	70	60	66	132	24	60
YEY1_00569		RND family efflux transporter MFP subunit	-0.644798	0.194696	14.2648	7.71483	24	33	34	31	5	10
YEY1_00570		acriflavin resistance protein	0.0470106	0.952949	22.2715	19.7121	115	142	147	195	38	84
YEY1_00571	ybdH_1	putative oxidoreductase	1.03941	0.0750515	8.73766	15.4594	18	7	29	32	14	27
YEY1_00572	dhaK	glycerone kinase	0.684724	0.275735	4.04999	5.51438	12	7	6	22	3	8
YEY1_00573	dhaL	dihydroxyacetone kinase subunit DhaL	0.435434	0.643797	4.55976	5.22911	3	6	8	12	1	6
YEY1_00574	ptsI_1	phosphoenolpyruvate-protein phosphotransferase	1.68077	1.0018e-05	7.42317	21.1084	20	19	23	90	22	39
YEY1_00575		glycosyl transferases group 1 family protein	1.68774	3.57168e-05	4.94267	13.7393	15	12	12	68	9	27
YEY1_00576		putative transferase	1.79046	0.00234848	3.56538	11.2259	12	9	14	41	20	20
YEY1_00577		putative oxidoreductase	2.68475	5.90892e-09	3.05341	18.1913	8	10	9	96	21	26
YEY1_00578		glycosyl transferases group 1 family protein	2.98994	3.92044e-07	1.65944	12.9352	6	7	1	70	9	24
YEY1_00579		major facilitator transporter	3.2347	0.00468716	0.565624	9.37183	2	2	0	42	9	8
YEY1_00580		hypothetical protein	4.64266	3.43991e-05	0.838377	55.0931	2	0	2	157	34	56
YEY1_00581	pemA ybhC	pectinesterase	0.84271	0.219475	4.55505	6.95771	10	10	9	41	3	6
YEY1_00582	acoR	Fis family GAF modulated sigma54 specific transcriptional regulator	-1.74892	0.0011674	9.62224	1.93919	32	35	41	22	0	5
YEY1_00583	fruR cra_1	DNA-binding transcriptional regulator FruR	0.536248	0.449361	57.6628	75.4769	109	126	116	344	30	101
YEY1_00584	scrB	sucrose-6-phosphate hydrolase	-1.22401	0.136839	12.5229	4.14171	26	20	55	26	4	4
YEY1_00585	treB_1	PTS system trehalose(maltose)-specific transporter subunit IIBC	-0.563356	0.559794	11.0283	5.94179	29	15	42	27	5	11
YEY1_00586	lamB-1_2	maltoporin	-2.45431	0.00951012	24.5998	2.7322	64	23	126	20	2	4
YEY1_00587	iolC_2	ribokinase-like domain-containing protein	-3.55542	7.27905e-05	9.84903	0.242577	15	18	21	2	0	0
YEY1_00588	yiuA fhuD-4 fepB-4 fecB-4	periplasmic binding protein	-1.78563	2.73769e-07	31.1858	8.17034	62	74	74	25	7	13
YEY1_00589	fhuA-2 yncD-2_2	TonB-dependent siderophore receptor	-3.19729	2.95096e-06	114.962	9.13156	404	592	475	60	8	37
YEY1_00590	hmsT_1	diguanylate cyclase	0.0781249	0.961045	6.08227	5.37092	16	10	12	15	4	9
YEY1_00591		hypothetical protein	-2.88997	0.00659234	14.3847	0.411326	4	6	13	1	0	0
YEY1_00592		tRNA-Leu(cag)	-4.62719	2.05292e-10	3616.99	92.4326	717	500	603	43	2	9
YEY1_00593		LysR family transcriptional regulator	0.0178021	0.991469	3.47938	3.2969	6	7	6	10	3	2
YEY1_00594		aldo/keto reductase	0.678164	0.420585	2.84454	3.82234	3	8	6	14	0	9
YEY1_00595	rsmC-2	16S ribosomal RNA methyltransferase	-1.21823	0.000772893	74.6068	26.9925	143	164	151	116	14	34
YEY1_00596	holD	DNA polymerase III subunit psi	-0.833179	0.10685	207.353	99.1283	181	175	175	190	16	58
YEY1_00597	rimI	ribosomal-protein-alanine N-acetyltransferase	-1.33076	0.0525238	27.249	8.06977	24	19	27	21	2	1
YEY1_00598	prfC	peptide chain release factor 3	-0.0673447	0.948191	191.53	152.7	592	699	509	650	194	312
YEY1_00599	osmY	hypothetical protein	5.08772	4.31736e-20	43.4338	1531.92	57	45	53	3383	411	1477
YEY1_00600		hypothetical protein	3.85117	9.45012e-11	36.6748	554.8	12	13	10	438	22	121
YEY1_00601	yjjU	patatin	0.191694	0.747005	29.7404	29.88	65	91	65	165	17	43
YEY1_00602	yjjV tatD	TatD-related deoxyribonuclease	-0.977873	0.264585	7.88644	3.02708	13	8	16	9	1	4
YEY1_00603	nupC-2	nucleoside transporter	-2.54659	7.23344e-08	109.729	14.9539	290	229	290	61	12	26
YEY1_00604	deoC-3	deoxyribose-phosphate aldolase	-0.829418	0.290274	128.508	58.207	209	113	263	188	29	46
YEY1_00605	deoA	thymidine phosphorylase	-1.92319	0.00361919	101	20.6857	224	199	349	96	15	38
YEY1_00606	deoB_1	phosphopentomutase	-1.08429	0.131268	397.13	147.094	965	656	1173	527	121	255
YEY1_00607	deoD	purine nucleoside phosphorylase	-2.45996	2.54275e-05	398.428	55.7693	532	448	680	134	23	57
YEY1_00608	ytjB smp	hypothetical protein	1.95942	6.6268e-06	13.6901	48.3968	17	22	16	83	29	39
YEY1_00609	serB	phosphoserine phosphatase	-2.18673	2.79569e-09	61.7884	11.4163	92	135	130	32	5	21
YEY1_00610	radA sms	DNA repair protein RadA	-0.703186	0.101494	27.1366	14.6275	62	86	74	57	16	25
YEY1_00611		hypothetical protein	-1.29228	0.00443057	63.1735	19.9157	48	56	51	41	2	11
YEY1_00612		colicin type 7 (Cja)	0	1	0	0	0	0	0	0	0	0
YEY1_00614	nadR	nicotinamide-nucleotide adenylyltransferase	-0.729879	0.276501	7.71556	3.86531	13	13	31	16	3	7
YEY1_00615		PIG3 family NAD(P)H quinone oxidoreductase	0.600621	0.595908	3.92324	5.70075	3	13	8	31	1	7
YEY1_00616		LysR family transcriptional regulator	-0.83647	0.114534	11.0972	5.13351	17	24	19	20	3	4
YEY1_00617		filamentation induced by cAMP protein Fic	1.09614	0.0615047	44.2546	82.4634	112	94	86	254	58	150
YEY1_00618	yjjK	putative ABC transporter ATP-binding protein	-1.46236	0.0361158	914.676	269.634	2423	3522	3086	1378	192	823
YEY1_00619		OmpA/MotB domain-containing protein	-0.767719	0.18417	23.0769	10.0873	24	18	26	26	1	7
YEY1_00620		diguanylate cyclase	-0.421354	0.403784	8.80787	5.51118	21	22	27	30	5	7
YEY1_00621		hypothetical protein	0.118191	0.940797	7.0383	6.5131	6	8	12	17	1	7
YEY1_00622		Ca++ transporting P-type ATPase	1.01692	0.0100824	12.6361	22.4562	61	69	71	257	29	73
YEY1_00623	slt	lytic murein transglycosylase	-0.234389	0.594322	25.1949	18.5109	80	110	96	117	22	48
YEY1_00624	trpR	Trp operon repressor	-0.944617	0.00590239	203.04	89.2988	116	154	150	105	14	52
YEY1_00625	yjjX	NTPase	1.30057	0.0048017	12.7827	27.941	12	16	12	51	8	21
YEY1_00626	gpmB_1	phosphoglycerate mutase	0.147605	0.859761	107.905	98.8561	146	119	141	154	55	83
YEY1_00627	rob_1	right origin-binding protein	0.0416038	0.961884	43.9886	39.3331	83	86	56	130	20	40
YEY1_00628	creA	hypothetical protein	1.26937	0.00388118	70.572	153.152	67	69	58	332	25	90
YEY1_00629	arcA_2	two-component response regulator	1.96268	0.0740174	2008.46	8824.75	2554	3205	2740	13683	4715	10302
YEY1_00630		Thr_leader	2.03115	0.0129282	204.628	879.897	30	72	45	390	27	194
YEY1_00631	thrA	bifunctional aspartokinase I/homoserine dehydrogenase I	0.591005	0.196313	11.4118	14.7996	53	53	58	122	18	57
YEY1_00632	thrB	homoserine kinase	0.118517	0.922868	54.0063	48.7735	99	87	106	119	38	56
YEY1_00633	thrC	threonine synthase	-0.185004	0.787887	38.8593	29.0788	80	94	119	128	23	49
YEY1_00635	yaaA	hypothetical protein	0.0771806	0.863069	42.1354	37.4364	67	55	68	109	15	39
YEY1_00636	talB	transaldolase B	-1.25114	0.0165906	1099.39	386.284	1716	2086	2348	1354	197	493
YEY1_00637	mogA	molybdenum cofactor biosynthesis protein MogA	0.0447725	0.962122	79.2161	69.6596	88	95	89	136	32	41
YEY1_00638		major facilitator transporter	0.714157	0.153767	8.87364	12.2249	35	13	21	62	9	22
YEY1_00639		N-acetyltransferase GCN5	2.53751	0.000326526	0.578317	3.38068	5	1	2	18	6	14
YEY1_00640	yaaH	hypothetical protein	-2.73658	2.51651e-09	100.6	12.1035	148	204	121	48	5	7
YEY1_00641	dnaK	molecular chaperone DnaK	-1.6641	0.00010179	939.439	239.578	3326	3376	3769	1292	341	603
YEY1_00642		tpke11	-3.00944	5.79135e-09	458.77	47.5328	79	60	66	11	3	4
YEY1_00643	dnaJ_1	chaperone protein DnaJ	-2.13003	0.00354793	195.605	33.6617	371	498	438	125	29	41
YEY1_00644	nhaA_1	Na+/H+ antiporter NhaA	6.0058	2.83853e-20	62.2366	4664.71	22	21	11	2186	460	890
YEY1_00645	nhaA_2	pH-dependent sodium/proton antiporter	5.62528	1.07682e-07	79.9412	10381.4	141	201	124	26413	5434	18614
YEY1_00646	nhaR	transcriptional activator NhaR	4.18766	3.30085e-12	26.224	480.149	42	45	51	1341	297	564
YEY1_00647	rpsT	30S ribosomal protein S20	-2.3994	3.25097e-11	2832.22	463.078	1402	1714	1304	601	48	127
YEY1_00648		hypothetical protein	2.87976	4.04375e-05	5.80432	43.3684	0	4	5	37	9	11
YEY1_00649	ribF	bifunctional riboflavin kinase/FMN adenylyltransferase	-1.26297	8.13894e-07	230.7	81.8404	382	444	446	346	32	91
YEY1_00650	ileS	isoleucyl-tRNA synthetase	-1.87623	0.00810313	288.082	62.1805	1317	1919	1575	629	87	254
YEY1_00651	lspA	lipoprotein signal peptidase	-0.943737	0.00717664	214.384	94.4542	192	224	226	172	21	76
YEY1_00652	slpA fkpB	FKBP-type peptidylprolyl isomerase	-1.31456	0.000790948	94.2788	31.4602	71	111	98	75	8	14
YEY1_00653	ispH lytB	4-hydroxy-3-methylbut-2-enyl diphosphate reductase	-1.361	0.0317267	103.963	33.0421	188	220	177	105	19	43
YEY1_00654	dapB	dihydrodipicolinate reductase	1.00619	0.181225	112.571	195.23	203	186	153	352	135	229
YEY1_00655	carA	carbamoyl phosphate synthase small subunit	-3.00418	4.33701e-09	54.5029	5.29408	102	161	115	31	4	3
YEY1_00656	carB	carbamoyl phosphate synthase large subunit	-2.34828	0.00253406	96.7312	13.6338	517	755	585	116	34	60
YEY1_00657		lysine exporter protein (LYSE/YGGA)	-1.13883	0.103925	15.894	5.75288	24	21	18	13	2	6
YEY1_00658	yjjP	hypothetical protein	0.693668	0.427084	7.96181	10.9417	17	6	13	51	0	12
YEY1_00659		hypothetical protein	-0.293782	0.727187	11.3396	7.07944	17	6	7	14	1	5
YEY1_00660	folA	dihydrofolate reductase	-2.28288	3.77505e-16	464.56	79.8548	435	420	455	148	22	46
YEY1_00661	apaH	diadenosine tetraphosphatase	-0.56391	0.140223	28.986	16.7738	64	39	44	49	10	18
YEY1_00662	apaG	ApaG protein	0.35336	0.604391	37.7966	41.661	34	25	24	60	10	17
YEY1_00663	ksgA	dimethyladenosine transferase	1.14401	0.321463	168.395	362.293	258	332	228	667	247	421
YEY1_00664	pdxA	4-hydroxythreonine-4-phosphate dehydrogenase	-1.1838	0.163663	220.587	75.4754	484	425	375	232	51	100
YEY1_00665	surA	peptidyl-prolyl cis-trans isomerase SurA	-0.577844	0.423093	189.927	106.94	430	546	486	464	84	191
YEY1_00666	lptD imp ostA	LPS assembly outer membrane complex protein LptD	-0.790651	0.000453198	127.82	63.2079	563	561	578	568	72	184
YEY1_00667	djlA	Dna-J like membrane chaperone protein	-0.194797	0.866921	37.839	28.2034	69	60	54	88	9	37
YEY1_00668	rluA_1	pseudouridine synthase	0.620759	0.450655	36.6733	49.7294	41	49	38	100	26	23
YEY1_00669	ifp invB	Ig domain-containing protein	1.83527	1.74326e-07	4.81015	15.1287	31	34	26	195	22	65
YEY1_00670	rapA hepA	ATP-dependent helicase HepA	-1.46915	0.118266	98.6905	26.735	516	644	534	247	43	119
YEY1_00671	polB	DNA polymerase II	1.23708	0.0126421	11.4457	24.017	54	71	37	170	41	74
YEY1_00672	yabI	hypothetical protein	-1.76244	0.00129906	24.0584	5.49457	23	55	34	18	1	7
YEY1_00673	thiQ	thiamine transporter ATP-binding subunit	-1.84999	0.0724283	8.87273	1.29374	15	4	16	8	0	0
YEY1_00674	thiP	thiamine transporter membrane protein	-1.39989	0.0146119	7.31496	2.11783	25	30	15	15	1	5
YEY1_00675	thiB tbpA	thiamine transporter substrate binding subunit	-0.540102	0.32113	19.9819	11.8148	24	56	39	41	5	19
YEY1_00676		TPP	-1.58581	0.213433	24.3966	6.62418	6	2	7	0	1	1
YEY1_00677		hypothetical protein	0.704133	0.566834	1.23697	1.7394	2	3	1	8	0	2
YEY1_00678		hypothetical protein	0.949815	0.387729	16.8481	31.8508	13	14	8	41	7	13
YEY1_00679	sgrR_1	transcriptional regulator SgrR	-0.606379	0.410133	6.64401	3.67494	22	18	24	22	5	5
YEY1_00680	pflA_1	pyruvate formate lyase-activating enzyme 1	-0.855229	0.351494	5.11253	2.61888	13	4	9	6	3	1
YEY1_00681	pflB_2	formate acetyltransferase	-0.843688	0.139091	5.85097	2.55316	34	15	32	27	3	7
YEY1_00682	setA	sugar efflux transporter	-0.0926545	0.923713	5.94346	4.65248	21	8	11	23	4	4
YEY1_00683	mtr_1	aromatic amino acid transporter	2.30115	0.0239216	0.580833	2.95512	3	0	1	20	2	2
YEY1_00684		tryptophanase	0.52443	0.738988	0.560859	0.525583	1	0	1	3	0	0
YEY1_00685		tryptophanase	1.92116	0.0425212	1.73017	6.82727	0	2	5	16	2	8
YEY1_00687	leuD	isopropylmalate isomerase small subunit	0.720283	0.22079	11.5241	15.538	17	15	10	55	2	10
YEY1_00688	leuC	isopropylmalate isomerase large subunit	0.840821	0.00402657	16.168	25.522	34	57	45	115	21	53
YEY1_00689	leuB	3-isopropylmalate dehydrogenase	-0.458629	0.451556	9.34095	5.5137	29	11	18	21	3	9
YEY1_00690	leuA	2-isopropylmalate synthase	-0.49947	0.58677	10.9595	6.41778	33	32	35	31	8	11
YEY1_00691		Leu_leader	0.151592	0.867164	84.0801	79.141	30	17	24	45	7	13
YEY1_00692		hypothetical protein	2.25496	0.121589	0	9.85763	0	0	0	8	0	1
YEY1_00693	leuO_1	leucine transcriptional activator	1.82708	6.78514e-07	20.1709	62.798	48	39	26	197	38	80
YEY1_00694	fadD-2	AMP-dependent synthetase and ligase	-0.88226	0.0769815	48.4354	22.4773	146	225	149	135	27	50
YEY1_00695	ilvI_1	acetolactate synthase 3 catalytic subunit	0.157464	0.826597	34.5677	32.7233	122	114	113	159	36	87
YEY1_00696	ilvH	acetolactate synthase 3 regulatory subunit	1.90479	0.00251491	135.744	472.923	104	133	157	739	115	389
YEY1_00697	fruR cra_2	DNA-binding transcriptional regulator FruR	-0.448525	0.175269	42.8548	28.1816	77	89	87	84	25	28
YEY1_00698	ygaW	hypothetical protein	2.32611	0.00146727	24.6969	130.3	15	28	22	277	16	75
YEY1_00699	mraZ	cell division protein MraZ	-0.337868	0.295896	361.833	244.499	372	330	270	385	64	155
YEY1_00700	mraW rsmH	S-adenosyl-methyltransferase MraW	-1.60294	4.27003e-08	155.831	44.0941	300	287	290	117	36	49
YEY1_00701	ftsL	cell division protein FtsL	-2.37319	6.17647e-07	69.163	9.9016	45	44	41	13	1	5
YEY1_00702	ftsI_1	peptidoglycan glycosyltransferase	-1.75387	2.87118e-07	62.9537	15.4884	237	214	198	104	13	38
YEY1_00703	murE	UDP-N-acetylmuramoylalanyl-D-glutamate--26-diaminopimelate ligase	-1.75583	3.23699e-06	85.8544	21.4039	247	275	230	93	21	46
YEY1_00704	murF	UDP-N-acetylmuramoyl-tripeptide--D-alanyl-D-alanine ligase	-2.54709	1.29296e-16	78.54	10.9576	191	217	221	57	7	21
YEY1_00705	mraY_1	phospho-N-acetylmuramoyl-pentapeptide-transferase	-2.68881	1.59083e-13	171.093	21.5543	331	421	343	107	6	34
YEY1_00706	murD	UDP-N-acetylmuramoyl-L-alanyl-D-glutamate synthetase	-2.62238	7.2915e-21	104.963	14.2377	254	330	246	67	9	29
YEY1_00707	ftsW	cell division protein FtsW	-2.73988	8.96978e-14	55.7103	6.89297	157	115	117	35	7	4
YEY1_00708	murG	undecaprenyldiphospho-muramoylpentapeptide beta-N- acetylglucosaminyltransferase	-2.35635	3.93651e-12	51.2724	9.01351	110	93	115	23	7	15
YEY1_00709	murC	UDP-N-acetylmuramate--L-alanine ligase	-2.41584	1.02221e-19	114.621	17.941	291	367	339	90	12	43
YEY1_00710	ddl_1	D-alanine--D-alanine ligase	-2.17987	7.35692e-08	152.503	27.7171	275	304	248	105	9	38
YEY1_00711	ftsQ	cell division protein FtsQ	-0.660486	0.579761	117.908	60.8406	176	277	153	151	18	108
YEY1_00712	ftsA	cell division protein FtsA	-1.52715	0.0164239	389.914	109.814	954	1067	866	489	80	181
YEY1_00713	ftsZ	cell division protein FtsZ	-1.97309	9.41769e-09	679.994	147.967	1291	1767	1571	611	66	284
YEY1_00714	lpxC	UDP-3-O-[3-hydroxymyristoyl] N-acetylglucosamine deacetylase	0.0582998	0.959668	2889.8	2709.57	3529	7149	5261	9048	882	4274
YEY1_00715		hypothetical protein	1.54196	0.000393607	14.3824	38.039	10	19	16	63	13	27
YEY1_00716	secM	SecA regulator SecM	0.0491541	0.958869	157.697	144.632	161	177	157	347	30	96
YEY1_00717	secA	preprotein translocase subunit SecA	-0.641277	0.44657	237.834	119.203	1257	1426	1124	693	343	332
YEY1_00718	mutT	nucleoside triphosphate pyrophosphohydrolase	-0.706895	0.554888	7.45825	3.97807	11	1	4	3	2	1
YEY1_00719	yacG	zinc-binding protein	-2.11086	0.000225158	106.14	24.0672	47	40	41	8	7	3
YEY1_00720	yacF	hypothetical protein	-1.61036	0.0360641	63.5265	16.0285	114	96	70	36	8	17
YEY1_00721	coaE	dephospho-CoA kinase	-1.90519	8.15644e-07	50.0002	10.4484	57	62	63	25	2	11
YEY1_00722	guaC	guanosine 5_-monophosphate oxidoreductase	-1.37696	6.05982e-07	96.6697	32.504	186	210	197	99	26	42
YEY1_00723	hofC	type IV pilin biogenesis protein	0.240922	0.794534	4.94178	4.77912	7	7	20	27	2	7
YEY1_00724	hofB	type II secretion system protein E	1.76027	6.75757e-05	5.94117	17.9962	17	17	17	75	19	36
YEY1_00725	ppdD	putative major pilin subunit	1.28162	0.112491	3.61413	9.33234	4	2	3	6	4	6
YEY1_00726	nadC	quinolinate phosphoribosyltransferase	-0.628194	0.132678	20.1814	10.5296	38	34	35	35	3	17
YEY1_00727	ampD	N-acetyl-anhydromuranmyl-L-alanine amidase	0.951444	0.00267137	38.851	67.208	44	44	43	101	34	45
YEY1_00728	ampE	regulatory protein AmpE	0.307884	0.483589	25.2036	25.9219	47	42	37	99	8	29
YEY1_00729	aroP-2	amino acid permease-associated region	1.69773	0.00249007	13.0709	39.0814	32	38	35	225	29	57
YEY1_00730	pdhR	transcriptional regulator PdhR	-0.448403	0.722948	4941.75	2977.1	5011	12659	5399	4790	1423	4304
YEY1_00732	aceE	pyruvate dehydrogenase subunit E1	-2.62577	1.70453e-06	790.188	101.94	3269	5695	3641	824	161	413
YEY1_00733	aceF	dihydrolipoamide acetyltransferase	-2.71193	2.46685e-05	588.2	67.6625	2108	2793	1624	332	83	199
YEY1_00734	lpdA	dihydrolipoamide dehydrogenase	-2.37303	2.36477e-07	630.787	96.8016	1773	2072	1469	383	122	148
YEY1_00735		putative acetyl-CoA acetyltransferase	0.122256	0.849661	16.3106	15.5512	34	45	49	51	17	28
YEY1_00736		transcriptional regulator AraC family	0.12587	0.859844	6.1935	5.95991	13	15	9	21	4	7
YEY1_00737	fepA-2 cirA-2	TonB-dependent receptor	-0.280369	0.574119	9.22634	6.61024	25	46	54	44	9	24
YEY1_00738	acnB	bifunctional aconitate hydratase 2/2-methylisocitrate dehydratase	1.34957	0.023827	146.651	334.324	708	772	755	2508	463	1481
YEY1_00739	yacL	hypothetical protein	2.11152	0.0430842	264.095	1374.79	151	271	154	1566	173	974
YEY1_00740	yddG	hypothetical protein	-0.403478	0.451094	17.3828	10.6915	36	23	30	30	3	19
YEY1_00741		hypothetical protein	0.752975	0.496523	16.7922	25.6927	13	5	5	35	1	7
YEY1_00742	speD	S-adenosylmethionine decarboxylase	-3.49725	2.15333e-18	270.785	20.0038	454	402	400	49	15	13
YEY1_00743	speE	spermidine synthase	-3.11052	5.52164e-16	334.955	32.2223	481	705	533	92	19	34
YEY1_00744	yacC	hypothetical protein	-0.512185	0.227507	72.6628	42.5301	50	41	64	66	10	14
YEY1_00745	cueO yacK	multicopper oxidase	1.44071	0.00145394	3.50149	8.5257	11	13	9	45	8	19
YEY1_00746	hpt	hypoxanthine phosphoribosyltransferase	-2.34457	5.52164e-16	452.361	74.4281	450	533	449	177	17	48
YEY1_00747	cynT can_1	carbonate dehydratase	-1.10682	0.0511009	340.279	135.483	386	492	452	358	25	152
YEY1_00748		hypothetical protein	0.278788	0.88729	0.73212	0.461487	0	0	1	1	0	0
YEY1_00749	yadG	ABC transporter related	-0.0539398	0.933363	98.704	79.1278	211	162	159	190	69	77
YEY1_00750	yadH	ABC-2 type transporter	-0.690513	0.336367	70.9108	37.5251	102	130	92	111	7	53
YEY1_00751	yadE	polysaccharide deacetylase	-1.21693	0.00355381	34.8784	11.9719	105	87	72	81	4	18
YEY1_00752	panD	aspartate alpha-decarboxylase	-1.29563	0.0279344	72.6484	22.6914	65	32	61	44	2	11
YEY1_00753	panC	pantoate--beta-alanine ligase	-2.97662	1.16101e-09	83.9676	7.84887	164	142	114	29	1	12
YEY1_00754	panB	3-methyl-2-oxobutanoate hydroxymethyltransferase	-3.87663	9.69622e-14	54.3148	2.94772	95	82	76	8	2	2
YEY1_00755	folK	2-amino-4-hydroxy-6-hydroxymethyldihydropteridine pyrophosphokinase	-1.60359	0.047926	128.256	31.4554	161	123	76	31	14	20
YEY1_00756	pcnB	poly(A) polymerase I	-2.61434	7.67711e-21	69.8614	9.2044	214	201	173	48	5	22
YEY1_00757	gluQ	glutamyl-Q tRNA(Asp) synthetase	-1.70131	2.29241e-07	51.6268	12.7679	107	72	98	47	6	15
YEY1_00758	dksA	RNA polymerase-binding transcription factor	0.504592	0.722643	4392.98	5629.01	4025	4394	3384	5530	2181	3667
YEY1_00759	sfsA	sugar fermentation stimulation protein A	0.877278	0.0394384	45.7644	72.1835	71	48	77	211	30	63
YEY1_00760	ligT	2_-5_ RNA ligase	-1.60047	0.0200311	15.3521	4.30433	17	16	17	4	1	6
YEY1_00761	hrpB	ATP-dependent RNA helicase HrpB	0.272179	0.388248	23.8978	25.1611	98	140	119	225	41	75
YEY1_00762	mrcB	penicillin-binding protein 1b	-0.956759	0.00721408	44.4813	19.3906	213	211	227	149	34	63
YEY1_00763	fhuC	iron-hydroxamate transporter ATP-binding subunit	-4.09362	1.72027e-10	33.0014	1.18789	45	65	46	4	0	2
YEY1_00764	fhuD	iron-hydroxamate transporter substrate-binding subunit	-4.74321	4.83347e-14	40.8204	1.3918	59	95	72	3	2	0
YEY1_00765	fhuB	iron-hydroxamate transporter permease subunit	-2.82965	0.000209252	71.9143	7.30182	212	362	282	60	5	22
YEY1_00767	nark	nitrite extrusion protein	0.756413	0.462453	0.977872	1.71584	4	3	1	4	2	4
YEY1_00768	hemL	glutamate-1-semialdehyde aminotransferase	0.595468	0.651846	208.929	285.426	565	491	504	842	264	588
YEY1_00769	yadQ clcA	chloride channel protein	1.33708	0.0139342	33.7588	75.8326	104	88	90	404	64	132
YEY1_00770	erpA yadR	iron-sulfur cluster insertion protein ErpA	1.48329	0.0596354	129.003	347.743	90	108	66	438	63	164
YEY1_00771	yadS	hypothetical protein	-2.04807	1.29936e-06	35.8069	6.73313	45	44	40	15	1	8
YEY1_00772	btuF	vitamin B12-transporter protein BtuF	-1.00161	0.038668	36.2811	15.7147	58	70	57	41	11	15
YEY1_00773	mtnN mtn pfs	5_-methylthioadenosine/S-adenosylhomocysteine nucleosidase	-0.884215	0.178007	33.9947	15.1359	58	44	37	36	6	15
YEY1_00774	dgt	deoxyguanosinetriphosphate triphosphohydrolase	2.14835	0.000424694	30.7475	124.111	91	67	111	574	115	279
YEY1_00775	degP htrA	serine endoprotease	4.29654	5.6756e-05	101.016	3966.26	261	331	266	14420	3752	9273
YEY1_00776	barA	hybrid sensory histidine kinase BarA	0.672908	0.467073	15.7401	22.296	81	96	91	187	42	95
YEY1_00777	rumB_1	23S rRNA methyluridine methyltransferase	-0.51869	0.180409	65.729	39.3327	150	196	171	165	31	77
YEY1_00778	relA	(p)ppGpp synthetase I	-0.234954	0.45833	76.615	56.0068	285	364	359	435	70	173
YEY1_00779	mazG	nucleoside triphosphate pyrophosphohydrolase	0.453439	0.686709	178.468	215.321	289	349	246	471	127	270
YEY1_00780		hypothetical protein	-0.428206	0.736595	123.102	76.526	33	36	35	54	1	18
YEY1_00781	pyrG	CTP synthetase	-0.880872	0.169028	476.12	217.975	1203	1841	1580	1178	184	553
YEY1_00782	eno	phosphopyruvate hydratase	-1.15024	0.0293121	3517.9	1370.84	6523	11638	9030	6383	671	2986
YEY1_00783	ygfA	5-formyltetrahydrofolate cyclo-ligase	-0.250564	0.841881	3.24219	2.24322	5	2	4	1	0	5
YEY1_00784		6S	1.64034	0.103739	17622.2	58176	5709	5954	7258	43659	6873	10077
YEY1_00785	zapA	Z-ring-associated protein	1.07347	0.00158349	1399.08	2576.65	963	886	849	3352	471	1000
YEY1_00786	ygfB	hypothetical protein	0.263745	0.862073	303.596	322.502	314	459	276	419	134	307
YEY1_00787	pepP	proline aminopeptidase P II	-0.56228	0.572008	106.587	58.1989	279	294	250	227	58	94
YEY1_00788	ubiH	2-octaprenyl-6-methoxyphenyl hydroxylase	0.136378	0.925316	75.6814	70.2665	151	193	178	192	65	120
YEY1_00789	visC ubiI	2-octaprenylphenol hydroxylase	-0.269546	0.668697	73.9255	53.7958	145	192	192	280	19	100
YEY1_00790	gcvT	glycine cleavage system aminomethyltransferase T	0.194362	0.809091	36.2675	34.7912	98	33	94	142	17	57
YEY1_00791	gcvH	glycine cleavage system protein H	-0.503214	0.309587	47.181	26.798	37	25	43	40	4	16
YEY1_00792	gcvP	glycine dehydrogenase	-0.896942	0.0679546	24.1836	10.7146	129	84	187	136	13	38
YEY1_00793		hypothetical protein	1.74676	0.245828	0	4.0856	0	0	0	0	0	3
YEY1_00794		hypothetical protein	-0.323205	0.629649	17.6725	11.5383	13	19	14	21	2	7
YEY1_00795	idnO_1	gluconate 5-dehydrogenase	0.819068	0.422819	47.983	72.4315	88	57	63	92	55	72
YEY1_00796		hydrolase (HAD superfamily)	1.93576	1.29807e-06	11.5373	39.467	11	15	15	84	15	29
YEY1_00797	yqfA hlyIII	hemolysin III family channel protein	2.78651	2.2597e-11	7.4598	46.1112	12	11	7	139	13	39
YEY1_00800	ygfZ	tRNA-modifying protein YgfZ	-0.93733	0.00392332	64.6606	28.5573	107	125	144	107	16	35
YEY1_00801	ygfY	hypothetical protein	0.481996	0.431669	112.318	138.192	63	62	51	158	12	54
YEY1_00802		hypothetical protein	-0.41662	0.474708	31.1267	19.3669	25	34	20	32	3	13
YEY1_00803	creB	DNA-binding response regulator CreB	-0.730083	0.0877954	77.1125	39.7824	104	126	89	100	16	36
YEY1_00804	creC_1	sensory histidine kinase CreC	-2.35866	0.00171873	10.4417	1.40962	12	19	15	5	1	0
YEY1_00805	creC_2	sensory histidine kinase CreC	-0.833074	0.216353	8.33462	3.55136	7	12	15	11	1	3
YEY1_00806	creD	inner membrane CreD family protein	1.84975	1.60145e-06	10.4751	32.9554	28	28	31	145	18	89
YEY1_00807	fldB	flavodoxin FldB	-0.158137	0.840152	37.2718	29.1447	43	43	28	25	16	19
YEY1_00808	xerD	site-specific tyrosine recombinase XerD	-0.965402	0.23329	198.02	79.9634	347	401	304	159	56	111
YEY1_00809	dsbC	thiol:disulfide interchange protein DsbC	-1.69095	0.000667749	124.742	31.6777	171	172	180	70	14	33
YEY1_00810	recJ	ssDNA exonuclease RecJ	-1.82589	1.27878e-05	83.2218	19.7157	239	333	282	143	14	46
YEY1_00811	prfB	peptide chain release factor 2	-2.41104	0.000257488	1008.24	144.51	1821	1843	1439	425	78	159
YEY1_00812	lysS	lysyl-tRNA synthetase	-3.29394	2.37272e-13	346.086	28.5456	1017	1134	942	183	18	57
YEY1_00813		tRNA-Gly(ccc)	0.758426	0.506128	6124.54	9665.39	842	938	882	1967	389	1250
YEY1_00814		phage protein	1.42244	0.0328725	22.1671	53.4838	18	7	8	53	11	11
YEY1_00815		XRE family transcriptional regulator	0.936942	0.232106	4.65716	9.78296	4	4	2	8	4	3
YEY1_00816		hypothetical protein	1.21743	0.00145508	80.3184	162.552	55	44	40	195	25	58
YEY1_00817		antitoxin	0.787716	0.317449	26.1501	40.2838	20	20	21	60	4	30
YEY1_00819		filamentation induced by cAMP protein Fic	1.52319	0.0141913	15.9226	42.2456	11	13	8	28	10	26
YEY1_00820		filamentation induced by cAMP protein Fic	0.29125	0.797475	3.53845	3.27091	4	2	6	13	1	0
YEY1_00821		hypothetical protein	0.489483	0.626253	6.14906	7.13806	2	6	6	11	0	6
YEY1_00822	hmsT_2	diguanylate cyclase	0.998056	0.0064953	12.4217	21.7165	37	28	25	98	20	26
YEY1_00824	dnaJ_2	chaperone protein DnaJ	1.71205	0.0280635	94.7987	283.201	179	158	189	706	235	318
YEY1_00825		hypothetical protein	0.88682	0.0375465	53.143	84.0032	24	30	41	111	10	34
YEY1_00826		short-chain dehydrogenase/reductase SDR	2.99445	0.00211039	5.24145	54.7564	3	13	8	119	29	56
YEY1_00827		HxlR family transcriptional regulator	1.18994	0.038658	23.5334	48.7113	24	19	10	42	21	16
YEY1_00828	cynT can_2	carbonic anhydrase	2.1128	4.93279e-05	93.4422	376.348	141	136	136	1089	104	454
YEY1_00829		putative transcriptional regulator CadC	0.904969	0.552074	0.879305	2.55953	2	0	0	1	2	0
YEY1_00830	gspC	general secretion pathway protein C	0.893617	0.595577	0	0.434965	0	0	0	2	0	0
YEY1_00831	gspD_1	general secretion pathway protein D	2.94921	1.14695e-09	6.35964	46.0492	12	32	19	171	56	119
YEY1_00832	gspE	type II secretion system protein E	0.222708	0.831922	5.58268	5.59666	22	10	16	32	8	4
YEY1_00833	gspF_1	type II secretion system protein	-0.321439	0.866076	0.741158	0	0	0	2	0	0	0
YEY1_00834	gspF_2	type II secretion system protein	1.53698	0.20328	0.577408	2.03373	1	1	0	6	0	2
YEY1_00835	gspG	general secretion pathway protein G	-0.555196	0.724444	1.13931	0.25228	1	1	1	1	0	0
YEY1_00836	gspI	type II secretion system protein I/J	0.530653	0.757554	0.631935	1.25846	0	0	1	1	0	1
YEY1_00837	gspJ	general secretion pathway protein J	2.21377	0.000893945	2.69321	11.0919	3	1	5	26	3	9
YEY1_00838		general secretion pathway protein K	0	1	0	0	0	0	0	0	0	0
YEY1_00839	gspK	general secretion pathway protein K	0.103859	0.958109	1.69489	1.91218	4	1	1	0	2	1
YEY1_00840	gspL	general secretion pathway protein L	0.0960646	0.932142	2.17273	2.26871	7	4	4	7	3	2
YEY1_00841		putative exported protein	0	1	0	0	0	0	0	0	0	0
YEY1_00842	gspO	prepilin peptidase	0.707187	0.671386	0.178959	1.14364	0	1	0	0	2	0
YEY1_00843	gspS	general secretion pathway protein S	0	1	0	0	0	0	0	0	0	0
YEY1_00844		putative regulatory membrane protein	0.119368	0.942615	1.23679	1.33486	3	1	1	2	1	1
YEY1_00846	tsr_1	methyl-accepting chemotaxis sensory transducer	0.219699	0.841881	1.95566	2.29657	2	3	6	7	3	0
YEY1_00847	tsr_2	methyl-accepting chemotaxis sensory transducer	-0.793329	0.489885	3.66482	1.52709	5	1	8	5	1	0
YEY1_00848		hypothetical protein	0.64287	0.400991	6.05965	8.45478	4	8	11	16	3	9
YEY1_00849		beta-lactamase domain-containing protein	0.747437	0.390065	2.82092	4.11104	6	7	2	15	1	6
YEY1_00850		LysR family transcriptional regulator	-0.344431	0.626044	10.5685	7.01103	29	11	14	17	4	10
YEY1_00851	araJ_1	major facilitator superfamily MFS_1	0.326393	0.548655	9.43135	10.4664	22	21	21	39	9	14
YEY1_00852	lysR	DNA-binding transcriptional regulator LysR	0.37952	0.751678	1.50844	1.58491	1	6	2	9	0	2
YEY1_00853	lysA	diaminopimelate decarboxylase	0.973762	0.0837316	4.39334	7.65449	10	8	14	32	7	11
YEY1_00854	galR-1_2	DNA-binding transcriptional regulator GalR	-0.624472	0.474127	27.3794	14.3682	57	39	67	50	9	20
YEY1_00855	bisC_1	molybdopterin oxidoreductase	-1.47836	0.00613072	6.26976	1.99264	22	26	30	14	4	3
YEY1_00857		OmrA-B	1.72944	0.0993243	70.6028	246.104	15	6	17	82	11	36
YEY1_00858	aas	bifunctional acyl-[acyl carrier protein] synthetase/2-acylglycerophosphoethanolamine acyltransferase	-0.182012	0.820659	22.2054	16.6156	90	109	84	96	23	57
YEY1_00859	lplT ygeD	lysophospholipid transporter LplT	-0.236492	0.734912	5.33999	3.55423	14	13	11	21	2	4
YEY1_00860	tas	putative aldo-keto reductase	0.392012	0.667613	85.5915	96.6079	152	181	190	272	68	152
YEY1_00861	yegH_1	integral membrane protein TerC	-1.75255	4.62122e-05	45.729	10.7286	58	70	65	38	4	6
YEY1_00862	mutH	DNA mismatch repair protein	0.111213	0.919712	6.0339	6.04805	12	7	5	9	4	5
YEY1_00863	nudH	dinucleoside polyphosphate hydrolase	0.657432	0.380951	96.2053	138.415	105	110	84	321	28	95
YEY1_00864	ptsP	fused phosphoenolpyruvate-protein phosphotransferase PtsP/GAF domain	-1.14166	0.000567258	33.3392	12.7341	159	135	135	105	17	33
YEY1_00865	lgt	prolipoprotein diacylglyceryl transferase	-1.34606	0.00016063	48.4535	15.9101	97	81	69	41	6	26
YEY1_00866	thyA	thymidylate synthase	-1.87393	2.30681e-05	61.2011	13.2396	100	103	83	50	4	12
YEY1_00867	ppdA	prepilin peptidase dependent protein A	1.95469	0.0433155	1.0182	3.91514	2	0	1	10	1	2
YEY1_00868	ppdB	putative prepilin peptidase dependent protein	0.317826	0.74407	3.30927	3.73377	5	3	4	8	2	2
YEY1_00869		hypothetical protein	1.05225	0.0872213	9.28057	18.0971	8	6	11	26	9	5
YEY1_00870	recC	exonuclease V subunit gamma	-0.169782	0.622617	22.8542	16.9801	157	128	162	226	20	90
YEY1_00871	ptrA_2	peptidase M16 domain-containing protein	-1.02128	0.000813696	35.3149	14.6555	184	194	219	175	21	51
YEY1_00872	recB	exonuclease V subunit beta	-0.782371	0.00124703	20.4082	10.2037	140	147	147	126	23	48
YEY1_00873	recD	exonuclease V subunit alpha	-0.369581	0.272528	16.1714	10.9892	51	65	65	67	14	27
YEY1_00875	rlmM	putative RNA 2_-O-ribose methyltransferase	-1.87005	0.000104347	89.1794	19.7296	255	166	151	94	8	30
YEY1_00876		hypothetical protein	-1.52614	0.00106504	62.9386	17.0377	45	55	47	25	1	14
YEY1_00877	gcvA_2	DNA-binding transcriptional activator GcvA	-0.459977	0.384249	23.1507	13.949	46	34	43	51	7	15
YEY1_00878		GcvB	-2.97558	3.76338e-05	1829.67	166.85	807	584	767	146	14	44
YEY1_00879		hypothetical protein	0.384923	0.774279	4.47985	5.89076	2	3	1	3	1	2
YEY1_00880	csdA	cysteine sulfinate desulfinase	-0.387978	0.688531	35.8093	23.343	75	85	93	113	9	45
YEY1_00881	sufE-1	cysteine desulfurase sulfur acceptor subunit CsdE	-0.574701	0.536092	9.00127	5.07002	5	7	11	9	2	1
YEY1_00882		UBA/THIF-type NAD/FAD binding protein	-1.45286	2.5027e-05	38.2554	11.6018	66	67	64	32	4	19
YEY1_00883	mltA	murein transglycosylase A	1.13017	0.316225	45.4347	95.2693	125	107	80	259	93	155
YEY1_00884		tRNA-Met(cat)	-2.09237	0.0231516	61.779	7.37181	7	10	11	5	0	0
YEY1_00885		tRNA-Met(cat)	-0.72089	0.128182	253.015	133.16	30	43	42	35	7	12
YEY1_00886	amiC	N-acetylmuramoyl-L-alanine amidase	0.323548	0.690366	38.3806	39.7288	120	85	74	100	47	65
YEY1_00887	argA	N-acetylglutamate synthase	0.787502	0.243627	5.47416	8.44175	20	12	10	35	10	10
YEY1_00889		transposase mutator type	0.341564	0.856422	0.428863	0.471845	2	1	0	5	0	0
YEY1_00890	xni	exonuclease IX	-1.0258	0.078251	28.2658	12.3321	39	47	40	25	10	7
YEY1_00891	ygdH	hypothetical protein	-0.782172	0.000921423	189.621	93.8071	501	472	536	461	76	161
YEY1_00892	queF	7-cyano-7-deazaguanine reductase	-0.616678	0.0814732	32.5772	17.5242	52	52	57	58	7	20
YEY1_00893	syd	SecY interacting protein Syd	-0.817595	0.00967076	108.119	50.0712	135	82	126	111	12	38
YEY1_00894		CsrB	3.79095	0.000171401	17477.3	363912	12040	12749	8426	321025	90887	152532
YEY1_00895		hypothetical protein	-1.65219	0.00475869	65.7054	16.7032	49	49	31	19	2	10
YEY1_00896	truC	tRNA pseudouridine synthase C	-1.27026	0.0706685	62.0026	20.3639	111	79	88	39	14	19
YEY1_00897		flavodoxin	-0.290782	0.381598	84.0561	61.4339	77	78	67	82	22	32
YEY1_00898		hypothetical protein	0.00387335	1	241.744	200.073	193	140	211	212	71	82
YEY1_00899	dapD	2345-tetrahydropyridine-26-carboxylate N-succinyltransferase	-0.138773	0.918058	529.324	393.293	858	909	798	849	267	411
YEY1_00900	glnD	PII uridylyl-transferase	-2.11918	1.61247e-17	46.1485	8.6934	221	246	273	90	10	36
YEY1_00901	map-1	methionine aminopeptidase	-0.986761	0.247927	246.182	97.7131	431	392	319	213	54	112
YEY1_00902		t44	-3.09603	1.1914e-13	2063	194.817	384	529	488	116	6	26
YEY1_00903	rpsB	30S ribosomal protein S2	-3.49903	4.37737e-33	3210.84	239.702	4638	4765	4273	717	76	230
YEY1_00904	tsf	translation elongation factor Ts	-3.24854	1.37379e-09	2715.42	219.9	4544	4947	4211	660	128	215
YEY1_00905	pyrH	uridylate kinase	-3.35144	6.36305e-18	313.747	25.0808	445	506	429	67	11	24
YEY1_00906	frr	ribosome recycling factor	0.537813	0.69027	1152.5	1432.88	1510	1269	982	1393	980	710
YEY1_00907	dxr	1-deoxy-D-xylulose 5-phosphate reductoisomerase	0.115065	0.787814	82.7573	76.9799	186	212	185	291	71	103
YEY1_00908	uppS ispU	undecaprenyl pyrophosphate synthase	-0.870227	0.00437973	211.672	99.0258	328	326	288	298	44	83
YEY1_00909	cdsA-1	CDP-diglyceride synthase	-0.704611	0.028235	186.904	98.682	297	346	292	328	39	114
YEY1_00910	rseP	zinc metallopeptidase RseP	-0.131509	0.923713	621.649	461.493	1815	1688	1434	1548	515	834
YEY1_00911	yaeT bamA	outer membrane protein assembly factor YaeT	-1.42199	0.00196428	460.389	146.503	1865	2328	2269	1304	138	553
YEY1_00912	ompH skp	periplasmic chaperone	0.541528	0.716806	13549.9	19174.4	8770	18614	13114	21290	5725	17956
YEY1_00913	lpxD	UDP-3-O-[3-hydroxymyristoyl] glucosamine N-acyltransferase	-1.98134	7.52512e-05	892.523	186.803	1675	2075	1645	671	95	284
YEY1_00914	fabZ-1	(3R)-hydroxymyristoyl-ACP dehydratase	-1.95329	0.0371543	4218.14	759.199	4393	6053	4705	1241	310	699
YEY1_00915	lpxA_1	UDP-N-acetylglucosamine acyltransferase	-2.08838	0.0042127	583.597	105.385	924	922	852	303	39	123
YEY1_00916	lpxB	lipid-A-disaccharide synthase	-1.66449	0.0941496	224.474	49.4609	462	650	468	128	40	102
YEY1_00917	rnhB	ribonuclease HII	-2.21933	4.90296e-10	138.271	23.9274	145	165	174	53	5	24
YEY1_00918	dnaE	DNA polymerase III subunit alpha	-1.36913	3.60989e-09	85.3522	28.3219	556	658	555	408	50	120
YEY1_00919	accA	acetyl-CoA carboxylase carboxyltransferase subunit alpha	-1.69169	4.84234e-06	785.059	203.95	1442	1572	1414	698	120	242
YEY1_00920	adiA	lysine decarboxylase	0.169392	0.867164	61.2057	62.2668	262	238	264	666	43	152
YEY1_00921	yaeR	glyoxalase/bleomycin resistance protein/dioxygenase	0.140779	0.879575	15.5981	14.6814	15	10	11	24	4	5
YEY1_00922	tilS	tRNA(Ile)-lysidine synthetase	0.354222	0.726553	19.1753	20.441	63	50	42	50	29	36
YEY1_00923		cytochrome c class I	-0.706386	0.182215	32.2092	16.1552	22	21	16	21	3	5
YEY1_00924	rof	Rho-binding antiterminator	2.60167	9.70288e-10	218.682	1149.07	120	89	121	908	258	301
YEY1_00925		hypothetical protein	1.7403	2.32225e-07	136.145	407.121	52	70	41	327	48	89
YEY1_00926	yaeQ	YaeQ family protein	-0.260638	0.684469	18.0623	13.0851	27	20	11	25	5	8
YEY1_00927	yaeJ	peptidyl-tRNA hydrolase domain-containing protein	-1.37439	0.0103172	59.0007	18.5131	53	32	64	25	5	12
YEY1_00928	cutF	copper homeostasis and adhesion lipoprotein	-0.181395	0.852402	35.6225	27.1227	46	44	52	90	0	34
YEY1_00929	proS	prolyl-tRNA synthetase	-1.95939	0.000231871	221.19	46.7777	604	938	719	264	41	126
YEY1_00930		hypothetical protein	-0.839485	0.1091	36.3491	16.5278	43	46	61	54	5	13
YEY1_00931	rcsF	outer membrane lipoprotein	-2.94808	4.74277e-12	90.5695	8.05693	68	82	68	16	0	6
YEY1_00932	metQ-1	DL-methionine transporter substrate-binding subunit	-0.421291	0.58071	495.94	308.57	771	904	713	687	165	388
YEY1_00933	metI-1_1	DL-methionine transporter permease	-0.825053	0.0577649	60.95	29.1333	78	88	69	74	10	24
YEY1_00934	metN-1_1	DL-methionine transporter ATP-binding subunit	1.22434	0.126095	77.5142	158.751	162	197	116	350	179	158
YEY1_00935	gmhB	DD-heptose 17-bisphosphate phosphatase	1.62624	0.100968	144.708	414.357	209	147	121	330	301	220
YEY1_00939	fabF-1_1	3-oxoacyl-(acyl-carrier-protein) synthase 2	0.722381	0.170172	21.5575	31.0828	35	40	35	109	10	40
YEY1_00940	dkgB	25-diketo-D-gluconate reductase B	-0.123123	0.812431	34.2951	26.3403	48	57	57	86	8	31
YEY1_00941		LysR family transcriptional regulator	0.494203	0.536325	9.45966	11.8677	19	17	14	20	10	15
YEY1_00942	araJ_2	major facilitator superfamily MFS_1	1.69035	0.00469705	2.34399	6.57906	6	4	6	28	3	13
YEY1_00943	yafD	hypothetical protein	2.82145	0.000666781	251.745	2039.68	194	543	447	5966	530	2721
YEY1_00946	mltD	membrane-bound lytic murein transglycosylase D	1.75605	0.0659317	105.217	359.542	289	328	270	1532	360	689
YEY1_00947	gloB	hydroxyacylglutathione hydrolase	-1.34911	0.1133	5.02615	1.55574	7	6	9	4	1	1
YEY1_00948	yafS	methyltransferase type 11	1.37218	0.0646628	12.1819	28.4756	15	15	21	51	18	25
YEY1_00949	rnhA	ribonuclease H	-0.550116	0.345275	32.8322	18.4851	41	29	19	33	4	12
YEY1_00950	dnaQ	DNA polymerase III subunit epsilon	1.20301	0.191242	72.0275	151.966	133	89	104	359	89	146
YEY1_00951		tRNA-Asp(gtc)	1.49592	0.0573626	694.889	1827.79	119	82	108	567	100	117
YEY1_00952	proX	glycine betaine transporter periplasmic subunit	-0.539786	0.373771	12.4257	7.49625	33	19	20	24	7	6
YEY1_00953	proW	glycine betaine transporter membrane protein	-3.12459	6.6052e-06	11.2458	0.910309	24	27	27	3	0	3
YEY1_00954	proV	glycine betaine/L-proline ABC transporter ATPase	-2.90198	4.73247e-06	45.6226	4.77976	95	121	107	21	6	2
YEY1_00955	nrdF	ribonucleotide-diphosphate reductase subunit beta	-3.73078	3.72627e-10	124.766	7.03543	97	335	297	24	4	9
YEY1_00956	nrdE	ribonucleotide-diphosphate reductase subunit alpha	-3.68075	5.52198e-08	39.1654	2.16362	87	209	206	11	2	10
YEY1_00957	nrdI	ribonucleotide reductase stimulatory protein	-3.74552	1.89674e-06	135.053	6.35708	44	164	123	12	1	3
YEY1_00958	nrdH	glutaredoxin-like protein NrdH	-2.83167	5.87039e-05	64.7533	5.97706	13	41	38	6	0	3
YEY1_00959		hypothetical protein	0.723176	0.530615	118.58	167.199	146	77	72	123	79	84
YEY1_00960		GntR family transcriptional regulator	0.467823	0.388923	4.63645	5.5739	11	16	13	31	5	9
YEY1_00961	yqjD_1	hypothetical protein	4.1219	2.72051e-16	67.4484	1161.81	27	57	41	982	152	714
YEY1_00962	asr_1	acid shock protein	0.933024	0.238405	9.72226	15.4796	6	5	4	21	1	5
YEY1_00964		platelet-activating factor acetylhydrolase isoform II family protein	1.41246	0.268426	0.716533	2.53549	0	1	2	1	2	3
YEY1_00965	rhaR	transcriptional activator RhaR	0.56999	0.605691	2.3382	3.28368	6	3	2	11	3	0
YEY1_00966		Major facilitator superfamily MFS_1	-0.58952	0.455903	4.20834	2.17487	6	13	12	13	1	3
YEY1_00967		hypothetical protein	-0.0197853	0.989809	20.9808	18.152	19	7	14	20	7	2
YEY1_00968	yicN	hypothetical protein	0.249543	0.72788	37.6043	38.4647	34	33	32	50	10	28
YEY1_00969		hypothetical protein	0.692315	0.35965	38.8047	53.312	34	15	26	38	16	25
YEY1_00970		cspA	-0.88979	0.200384	158.737	70.4889	159	93	148	125	12	45
YEY1_00972		transcriptional regulator AraC family	0.454004	0.7178	5.03483	5.9777	4	4	1	5	0	5
YEY1_00973		putative rhodanese-like protein	-0.497611	0.594322	9.97526	5.23587	8	11	7	16	1	0
YEY1_00974		DNA-directed RNA polymerase beta subunit/140 kD subunit	0.291412	0.725738	13.9248	14.5769	5	7	13	14	2	8
YEY1_00975		Type IIA topoisomerase (DNA gyrase/topo II topoisomera se IV) A subunit	-1.92738	0.00175047	17.7164	3.35753	20	39	27	11	0	6
YEY1_00976	yntA ddpA-1	extracellular solute-binding protein family 5	1.9064	0.0229296	7.22418	26.6651	25	17	24	152	20	63
YEY1_00977	yntB ddpB-1	binding-protein-dependent transport systems inner membrane component	1.12096	0.077089	5.98403	11.138	14	12	8	52	1	18
YEY1_00978	yntC ddpC-1	binding-protein-dependent transport systems inner membrane component	2.88379	0.000127533	11.7653	89.7226	24	10	20	298	30	99
YEY1_00979	yntD ddpD-1	ABC transporter related	3.17871	3.00312e-05	7.48091	70.9549	13	10	12	181	41	70
YEY1_00980	yntE ddpF-1	ABC transporter related	3.37918	1.02934e-10	8.74796	87.0585	13	11	10	229	28	76
YEY1_00981	ureA	urease subunit gamma	2.89649	0.000189184	117.897	915.123	57	74	79	799	163	444
YEY1_00982	ureB	urease subunit beta	2.25922	0.00334749	180.907	858.153	146	160	216	1435	233	615
YEY1_00983	ureC	urease subunit alpha	2.38175	0.000393607	39.5075	202.06	115	140	144	1221	138	583
YEY1_00984	ureE	urease accessory protein UreE	2.35733	0.0368049	61.4478	404.992	76	76	92	662	174	480
YEY1_00985	ureF	urease accessory protein UreF	1.82915	0.00844878	57.7536	195.945	48	85	101	445	54	238
YEY1_00986	ureG	urease accessory protein UreG	1.84958	0.153365	87.4217	443.542	91	113	137	561	179	597
YEY1_00987	ureD	urease accessory protein UreD	1.8925	7.12391e-06	24.2096	79.4532	37	49	54	232	46	122
YEY1_00988	yut	urea transporter	1.99996	5.43322e-05	19.0958	69.5454	25	32	53	277	26	102
YEY1_00989	nixA ureH hoxN	high-affinity nickel-transporter	2.79227	1.17427e-13	18.743	116.708	48	33	34	501	52	171
YEY1_00990	hdeB_1	acid-resistance protein	4.89653	4.21493e-16	312.011	10187.2	254	144	199	17003	1260	3513
YEY1_00991	kch	voltage-gated potassium channel	2.9783	0.00159626	24.7323	229.471	78	52	39	859	201	312
YEY1_00992	crcB-1	camphor resistance protein CrcB	2.86557	0.000746717	32.0319	241.254	27	26	23	198	112	89
YEY1_00993	crcB-2	CrcB protein	2.23463	0.00746704	65.1783	289.702	52	47	46	186	126	119
YEY1_00994		aldo/keto reductase	0.301692	0.515496	13.8588	14.4957	26	34	25	64	8	16
YEY1_00995		Hypothetical protein	0.731442	0.673317	0.885677	2.8523	1	0	0	1	1	0
YEY1_00997		putative exported protein	2.58816	3.68343e-06	4.06025	23.0601	7	11	10	73	24	29
YEY1_00998	celA_2	PTS system NN_-diacetylchitobiose-specific transporter subunit IIB	2.11185	0.0169579	3.22446	16.3804	2	2	2	10	7	3
YEY1_00999	celB_3	PTS system NN_-diacetylchitobiose-specific transporter subunit IIC	1.59987	0.000319139	3.82851	10.0916	10	13	8	57	6	18
YEY1_01000	bglA_2	glycoside hydrolase family protein	0.879344	0.0137847	47.98	76.2821	114	139	138	296	51	195
YEY1_01001	celC_2	PTS system NN_-diacetylchitobiose-specific transporter subunit IIA	1.93702	0.0149514	113.44	409.863	77	77	77	322	115	209
YEY1_01002	celD chbR	DNA-binding transcriptional regulator ChbR	1.06433	0.0912547	17.9776	32.5641	32	27	28	52	31	26
YEY1_01003	chbG	hypothetical protein	-0.496337	0.434567	10.7736	6.84109	18	16	14	14	4	7
YEY1_01004	ychM_1	putative sulfate transporter YchM	0.647458	0.558803	2.07711	2.90348	3	4	11	15	2	7
YEY1_01006		integrase family protein	-0.100688	0.852402	10.3756	8.19877	27	27	21	31	4	19
YEY1_01008	smpB	SsrA-binding protein	2.05088	0.000281178	369.743	1335.67	468	328	268	1716	616	704
YEY1_01009	yfjG	cyclase/dehydrase	0.615195	0.46512	140.98	183.81	139	105	112	220	68	92
YEY1_01010	yfjF	hypothetical protein	1.17171	0.034523	58.3393	113.577	43	26	27	84	34	27
YEY1_01011		hypothetical protein	-0.445148	0.5118	31.2412	20.5982	17	14	7	12	3	6
YEY1_01012	bamE smpA	hypothetical protein	-1.06309	0.000884866	235.286	93.6951	151	163	158	139	12	43
YEY1_01013	recN	recombination and repair protein	0.155455	0.779017	27.7608	26.5786	108	92	70	155	29	52
YEY1_01014	ppnK	ATP-NAD/AcoX kinase	-0.377632	0.530615	18.4129	11.9609	27	29	27	34	5	12
YEY1_01015	grpE	heat shock protein GrpE	-0.807603	0.00348808	1001.87	487.22	1027	1317	1084	886	193	365
YEY1_01016	ung	uracil-DNA glycosylase	0.901162	0.00729677	34.6711	55.8131	52	39	47	140	26	41
YEY1_01017	grcA	autonomous glycyl radical cofactor GrcA	2.81567	7.02844e-07	45.314	286.564	50	25	25	251	98	142
YEY1_01018	yplA_1	phospholipase A domain protein	0.276216	0.746721	26.5799	28.7244	10	8	4	10	2	8
YEY1_01019	yplA_2	phospholipase A(1)	0.264428	0.703267	28.5526	29.2524	33	35	33	48	5	40
YEY1_01020	yplB	ankyrin	0.370154	0.684176	12.1263	13.5196	15	15	23	49	3	13
YEY1_01022		putative IS110 Familly transposase	-1.02489	0.2497	10.2735	4.15606	22	17	14	9	3	5
YEY1_01023	srmB	ATP-dependent RNA helicase SrmB	-1.79493	1.84516e-06	186.518	45.7294	461	549	449	265	25	76
YEY1_01024	yfiC trmN	methyltransferase small	-2.88688	6.68444e-11	48.2181	4.82884	68	69	76	15	1	6
YEY1_01025	nadB	L-aspartate oxidase	-1.1301	0.0187068	118.5	45.2011	317	350	465	282	47	80
YEY1_01026		hypothetical protein	2.27592	0.0152111	1998.68	10729.6	543	917	585	4858	992	3305
YEY1_01027	rpoE	RNA polymerase sigma factor RpoE	2.61169	4.84043e-07	92.5636	542.045	100	92	118	1413	105	415
YEY1_01028	rseA	anti-RNA polymerase sigma factor SigE	2.99115	0.00124117	728.298	7119.66	625	1211	1017	11487	2696	8517
YEY1_01029	rseB	periplasmic negative regulator of sigmaE	0.795964	0.219475	45.881	71.4942	74	79	103	293	29	87
YEY1_01030	rseC	SoxR reducing system protein RseC	0.364074	0.54208	14.8301	16.5713	15	13	12	27	5	9
YEY1_01031		hypothetical protein	0.222563	0.89777	0.87229	0.678171	3	0	1	5	0	0
YEY1_01032	lepA	GTP-binding protein LepA	-0.916663	0.101237	354.822	159.735	1182	1407	1177	1000	132	453
YEY1_01033	lepB	signal peptidase I	-1.1305	0.0914354	115.375	43.4038	213	221	240	171	24	51
YEY1_01034		rncO	-0.718655	0.120448	573.462	303.052	155	276	193	210	23	83
YEY1_01035	rnc	ribonuclease III	-0.165733	0.671349	64.0273	48.2947	86	96	75	136	15	42
YEY1_01036	era	GTP-binding protein Era	-0.661917	0.0984736	251.854	139.348	416	532	411	538	50	172
YEY1_01037	recO	DNA repair protein RecO	-1.28792	0.0149609	14.9237	4.32816	23	19	21	17	1	3
YEY1_01038	pdxJ	pyridoxine 5_-phosphate synthase	0.379006	0.437102	45.4967	51.0152	68	66	61	139	19	51
YEY1_01039	acpS	4_-phosphopantetheinyl transferase	0.00972616	0.992295	56.9595	49.5671	40	48	40	64	11	26
YEY1_01040	gntP	gluconate transporter	0.332009	0.609439	27.5455	30.0183	64	56	94	176	17	50
YEY1_01041	yfhL	iron-sulfur cluster-binding protein	-0.974494	0.020925	120.077	53.7941	43	92	54	47	9	18
YEY1_01042	yfhH_1	putative DNA-binding transcriptional regulator	-0.292683	0.716338	6.8401	4.15292	12	7	14	18	1	4
YEY1_01043	murQ_1	N-acetylmuramic acid 6-phosphate etherase	0.786052	0.175102	13.2242	20.8754	19	30	21	47	21	13
YEY1_01044	yfhB	hypothetical protein	0.445568	0.510718	16.7391	19.6233	19	22	26	52	6	19
YEY1_01045		putative integral membrane protein	0.660306	0.355092	6.24264	8.03473	14	5	18	40	2	12
YEY1_01046	tadA	tRNA-specific adenosine deaminase	-1.46571	0.000460309	45.901	14.7989	44	59	47	23	6	11
YEY1_01047	yfhD	putative transglycosylase	-1.01053	0.0631786	14.6774	6.25336	51	40	34	23	7	13
YEY1_01048	purL	phosphoribosylformylglycinamidine synthase	-0.736285	0.0987841	10.837	5.50815	78	95	76	82	10	30
YEY1_01049		hypothetical protein	3.32817	0.00578231	0	4.67829	0	0	0	7	1	3
YEY1_01050		GlmZ_SraJ	2.13743	0.0242569	268.865	1371.93	97	106	109	1509	68	277
YEY1_01052	glrK qseE yfhK	integral membrane sensor signal transduction histidine kinase	-0.0438892	0.967475	28.2293	24.3367	81	83	74	175	7	48
YEY1_01053		hypothetical protein	-0.311865	0.661448	37.1078	25.7009	67	89	75	104	14	35
YEY1_01054	glrR qseF yfhA_1	two component sigma54 specific Fis family transcriptional regulator	-0.72952	0.0680405	35.1333	17.6499	89	91	95	86	9	39
YEY1_01055	nadE	NAD synthetase	-1.38991	1.12629e-05	51.4031	16.5487	180	146	159	83	16	40
YEY1_01056	glnB	nitrogen regulatory protein P-II 1	-0.973798	0.00807419	99.4132	41.5498	54	75	70	60	6	18
YEY1_01057		membrane protein	-1.44594	0.000149671	41.6649	13.0966	110	106	100	45	11	27
YEY1_01058		putative inner membrane protein	-1.39003	0.0913959	25.8307	7.60694	19	15	19	11	2	2
YEY1_01059		putative hydrolase	-1.20057	0.00713423	19.0344	7.37851	36	28	34	15	4	12
YEY1_01060		hypothetical protein	0.657992	0.564366	2.31025	3.38438	2	6	8	20	2	3
YEY1_01061		hypothetical protein	-0.219556	0.729292	20.5848	15.7329	16	16	14	21	5	5
YEY1_01062	yhfZ	hypothetical protein	0.73152	0.075069	50.3221	74.3462	65	115	90	273	27	94
YEY1_01063	hmp	nitric oxide dioxygenase	-2.49254	0.00213182	5.07436	0.491783	15	10	10	3	0	1
YEY1_01064	glyA	serine hydroxymethyltransferase	0.369001	0.758354	446.902	525.039	651	1699	1041	1623	326	1300
YEY1_01065	hcaT	putative 3-phenylpropionic acid transporter	-2.06501	0.000422553	10.054	1.83119	23	22	23	8	1	3
YEY1_01066	csiE	stationary phase inducible protein CsiE	3.00718	4.64348e-06	5.21983	41.2919	15	12	12	171	35	69
YEY1_01067		hypothetical protein	1.04034	0.00380489	26.8167	48.1783	31	47	30	124	14	48
YEY1_01068		high-affinity nickel-transporter	-1.35125	0.0160131	12.4132	3.42461	29	20	24	20	1	3
YEY1_01069	suhB_1	inositol monophosphatase	-2.64732	2.92991e-07	204.208	25.9445	385	338	243	84	9	29
YEY1_01070	trmJ	RNA methyltransferase	-0.0946448	0.832599	38.9507	30.505	58	68	52	88	8	40
YEY1_01071	iscR	DNA-binding transcriptional regulator IscR	0.638571	0.0270135	597.496	816.273	519	713	523	1462	216	551
YEY1_01072	iscS-1	cysteine desulfurase	1.02004	0.0704759	613.206	1109.4	1562	1694	1194	4778	755	1885
YEY1_01073	nifU iscU	scaffold protein	0.819377	0.501167	681.279	1098.14	622	521	399	925	380	566
YEY1_01074	iscA	iron-sulfur cluster assembly protein	-0.399083	0.345763	284.445	185.609	191	191	159	254	24	81
YEY1_01075	hscB	co-chaperone HscB	-0.905759	0.279448	104.481	43.851	142	89	88	59	16	36
YEY1_01076	hscA	chaperone protein HscA	-1.72034	2.14061e-09	64.4963	16.5538	229	270	206	112	16	42
YEY1_01077	fdx	ferredoxin 2Fe-2S type ISC system	-1.96315	0.00211659	195.348	39.8714	151	130	103	25	17	10
YEY1_01078		hypothetical protein	-1.43052	0.0388007	623.633	188.799	294	241	197	179	20	33
YEY1_01079	pepB	aminopeptidase B	-0.900124	0.00171651	73.3062	33.3331	162	195	201	139	21	71
YEY1_01080	sseB	enhanced serine sensitivity protein SseB	-0.455713	0.181527	41.9948	27.5678	71	83	66	69	20	29
YEY1_01081	yapB	outer membrane autotransporter barrel domain protein	0.783183	0.147581	43.2845	61.7773	292	223	213	448	177	177
YEY1_01083	yfhM	alpha-2-macroglobulin domain-containing protein	0.836229	0.0253254	10.6767	16.699	101	118	98	314	42	116
YEY1_01084	pbpC	penicillin-binding protein 1C	0.502761	0.270162	5.18174	6.33966	21	30	21	47	6	27
YEY1_01085		beta and gamma crystallin	0.868333	0.0360043	7.56466	12.0385	48	36	24	104	20	33
YEY1_01086	ndk	nucleoside diphosphate kinase	-3.26923	3.0955e-11	372.886	29.6473	334	314	288	65	4	14
YEY1_01087	rlmN	ribosomal RNA large subunit methyltransferase N	-0.32304	0.553525	101.672	71.4144	215	285	219	353	30	126
YEY1_01088	pilF	type IV pilus biogenesis/stability protein PilW	0.873267	0.0098169	148.693	242.53	191	229	235	784	56	270
YEY1_01089	yfgA rodZ	cytoskeletal protein RodZ	-0.208956	0.596361	145.763	109.832	238	363	280	387	47	185
YEY1_01090	ispG	4-hydroxy-3-methylbut-2-en-1-yl diphosphate synthase	-1.37093	0.00083746	319.17	105.19	621	785	711	433	51	183
YEY1_01091	hisS	histidyl-tRNA synthetase	-0.116502	0.915199	1903.36	1574.81	3322	6917	5185	7793	643	3832
YEY1_01092	yfgM	hypothetical protein	-1.79649	1.43141e-06	59.7293	13.8922	65	83	71	31	3	15
YEY1_01093	yfgL	outer membrane protein assembly complex subunit YfgL	-1.39913	0.00171873	320.096	105.704	643	886	712	570	42	164
YEY1_01094	engA	GTP-binding protein EngA	-1.53463	0.0333067	349.122	95.8824	982	1261	834	457	88	198
YEY1_01095		auxin efflux carrier	-1.83252	0.0149929	8.36505	1.6118	9	11	16	4	0	3
YEY1_01096		auxin efflux carrier	-0.463297	0.653225	14.4689	9.10327	6	3	9	7	2	1
YEY1_01097		hypothetical protein	0.0992883	0.925509	61.1257	56.8909	28	30	23	53	6	16
YEY1_01098	xseA	exodeoxyribonuclease VII large subunit	-1.23383	0.0111337	18.3016	6.18972	45	46	56	41	4	8
YEY1_01099	guaB	inosine 5_-monophosphate dehydrogenase	-0.0920936	0.852402	83.513	68.7944	193	348	194	314	47	174
YEY1_01100	guaA	GMP synthase	-1.28886	0.0424143	271.592	91.7446	647	1226	705	416	93	217
YEY1_01101		hypothetical protein	-0.248342	0.776106	1.724	1.00089	5	7	7	10	0	3
YEY1_01102		2-keto-D-gluconate dehydrogenasemembrane-bound gamma subunit	0.211459	0.83706	21.6701	22.6149	20	35	12	44	6	15
YEY1_01103		choline dehydrogenase	1.1959	0.0203728	13.3735	27.4865	9	18	8	47	6	15
YEY1_01104		choline dehydrogenase	0.580621	0.526582	1.89652	2.35486	6	3	3	10	1	4
YEY1_01105		cytochrome c family protein	0.618563	0.365111	5.2086	6.94476	15	15	9	24	3	19
YEY1_01107		transposase	0.589152	0.689611	0	1.87437	0	0	0	1	1	0
YEY1_01108		transposase	0.374795	0.812431	0	0.255689	0	0	0	1	0	0
YEY1_01109		hypothetical protein	1.564	0.252304	0.263231	1.23323	0	1	0	4	0	1
YEY1_01110		TPP	0.400251	0.514011	152.103	169.926	35	28	29	85	5	23
YEY1_01111	thiD	phosphomethylpyrimidine kinase	0.344559	0.709777	5.36769	5.6747	4	7	14	23	2	4
YEY1_01112		hypothetical protein	1.23025	0.0704759	16.921	35.2504	35	26	24	92	25	33
YEY1_01113		hypothetical protein	-0.0948221	0.96641	0.938691	0	0	1	0	0	0	0
YEY1_01114		inhibitor of vertebrate lysozyme	1.34117	0.0397399	18.0668	40.9245	19	15	23	73	12	34
YEY1_01115	kdsD_1	D-arabinose 5-phosphate isomerase	-1.72232	0.0028084	20.3242	4.96894	45	28	40	19	4	3
YEY1_01116	agaR_1	DeoR family transcriptional regulator	-1.0494	0.0437812	13.6404	5.18274	17	17	27	16	2	5
YEY1_01117	gutM	glucitol operon activator protein	1.94413	0.00613072	4.36211	14.963	2	1	6	27	3	4
YEY1_01118		short chain dehydrogenase	0.660447	0.380629	12.7134	17.4181	16	13	28	43	9	18
YEY1_01119	gutB_1	pts system glucitol/sorbitol-specific iia component	0.55028	0.624224	12.5777	16.2371	2	4	20	20	4	7
YEY1_01120	gutE	pts system glucitol/sorbitol-specific iibc component	-0.166469	0.903326	9.11022	6.48754	15	8	30	20	2	14
YEY1_01121	gutA	pts system glucitol/sorbitol-specific iic2 component	-0.9852	0.418653	7.61002	2.37347	11	0	12	5	0	3
YEY1_01122	yegS	lipid kinase	1.2871	0.0326486	11.1535	23.6373	25	10	22	68	13	30
YEY1_01123		CyaR_RyeE	2.83851	0.00636092	17380.8	165292	3593	1334	3826	56806	7148	19798
YEY1_01124	yegQ	peptidase U32	0.111713	0.926568	16.5141	15.1558	47	59	32	45	19	29
YEY1_01125	yegP	hypothetical protein	4.79163	5.07835e-06	16.9808	998.306	9	7	17	639	410	287
YEY1_01126	baeR	DNA-binding transcriptional regulator BaeR	-0.660957	0.17347	15.652	8.70946	19	22	25	19	4	9
YEY1_01127	baeS	signal transduction histidine-protein kinase BaeS	0.564442	0.549748	1.8934	2.54584	1	9	6	16	2	3
YEY1_01128	mdtD yegB_2	multidrug efflux system protein MdtD	0.33281	0.709159	2.24145	2.44088	5	9	5	11	1	7
YEY1_01129		hypothetical protein	3.76822	2.8556e-05	2.35877	47.1124	1	1	0	20	3	12
YEY1_01130	mdtC yegO_1	multidrug efflux system subunit MdtC	-0.453831	0.632962	1.13279	0.640917	3	10	8	11	1	1
YEY1_01131	mdtB yegN	multidrug efflux system subunit MdtB	0.52956	0.612537	1.90935	2.47569	12	11	12	22	8	6
YEY1_01132	mdtA yegM	multidrug efflux system subunit MdtA	0.79818	0.30036	1.81323	2.55091	7	4	3	15	1	5
YEY1_01133		hypothetical protein	1.22969	0.00286728	25.3906	51.2089	23	18	12	78	10	19
YEY1_01134	yegD	putative chaperone	-4.29062	1.91585e-08	21.1083	0.688103	73	51	42	4	1	0
YEY1_01135	fliB_1	hypothetical protein	0.759555	0.278106	12.424	18.7049	17	15	16	37	10	14
YEY1_01136	pstB-1	phosphate transporter ATP-binding protein	-2.15189	0.00106114	10.4949	1.60275	16	17	17	5	0	3
YEY1_01137	pstA-1	phosphate ABC transporter permease	-1.3413	0.00305521	11.283	3.24506	28	42	41	26	0	10
YEY1_01138	pstC-1	binding-protein-dependent transport systems inner membrane component	0.369499	0.363177	11.866	13.0117	54	46	51	99	14	43
YEY1_01139	ppk	polyphosphate kinase	0.448619	0.593936	83.5428	102.806	255	370	394	800	80	342
YEY1_01140	ppx gppA	exopolyphosphatase	-0.179013	0.606286	45.2187	34.5954	144	138	136	165	42	65
YEY1_01141	yfgG	hypothetical protein	0.165874	0.899687	7.25025	7.40247	4	2	2	4	1	2
YEY1_01142	mgtE_1	magnesium transporter	0.301218	0.580688	61.5862	66.9253	126	225	190	306	32	199
YEY1_01143	fliB_2	hypothetical protein	0.065238	0.91738	7.27957	6.43064	60	53	53	106	10	34
YEY1_01144	speG	N-acetyltransferase GCN5	-0.857307	0.138637	46.278	21.3907	56	45	46	37	9	13
YEY1_01145	purN	phosphoribosylglycinamide formyltransferase	-0.538336	0.510358	9.89864	5.96172	16	12	14	13	4	4
YEY1_01146	purM	phosphoribosylaminoimidazole synthetase	-1.01417	0.141903	19.5048	8.05499	35	50	36	25	5	13
YEY1_01147	upp	uracil phosphoribosyltransferase	-0.284268	0.343897	163.267	115.677	176	238	192	259	38	102
YEY1_01148	uraA pyrP_1	uracil transporter	-0.729816	0.232064	7.29096	3.34089	25	16	14	19	1	7
YEY1_01149	hda	DNA replication initiation factor	-1.36861	0.117627	47.7424	13.9955	90	58	48	28	10	8
YEY1_01150	arsC yfgD_1	arsenate reductase	0.613675	0.3855	23.8097	31.1833	11	14	24	61	4	9
YEY1_01151	yfgC	peptidase M48 Ste24p	0.599917	0.260906	12.7479	16.7265	33	38	43	84	13	40
YEY1_01152	perM	hypothetical protein	1.66506	0.0127784	16.5609	50.0977	34	39	31	233	23	65
YEY1_01153	bcp	thioredoxin-dependent thiol peroxidase	-0.429823	0.618451	359.108	223.249	264	383	353	274	54	197
YEY1_01154	gcvR	glycine cleavage system transcriptional repressor	-0.916119	0.0164929	64.4251	28.6554	67	66	81	63	10	18
YEY1_01155	dapA	dihydrodipicolinate synthase	-0.597945	0.102451	261.364	149.844	384	536	471	513	63	190
YEY1_01156	dapX bamC	lipoprotein	-0.194435	0.71886	182.503	134.735	346	380	406	468	104	163
YEY1_01157	purC	phosphoribosylaminoimidazole-succinocarboxamide synthase	-0.514339	0.0567545	135.764	82.0719	151	213	208	203	36	75
YEY1_01158		hypothetical protein	1.52861	2.13696e-05	13.8075	34.8859	26	22	22	99	19	41
YEY1_01159	yeaL	hypothetical protein	-0.783615	0.0752621	34.4614	16.8606	36	29	26	29	5	8
YEY1_01160	tmcA	tRNA(Met) cytidine acetyltransferase	-2.07869	4.00918e-05	7.98972	1.67242	30	29	33	10	3	3
YEY1_01161		hypothetical protein	1.05807	0.404965	4.82916	10.3814	3	2	1	13	0	3
YEY1_01162		hypothetical protein	1.08333	0.46485	1.07203	3.59403	0	0	1	1	0	2
YEY1_01163		esterase YpfH	-0.222188	0.830718	4.07908	2.61273	5	4	6	6	0	4
YEY1_01164		membrane protein	0.364423	0.677287	24.8989	25.6099	6	8	8	21	1	4
YEY1_01165		putative phage endopeptidase	-0.729666	0.582514	3.16199	1.34177	4	1	3	1	0	2
YEY1_01168		kilA-N domain protein	-0.997353	0.232103	22.5316	7.99651	8	8	13	7	0	4
YEY1_01169	ailA	virulence-related outer membrane protein	-2.13675	0.00366379	143.868	24.0235	185	113	147	54	7	14
YEY1_01170		transposase	0	1	0	0	0	0	0	0	0	0
YEY1_01171		putative transposase for	2.47123	0.052435	0	3.8648	0	0	0	2	1	2
YEY1_01172		hypothetical protein	-0.00807159	1	510.199	441.89	170	176	225	337	36	120
YEY1_01173		peptidase M15B and M15C DD-carboxypeptidase VanY/endolysin	1.00217	0.010293	20.0923	34.6085	24	24	35	91	14	31
YEY1_01174	dapE	succinyl-diaminopimelate desuccinylase	-1.35244	0.0247682	19.1009	5.59507	46	42	38	34	0	10
YEY1_01175	yffB	hypothetical protein	-0.486562	0.60067	46.6016	27.6832	36	42	38	41	4	21
YEY1_01176		hypothetical protein	0.440687	0.668697	8.68394	10.3943	3	7	14	20	3	5
YEY1_01177		ycaO-like family protein	5.31969	5.98919e-06	3.36243	559.044	11	3	9	1750	634	727
YEY1_01178		hypothetical protein	3.37564	0.00947751	326.491	10668.8	98	44	65	5566	637	1014
YEY1_01179	acrD	aminoglycoside/multidrug efflux system	0.0693738	0.926328	2.40203	2.14139	19	15	10	25	4	8
YEY1_01180		hypothetical protein	1.89875	0.0314469	8.7225	34.2904	3	9	3	52	1	13
YEY1_01181	narP	two component transcriptional regulator LuxR family	0.715231	0.102275	39.9783	57.7895	45	64	41	137	17	52
YEY1_01182	napF	ferredoxin-type protein NapF	-0.00572866	1	7.25592	5.85588	9	5	7	11	1	5
YEY1_01183	napD	assembly protein for periplasmic nitrate reductase	-0.225463	0.879575	7.70495	5.32313	6	4	2	4	1	2
YEY1_01184	napA	nitrate reductase catalytic subunit	0.502135	0.352351	21.1749	24.9399	130	81	94	131	50	96
YEY1_01185	napB	citrate reductase cytochrome c-type subunit	0.842213	0.373771	3.35929	5.65589	4	2	3	4	1	7
YEY1_01186	napC_1	cytochrome c-type protein NapC	0.839295	0.338789	4.68079	7.42451	6	3	7	18	3	4
YEY1_01187	nudK	NUDIX hydrolase	0.129959	0.852525	24.9759	23.6982	28	27	29	48	10	14
YEY1_01188	maeB	malic enzyme	1.08651	0.00359615	11.1977	20.7683	37	52	61	153	31	62
YEY1_01190	yceE	amino acid/peptide transporter	-0.713452	0.158507	23.6838	11.7232	80	61	70	66	2	39
YEY1_01191		sugar (and other) transporter family protein	-0.339509	0.82963	0.798432	0.434741	0	2	2	1	0	1
YEY1_01192		putative MFS-family transport protein	-0.685014	0.658923	2.1844	0.59128	0	2	3	2	0	0
YEY1_01193		putative membrane protein	-0.21866	0.805148	26.6936	18.7667	23	23	22	31	1	17
YEY1_01194	tccC_1	insecticidal toxin complex protein TccC	0.934686	0.112954	28.3621	45.815	203	107	162	327	86	224
YEY1_01195	htrB	lipid A biosynthesis lauroyl acyltransferase	0.0560141	0.946196	26.7075	23.9062	46	54	45	70	11	36
YEY1_01196	glrR qseF yfhA_2	two component sigma54 specific Fis family transcriptional regulator	0.990852	0.414982	1.50318	2.64645	3	1	1	5	0	4
YEY1_01197	zraS hydH_1	signal transduction histidine kinase nitrogen specific NtrB	0.821591	0.232103	1.68325	2.66126	8	4	5	18	4	3
YEY1_01198	dmsB-2_1	dimethylsulfoxide reductase subunit B	-0.501243	0.759896	0.655563	0	1	2	0	0	0	0
YEY1_01199	ttrC_1	tetrathionate reductase subunit C	0.14249	0.946235	1.09128	0.675749	2	0	0	2	0	0
YEY1_01200	ttrC_2	tetrathionate reductase subunit C	-0.0322777	0.991564	0.423139	0.606743	1	1	0	0	1	0
YEY1_01201		tetrathionate reductase subunit A	1.17254	0.00105988	3.29854	6.21335	22	17	20	77	9	25
YEY1_01202		hypothetical protein	1.46393	0.104017	28.4177	75.0587	8	12	7	12	16	12
YEY1_01203	yceA	hypothetical protein	-1.85593	0.000640024	637.348	152.059	1044	1736	1225	766	47	207
YEY1_01204	tqsA	putative transport protein	-1.29608	0.0103172	25.3753	8.29054	57	49	51	37	4	11
YEY1_01205		LuxR family transcriptional regulator	-0.988071	0.0920834	166.729	69.9973	218	148	197	177	17	52
YEY1_01206	solA	N-methyltryptophan oxidase	-0.406688	0.266023	24.7924	16.3293	56	54	56	65	14	19
YEY1_01207	bssS	biofilm formation regulatory protein BssS	5.21855	1.07187e-09	78.3351	4129.01	41	34	41	2985	866	1228
YEY1_01208	dinI	DNA damage-inducible protein I	0.914997	0.422819	489.973	847.483	293	217	183	523	167	273
YEY1_01209	pyrC	dihydroorotase	-2.55449	4.95669e-10	56.6223	8.17489	115	122	111	22	5	15
YEY1_01210		antibiotic biosynthesis monooxygenase	1.64227	0.0917376	59.4332	174.751	45	22	31	106	51	57
YEY1_01211	rne	ribonuclease E	-0.974886	0.101409	124.951	53.6662	771	933	848	674	90	272
YEY1_01213		rne5	0.0726732	0.952532	590.408	551.789	426	374	371	876	80	204
YEY1_01214	rluC	23S rRNA pseudouridylate synthase C	-1.80196	0.0354305	35.1035	7.3648	71	71	56	24	5	8
YEY1_01215	maf-2	Maf-like protein	-0.86486	0.431231	5.12087	1.75555	5	9	4	9	0	0
YEY1_01216	yceD	hypothetical protein	-3.42631	2.18698e-27	6262.89	494.905	6268	6868	6393	1095	93	384
YEY1_01217	rpmF	50S ribosomal protein L32	-3.42321	1.628e-15	4251.85	320.5	1460	1419	1304	218	24	72
YEY1_01218	plsX	putative glycerol-3-phosphate acyltransferase PlsX	-2.5809	4.37198e-25	161.08	23.5605	322	345	312	81	19	25
YEY1_01219	fabH-1	3-oxoacyl-ACP synthase	-2.45737	3.61701e-13	175.741	26.0447	310	360	317	114	8	33
YEY1_01220	fabD-1	malonyl CoA-acyl carrier protein transacylase	-1.60047	0.00834092	1291.7	360.342	1605	3198	2386	1050	77	731
YEY1_01221	fabG-1_1	3-ketoacyl-ACP reductase	-2.16641	2.49206e-05	1405.36	260.506	1888	2292	1914	827	90	223
YEY1_01222	acpP	acyl carrier protein	0.350551	0.72411	12247.2	13231.5	5247	6584	5319	7916	2725	3825
YEY1_01223	fabF-1_2	3-oxoacyl-(acyl-carrier-protein) synthase 2	-3.14777	0.000188977	720.035	51.0492	2036	1682	1487	153	52	86
YEY1_01224	pabC	4-amino-4-deoxychorismate lyase	1.66027	1.63482e-09	34.5075	96.0944	40	68	61	236	53	111
YEY1_01225	yceG	aminodeoxychorismate lyase	-0.159825	0.892023	127.055	92.4285	240	289	240	193	83	136
YEY1_01226	tmk	thymidylate kinase	-0.0241573	0.961771	59.7356	51.3007	71	72	80	106	25	36
YEY1_01227	holB	DNA polymerase III subunit delta_	0.0131419	0.994447	82.808	68.3353	198	164	126	148	65	86
YEY1_01228	tatD-1 ycfH	putative metallodependent hydrolase	-1.7893	0.0331552	93.0837	20.1863	154	135	150	67	6	24
YEY1_01229	ptsG-2_1	PTS system glucose-specific transporter subunit IIBC	-2.33915	0.0156752	345.3	41.8877	1030	970	897	106	56	87
YEY1_01230		aspartyl protease family protein	1.37753	0.00224512	10.4893	24.2427	21	17	18	62	17	29
YEY1_01231	raxB cvaB_1	ABC transporter-like protein	0.52109	0.427004	2.25058	2.71877	13	9	6	19	2	11
YEY1_01232	raxA cvaA	secretion protein HlyD family protein	1.30797	0.10685	1.03106	2.40107	2	4	2	10	1	6
YEY1_01233	ydeM-1 yidF-1 aslB-1	radical SAM domain protein	1.72852	0.109761	0.277935	1.70161	0	1	1	3	3	1
YEY1_01234	xyeA	rSAM-modified RiPP XyeA family protein	1.31984	0.33991	1.1317	6.58843	1	0	0	1	2	0
YEY1_01235	sgrR_2	transcriptional regulator SgrR	-1.3489	0.0203578	11.012	3.15364	44	25	44	26	0	11
YEY1_01236	aroE-2	shikimate 5-dehydrogenase	-0.945989	0.0997032	9.71877	4.6127	15	17	15	10	3	5
YEY1_01237	hinT hit	purine nucleoside phosphoramidase	0.0700635	0.961884	259.608	220.723	189	170	177	140	75	108
YEY1_01238	ycfL	hypothetical protein	-0.382425	0.466921	65.8589	42.6357	53	37	58	44	10	28
YEY1_01239	ycfM	membrane lipoprotein lipid attachment site	-0.869191	0.213773	26.7392	11.4603	32	36	24	35	0	11
YEY1_01240	thiK ycfN	thiamine kinase	-2.52764	1.84394e-06	32.8152	4.2299	59	54	63	15	1	7
YEY1_01241	nagZ ycfO_1	beta-hexosaminidase	-0.999071	0.0513628	54.9698	22.756	127	100	101	90	8	38
YEY1_01242	ycfP	hypothetical protein	0.69054	0.346109	36.7126	49.3683	54	25	35	50	33	22
YEY1_01243	ndh	FAD-dependent pyridine nucleotide-disulphide oxidoreductase	-0.999224	0.0628588	141.268	59.2635	287	441	366	238	50	108
YEY1_01244		hypothetical protein	3.40228	0.00100128	0.721024	18.5579	0	1	0	21	1	4
YEY1_01245	ycfJ	hypothetical protein	-0.773731	0.147592	24.4538	11.8476	24	24	29	20	3	11
YEY1_01246	mfd	transcription-repair coupling factor	-1.98115	2.19852e-13	32.3474	6.82369	198	242	217	92	12	30
YEY1_01247	lolC	outer membrane-specific lipoprotein transporter subunit LolC	-1.65819	2.18304e-05	24.7882	6.31803	65	56	53	24	2	16
YEY1_01248	lolD	lipoprotein transporter ATP-binding subunit	-1.98376	3.2766e-05	33.224	6.89774	44	51	43	15	2	9
YEY1_01249	lolE	outer membrane-specific lipoprotein transporter subunit LolE	-1.13952	0.000675793	32.4822	11.7588	88	72	78	62	5	22
YEY1_01250	nagK	N-acetyl-D-glucosamine kinase	-1.56192	0.000445615	91.925	25.9931	127	200	172	96	8	37
YEY1_01251	cobB	NAD-dependent deacetylase	-1.42367	0.000458259	66.4598	21.6312	111	100	113	45	18	18
YEY1_01252	pepT-2	peptidase T	0.247399	0.818639	6.97025	7.02075	21	9	19	36	5	9
YEY1_01253		cupin 4 family protein	-1.33186	4.94534e-05	63.6288	20.8425	145	153	122	110	10	25
YEY1_01254	phoQ	sensor protein PhoQ	-3.40622	4.45695e-07	102.596	6.84644	280	320	253	38	4	14
YEY1_01255	phoP	DNA-binding transcriptional regulator PhoP	-1.46493	0.0481557	315.697	91.1127	415	435	395	230	32	81
YEY1_01256		putative lipoprotein	-2.70715	2.20439e-09	2355.08	300.155	2723	3218	2721	802	80	237
YEY1_01257	purB	adenylosuccinate lyase	-1.86358	1.72709e-08	52.8479	12.0423	130	152	144	60	8	24
YEY1_01258	hflD	hypothetical protein	-0.778797	0.187075	167.928	83.2612	179	237	206	193	26	73
YEY1_01259	mnmA	tRNA-specific 2-thiouridylase MnmA	-1.83902	2.24991e-07	63.403	15.4118	111	181	132	61	13	17
YEY1_01260	nudJ	thiamin pyrophosphate (TPP) hydrolase	-0.728108	0.319639	12.7072	5.75977	14	10	9	12	1	3
YEY1_01261	ymfC rluE	pseudouridine synthase	-0.365976	0.462453	21.6014	15.0354	27	25	27	30	8	9
YEY1_01262	icdA_1	isocitrate dehydrogenase	-0.460914	0.342886	310.965	195.096	787	677	803	972	94	365
YEY1_01264		transposase for	0.374795	0.812431	0	0.337875	0	0	0	1	0	0
YEY1_01265		putative prophage terminase small subunit	2.09761	0.00910711	6.41072	27.9272	6	13	8	57	14	26
YEY1_01266		putative transposase remnant	1.09207	0.279635	2.64718	5.61091	2	1	3	7	2	2
YEY1_01267		putative exported protein	-2.01716	3.43991e-05	137.473	27.5199	272	240	257	103	17	27
YEY1_01268	icdA_2	isocitrate dehydrogenase	2.51588	0.000392451	19.6149	111.698	7	9	6	50	19	26
YEY1_01269		glycosyl transferase 2 family protein	-2.91873	7.05975e-18	699.937	76.0202	1355	1157	1008	209	51	71
YEY1_01270		O-antigen polymerase	-2.88505	2.64051e-11	464.483	49.9391	1163	1223	998	156	52	79
YEY1_01271		hypothetical protein	0.836637	0.565707	1.86075	3.30912	0	1	1	3	0	1
YEY1_01272	lacY	galactoside permease	-1.19326	0.331367	1.06853	0.182811	3	4	1	2	0	0
YEY1_01273		Sucrose-6-phosphate hydrolase	0.0538545	0.923201	16.5973	14.561	32	59	54	88	8	31
YEY1_01274	cscR_1	LacI family transcriptional regulator	-0.539853	0.536887	14.4647	8.25638	21	22	24	30	4	5
YEY1_01275	cscR_2	LacI family transcriptional regulator	-0.226758	0.84423	15.8029	10.8774	18	4	1	12	2	2
YEY1_01276		hypothetical protein	0.504017	0.422819	43.6508	51.1133	27	13	25	64	4	17
YEY1_01277	aer	Pas/Pac sensor-containing methyl-accepting chemotaxis sensory transducer	2.59678	0.00044796	1.12116	6.88742	3	2	5	29	11	9
YEY1_01278	dinB_1	DNA polymerase IV	-0.424587	0.73155	1.69661	1.03054	7	1	4	3	1	2
YEY1_01279	umuD	putative uv protection and mutation protein	1.26976	0.362172	0.931616	3.67636	1	1	0	1	2	1
YEY1_01280		linear amide C-N hydrolase choloylglycine hydrolase family protein	1.16058	0.455903	0.880542	4.80897	0	2	0	8	1	1
YEY1_01281	metB_1	cystathionine gamma-synthase	-1.28441	0.0190307	7.89639	2.08556	16	19	24	17	0	3
YEY1_01282		NmrA family protein	3.33769	9.05274e-09	2.98769	29.6749	5	5	5	84	19	28
YEY1_01283		HxlR family transcriptional regulator	2.12444	6.05982e-07	10.1272	41.5959	8	8	8	44	12	25
YEY1_01284		hypothetical protein	0.471962	0.551184	20.3231	24.5998	20	7	6	17	5	11
YEY1_01285		hypothetical protein	-0.0777755	0.973926	1.15305	0	1	0	0	0	0	0
YEY1_01286		hypothetical protein	0	1	0	0	0	0	0	0	0	0
YEY1_01288		putative inner membrane protein	0.695037	0.58071	2.15264	3.17139	6	1	4	15	2	1
YEY1_01289	rob_2	right origin-binding protein	0.667331	0.44935	11.4668	16.3882	13	20	21	45	9	15
YEY1_01290		putative periplasmic protein	4.76704	1.47027e-08	15.1181	519.151	3	4	10	226	86	141
YEY1_01291		putative periplasmic protein	2.57586	0.00718771	20.78	135.594	6	4	2	40	14	9
YEY1_01292	hdeB_2	acid-resistance protein	5.20788	2.42312e-09	5.91807	314.739	4	1	2	279	29	84
YEY1_01293	atoS1_1	PAS/PAC sensor-containing diguanylate cyclase	2.83521	1.06636e-07	35.0555	234.621	77	116	83	766	174	573
YEY1_01294		cytolethal distending toxin A/C family protein	-0.490793	0.715489	5.03073	2.62756	6	5	5	4	0	4
YEY1_01295		cytolethal distending toxin subunit B	0.491202	0.391324	8.2567	10.3616	17	15	14	23	6	18
YEY1_01296		hypothetical protein	-0.593327	0.0929553	41.0845	23.9189	72	62	69	62	16	23
YEY1_01297	mdlA-3	ABC transporter-like protein	-1.41723	0.00457414	30.1001	9.51505	87	130	91	59	11	18
YEY1_01298		putative acetyltransferase	1.89929	0.00110233	60.0529	200.745	45	57	47	178	64	137
YEY1_01299	arcD lysl lysP_2	arginine/ornithine antiporter	1.92001	2.23908e-05	8.36161	27.2561	37	11	23	145	19	63
YEY1_01300		hypothetical protein	1.30419	0.0984736	60.9154	143.409	21	15	22	138	7	19
YEY1_01301		AraC family transcriptional regulator	-1.25314	0.0470788	20.5132	6.95828	17	13	16	11	2	2
YEY1_01302		hypothetical protein	3.87299	1.37631e-13	296.222	4180.51	56	73	70	1661	350	494
YEY1_01303		transposase mutator type	0.968809	0.469764	0.400531	0.992704	1	2	0	2	1	2
YEY1_01304	yecJ	hypothetical protein	-0.818233	0.138162	202.101	96.2822	90	101	94	67	14	36
YEY1_01305	yobH	hypothetical protein	2.08708	0.00636015	51.4458	226.958	18	32	22	239	19	69
YEY1_01306	yebO	hypothetical protein	-0.591396	0.427084	59.5592	32.1296	34	37	26	48	1	12
YEY1_01307		hypothetical protein	0.863639	0.462231	9.30187	16.1048	10	4	2	17	3	6
YEY1_01308		hypothetical protein	-0.118152	0.958072	0.745265	0	1	0	0	0	0	0
YEY1_01309	aroP-1	amino acid permease-associated region	-2.95991	4.80125e-14	49.7124	4.79836	126	152	130	31	2	9
YEY1_01310	pagP	palmitoyl transferase	-5.10008	1.2018e-21	316.714	6.03232	342	500	319	22	1	3
YEY1_01311		cspA	0.170388	0.933363	0.769877	0.525583	1	1	0	2	0	0
YEY1_01314		hypothetical protein	1.40475	0.045223	4.23854	10.804	8	7	3	24	7	7
YEY1_01315	ftsI_2	peptidoglycan glycosyltransferase	0.800744	0.116463	25.171	39.1621	26	52	47	155	10	42
YEY1_01316	ftsI_3	peptidoglycan glycosyltransferase	0.27995	0.780192	3.77748	3.4823	6	8	4	18	0	3
YEY1_01317	rrmA	23S rRNA methyltransferase A	-1.95312	2.74562e-07	33.3681	6.37609	62	56	50	27	2	6
YEY1_01318		hypothetical protein	0.964986	0.491222	1.94816	4.28037	1	0	2	2	1	2
YEY1_01319	atoS1_2	PAS/PAC sensor-containing diguanylate cyclase	-1.04874	0.0852891	8.63731	3.57909	39	40	27	21	6	9
YEY1_01320	fcuA	TonB-dependent siderophore receptor	-4.71655	1.50868e-26	150.645	4.43729	618	794	620	38	6	12
YEY1_01321	yebN	hypothetical protein	-1.22744	0.0250437	28.23	9.43208	38	37	20	26	2	6
YEY1_01322	yobD	hypothetical protein	-1.84077	0.000111765	78.3587	17.1989	94	39	73	25	3	15
YEY1_01323	manZ_1	PTS system mannose-specific transporter subunit IID	0.0329654	0.988161	2154.93	1839.15	3115	3731	4075	3155	1043	2992
YEY1_01324	manY_1	PTS system mannose/fructose/sorbose family transporter subunit IIC	-0.832792	0.23932	548.661	256.934	769	746	1030	699	79	359
YEY1_01325	manX_1	PTS system mannose/fructose/sorbose family transporter subunit IIB	-0.913581	0.352495	673.571	271.418	1477	950	1322	716	202	345
YEY1_01326	yoaE	integral membrane protein TerC	-0.818515	0.0658379	59.3408	29.2102	127	229	190	207	14	61
YEY1_01327	ystA	heat-stable enterotoxin A	5.90723	8.57837e-07	57.0104	28073.3	35	19	17	15730	4457	8781
YEY1_01328	sdaA_1	L-serine dehydratase 1	-0.600369	0.0872213	136.568	77.4574	353	422	326	382	66	126
YEY1_01329	yeaB	hypothetical protein	0.083072	0.924848	8.5398	7.59878	6	13	11	18	2	6
YEY1_01330	pabB	para-aminobenzoate synthase subunit I	0.143419	0.754832	23.8536	22.4923	59	67	66	131	16	34
YEY1_01331	yoaH	hypothetical protein	1.86777	0.000707597	125.385	412.744	56	84	53	323	95	100
YEY1_01332	purT	phosphoribosylglycinamide formyltransferase 2	0.0653563	0.957941	2.69718	2.69699	4	8	7	9	3	3
YEY1_01333	dbpA	ATP-dependent RNA helicase DbpA	-1.32902	0.000768168	36.7784	12.588	91	118	92	51	11	26
YEY1_01334	yebG	hypothetical protein	0.155156	0.774762	80.8282	79.7441	54	52	46	60	25	28
YEY1_01335	yqfB	hypothetical protein	1.72767	1.43543e-07	247.265	731.433	131	170	150	907	111	286
YEY1_01336		hypothetical protein	1.72295	3.85193e-05	42.656	123.658	37	24	27	197	21	48
YEY1_01337	ptrB	oligopeptidase B	-0.88609	0.0939669	24.8237	11.094	110	86	100	83	8	39
YEY1_01338	exoX	putative exodeoxyribonuclease	2.5378	0.000102363	6.53858	37.6017	7	12	7	90	18	25
YEY1_01339		hypothetical protein	2.87382	0.00100128	92.4506	705.317	32	12	16	213	85	64
YEY1_01340	pip	proline iminopeptidase	2.84117	4.31366e-12	61.4745	405.982	104	118	123	1461	159	599
YEY1_01341	holE	DNA polymerase III subunit theta	0.769303	0.0771187	58.7609	89.4045	27	30	24	74	17	18
YEY1_01342	ftnA	ferroxidase	2.05875	0.0538169	175.725	919.735	182	179	164	2508	165	431
YEY1_01343	pcoC	copper resistance protein CopC	-0.271776	0.795245	166.267	118.304	132	129	116	183	18	67
YEY1_01344	pcoD	copper resistance D domain-containing protein	-0.800973	0.455903	14.2736	6.5006	25	31	19	25	2	8
YEY1_01345	yebY	hypothetical protein	-0.571408	0.400991	190.223	109.002	137	124	119	155	13	55
YEY1_01346		SraC_RyeA	1.49224	0.258281	2.25584	7.2459	0	1	1	5	0	2
YEY1_01347		RyeB	3.71947	2.4017e-05	44.2394	740.911	10	8	8	288	57	61
YEY1_01348		integrase family protein	3.48312	0.00022345	1.51181	23.3114	1	6	3	65	23	27
YEY1_01349		Response regulator receiver protein	-0.000695068	1	22.1135	18.698	55	28	21	60	10	15
YEY1_01350		transcriptional activator Ogr/delta	-2.742	0.000144468	39.8595	3.14973	20	13	18	4	0	1
YEY1_01351		late control D family protein	1.25174	0.241641	0.739524	2.06211	2	2	1	6	3	1
YEY1_01352		P2 GpU family protein	0	1	0	0	0	0	0	0	0	0
YEY1_01353		TP901 family phage tail tape measure protein	2.01777	0.0752621	0.285154	1.52541	0	1	1	7	1	2
YEY1_01356		conserced hypothetical protein	4.2625	2.18304e-05	0.434754	16.1215	1	1	0	49	7	14
YEY1_01357		putative purine and pyrimidine permease	1.73989	9.48709e-07	28.4248	84.7516	75	64	78	552	43	115
YEY1_01358		LuxR family transcriptional regulatory protein	1.60618	0.0370603	62.0689	181.925	88	68	96	541	47	179
YEY1_01360		type 12 methyltransferase	-1.46435	9.66355e-07	624.597	194.071	748	887	782	498	64	165
YEY1_01361		putative envelope protein	-1.44528	4.66316e-12	332.535	103.837	327	374	321	198	29	73
YEY1_01363		hypothetical protein	-0.120868	0.90044	19.6268	16.5447	8	6	15	10	4	5
YEY1_01364	ybhA-1 ybjI-1 yidA-1 yigL -1_3	sugar phosphatase	-0.841005	0.130141	36.0637	17.1825	71	60	42	39	12	16
YEY1_01365		major facilitator transporter	-0.109517	0.910494	3.3403	2.51608	7	8	8	11	1	5
YEY1_01366		ROK family protein	-0.968005	0.294673	32.7428	13.4639	67	74	69	61	5	22
YEY1_01367		hypothetical protein	1.23083	0.094856	11.4899	24.1156	7	9	8	56	2	5
YEY1_01368	ansP	amino acid permease-associated region	-1.02927	0.0139342	27.1456	11.0625	82	78	73	64	8	21
YEY1_01369		putative citrate/sodium-family symporter	1.34268	0.0216408	8.67924	19.3295	32	18	18	76	19	35
YEY1_01370		two-component system sensor regulator	0.638868	0.431598	16.5285	22.1941	28	20	21	24	17	21
YEY1_01371	zraS hydH_2	signal transduction histidine kinase nitrogen specific NtrB	-1.19402	0.0781544	5.4013	2.06585	13	23	18	7	2	7
YEY1_01372	ygbI	DeoR family transcriptional regulator	0.452728	0.316749	36.3903	43.267	57	55	54	106	26	38
YEY1_01373		Hrp-dependent type III effector protein	0.881203	0.197669	2.57561	4.27854	5	6	8	20	4	5
YEY1_01374		putative aldolase	0.0823349	0.968847	1.11132	0.692231	2	0	1	3	0	0
YEY1_01375	hyi	hydroxypyruvate isomerase	-0.0746461	0.958684	2.92862	2.08401	3	8	3	10	0	2
YEY1_01376	glsA-2_1	glutaminase	-0.176769	0.888796	10.6102	7.95022	18	23	22	34	1	15
YEY1_01377		major facilitator transporter	-0.128985	0.901952	12.9557	10.0808	50	40	34	67	10	17
YEY1_01378		hypothetical protein	0.649713	0.308512	16.7593	21.9691	18	6	25	45	6	14
YEY1_01379	efeU-1	iron permease FTR1	-1.17272	0.0627718	14.8707	5.48994	34	56	79	30	9	12
YEY1_01380		hypothetical protein	-1.21296	0.126776	21.8077	8.37679	12	25	31	5	5	6
YEY1_01381		YHS domain-containing protein	-1.39912	0.0685969	4.8892	1.59455	11	18	12	7	2	2
YEY1_01382	ybbP-2	putative ABC transport system permease protein	-0.936523	0.125494	7.56892	2.99896	14	17	26	17	1	6
YEY1_01383	ybbP-1	putative ABC transport system permease protein	-0.535021	0.432408	5.38006	2.82716	9	15	13	16	1	4
YEY1_01384	ybbA-1	ABC transporter-like protein	1.1575	0.272356	58.1596	122.425	74	92	79	185	75	125
YEY1_01385		redoxin domain-containing protein	-2.44661	0.0317267	3.93841	0	2	2	7	0	0	0
YEY1_01386		cytochrome c class I	-1.31294	0.214388	10.3009	4.10913	4	12	4	3	2	0
YEY1_01387	tehB	tellurite resistance protein TehB	-1.18728	0.0319623	24.5583	9.3589	54	37	33	23	8	7
YEY1_01388		LysR family transcriptional regulator	0.668919	0.13156	12.2856	17.2667	23	22	22	35	9	32
YEY1_01389		metal-dependent hydrolase related to alanyl-tRNA synthetase	0.666652	0.438205	5.53495	7.32851	7	5	8	19	1	8
YEY1_01390	fhuF	ferric hydroximate transport ferric iron reductase	-4.42547	3.8927e-10	223.01	6.55486	263	368	382	21	2	7
YEY1_01391		putative endopeptidase	0.0316619	0.947158	53.704	47.0115	137	130	116	238	30	65
YEY1_01392	hmsH pgaA_1	outer membrane protein	1.58662	0.00448816	3.93357	11.2804	5	17	5	44	8	15
YEY1_01393	hmsH pgaA_2	outer membrane protein	1.05809	0.00636092	6.95796	12.7825	13	20	22	55	10	25
YEY1_01394	hmsF pgaB	outer membrane N-deacetylase	0.466121	0.32245	7.11934	8.49374	23	43	21	68	6	27
YEY1_01395	hmsR pgaC_2	N-glycosyltransferase	0.843378	0.0765368	7.8784	12.2242	20	19	24	54	9	26
YEY1_01396	hmsS pgaD	hemin storage system protein	0.402728	0.562645	11.0277	13.9817	11	9	10	13	6	9
YEY1_01397		N-acetyltransferase GCN5	0.219313	0.74407	25.4938	25.4748	39	32	34	63	11	23
YEY1_01398	phoH	putative phosphate starvation-inducible protein	5.69058	4.87043e-10	36.9791	3186.21	65	36	66	8784	1499	3271
YEY1_01400	argS	arginyl-tRNA synthetase	-1.23452	7.93551e-07	180.411	65.7107	557	654	625	453	51	155
YEY1_01401	yecM	hypothetical protein	-1.77282	0.000320852	29.1489	7.3658	25	33	38	13	3	5
YEY1_01402	cutC	copper homeostasis protein CutC	-1.27541	0.00506624	345.821	121.524	432	507	609	374	36	136
YEY1_01405		integral membrane protein	0	1	0	0	0	0	0	0	0	0
YEY1_01406		hypothetical protein	0.389	0.834986	1.22841	1.86874	0	2	0	4	0	0
YEY1_01407	mscS_1	mechanosensitive ion channel MscS	0.0896685	0.940264	78.2897	71.6875	179	150	146	256	39	110
YEY1_01408		putative transferase	0.744439	0.195923	30.9326	46.1126	26	41	39	126	8	35
YEY1_01409		putative acetyl transferase	0.274111	0.772896	6.20896	6.41841	7	7	6	14	2	4
YEY1_01410		hypothetical protein	-0.391735	0.637145	174.495	112.006	95	70	72	105	13	33
YEY1_01411		hypothetical protein	1.4996	0.063832	8.48887	25.3284	5	1	2	10	5	3
YEY1_01412		hypothetical protein	-1.20454	0.00259315	129.776	46.2044	117	104	106	73	7	34
YEY1_01413		hypothetical protein	3.99662	0.000123187	28.7565	704.906	11	14	16	293	237	102
YEY1_01414		hypothetical protein	-0.799157	0.401937	79.5251	37.4973	196	307	219	154	22	119
YEY1_01415		spore coat U domain-containing protein	1.47068	0.196202	1.21968	3.40449	1	1	5	26	0	2
YEY1_01416	fimD-2 fimC-2 mrkC-2 htrE-2 cssD-2	fimbrial biogenesis outer membrane usher protein	0.580574	0.404559	1.74803	2.06212	12	3	9	23	2	6
YEY1_01417	fimC-2	chaperone protein	1.76836	0.052435	1.56617	5.19432	2	3	2	15	1	7
YEY1_01418		spore coat U domain-containing protein	2.00219	0.0676448	0.863511	4.23107	1	2	0	10	0	5
YEY1_01419		spore coat U domain-containing protein	3.88729	5.6756e-05	2.86696	59.8764	3	1	5	77	25	52
YEY1_01420		spore coat U domain-containing protein	4.31811	7.08403e-06	18.5086	515.454	31	8	17	605	312	242
YEY1_01422	yebQ_1	major facilitator transporter	-0.0432645	0.985743	0.544051	0.356877	2	0	1	1	0	1
YEY1_01423	leuO_2	leucine transcriptional activator	1.77787	0.00160603	8.90664	27.7279	16	16	16	80	16	36
YEY1_01424		hypothetical protein	-0.921714	0.0299253	22.4384	9.8683	110	112	123	111	9	37
YEY1_01425	pqiA-1 yebS	PqiA family integral membrane protein	-0.535403	0.221176	16.3596	9.28134	47	32	39	40	5	19
YEY1_01426	msrC yebR	hypothetical protein	0.198712	0.808006	501.553	521.599	348	627	513	1068	91	388
YEY1_01427	proQ	putative solute/DNA competence effector	-1.40719	0.116491	1841.09	520.637	2462	3246	2256	918	272	594
YEY1_01428	prc	carboxy-terminal protease	-2.80336	3.81119e-14	245.048	29.3586	966	1055	967	271	16	92
YEY1_01429	htpX	heat shock protein HtpX	0.495921	0.179941	115.299	140.433	208	199	188	440	64	177
YEY1_01430	yebQ_2	major facilitator transporter	-1.04985	0.317517	1.46136	0.592375	3	5	4	3	1	0
YEY1_01431	ogl	oligogalacturonide lyase	1.30256	0.080657	3.35898	7.43964	6	2	14	19	7	13
YEY1_01432	kdgR	transcriptional regulator IclR family	-0.351732	0.393863	253.195	169.728	414	397	363	512	87	142
YEY1_01433	ybjR amiD	N-acetylmuramyl-L-alanine amidase negative regulator of AmpC AmpD	-2.93306	3.64423e-20	113.045	11.5969	193	185	185	40	4	14
YEY1_01436	gltP-1 ydjN	sodium:dicarboxylate symporter	-1.52653	0.0250618	169.006	46.9627	223	264	182	100	21	41
YEY1_01437	ydjM	hypothetical protein	0.0516901	0.960599	7.30818	5.78088	9	11	4	15	0	6
YEY1_01438	kdgM	oligogalacturonate-specific porin	3.34557	0.000406973	1.20464	17.2584	1	2	2	29	4	28
YEY1_01439	togB	extracellular solute-binding protein family 1	-1.51896	0.0654001	25.5801	6.77778	61	61	71	43	3	10
YEY1_01440	togA	ABC transporter related	0.691638	0.512854	1.10177	1.78342	4	1	2	5	2	2
YEY1_01441	togN	binding-protein-dependent transport systems inner membrane component	-0.0496781	0.982306	0.592089	0.390699	1	0	2	1	0	1
YEY1_01442	togM	binding-protein-dependent transport systems inner membrane component	0.909462	0.401298	1.56597	2.74716	5	2	1	11	2	1
YEY1_01443	pelW	pectate disaccharide-lyase	-0.327185	0.852402	0.393493	0.214254	0	2	2	1	0	1
YEY1_01444	kduD1	2-deoxy-D-gluconate 3-dehydrogenase	0.886761	0.162947	7.69058	12.6269	14	10	10	25	6	16
YEY1_01445	kduI	5-keto-4-deoxyuronate isomerase	-0.991024	0.512378	0.969166	0.292874	1	3	1	0	0	1
YEY1_01446	kdgF	pectin degradation protein	2.05374	0.0116972	37.2231	155.393	17	32	25	140	32	84
YEY1_01447	yniC	2-deoxyglucose-6-phosphatase	0.252253	0.547108	86.6904	88.3747	125	109	103	188	36	83
YEY1_01448	yfeE	yfeABCD locus regulator	2.81378	3.27479e-06	97.12	655.111	104	126	89	1032	215	587
YEY1_01449	ynfL_1	LysR family transcriptional regulator	-0.732932	0.386633	4.27187	1.86498	9	6	7	6	0	4
YEY1_01450	ripA ict-Y	succinyl-CoA:itaconate CoA transferase (Ict)	0.883463	0.429902	0.849492	1.66384	1	6	1	9	2	2
YEY1_01451	menB_1	naphthoate synthase	-0.864146	0.558803	0.920661	0.144435	1	0	3	1	0	0
YEY1_01452		putative GTPase/ATPase	0.392935	0.804175	0.149851	0.341945	0	1	0	3	0	0
YEY1_01453		methylmalonyl-CoA mutase	1.06597	0.331367	0.409957	0.774685	3	1	1	6	0	4
YEY1_01454	yniA	fructosamine kinase	3.12363	2.46777e-09	10.997	90.5921	13	24	20	230	55	108
YEY1_01455	yfeD sitD_1	ABC-3 protein	-1.35388	0.00441249	22.6715	7.37637	26	42	49	25	4	7
YEY1_01456	yfeC sitC	ABC-3 protein	-1.13294	0.0668572	17.3809	6.99825	16	46	31	14	4	11
YEY1_01457	yfeB sitB_1	ABC transporter-like protein	-1.08555	0.0330871	93.7498	37.6251	86	197	213	135	14	47
YEY1_01458	yfeA sitA_1	periplasmic solute binding protein	-1.50199	0.00127208	22.8482	7.0994	26	44	60	18	5	10
YEY1_01459	mltE	lytic transglycosylase	-2.03309	3.37194e-05	35.4196	7.49287	50	38	48	14	4	6
YEY1_01460	marC	multiple drug resistance protein MarC	0.85708	0.0328252	30.8572	48.1311	47	33	42	122	22	35
YEY1_01461		hypothetical protein	-0.881963	0.358492	176.904	75.8575	102	66	89	70	8	30
YEY1_01462		steroid delta-isomerase	-0.676514	0.622617	9.38922	3.22059	2	4	2	4	0	0
YEY1_01463		hypothetical protein	-0.231991	0.82734	30.7032	20.9777	16	11	15	18	1	10
YEY1_01464		hypothetical protein	1.61303	0.0699535	7.58017	22.4003	5	3	0	12	2	7
YEY1_01465		putative inner membrane protein	-0.791811	0.185088	15.972	7.74607	16	29	23	21	3	7
YEY1_01466		hypothetical protein	0.712617	0.3485	19.9414	28.8853	7	9	9	20	3	10
YEY1_01467	thrS	threonyl-tRNA synthetase	0.573439	0.482646	1465.36	1827.35	6077	5775	4723	8610	3369	3838
YEY1_01468	infC	translation initiation factor IF-3	-0.145274	0.893285	34389.5	26254.7	23483	26779	20925	27415	5761	13689
YEY1_01469	rpmI	50S ribosomal protein L35	-1.82548	3.13581e-07	2701.74	652.178	848	1331	1004	449	58	206
YEY1_01470	rplT	50S ribosomal protein L20	-2.56178	2.04827e-05	4341.24	563.986	3556	2286	3091	839	132	176
YEY1_01471		Phe_leader	-1.54173	0.0547207	60.2276	15.247	20	13	10	8	1	2
YEY1_01472	pheS	phenylalanyl-tRNA synthetase subunit alpha	-3.66773	7.05329e-12	229.68	13.9456	398	527	413	40	10	18
YEY1_01473	pheT	phenylalanyl-tRNA synthetase subunit beta	-0.151441	0.909725	330.106	245.219	1594	1662	1377	1771	465	664
YEY1_01474	ihfA	integration host factor subunit alpha	1.824	0.0356357	1071.63	3584.98	653	657	558	2695	1038	1076
YEY1_01475	yozV	putative membrane protein YozV	-1.03319	0.37917	7.85557	1.91121	7	1	5	5	0	0
YEY1_01476		hypothetical protein	0.0224281	0.991564	6.6471	5.54019	7	5	7	7	1	6
YEY1_01477	btuC	vtamin B12-transporter permease	-1.15282	0.00526683	30.9229	10.6938	64	53	64	52	2	16
YEY1_01478	btuE	putative glutathione peroxidase	0.0511223	0.963814	107.248	94.9469	103	113	132	172	31	75
YEY1_01479	btuD	vitamin B12-transporter ATPase	-0.696384	0.272659	10.9102	4.95312	13	19	17	18	0	7
YEY1_01480	arnB pmrH	UDP-4-amino-4-deoxy-L-arabinose--oxoglutarate aminotransferase	-2.00447	5.80268e-12	187.115	39.0056	420	425	414	192	20	55
YEY1_01481	arnC pmrF	undecaprenyl phosphate 4-deoxy-4-formamido-L-arabinose transferase	-4.13531	1.95497e-20	223.101	9.19236	445	409	427	54	2	8
YEY1_01482	arnA pmrI	bifunctional UDP-glucuronic acid decarboxylase/UDP-4-amino-4-deoxy-L-arabinose formyltransferase	-3.55401	9.68156e-20	238.876	16.3841	940	923	976	121	20	41
YEY1_01483	arnD yfbH	polysaccharide deacetylase	-4.14137	1.66953e-15	108.997	3.99748	177	220	184	21	0	5
YEY1_01484	arnT pmrK	4-amino-4-deoxy-L-arabinose transferase	-4.10785	9.4834e-41	94.6158	4.30086	325	281	311	29	4	8
YEY1_01485	arnE yfbW	hypothetical protein	-3.21399	7.31352e-07	76.0936	5.09316	50	65	41	9	0	3
YEY1_01486	arnF yfbJ	hypothetical protein	-2.32334	2.96671e-07	76.6229	11.58	53	66	56	18	1	8
YEY1_01487	nlpC	NLP/P60 protein	0.260048	0.805148	39.1447	41.6146	40	34	25	86	9	16
YEY1_01488	lplA	lipoate-protein ligase A	-0.287362	0.462791	47.47	32.8954	93	97	93	102	14	62
YEY1_01489	ydiU	hypothetical protein	-0.0210801	0.967475	19.9094	16.7313	61	60	54	91	14	33
YEY1_01490	hmuT_2	periplasmic binding protein	2.23978	1.87935e-05	5.23882	21.8653	16	6	3	71	9	24
YEY1_01491	hmuS_2	hemin-degrading family protein	1.79936	0.00259499	3.26781	10.5869	7	5	8	31	9	14
YEY1_01492	hmuR_2	TonB-dependent heme/hemoglobin receptor family protein	-0.934209	0.474884	0.573471	0.289851	0	3	4	1	1	0
YEY1_01493	aroH	phospho-2-dehydro-3-deoxyheptonate aldolase	-1.9108	1.62819e-07	80.8104	17.5749	128	217	161	92	6	21
YEY1_01494	ppsR ydiA	hypothetical protein	1.0771	0.0903792	8.20292	16.0427	10	16	14	27	13	16
YEY1_01495	ppsA	phosphoenolpyruvate synthase	1.31513	0.0275201	8.40302	18.8624	36	38	43	163	22	65
YEY1_01496		RprA	0.229712	0.863988	121.907	121.967	37	11	27	42	4	27
YEY1_01497	ydiK	hypothetical protein	1.56035	0.000448853	35.6083	94.8472	72	76	82	432	35	159
YEY1_01498	ydiJ	FAD linked oxidase domain-containing protein	0.62705	0.0446349	11.1559	14.7272	56	68	76	168	21	65
YEY1_01499	ydiI	thioesterase superfamily protein	0.277343	0.593757	21.786	22.8121	22	13	18	34	7	10
YEY1_01500	sufA	iron-sulfur cluster assembly scaffold protein	-1.40381	0.0155043	218.125	68.6623	100	200	183	93	16	30
YEY1_01501	sufB	cysteine desulfurase activator complex subunit SufB	-2.21369	3.20799e-06	151.647	26.9508	332	507	515	163	23	46
YEY1_01502	sufC	cysteine desulfurase ATPase	-1.83875	0.0226962	293.859	58.973	394	486	415	89	46	49
YEY1_01503	sufD	cysteine desulfurase activator complex subunit SufD	-2.76089	7.72006e-09	61.4039	7.72751	132	189	157	28	10	9
YEY1_01504	sufS	bifunctional cysteine desulfurase/selenocysteine lyase	-2.73307	7.58049e-05	112.929	12.6972	232	343	264	57	11	17
YEY1_01505	sufE-2	cysteine desufuration protein SufE	-1.77482	0.00118904	38.6544	9.69446	34	34	28	15	4	2
YEY1_01506	ycfS	ErfK/YbiS/YcfS/YnhG family protein	-1.26841	0.0879058	188.478	64.6452	386	416	380	298	25	95
YEY1_01507	lpp	LPP repeat-containing protein	-0.294176	0.46663	32644.6	23744.5	12485	18695	14756	23704	2351	7405
YEY1_01508	pykF	pyruvate kinase	-3.04758	5.64567e-07	1350.6	124.154	3459	4401	3428	544	97	275
YEY1_01509		tRNA-Val(gac)	-2.74557	0.00534527	64.1182	7.66786	15	5	8	1	1	0
YEY1_01510		tRNA-Val(gac)	-2.98291	2.83372e-05	319.258	28.1825	51	55	39	4	0	7
YEY1_01511	mdtK	multidrug efflux protein	-0.314951	0.713633	25.6685	17.644	71	61	73	113	8	31
YEY1_01512	ribE	riboflavin synthase subunit alpha	-0.0374055	0.953907	154.011	132.718	170	244	184	389	38	100
YEY1_01513	cfa	cyclopropane-fatty-acyl-phospholipid synthase	1.75213	2.25389e-07	24.6365	73.3856	56	55	55	369	37	102
YEY1_01514	ydhC	inner membrane transport protein YdhC	0.265172	0.777755	32.0995	32.3391	98	74	56	103	37	41
YEY1_01515	ydhB	putative DNA-binding transcriptional regulator	0.167151	0.846868	3.85826	3.11881	8	6	7	15	0	5
YEY1_01516	purR_1	DNA-binding transcriptional repressor PurR	-0.560415	0.292342	44.8031	26.2099	79	112	82	105	17	28
YEY1_01517		STnc550	1.45507	0.0300427	28.5325	71.635	19	14	15	87	10	25
YEY1_01519	sodB	superoxide dismutase	3.8927	8.0581e-05	214.865	4983.84	234	312	194	6855	1449	5778
YEY1_01520	ydhO	NLP/P60 protein	0.80299	0.0225542	76.2212	116.082	130	153	137	382	49	171
YEY1_01521	grxD	monothiol glutaredoxin	-0.170421	0.868384	1120.63	871.15	777	782	745	1269	116	434
YEY1_01523	rnt	ribonuclease T	-1.02341	0.00233016	71.1105	28.5515	93	98	93	88	8	23
YEY1_01525	gloA	lactoylglutathione lyase	-0.0755796	0.905455	248.265	198.476	216	172	200	271	58	92
YEY1_01526	nemA-1	N-ethylmaleimide reductase	-1.64561	0.0118848	78.0312	19.8471	142	215	153	56	19	26
YEY1_01527	nemR	transcriptional regulator TetR family	1.88635	1.88824e-07	83.2263	262.011	112	91	92	426	135	191
YEY1_01528	eptA	putative cell division protein	0.953067	0.307558	1.79937	3.12193	9	5	3	30	2	3
YEY1_01529	ydhL	hypothetical protein	2.20215	0.00721408	4.41442	21.1917	3	1	2	13	5	5
YEY1_01530		aldo/keto reductase	0.349374	0.532782	13.2815	14.1639	32	20	17	50	6	17
YEY1_01531	aaeB_1	p-hydroxybenzoic acid efflux subunit AaeB	-0.984136	0.0355678	7.65864	3.28042	25	37	30	20	3	12
YEY1_01532	aaeA_1	p-hydroxybenzoic acid efflux subunit AaeA	-0.0689636	0.949974	9.09687	7.79806	11	19	12	19	5	6
YEY1_01533		putative inner membrane protein	0.599193	0.462628	30.9363	38.9699	22	4	15	45	3	11
YEY1_01534	rovA slyA	MarR family transcriptional regulator	2.61162	0.00426952	1865.21	12305	1705	1434	1550	14517	3667	7828
YEY1_01535	slyB-2_1	17 kDa surface antigen	-0.877609	0.0341609	828.993	386.624	836	723	704	740	84	232
YEY1_01536		hypothetical protein	3.49622	0.000560996	1.57984	29.7139	0	0	1	17	1	4
YEY1_01537	anmK	anhydro-N-acetylmuramic acid kinase	1.05164	0.0320893	8.18059	14.8783	18	22	14	56	7	28
YEY1_01538		hypothetical protein	1.50694	0.000483787	32.3314	80.5356	19	19	22	102	14	30
YEY1_01539	pdxH	pyridoxamine 5_-phosphate oxidase	0.307157	0.580266	47.0927	49.7197	78	49	51	135	16	39
YEY1_01540	tyrS	tyrosyl-tRNA synthetase	-0.964149	0.0517545	189.991	80.9591	492	466	458	343	69	128
YEY1_01541	pdxY	pyridoxamine kinase	-2.14184	5.70228e-05	60.767	10.9537	99	95	111	34	5	13
YEY1_01542	gst	glutathionine S-transferase	0.525804	0.202492	348.177	419.136	460	344	424	760	196	308
YEY1_01543		hypothetical protein	2.5317	0.00427998	140.595	916.414	63	117	45	731	121	413
YEY1_01544		hypothetical protein	6.70029	2.22452e-16	0.310212	75.8211	1	0	0	178	30	42
YEY1_01545		hypothetical protein	2.1748	2.59266e-09	44.6815	176.125	33	22	36	252	25	89
YEY1_01546	tppB_1	putative tripeptide transporter permease	-3.92566	3.07027e-32	150.747	7.61254	439	457	450	53	4	15
YEY1_01547	oxyR_1	DNA-binding transcriptional regulator OxyR	1.7087	8.0941e-05	50.8973	140.082	113	70	83	327	123	127
YEY1_01548		hypothetical protein	-1.09464	0.0154701	15.9205	6.04291	44	33	35	26	3	12
YEY1_01549		hypothetical protein	1.58233	0.287316	1.45504	6.59404	1	0	0	3	0	2
YEY1_01550	sapF dppF	ABC transporter related	-0.112134	0.863069	10.7386	9.10978	14	21	17	23	6	8
YEY1_01551	sapD dppD	oligopeptide/dipeptide ABC transporter ATPase subunit	-0.607219	0.548655	22.1291	11.5789	48	40	40	27	11	13
YEY1_01552	sapC dppC	binding-protein-dependent transport systems inner membrane component	-1.44313	0.000276273	24.6314	6.93118	41	46	42	31	3	5
YEY1_01553	sapB dppB	binding-protein-dependent transport systems inner membrane component	-1.61169	0.000355476	16.5501	4.25406	33	34	27	17	2	5
YEY1_01554	sapA dppA	extracellular solute-binding protein family 5	-0.170633	0.661153	14.6725	11.2348	50	43	54	62	12	27
YEY1_01556	osmB	lipoprotein	2.28482	8.65647e-05	40.8885	182.551	23	12	15	136	25	47
YEY1_01557	araD-1	L-ribulose-5-phosphate 4-epimerase	3.0973	0.000553654	4.23779	44.8884	5	10	3	80	11	69
YEY1_01558		hypothetical protein	-1.39388	0.178456	9.70853	3.35567	6	4	4	1	1	1
YEY1_01559	agaR_2	DeoR family transcriptional regulator	-2.49431	0.0042237	8.50388	0.780951	15	5	16	3	0	1
YEY1_01560	fsaA mipB	fructose-6-phosphate aldolase	1.68248	0.000695289	10.1512	28.1919	14	10	15	82	7	25
YEY1_01561		hypothetical protein	2.57454	4.43493e-06	7.55688	39.3931	8	1	5	45	6	21
YEY1_01562	cstA-1	carbon starvation protein CstA	1.49816	0.000532256	6.30847	15.6544	19	23	34	106	20	44
YEY1_01563	rnb	exoribonuclease II	-2.85992	1.76534e-06	144.519	15.1478	547	567	526	92	19	40
YEY1_01564	fdoG fdfH_1	formate dehydrogenase subunit alpha	2.56569	4.70742e-09	6.05715	32.7931	32	32	19	281	46	91
YEY1_01567		putative membrane protein	4.91209	5.09859e-08	3.56915	149.947	10	4	11	411	152	270
YEY1_01568		hypothetical protein	4.36517	3.71373e-05	17.3152	631.002	52	30	22	1095	627	945
YEY1_01569	nth	endonuclease III	-1.28931	0.000738324	44.2555	14.9668	48	59	60	40	6	9
YEY1_01570	rnfE rsxE	electron transport complex protein RsxE	-1.35311	0.0101066	34.6718	10.4525	33	61	51	41	1	9
YEY1_01571	rnfG rsxG	electron transport complex protein RnfG	-0.267948	0.815882	84.1386	57.0152	109	138	69	83	35	40
YEY1_01572	rnfD rsxD	electron transport complex protein RnfD	-2.3645	1.93582e-05	18.0843	2.42523	57	41	30	13	0	6
YEY1_01573		AraC family transcriptional regulator	-0.117062	0.727187	89.0189	68.9727	179	131	160	251	30	82
YEY1_01574		hypothetical protein	2.36631	2.07907e-06	212.243	1031.17	193	179	235	2337	196	606
YEY1_01575		hypothetical protein	2.27531	0.0046716	199.503	1004.54	52	55	61	635	73	154
YEY1_01576	rnfC rsxC_1	electron transport complex protein RnfC	-3.45715	6.84345e-24	58.542	4.11766	219	212	205	31	3	11
YEY1_01577	rnfB rsxB	electron transport complex protein RnfB	-2.6007	1.2404e-08	50.3941	7.01498	76	57	50	13	3	6
YEY1_01578	rnfA rsxA	Na(+)-translocating NADH-quinone reductase subunit E	0.0778956	0.891598	114.144	105.301	107	158	129	234	25	93
YEY1_01579	ydgK	hypothetical protein	-0.609055	0.288022	21.9321	11.7196	18	19	20	18	2	9
YEY1_01580		putative formate--tetrahydrofolate ligase	-1.734	0.000349494	9.2667	2.61419	33	30	32	13	5	3
YEY1_01581	rtxB	type I secretion system ATPase	-0.1254	0.946159	0.342168	0.175194	2	2	0	3	0	0
YEY1_01583	rtxE_1	type I secretion system ATPase	0.831642	0.60263	0	3.17433	0	0	0	1	1	0
YEY1_01584	rtxE_2	type I secretion system ATPase	0.338306	0.793768	0.595221	0.722193	1	3	3	4	1	2
YEY1_01585		ATP-binding protein	-2.0875	6.36912e-08	58.505	11.1223	156	139	109	47	5	22
YEY1_01586	araA	L-arabinose isomerase	1.35737	0.00105696	5.43724	12.2958	16	17	15	56	10	30
YEY1_01587	araB	ribulokinase	1.4093	0.0357099	1.51559	3.6227	7	4	4	25	4	6
YEY1_01588	araF	monosaccharide-transporting ATPase	2.89337	2.38033e-05	1.47738	10.8213	4	0	4	32	7	15
YEY1_01589	araG	L-arabinose transporter ATP-binding protein	1.34475	0.142489	1.08386	2.65116	2	1	6	11	3	5
YEY1_01590	araH	L-arabinose transporter permease	1.22466	0.0977022	1.90126	4.63504	2	5	5	7	4	9
YEY1_01591	araC_1	DNA-binding transcriptional regulator AraC	3.04947	0.000102363	22.1389	188.753	43	18	56	533	118	242
YEY1_01592	ydgJ	putative oxidoreductase	0.485265	0.522318	37.5294	44.7086	71	67	91	135	37	57
YEY1_01593	yfeH	putative sodium/bile acid symporter family protein	-0.872618	0.0209442	29.3943	13.4071	59	50	64	45	7	21
YEY1_01594	add	adenosine deaminase	-0.557395	0.329887	196.857	113.151	366	389	397	390	64	156
YEY1_01595	patB-1 malY-1	class I and II aminotransferase	0.86806	0.218207	4.15314	6.86004	12	6	10	29	8	4
YEY1_01596	ptsG-2_2	PTS system glucose-specific transporter subunit IIBC	0.632823	0.19909	10.1865	13.706	15	12	15	37	7	9
YEY1_01597		maltose regulon regulatory protein MalI (repressor for malXY)	0.408098	0.668375	6.16203	6.25281	5	6	4	14	0	4
YEY1_01598		Transferase hexapeptide repeat containing protein	0.547576	0.462109	21.7155	27.6995	23	24	37	85	2	32
YEY1_01599		hypothetical protein	-1.20815	0.00193348	269.354	101.66	651	981	835	643	56	234
YEY1_01600	ma	mannose-6-phosphate isomerase	-1.14678	0.005205	25.4803	9.25926	54	56	65	49	5	12
YEY1_01601	fumC	fumarate hydratase	-0.206332	0.845403	60.2067	43.3628	132	187	177	187	52	59
YEY1_01602		Hypothetical protein	0	1	0	0	0	0	0	0	0	0
YEY1_01605		putative LuxR-family transcriptional regulatory protein	1.82597	0.0971542	9.68045	35.5602	15	15	11	52	30	22
YEY1_01606		hypothetical protein	0.109755	0.926568	17.1452	16.249	31	41	23	52	8	22
YEY1_01607	blaA	beta-lactamase precursor	-1.57208	0.050218	108.001	27.7339	216	182	160	89	20	20
YEY1_01608		putative membrane protein	1.77039	3.1556e-09	225.921	649.076	218	150	143	702	210	299
YEY1_01609	ynfM	major facilitator transporter	-3.12281	6.93239e-08	22.8018	1.80161	64	61	48	12	1	2
YEY1_01610	ynfL_2	LysR family transcriptional regulator	1.1225	0.257384	197.52	402.152	386	337	328	893	209	676
YEY1_01611	mlc dgsA	ROK family protein	-1.20493	0.000301817	33.9166	11.8063	95	72	73	56	5	23
YEY1_01612	bioD-1	putative dithiobiotin synthetase	0.516928	0.340087	32.3396	40.0811	45	39	42	115	16	25
YEY1_01613	clcB	putative voltage-gated ClC-type chloride channel ClcB	-0.273389	0.690366	18.8854	13.1688	48	44	49	91	6	15
YEY1_01614		hypothetical protein	1.54197	0.214694	1.17939	4.57328	1	1	0	5	1	1
YEY1_01615		hypothetical protein	0.650503	0.354534	162.647	227.54	80	60	91	267	24	58
YEY1_01616		hypothetical protein	1.45678	0.00278231	139.275	339.184	97	123	87	394	87	163
YEY1_01617		hypothetical protein	0.803302	0.111347	26.1513	40.0153	11	14	9	28	4	15
YEY1_01618		putative exported protein	-0.288133	0.841881	4.05845	2.54082	3	4	1	3	0	2
YEY1_01619	ydfG_1	3-hydroxy acid dehydrogenase	-0.360272	0.409416	21.1327	14.7674	27	32	34	36	9	11
YEY1_01620		putative exported protein precursor	-0.53484	0.327778	429.38	248.041	110	86	110	98	17	46
YEY1_01621		putative membrane protein	2.48781	6.39971e-08	14.3865	71.776	12	9	11	106	12	40
YEY1_01622		hypothetical protein	3.2961	3.15144e-11	7.06303	63.3535	6	2	6	79	16	23
YEY1_01623		hypothetical protein	2.14472	0.00417259	7.77539	32.0834	4	1	3	24	3	7
YEY1_01624		hypothetical protein	3.40641	0.0019459	0.592269	13.2068	0	1	0	10	1	7
YEY1_01626		putative phage-related membrane protein	0.688705	0.577746	1.31829	1.90417	5	3	0	11	1	1
YEY1_01627	gspD_2	general secretion pathway protein D	1.9742	5.90555e-07	8.46914	30.2005	20	29	15	138	24	45
YEY1_01628		hypothetical protein	2.53554	4.90522e-07	21.191	115.771	15	17	7	147	21	37
YEY1_01629		hypothetical protein	1.50443	0.00506118	102.825	271.219	72	82	66	457	37	118
YEY1_01630		hypothetical protein	0.118492	0.933363	213.562	192.071	177	167	151	166	66	105
YEY1_01631		phage hypothetical protein	-1.42051	0.14474	7.26339	1.54357	7	5	7	4	0	1
YEY1_01633		phage hypothetical protein	0.801175	0.593757	0	1.00244	0	0	0	4	0	0
YEY1_01634		putative phage protein	2.68974	0.00831702	0.909835	7.27694	2	1	1	17	3	9
YEY1_01635		phage hypothetical protein	1.72884	0.0619604	2.75539	9.58839	2	5	3	25	2	8
YEY1_01636		hypothetical protein	2.15935	0.00568782	60.0188	254.674	143	144	127	672	265	395
YEY1_01637		hypothetical protein	1.31065	0.0297673	2.91342	6.68935	11	11	4	42	8	6
YEY1_01638	yghU	putative glutathione S-transferase YghU	1.10811	0.203367	56.5187	116.41	74	99	110	390	37	152
YEY1_01639		multidrug ABC transporter permease	-0.971291	0.126095	7.28487	3.53615	12	19	19	13	5	1
YEY1_01640	ybhG yhiI_1	hypothetical protein	-0.527857	0.576721	7.83582	4.5609	10	27	16	17	2	9
YEY1_01641		Transcriptional regulator	0.3025	0.815082	27.5377	31.6621	26	33	26	79	3	25
YEY1_01642		hypothetical protein	1.55544	0.144666	0.630956	1.68723	1	1	2	12	0	2
YEY1_01643	lrp-2_1	leucine-responsive transcriptional regulator	-0.793008	0.264775	14.7121	6.39297	9	17	14	15	1	3
YEY1_01644	hisM_1	polar amino acid ABC transporter inner membrane subunit	2.49232	0.000726583	1.46537	7.66814	3	1	2	21	2	9
YEY1_01645	hisQ_1	polar amino acid ABC transporter inner membrane subunit	0.878058	0.564405	0	2.13194	0	0	0	4	0	0
YEY1_01646		lysine-arginine-ornithine-binding periplasmic family protein	2.6253	0.00154623	3.2508	18.5209	2	0	3	22	2	7
YEY1_01647		putative hydrolase	3.31912	7.21171e-09	2.63147	23.924	5	0	6	66	9	26
YEY1_01648	aguB_1	N-carbamoylputrescine amidase	0.0689107	0.938133	6.22419	5.46713	7	17	13	22	2	8
YEY1_01649	ynfL_3	LysR family transcriptional regulator	1.49184	0.0342864	18.1485	47.0102	26	31	34	119	21	68
YEY1_01651		filamentation induced by cAMP protein Fic	0.647937	0.410396	6.7586	8.55127	7	7	7	25	1	5
YEY1_01652		putative site-specific recombinase	1.85631	0.0317267	5.8882	23.0815	4	2	3	10	9	3
YEY1_01653	amn	AMP nucleosidase	-0.00382322	1	20.9741	17.5347	57	46	74	110	8	38
YEY1_01654	purR_2	DNA-binding transcriptional repressor PurR	-0.953487	0.185275	4.99762	2.37988	10	9	10	6	2	3
YEY1_01655	suhB_2	inositol monophosphatase	1.05799	0.373965	0.856118	1.39638	2	1	1	10	0	0
YEY1_01656	uhpC_2	regulatory protein UhpC	0.585968	0.470294	3.57797	4.5709	11	7	10	27	3	7
YEY1_01659	srfB	putative virulence factor SrfB	0.951856	0.203837	1.30339	2.2473	6	6	11	22	4	10
YEY1_01660		putative virulence factor	0.00449529	1	2.71408	2.40218	8	15	16	15	3	11
YEY1_01661	cwlA xlyA xlyB	N-acetylmuramyl-L-alanine amidase negative regulator of AmpC AmpD	-1.48888	0.00065184	33.5262	9.67773	48	48	56	30	4	9
YEY1_01662		hypothetical protein	-3.13864	4.93857e-08	27.3057	2.50769	50	43	34	7	2	1
YEY1_01663	ilvB_2	acetolactate synthase catalytic subunit	1.25661	0.113355	1.13149	2.94072	4	5	2	6	5	7
YEY1_01664	ilvN	acetolactate synthase 1 regulatory subunit	1.76796	0.0598138	4.32641	15.0754	2	4	2	17	1	9
YEY1_01665	yrfG-2 yigB-2 yihX-2	nucleotidase	-2.81452	5.52618e-06	142.968	15.5195	178	224	169	39	6	13
YEY1_01666		hypothetical protein	0.620724	0.321786	9.51068	12.6728	45	37	49	112	19	34
YEY1_01668	fucP	L-fucose permease	0	1	0	0	0	0	0	0	0	0
YEY1_01669		hypothetical protein	1.51193	0.265955	0.209908	0.814964	0	0	1	4	0	1
YEY1_01670	rbsK-2_1	ribokinase	2.51154	0.0486055	0	1.15697	0	0	0	3	0	3
YEY1_01671		hypothetical protein	2.93005	0.0292729	0	19.946	0	0	0	1	3	2
YEY1_01672	phoA	alkaline phosphatase	1.31966	0.00208243	6.01242	13.2957	19	15	16	59	13	25
YEY1_01673		short chain dehydrogenase	2.93276	0.000480283	44.7994	372.602	57	80	60	666	204	421
YEY1_01674	gyrI	DNA gyrase inhibitory protein	2.80972	2.43728e-06	10.8949	72.0236	12	9	9	99	29	37
YEY1_01675	ybbK	putative protein YbbK	-0.617399	0.529189	6.39577	3.39471	8	10	2	7	1	2
YEY1_01676		N-formylglutamate amidohydrolase family protein	-0.515541	0.359651	17.6308	9.80637	21	30	31	36	2	11
YEY1_01677	ogt	methylated-DNA--protein-cysteine methyltransferase	1.02423	0.418919	653.773	1455.2	248	1147	681	2168	185	1717
YEY1_01678	fnr	fumarate/nitrate reduction transcriptional regulator	-0.338508	0.751678	193.682	125.228	315	249	286	308	63	121
YEY1_01679	uspE	universal stress protein UspE	2.8986	3.72627e-10	36.4735	245.773	62	66	76	717	157	322
YEY1_01680	pntB	pyridine nucleotide transhydrogenase	-0.660246	0.155327	88.3044	48.0756	188	297	245	233	35	97
YEY1_01681	pntA	NAD(P) transhydrogenase subunit alpha	-0.322314	0.660187	99.6819	68.3407	224	367	313	350	62	143
YEY1_01682	ydgH	hypothetical protein	-0.0600002	0.84981	118.175	97.704	234	229	198	295	62	123
YEY1_01683	arcD lysl lysP_3	arginine/ornithine antiporter	-2.51175	0.00160001	20.9295	2.50203	58	60	53	20	1	3
YEY1_01684		hypothetical protein	2.24446	0.0096519	7.60651	37.9068	7	3	8	67	10	14
YEY1_01685	rstA	DNA-binding transcriptional regulator RstA	1.64895	1.26544e-06	47.6511	132.849	77	88	63	421	55	137
YEY1_01686	rstB	sensor protein RstB	-2.25899	3.35743e-06	17.1608	2.70419	30	52	51	14	1	6
YEY1_01687		carboxypeptidase Taq	0.804725	0.636953	0	3.11699	0	0	0	0	1	0
YEY1_01688		carboxypeptidase Taq	1.07175	0.024513	10.0953	18.5592	9	8	17	36	7	14
YEY1_01689	asr_2	acid shock protein	0.0749108	0.961884	3.60336	3.01032	2	3	1	3	0	2
YEY1_01690	ydgD	peptidase S1 and S6 chymotrypsin/Hap	1.37163	0.122165	1.60703	3.74891	2	3	3	15	1	4
YEY1_01691		XRE family transcriptional regulator	1.57041	0.0935364	5.07268	13.902	7	0	2	14	2	8
YEY1_01692		hypothetical protein	2.53045	0.000468464	16.7994	98.2411	10	14	9	93	15	60
YEY1_01693	hrpA	ATP-dependent RNA helicase HrpA	-0.962288	0.00099032	26.2847	11.7015	186	233	185	152	33	51
YEY1_01694	acpD azoR	azoreductase	-1.50417	0.000144508	76.8541	21.7069	93	88	91	56	5	18
YEY1_01695	ydbL	hypothetical protein	0.78648	0.345115	16.0803	25.1961	15	12	8	36	8	6
YEY1_01696	ynbE	putative lipoprotein	0.455364	0.601936	11.6317	12.621	6	3	4	11	1	3
YEY1_01697		hypothetical protein	-0.156725	0.73155	7.08777	5.64762	30	46	35	48	10	19
YEY1_01698	ldhA	NAD-binding D-isomer specific 2-hydroxyacid dehydrogenase	0.561062	0.427576	101.288	139.193	146	283	177	622	46	188
YEY1_01699		putative lipoprotein	0.289976	0.735551	23.8009	25.0893	14	13	17	32	5	8
YEY1_01700	mgtC-2 yhiD	putative Mg(2+) transport ATPase	1.92648	0.000334415	17.1386	60.5438	24	27	16	160	20	50
YEY1_01701	qacE emrE	small multidrug resistance protein	-2.75012	0.000716233	58.4953	4.77286	37	38	39	14	0	0
YEY1_01702	nifJ	pyruvate flavodoxin/ferredoxin oxidoreductase domain-containing protein	1.49456	1.05173e-09	8.66215	21.3604	52	64	64	250	52	91
YEY1_01703		Phosphatidylinositol diacylglycerol-lyase	-0.0615116	0.974398	0.984844	0.860126	1	2	2	0	0	3
YEY1_01704	ttcA	C32 tRNA thiolase	0.0384634	0.982306	169.664	144.989	362	379	267	305	111	239
YEY1_01705		frnS	0.576993	0.738733	1.52779	1.8921	1	0	0	2	0	0
YEY1_01706	zntB	zinc transporter	1.88736	3.02073e-05	70.0798	234.066	116	149	153	797	108	389
YEY1_01707	mppA oppA	extracellular solute-binding protein family 5	0.992009	0.166623	67.6079	115.748	244	154	231	529	137	252
YEY1_01708	mpaA	murein peptide amidase A	0.387784	0.721943	8.41698	9.76142	8	12	15	31	3	8
YEY1_01709	ycjG	mandelate racemase/muconate lactonizing protein	1.08162	0.0233091	7.51288	13.5802	24	11	7	48	7	18
YEY1_01710	tpx	thiol peroxidase	-1.40024	0.000449881	1412.93	465.284	1449	1308	1395	1098	71	310
YEY1_01711	tyrR	DNA-binding transcriptional regulator TyrR	0.356266	0.192244	67.4361	73.6398	207	186	226	397	70	154
YEY1_01712		hypothetical protein	3.62033	1.84586e-07	70.3618	893.694	24	27	20	420	130	176
YEY1_01713		RES domain-containing protein	3.40321	1.72451e-05	68.1822	826.596	42	34	54	1283	136	254
YEY1_01714	ycjF	hypothetical protein	1.20335	0.0204682	9.10078	18.2872	31	16	9	80	11	21
YEY1_01715	ycjX	hypothetical protein	1.11587	0.00714408	13.3067	25.208	35	37	37	93	24	54
YEY1_01716	pspD	peripheral inner membrane phage-shock protein	3.8353	1.61168e-05	1.52779	32.5987	2	0	0	22	5	12
YEY1_01717	pspC	DNA-binding transcriptional activator PspC	2.57457	2.39769e-05	24.6288	141.159	18	23	18	197	37	70
YEY1_01718	pspB	phage shock protein B	1.68808	0.0211618	8.3541	23.0616	5	3	3	27	1	7
YEY1_01719	pspA	phage shock protein PspA	4.43992	5.40058e-16	12.8965	272.196	16	21	14	432	175	199
YEY1_01720	pspF	phage shock protein operon transcriptional activator	1.05911	0.148223	5.6375	10.7479	12	15	7	53	4	12
YEY1_01721		putative lipoprotein	0.716044	0.604128	2.52689	3.74436	3	1	1	5	0	3
YEY1_01722		YtxA	2.9904	0.00537298	0.37837	6.28632	1	1	0	8	3	13
YEY1_01723		RyhB	-3.72896	0.000435267	70.6621	0	8	5	14	0	0	0
YEY1_01725	yciH	translation initiation factor SUI1	0.965644	0.0267505	84.6883	146.963	34	75	57	147	19	91
YEY1_01726	pyrF	orotidine 5_-phosphate decarboxylase	0.0312817	0.963814	118.418	105.398	160	179	176	316	32	110
YEY1_01727		hypothetical protein	-0.13848	0.947756	0.690044	0	0	0	1	0	0	0
YEY1_01728		benzoate transporter family protein	0.748845	0.617439	0.501299	0.691177	0	1	1	4	0	0
YEY1_01729		benzoate transport protein	0.995644	0.526438	0.595816	1.89439	0	2	0	2	1	1
YEY1_01730		putative DNA-binding protein	-0.419565	0.796043	1.54519	0.600666	2	1	2	3	0	0
YEY1_01731		hypothetical protein	-0.5544	0.648835	53.0899	26.886	45	17	25	7	12	5
YEY1_01732	yciM	tetratricopeptide TPR_2 repeat protein	0.0482021	0.919712	28.9319	26.477	62	71	66	90	24	38
YEY1_01733	yciS	hypothetical protein	0.739977	0.122616	139.54	197.057	96	70	86	177	58	56
YEY1_01734	pgpB	phosphatidylglycerophosphatase B	1.62217	4.76094e-06	16.2244	43.9014	23	22	27	116	23	38
YEY1_01735	ribA	GTP cyclohydrolase II	-0.0152553	0.994166	110.728	93.7603	119	160	117	172	37	79
YEY1_01736		hypothetical protein	-0.754656	0.563933	8.24113	4.15702	3	5	2	1	1	1
YEY1_01737	acnA	aconitate hydratase	2.62434	2.01394e-30	9.16047	48.7172	45	40	57	397	85	182
YEY1_01738		Viral A-type inclusion protein	-0.229744	0.876654	1.13217	0.640329	2	1	4	4	0	1
YEY1_01739	cysB_1	transcriptional regulator CysB	2.0224	6.88513e-05	33.4521	123.994	67	59	64	485	63	146
YEY1_01740	topA	DNA topoisomerase I	-1.22142	0.0025067	89.0692	32.4011	453	481	434	313	40	123
YEY1_01741	yciN	hypothetical protein	2.00016	0.00032174	219.258	822.982	113	124	89	835	104	257
YEY1_01742	sohB	putative periplasmic protease	0.71093	0.0055782	212.477	301.848	409	497	407	1030	161	499
YEY1_01743	yciK	short chain dehydrogenase	0.255452	0.715561	11.2953	11.0003	12	20	19	46	2	9
YEY1_01744	btuR cobO_2	cob(I)yrinic acid ac-diamide adenosyltransferase	-0.471159	0.456015	15.1948	9.41939	16	20	17	17	3	9
YEY1_01745		hypothetical protein	2.41589	0.000422553	23.0554	118.479	9	7	10	84	12	32
YEY1_01746	rluB	23S rRNA pseudouridylate synthase B	-2.15739	1.69339e-07	325.872	62.0002	631	861	544	270	27	88
YEY1_01747	yciO	hypothetical protein	-0.810856	0.102211	74.9608	36.1293	97	95	81	72	15	29
YEY1_01748	trpH yciV	phosphotransferase domain-containing protein	-0.530425	0.269789	24.0602	14.1858	58	35	39	40	9	19
YEY1_01749		Trp_leader	1.06936	0.402565	6.82376	16.2063	2	1	1	4	2	1
YEY1_01750	trpE	anthranilate synthase component I	-0.465956	0.699219	1.4709	0.909325	6	2	5	4	1	2
YEY1_01751	trpG	anthranilate synthase component II	0.412109	0.827031	0.302533	0.404515	1	0	0	0	0	1
YEY1_01752	trpD	anthranilate phosphoribosyltransferase	-0.482909	0.503597	5.36503	2.86647	10	11	11	15	1	3
YEY1_01753	trpC	bifunctional indole-3-glycerol phosphate synthase/phosphoribosylanthranilate isomerase	0.459818	0.455645	17.075	20.3563	43	48	47	83	20	37
YEY1_01754	trpB	tryptophan synthase subunit beta	-0.882168	0.0849191	24.9632	11.0145	55	52	66	60	5	16
YEY1_01755	trpA	tryptophan synthase subunit alpha	-0.571306	0.510684	7.03274	3.3476	11	4	17	13	0	5
YEY1_01756		transport-associated	3.47746	1.40347e-06	12.0059	144.245	11	7	4	190	30	39
YEY1_01757	ompW	outer membrane protein W	2.0627	0.0211879	1.79331	8.17418	1	4	2	20	1	10
YEY1_01758		hypothetical protein	3.39283	3.54523e-05	1.95306	25.002	2	3	0	28	8	14
YEY1_01759	yciC	hypothetical protein	-0.0708459	0.921379	54.2582	44.2971	90	89	66	106	24	43
YEY1_01760		sulfate transporter	1.35199	0.0479135	12.624	29.5971	44	38	44	202	25	65
YEY1_01761	ispZ	intracellular septation protein A	1.93281	0.00013011	240.694	773.843	326	217	214	916	423	467
YEY1_01762	yciA	acyl-CoA thioester hydrolase	1.93306	4.22739e-06	73.4709	254.78	47	80	78	448	54	177
YEY1_01763	tonB-1	transporter	-3.69476	1.56044e-27	434.023	28.0897	454	872	666	62	13	34
YEY1_01764	yciI	hypothetical protein	1.48164	0.000655027	30.0343	73.308	15	16	21	70	11	35
YEY1_01765		hypothetical protein	0.919339	0.0389845	73.2147	119.345	42	33	36	95	17	50
YEY1_01766		hypothetical protein	1.13833	0.125751	8.03846	16.0823	7	2	3	14	3	5
YEY1_01767		diguanylate phosphodiesterase	1.71997	0.097089	1.16465	4.07559	1	2	2	13	0	6
YEY1_01768	cls	cardiolipin synthetase	0.730285	0.0376337	14.472	20.2272	49	32	41	124	16	32
YEY1_01769		dsDNA-mimic protein	0.314149	0.795245	693.043	727.263	535	396	374	609	198	294
YEY1_01770	oppF	oligopeptide/dipeptide ABC transporter ATPase	0.219107	0.631988	15.6916	16.4548	34	31	27	43	12	24
YEY1_01771	oppD	oligopeptide transporter ATP-binding protein	-0.568103	0.136904	27.4859	14.6505	54	47	59	65	4	22
YEY1_01772	oppC	binding-protein-dependent transport system inner membrane protein	-0.336784	0.505461	16.8565	11.6077	33	28	28	33	7	14
YEY1_01773	oppB	oligopeptide transporter permease	-0.106251	0.892466	11.2638	8.78604	19	16	25	33	5	8
YEY1_01774	oppA_1	extracellular solute-binding protein	1.17245	0.0699171	38.7822	77.4374	122	102	144	433	75	171
YEY1_01775	oppA_2	extracellular solute-binding protein	2.33874	0.00506211	40.239	193.306	171	94	114	637	336	343
YEY1_01776	ychE	hypothetical protein	-0.353914	0.693326	22.6334	14.628	38	27	20	38	2	17
YEY1_01777	adhE_1	bifunctional acetaldehyde-CoA/alcohol dehydrogenase	-0.321754	0.564519	347.123	225.066	2004	1549	1834	1571	525	708
YEY1_01778	tdk	thymidine kinase	-1.73249	0.00749019	12.8686	3.79153	15	14	16	3	2	4
YEY1_01779	hns	global DNA-binding transcriptional dual regulator H-NS	1.19181	0.32882	9944.84	23479.2	6591	10834	7007	21626	6629	16454
YEY1_01780	ugd	nucleotide sugar dehydrogenase	-0.975442	0.0021994	105.88	45.8525	284	277	275	264	32	68
YEY1_01781	rssB_1	response regulator of RpoS	3.54417	2.20003e-09	29.9136	353.247	29	28	27	726	83	194
YEY1_01782	rssB_2	response regulator of RpoS	3.40083	0.000707914	193.429	2909.52	179	174	173	3600	882	2136
YEY1_01783		putative exported protein	4.12039	8.70025e-08	1.6727	35.3255	4	4	1	104	19	45
YEY1_01784		Histone acetyltransferase HPA2 and acetyltransferase	1.81826	0.0757606	2.96287	12.8972	1	3	0	5	2	5
YEY1_01785		hypothetical protein	0.640511	0.232103	34.4516	46.0028	32	27	34	88	9	29
YEY1_01786	purU	formyltetrahydrofolate deformylase	-1.30823	0.0429261	82.3974	27.7906	140	164	110	114	10	24
YEY1_01787		tRNA-Tyr(gta)	-4.05769	1.27015e-08	868.9	31.7825	150	132	148	13	0	5
YEY1_01788		RtT	-1.74205	0.228928	7.98549	0	1	2	3	0	0	0
YEY1_01789		LysR family transcriptional regulator	0.849203	0.336367	2.55893	4.26643	5	5	3	11	2	6
YEY1_01790	xthA	exonuclease III	-1.04428	0.189105	96.5652	37.1027	166	171	122	72	22	46
YEY1_01791	nudG	pyrimidine (deoxy)nucleoside triphosphate pyrophosphohydrolase	-0.356727	0.594322	48.467	31.7475	30	49	33	48	2	24
YEY1_01792		hypothetical protein	-0.710917	0.334635	46.3201	23.0935	26	27	26	25	3	10
YEY1_01793	topB	DNA topoisomerase III	-0.0871129	0.896791	32.8732	26.5448	109	151	116	135	30	88
YEY1_01794	selD	selenophosphate synthetase	0.0380575	0.924574	56.8502	49.7805	122	115	111	210	30	57
YEY1_01795	ydjA	hypothetical protein	-2.03474	5.35222e-08	176.925	35.5364	131	199	244	81	9	25
YEY1_01796	sppA	protease 4	-0.849245	0.0101613	49.0756	23.0035	183	164	183	197	23	38
YEY1_01797	ansA	asparaginase	-0.822952	0.0452044	18.8951	8.8899	37	29	45	35	6	9
YEY1_01798	pncA	nicotinamidase/pyrazinamidase	0.603862	0.430197	5.26687	7.13828	9	4	7	12	3	8
YEY1_01800	yeaC	hypothetical protein	1.82565	0.00135157	48.8866	158.246	23	31	25	127	29	61
YEY1_01801	msrB	methionine sulfoxide reductase B	2.60724	1.49178e-08	90.1348	499.837	77	77	65	695	123	283
YEY1_01802	gapA	glyceraldehyde-3-phosphate dehydrogenase	-1.73508	7.601e-06	2555.85	655.479	4588	5184	5168	2622	294	877
YEY1_01803	yeaD	aldose 1-epimerase	0.41341	0.208823	56.5247	65.1771	94	104	94	155	38	88
YEY1_01804	mipA	MltA-interacting MipA family protein	1.32941	0.000137917	236.826	514.02	368	384	321	1193	253	572
YEY1_01805	prkA yeaG	putative serine protein kinase PrkA	4.52739	1.64096e-08	18.1545	511.615	82	55	66	2566	676	1535
YEY1_01806	yeaH	hypothetical protein	5.18413	7.4618e-20	8.78532	332.7	17	24	25	1214	271	641
YEY1_01807		hypothetical protein	0.499231	0.303392	7.59611	9.0602	19	12	15	37	6	10
YEY1_01808		putative exported protein	0.844746	0.126095	13.2625	21.0874	12	16	7	35	5	12
YEY1_01809		LysR family transcriptional regulator	1.34199	0.0147323	5.71426	12.9756	8	14	9	48	5	16
YEY1_01810		pirin domain-containing protein	1.5937	0.0020143	6.07902	15.8843	10	10	11	60	4	21
YEY1_01811		PAS/PAC sensor-containing diguanylate cyclase/phosphodiesterase	3.87441	3.35167e-06	2.91995	51.2327	21	15	7	364	83	196
YEY1_01812	bcr-1	Bcr/CflA subfamily drug resistance transporter	-0.768631	0.255185	11.7715	5.81202	31	29	35	22	6	11
YEY1_01813	alr-2_1	alanine racemase	-0.0178885	0.985742	11.5727	9.6183	30	8	33	33	8	12
YEY1_01814	dadA	D-amino acid dehydrogenase small subunit	1.15734	0.0375465	28.5119	54.7693	79	34	98	234	33	119
YEY1_01815	ycgB spoVR	SpoVR family protein	3.16358	1.19296e-12	6.59644	54.7537	19	18	22	330	32	128
YEY1_01816	fadR	fatty acid metabolism regulator	1.20404	0.0814718	86.3307	176.861	119	146	103	341	100	167
YEY1_01817	nhaB	sodium/proton antiporter	0.285661	0.462231	24.0017	24.972	70	78	74	139	17	63
YEY1_01818	dsbB	disulfide bond formation protein B	-1.29021	0.0295871	48.6216	15.9145	56	33	59	34	5	9
YEY1_01819	lpxA_2	UDP-N-acetylglucosamine acyltransferase	1.17977	0.261547	3.99228	9.28168	2	3	0	6	1	3
YEY1_01822		hypothetical protein	-0.929475	0.137414	25.7404	10.4931	17	25	13	18	1	5
YEY1_01823	ycgN	hypothetical protein	-1.42388	0.017296	114.477	34.8663	124	94	80	42	16	13
YEY1_01824	ycgM	hypothetical protein	0.461693	0.544715	143.285	178.678	150	216	191	500	49	152
YEY1_01825	mltB-2	lytic murein transglycosylase	-0.580489	0.176938	29.8386	17.2145	67	57	62	67	15	15
YEY1_01826	ycgL	hypothetical protein	-2.48035	0.0103428	18.0845	1.72962	7	10	12	2	0	1
YEY1_01827		putative exported protein	-2.38603	4.12569e-05	40.6228	6.42699	21	34	33	8	2	2
YEY1_01828	minC	septum formation inhibitor	1.39637	0.00136273	76.4738	174.34	120	96	90	396	88	134
YEY1_01829	minD	cell division inhibitor MinD	0.807094	0.234671	546.457	868.252	723	982	917	2610	296	1095
YEY1_01830	minE	cell division topological specificity factor MinE	0.929705	0.0498421	130.312	213.926	80	53	70	213	37	65
YEY1_01831	rnd	ribonuclease D	-2.75684	9.37196e-13	32.5583	4.10375	68	84	64	15	3	6
YEY1_01832	fadD-1	long-chain-fatty-acid--CoA ligase	2.93182	1.10669e-17	12.2673	81.641	44	37	40	382	99	195
YEY1_01833	slp yeaY	Slp family outer membrane lipoprotein	1.37991	0.0452288	33.5625	81.263	34	39	46	210	25	55
YEY1_01834	yeaZ tsaB	peptidase M22 glycoprotease	-2.70462	1.7207e-13	84.0065	9.24311	92	132	123	31	0	12
YEY1_01835	yoaA	helicase c2	-0.10106	0.873899	22.0122	17.6429	79	91	77	127	13	53
YEY1_01836	yoaB	endoribonuclease L-PSP	-0.0947129	0.876654	41.6002	31.2717	35	23	25	48	4	14
YEY1_01837	mdtI	multidrug efflux system protein MdtI	-0.668202	0.529189	26.8928	13.3457	12	23	18	13	1	10
YEY1_01838	mdtJ	small multidrug resistance protein	-1.70787	0.0913634	33.0366	6.82362	17	29	28	10	2	2
YEY1_01839	eda	keto-hydroxyglutarate-aldolase/keto-deoxy-phosphogluconate aldolase	-1.78277	0.00351717	165.182	38.4403	152	233	241	68	15	40
YEY1_01840	zwf	glucose-6-phosphate 1-dehydrogenase	-1.44349	8.24145e-08	113.87	35.6496	294	370	333	163	28	86
YEY1_01841	hexR	DNA-binding transcriptional regulator HexR	0.583703	0.498413	128.545	164.162	248	214	204	325	107	236
YEY1_01842	pykA	pyruvate kinase	-0.199692	0.662473	180.836	134.979	467	505	555	685	104	275
YEY1_01843		hypothetical protein	-0.987832	0.250173	67.1112	25.1218	211	106	168	57	36	33
YEY1_01844	msbB	lipid A biosynthesis (KDO)2-(lauroyl)-lipid IVA acyltransferase	-0.985621	0.0120136	35.3758	14.8585	79	74	48	56	7	19
YEY1_01845	mepM	murein DD-endopeptidase MepM	0.238803	0.505461	153.971	155.601	390	415	385	676	130	270
YEY1_01846	znuA	high-affinity zinc transporter periplasmic protein	0.738639	0.0173263	67.9298	97.6988	121	134	129	289	74	106
YEY1_01847	znuC	high-affinity zinc transporter ATPase	-0.234425	0.703669	33.8656	24.4436	38	64	51	84	4	29
YEY1_01848	znuB	high-affinity zinc transporter membrane protein	-0.928349	0.0699535	14.1437	5.70159	18	21	26	18	1	8
YEY1_01849	tppB_2	putative tripeptide transporter permease	-0.0700685	0.949974	9.78079	7.69363	30	12	40	45	6	14
YEY1_01850	ruvB	Holliday junction DNA helicase RuvB	0.107528	0.892765	34.6251	30.9108	80	48	72	70	31	34
YEY1_01851	ruvA	Holliday junction DNA helicase RuvA	-0.31662	0.436568	65.2935	46.0914	72	89	77	72	21	42
YEY1_01852	ruvC	Holliday junction resolvase	-0.740812	0.507605	72.8477	33.6303	74	77	72	44	14	24
YEY1_01853		hypothetical protein	-0.781074	0.401885	740.96	349.731	864	1428	998	738	171	387
YEY1_01854	ntpA	dATP pyrophosphohydrolase	-1.23355	0.0187778	279.813	98.8168	256	293	247	152	31	64
YEY1_01855	aspS	aspartyl-tRNA synthetase	-1.02147	0.220642	191.666	72.3897	733	635	640	315	114	163
YEY1_01856		putative isochorismatase	0.28203	0.76481	23.2998	24.7847	27	29	23	51	7	21
YEY1_01857		hypothetical protein	1.43084	0.0233498	8.92934	22.0867	11	16	16	63	12	21
YEY1_01858	yecN	hypothetical protein	0.954732	0.00951012	90.0696	151.214	75	66	67	221	38	68
YEY1_01859	cmoA	methyltransferase	-1.2864	0.000391205	99.2039	34.7007	135	200	143	109	15	35
YEY1_01860	cmoB	methyltransferase	-0.305042	0.478883	18.2373	12.1504	41	31	31	42	5	19
YEY1_01861		hypothetical protein	1.36795	0.0690969	5.75036	13.1151	6	3	12	36	3	12
YEY1_01862	agaR_3	DeoR family transcriptional regulator	1.93919	0.00209249	30.1595	105.211	45	36	60	258	52	127
YEY1_01863	agaZ	D-tagatose-bisphosphate aldolase non-catalytic subunit	2.15913	0.125082	0	0.608813	0	0	0	5	0	1
YEY1_01864	agaV	PTS system mannose/fructose/sorbose family IIB subunit	-0.46806	0.776106	1.00972	1.00612	0	2	1	0	1	0
YEY1_01865	agaW	PTS sorbose-specific transporter subunit IIC	0.0271015	0.994166	0.42476	0.313073	1	1	0	0	0	1
YEY1_01866	agaE	PTS system mannose/fructose/sorbose family transporter subunit IID	-0.508257	0.685531	1.55019	0.818862	3	3	2	2	0	2
YEY1_01867	agaF	PTS system fructose subfamily transporter subunit IIA	1.7873	0.194775	0.686216	5.20979	0	2	0	1	4	1
YEY1_01868	agaS	AgaS family sugar isomerase	2.65075	0.0187504	0.155932	1.95397	0	0	1	5	2	3
YEY1_01869	gatY	tagatose-bisphosphate aldolase	3.60882	6.64675e-17	9.11829	100.345	12	10	24	267	52	135
YEY1_01870	nlpD_1	lipoprotein NlpD	1.50199	0.00720623	22.5669	58.4999	30	42	26	143	23	63
YEY1_01872		hypothetical protein	1.53094	0.0206669	34.3912	87.3155	47	34	46	143	48	68
YEY1_01873	yapH	pertactin family virulence factor/autotransporter	2.35014	0.00705627	5.58057	28.0737	8	5	9	26	25	18
YEY1_01874		Putative autotransporter protein	0.978436	0.472318	2.3061	4.35568	4	0	0	8	1	0
YEY1_01875		candidate zinc-binding lipoprotein ZinT	1.237	0.0779337	4.6657	10.8637	7	6	5	10	7	11
YEY1_01876	ydjR	hypothetical protein	1.93543	0.000703772	4.45679	14.9928	2	5	8	35	3	13
YEY1_01877	hutF	N-formimino-L-glutamate deiminase	1.84614	1.05943e-05	5.42242	16.6497	17	6	19	86	13	28
YEY1_01878	hutC	histidine utilization repressor	0.857467	0.0704494	9.31414	14.3322	16	15	11	48	6	11
YEY1_01879	hutI	imidazolonepropionase	3.19818	3.41372e-11	9.10216	76.6581	25	16	23	330	55	122
YEY1_01880	hutG	N-formylglutamate amidohydrolase	2.22654	4.45707e-05	3.62541	15.1634	9	5	3	44	5	20
YEY1_01883	ompC-1	porin	-1.77146	0.000251104	17.7313	3.77343	36	41	36	21	1	5
YEY1_01885	astE	succinylglutamate desuccinylase	1.42881	0.0189948	2.80046	7.39461	7	4	5	18	7	8
YEY1_01886	astB	succinylarginine dihydrolase	2.23258	0.00317713	0.945246	4.60178	3	0	4	12	6	8
YEY1_01887	astD	succinylglutamic semialdehyde dehydrogenase	2.72422	0.00164383	0.36676	2.62552	1	0	2	17	0	8
YEY1_01888	astA	arginine succinyltransferase	2.82289	0.000629898	0.984724	8.09321	1	2	3	23	7	10
YEY1_01889	astC argD	bifunctional succinylornithine transaminase/acetylornithine transaminase	3.29183	0.0022357	0.264541	5.92252	0	1	1	22	2	16
YEY1_01890		GntR family transcriptional regulator	-0.356152	0.633165	8.57257	5.68425	22	30	21	40	5	5
YEY1_01891	cydA_1	cytochrome D ubiquinol oxidase subunit I	2.46039	0.00356037	0.454594	2.67609	0	2	2	17	1	6
YEY1_01892	cydB_1	cytochrome D ubiquinol oxidase subunit II	1.06431	0.255185	1.23614	2.21631	5	1	1	9	1	3
YEY1_01893	narX	nitrate/nitrite sensor protein NarX	0.363412	0.546238	3.20663	3.08821	15	9	9	27	1	8
YEY1_01894	cysB_2	transcriptional regulator CysB	2.67065	4.79452e-09	5.93533	35.2442	6	15	13	120	18	47
YEY1_01896	araJ_3	major facilitator superfamily MFS_1	-1.88171	0.00817093	7.31691	1.18286	18	17	15	10	0	1
YEY1_01897		hypothetical protein	-4.28313	5.83854e-20	163.633	6.55292	152	346	319	14	2	12
YEY1_01898	chaA	calcium/sodium:proton antiporter	-0.185209	0.61899	36.7107	28.0674	82	83	74	102	21	39
YEY1_01899	mviN	integral membrane protein MviN	-1.3356	2.85731e-05	24.2509	7.99939	74	73	71	42	6	19
YEY1_01900		virulence factor MviM	-0.482835	0.584827	41.1669	23.9721	84	77	66	50	19	32
YEY1_01901		pseudogene	0.189225	0.756177	19.9567	20.7669	17	36	24	41	11	14
YEY1_01902	rimJ	ribosomal-protein-S5-alanine N-acetyltransferase	1.88748	0.0457776	215.641	817.043	189	315	247	989	352	807
YEY1_01903		hypothetical protein	0.971064	0.501163	5.52953	14.1606	14	4	5	45	7	8
YEY1_01904		putative inner membrane protein	0.0937509	0.933186	110.714	98.882	87	53	63	85	20	50
YEY1_01905	mdtH	multidrug resistance protein MdtH	-0.686672	0.461994	13.5498	6.73883	31	34	31	20	2	20
YEY1_01906	yceB	hypothetical protein	0.0118066	0.986017	49.729	42.0897	53	48	62	83	11	37
YEY1_01907	ycdY	cytoplasmic chaperone TorD family protein	-1.67562	0.0024433	36.902	8.67724	38	51	34	28	2	3
YEY1_01908	ycdX_1	putative hydrolase	-0.294437	0.733822	20.2518	14.0835	18	37	34	36	5	16
YEY1_01909	serA-2	NAD-binding D-isomer specific 2-hydroxyacid dehydrogenase	0.911294	0.27665	5.56138	9.70869	8	12	11	19	9	11
YEY1_01910		tRNA-Ser(gga)	-0.967688	0.153489	544.524	227.1	120	82	82	76	15	19
YEY1_01911		glycerophosphoryl diester phosphodiesterase	1.24039	0.0832666	57.3274	122.247	105	112	82	318	72	154
YEY1_01912		tRNA-Ser(gga)	-0.792783	0.189851	260.977	126.648	53	44	40	56	8	5
YEY1_01913	hmsT_3	diguanylate cyclase	0.916412	0.199282	7.49739	12.6244	18	16	15	33	12	19
YEY1_01914		hypothetical protein	1.45339	0.0883492	147.237	394.281	24	30	39	174	16	62
YEY1_01915	ychM_2	putative sulfate transporter YchM	0.92529	0.208491	3.23341	5.40822	14	10	8	34	4	14
YEY1_01916	kdsA	2-dehydro-3-deoxyphosphooctonate aldolase	-0.630251	0.427231	176.199	98.502	232	366	297	335	29	132
YEY1_01917	ychA	putative transcriptional regulator	1.09377	0.232103	193.7	371.588	334	361	232	611	259	441
YEY1_01918	sirB2	invasion gene expression up-regulator SirB	-0.708361	0.203837	85.5767	44.1319	67	77	59	88	7	18
YEY1_01919	hemK prmC	N5-glutamine S-adenosyl-L-methionine-dependent methyltransferase	-2.44687	3.87447e-11	70.9635	9.98435	112	135	111	41	3	10
YEY1_01920	prfA	peptide chain release factor 1	-1.87429	2.57647e-07	86.4015	19.9987	182	226	147	54	12	40
YEY1_01921	hemA	glutamyl-tRNA reductase	0.0326864	0.959799	89.3874	80.6979	206	256	205	447	41	129
YEY1_01922	lolB	outer membrane lipoprotein LolB	-2.30705	0.00022099	22.1549	3.39826	23	33	26	8	1	3
YEY1_01923	ipk ispE	4-diphosphocytidyl-2-C-methyl-D-erythritol kinase	-1.01605	0.0483097	75.1413	30.7983	151	121	114	63	25	33
YEY1_01924	prsA	ribose-phosphate pyrophosphokinase	-2.09445	1.11597e-05	577.719	110.856	919	1311	1019	282	53	195
YEY1_01925		hypothetical protein	6.84459	2.76179e-11	34.2271	11729.5	26	5	15	4551	3499	2569
YEY1_01926	ychH	hypothetical protein	6.62197	2.739e-13	14.6913	2749.78	7	5	11	2030	656	846
YEY1_01927	pth	peptidyl-tRNA hydrolase	-0.274384	0.473149	114.285	81.1224	119	153	129	211	21	58
YEY1_01928		putative exported protein	1.82851	0.0148106	10.3849	34.9434	10	10	8	31	17	18
YEY1_01929	engD ychF	GTP-dependent nucleic acid-binding protein EngD	0.0877838	0.850312	326.559	298.343	693	779	629	1059	191	467
YEY1_01930	ampH_1	beta-lactam binding protein AmpH	-2.18463	2.9606e-08	48.3614	8.68071	107	120	105	38	5	14
YEY1_01931	gcvA_3	DNA-binding transcriptional activator GcvA	1.46427	0.107738	41.5857	116.805	57	74	85	431	35	154
YEY1_01932		putative inner membrane protein	6.09254	4.10513e-35	13.977	980.332	23	20	11	2126	351	960
YEY1_01933		lipase	3.49137	1.01043e-11	4.42366	48.0612	6	8	9	202	19	43
YEY1_01934		bacteriophage lysozyme	1.12346	0.451	0.379576	0.977614	1	0	0	2	0	1
YEY1_01935		putative membrane protein	-0.458259	0.667666	40.8354	24.1383	12	18	13	14	1	9
YEY1_01936		antitermination Q family protein	2.4452	0.0232372	1.67688	12.5123	3	1	0	12	5	6
YEY1_01937		hypothetical protein	0.273222	0.86439	2.11927	3.6969	2	0	1	0	2	0
YEY1_01938		hypothetical phage-related protein	1.12403	0.336084	17.2702	40.6481	5	9	5	36	6	2
YEY1_01939		Transferase hexapeptide repeat containing protein	0.848207	0.410455	21.0236	35.2435	24	30	26	77	17	24
YEY1_01940		putative DNA-binding protein	1.72412	0.0683645	33.9204	116.539	31	26	26	195	30	51
YEY1_01941		LysR family transcriptional regulator	1.17206	0.0210167	4.03132	8.35948	5	9	8	25	5	10
YEY1_01942		mxck	1.7143	0.0757606	0.850795	3.05723	3	2	1	7	3	6
YEY1_01943		isrN	1.2839	0.42348	0	2.50812	0	0	0	1	0	1
YEY1_01944		transposase	2.65767	0.0011027	3.36243	22.5823	4	2	2	31	4	16
YEY1_01945		hypothetical protein	1.25558	0.392296	0.888404	3.48639	0	1	0	3	0	1
YEY1_01946		hypothetical protein	0.697172	0.673511	0.829177	1.2614	0	1	0	2	0	0
YEY1_01951		hypothetical protein	1.34113	0.000276273	184.017	411.576	352	410	387	1595	231	595
YEY1_01952		hypothetical protein	3.28997	2.23525e-09	22.5916	203.169	12	10	16	123	51	85
YEY1_01953		hypothetical protein	2.72754	3.13419e-08	171.971	1008.75	115	84	74	774	239	300
YEY1_01954		phage baseplate assembly protein V	0.767315	0.656251	0.576526	1.27793	2	0	0	5	0	1
YEY1_01956		baseplate J family protein	0.501106	0.749395	0.201689	0.539353	1	0	0	0	0	2
YEY1_01957		phage tail protein I	1.32552	0.403183	0	0.660519	0	0	0	1	0	1
YEY1_01958		hypothetical protein	0	1	0	0	0	0	0	0	0	0
YEY1_01961		tail fiber assembly protein	2.51191	0.0449751	0	2.27665	0	0	0	5	0	1
YEY1_01963		hypothetical protein	1.11922	0.227507	27.5934	54.6208	16	9	19	47	11	19
YEY1_01964		DinJ-like protein	2.54824	4.79452e-09	62.4419	322.178	35	30	30	224	68	107
YEY1_01965		phage protein	1.47124	0.0461655	51.5802	128.312	19	13	18	52	21	23
YEY1_01966		hypothetical protein	0.284685	0.873899	0	1.18423	0	0	0	0	0	1
YEY1_01967		hypothetical phage protein	0.57179	0.744557	0.464959	0.707326	0	1	0	2	0	0
YEY1_01968		C4	3.05305	0.00297038	6.21039	63.255	0	0	3	27	1	8
YEY1_01969		putative transposase YhgA family protein	-0.631586	0.708451	5.08761	1.28278	0	0	5	2	0	0
YEY1_01970		putative transposase YhgA family protein	2.91801	5.01636e-07	45.9837	347.831	62	123	77	1159	121	573
YEY1_01971		C4	0.0216602	0.982306	352.325	309.388	54	69	60	101	13	39
YEY1_01972		hypothetical protein	-0.947904	0.532815	12.263	6.50483	4	3	1	0	1	1
YEY1_01976		putative transposase	0	1	0	0	0	0	0	0	0	0
YEY1_01977		site-specific recombinase phage integrase family	0.226005	0.896791	0.585244	0.365623	1	0	1	2	0	0
YEY1_01978		tRNA-Leu(taa)	0.270587	0.82734	2446.56	2521.95	552	214	429	919	162	144
YEY1_01979		tRNA-Cys(gca)	0.17773	0.820386	2050.34	1905.96	384	242	251	358	118	180
YEY1_01980		tRNA-Gly(gcc)	0.0199854	0.98782	196.93	175.954	26	43	21	41	8	20
YEY1_01981	pgsA	phosphatidylglycerophosphate synthetase	0.833768	0.381735	95.5779	160.36	98	125	88	309	36	146
YEY1_01982	uvrC	excinuclease ABC subunit C	0.275226	0.455336	47.3622	48.7259	206	144	153	310	59	106
YEY1_01983	uvrY	response regulator	1.22859	4.19737e-05	194.321	394.016	244	254	250	862	150	365
YEY1_01984		hypothetical protein	-0.483393	0.595577	375.865	225.445	130	238	140	140	35	74
YEY1_01985	ydgC glpM	GlpM family protein	-0.103936	0.946235	4.9678	3.75098	2	4	4	7	1	0
YEY1_01986		hypothetical protein	1.20199	0.0832666	21.2311	44.5521	16	13	3	36	6	18
YEY1_01987	amyA	alpha-amylase	3.66632	3.58498e-05	8.38146	132.457	32	22	19	584	109	328
YEY1_01988		hypothetical protein	1.52282	0.0360254	21.8092	58.15	20	14	8	71	11	24
YEY1_01989		putative exported protein	4.5478	3.03018e-15	19.3097	471.974	17	17	22	973	106	302
YEY1_01990	bioC_1	biotin biosynthesis protein BioC	0.513406	0.239777	37.1901	45.6557	65	49	45	121	21	40
YEY1_01991		transposase	2.04314	0.169775	0	4.24196	0	0	0	6	1	0
YEY1_01992		tRNA-Lys(ctt)	-0.402264	0.733755	54.6514	32.8587	5	6	13	7	1	5
YEY1_01993	cycA	D-alanine/D-serine/glycine permease	-1.18718	0.000600385	38.6052	14.8127	104	100	118	57	17	27
YEY1_01994	ybiH_1	putative DNA-binding transcriptional regulator	3.92537	1.07624e-06	2.34033	40.6668	2	2	5	66	29	24
YEY1_01995		putative monooxygenase RutA in novel pyrimidine catabolism pathway	2.54651	0.0286633	0.391737	4.62428	0	1	0	7	1	2
YEY1_01997	tdcF-1_1	endoribonuclease L-PSP	-0.0578159	0.982224	0.473734	0	1	0	0	0	0	0
YEY1_01998	bioH_2	BioH protein	0.520633	0.772896	0.479408	0.660995	0	1	1	4	0	0
YEY1_02000		putative oxidoreductase	0.291305	0.863069	1.22443	1.21375	1	0	3	2	0	2
YEY1_02001	hpaC	4-hydroxyphenylacetate 3-monooxygenase reductase subunit	-0.164768	0.939603	0.599915	0.206787	0	1	1	1	0	0
YEY1_02002	uraA pyrP_2	uracil transporter	1.30885	0.307619	0.490109	1.20947	0	1	1	5	0	1
YEY1_02003	uraA pyrP_3	uracil transporter	2.79362	0.0176424	0.310212	3.36532	1	0	0	9	1	2
YEY1_02004	nanM yjhT	N-acetylneuraminic acid mutarotase	1.58757	0.0206856	1.74214	4.88758	5	4	3	21	4	6
YEY1_02005		helix-turn-helix family protein	3.50203	3.02841e-10	3.87299	43.3655	4	4	3	71	8	37
YEY1_02006	wrbA	TrpR binding protein WrbA	3.50894	4.56356e-10	4.76991	54.1269	5	7	5	156	14	33
YEY1_02007	efeB ycdB	Dyp-type peroxidase family protein	-3.35922	6.67218e-10	72.8786	5.3775	172	194	191	21	3	13
YEY1_02008	efeO ycdO	hypothetical protein	-3.43972	1.10506e-14	74.3364	5.23502	154	169	170	20	2	11
YEY1_02009	efeU-2	oxidase dependent Fe+2 transporter	-4.63648	2.82817e-12	35.5333	0.985986	72	55	51	1	0	3
YEY1_02010		hypothetical protein	1.89393	0.0026254	9.01138	30.2669	21	23	13	65	41	22
YEY1_02011		hypothetical protein	-0.35763	0.785294	8.86933	4.92585	6	5	6	10	0	2
YEY1_02012	tpn1330	transposase for	-0.428511	0.678034	4.34555	2.31222	10	8	12	20	0	2
YEY1_02013	putP	sodium/proline symporter	-0.78183	0.284704	48.363	23.1292	139	121	157	130	20	41
YEY1_02014	putA	trifunctional transcriptional regulator/proline dehydrogenase/pyrroline-5-carboxylate dehydrogenase	0.385477	0.439171	9.51839	10.4667	96	40	80	176	21	48
YEY1_02015		hypothetical protein	3.07451	1.22056e-12	107.355	820.093	82	86	67	777	171	552
YEY1_02016		hypothetical protein	-0.505614	0.759056	7.43907	3.21216	4	0	2	2	0	1
YEY1_02017	yecC	putative amino-acid ABC transporter ATP-binding protein YecC	-0.564346	0.203038	26.976	15.1604	35	49	37	52	6	11
YEY1_02018	yecS	polar amino acid ABC transporter inner membrane subunit	-2.05524	0.00351727	19.6038	3.19125	25	25	26	10	0	4
YEY1_02019	fliY	cystine transporter subunit	-0.497369	0.0860379	97.2932	58.7703	137	162	159	191	26	53
YEY1_02020	dcyD yedO	D-cysteine desulfhydrase	0.983701	0.00749757	19.9855	35.2395	31	43	43	98	30	39
YEY1_02021	fliZ	flagella biosynthesis protein FliZ	-3.93205	8.43561e-05	14.1948	0.2226	14	12	16	1	0	0
YEY1_02022	fliA_1	flagellar biosynthesis sigma factor	-3.84022	5.53503e-14	59.8523	3.27199	70	105	82	8	1	4
YEY1_02023	fliB_3	hypothetical protein	0.937812	0.265825	1.47852	2.62832	4	1	5	11	3	2
YEY1_02024	fliC	flagellin	-0.40771	0.564556	7.4369	4.62796	21	12	16	19	3	7
YEY1_02025	fliD_1	flagellar capping protein	1.41909	0.0107062	8.50584	20.5917	17	30	24	80	25	32
YEY1_02026	fliS_1	flagellar protein FliS	1.70872	0.0115851	8.40104	24.9346	7	3	9	28	7	14
YEY1_02027	fliT	flagellar biosynthesis protein FliT	0.0510584	0.970167	6.23059	4.47804	4	3	6	10	0	2
YEY1_02028		AraC family transcriptional regulator	-0.352777	0.653674	13.3283	8.46574	26	18	23	35	3	8
YEY1_02029		metal dependent phosphohydrolase	1.10227	0.111383	0.801914	1.79412	3	5	6	13	6	4
YEY1_02030	alkA	HhH-GPD family protein	1.08516	0.0825391	8.76346	15.3687	11	5	14	43	2	14
YEY1_02031		hypothetical protein	3.44628	2.6912e-05	22.2029	285.021	11	17	8	202	48	127
YEY1_02032		DinI family protein	2.1752	0.000594265	17.5536	72.8315	6	5	7	58	5	16
YEY1_02033		hypothetical protein	-0.169502	0.935447	0.8317	0.286681	0	1	1	1	0	0
YEY1_02034		putative membrane protein	-0.965918	0.433645	32.4351	11.2462	22	10	12	17	0	3
YEY1_02035	fliE-2	flagellar hook-basal body protein FliE	-1.27056	0.0247828	36.7961	12.7645	19	21	27	16	3	3
YEY1_02036	fliF-2	flagellar MS-ring protein	-3.06417	3.10862e-05	6.14977	0.416214	17	23	21	4	0	1
YEY1_02037	fliG-2	flagellar motor switch protein G	-1.89806	0.0069848	9.9207	2.53782	18	27	14	3	2	5
YEY1_02038	fliH-2	flagellar assembly protein H	-1.09409	0.50689	1.90749	0.314041	0	2	6	2	0	0
YEY1_02039	fliI-2	flagellum-specific ATP synthase	-2.87064	0.0109065	2.40338	0.0831691	4	5	10	1	0	0
YEY1_02040	fliJ-2	flagellar biosynthesis chaperone	-1.63583	0.209661	5.99636	1.05635	3	1	11	2	0	1
YEY1_02041	fliK-1	flagellar hook-length control protein	-3.2066	0.00210706	3.28308	0.0835363	8	8	10	1	0	0
YEY1_02042	fliL	flagellar basal body-associated protein FliL	-2.72787	0.000116821	28.2189	2.44871	22	21	34	8	0	1
YEY1_02043	fliM-2	flagellar motor switch protein FliM	-3.21686	9.59043e-07	21.3305	1.49118	33	50	44	9	1	0
YEY1_02044	fliN-2	flagellar motor switch protein FliN	-2.07267	0.00177634	27.5542	4.1704	14	26	28	11	0	2
YEY1_02045	fliO	flagellar biosynthesis protein FliO	-1.02086	0.345227	5.46828	1.60178	4	5	9	8	0	0
YEY1_02046	fliP-2	flagellar biosynthesis protein FliP	-2.21608	0.0208087	5.2358	0.934862	5	7	11	2	1	0
YEY1_02047	fliQ-2	flagellar biosynthesis protein FliQ	0.158372	0.940264	1.21983	0.840932	0	1	1	2	0	0
YEY1_02048	fliR-2	flagellar biosynthesis protein FliR	0.379462	0.761058	1.92079	2.25013	2	4	3	7	1	2
YEY1_02049	flgL_1	flagellar hook-associated protein FlgL	0.622034	0.30235	10.3035	14.4939	13	24	23	47	14	9
YEY1_02050	flgK_1	flagellar hook-associated protein FlgK	-0.25518	0.78669	3.35395	2.6703	5	18	11	16	5	1
YEY1_02051	flgJ	flagellar rod assembly protein/muramidase FlgJ	-1.04178	0.307699	3.10005	1.22133	5	3	9	4	1	1
YEY1_02052	flgI_1	flagellar basal body P-ring protein	-1.45133	0.119732	5.55426	1.43686	8	9	19	10	1	0
YEY1_02053	flgH_1	flagellar basal body L-ring protein	-2.21993	0.0674357	2.76962	0.158335	3	6	3	1	0	0
YEY1_02054	flgG_1	flagellar basal body rod protein FlgG	-3.45824	0.000179982	8.69029	0.289977	10	14	16	2	0	0
YEY1_02055	flgF_1	flagellar basal body rod protein FlgF	-4.64572	1.06111e-06	16.0185	0.150166	18	18	34	1	0	0
YEY1_02056	flgE-2_1	flagellar hook protein FlgE	-3.89728	1.66199e-07	16.0326	0.659404	28	37	53	3	0	2
YEY1_02057	flgD-2	flagellar basal body rod modification protein	-3.71718	0.000366077	8.03664	0.165249	11	9	12	1	0	0
YEY1_02058	flgC-2	flagellar basal body rod protein FlgC	-3.55433	0.000255564	16.6569	0.560621	11	16	13	2	0	0
YEY1_02059	flgB-2	flagellar basal body rod protein FlgB	-3.72028	2.80045e-08	369.829	20.8269	139	440	344	33	2	16
YEY1_02060	flgA-2	flagellar basal body P-ring biosynthesis protein FlgA	-1.12825	0.213003	5.85519	1.51368	8	7	8	9	0	0
YEY1_02061	flgM-2	anti-sigma-28 factor FlgM	1.78825	0.00118255	11.9843	37.4908	9	7	5	35	6	18
YEY1_02062	flgN-2	FlgN family protein	1.33554	0.107616	6.01532	13.653	4	2	9	21	3	9
YEY1_02063	invA	invasin	1.12469	0.00126773	277.398	506.185	1548	1348	1170	3397	1052	1559
YEY1_02066	flhE	flagellar FlhE family protein	-0.684549	0.609394	3.43675	1.07353	4	0	4	4	0	0
YEY1_02067	flhA-2	flagellar biosynthesis protein FlhA	0.0403259	0.939933	7.91858	7.49841	32	36	29	46	13	17
YEY1_02068	flhB-2	flagellar biosynthetic protein FlhB	-1.69917	0.0242517	4.97146	0.902619	11	14	9	7	0	1
YEY1_02069	hreP	subtilisin/kexin-like protease	-0.999151	0.103233	5.16928	2.07432	23	13	13	13	2	4
YEY1_02070	cheZ	chemotaxis regulator CheZ	0.531665	0.340155	8.74854	10.7502	12	11	10	27	4	8
YEY1_02071	cheY	chemotaxis regulatory protein CheY	-1.20758	0.0864655	13.4577	5.11184	11	12	8	7	2	1
YEY1_02072	cheB	chemotaxis-specific methylesterase	-1.3	0.238635	2.50013	0.77855	5	3	7	3	1	0
YEY1_02073	cheR	chemotaxis methyltransferase CheR	-0.0805488	0.945472	2.98104	1.88796	6	5	4	10	0	2
YEY1_02074		pseudogene	0.738224	0.322088	1.4927	2.16226	5	3	6	12	2	5
YEY1_02075	cheD tsr_2	methyl-accepting chemotaxis sensory transducer	0.826736	0.275116	1.57977	2.48444	3	8	5	13	1	9
YEY1_02076	cheW	purine-binding chemotaxis protein	-0.501065	0.275116	33.5403	19.3213	30	28	39	40	5	11
YEY1_02077	cheA	chemotaxis protein CheA	-0.402402	0.561067	3.80701	2.2272	10	16	20	21	1	7
YEY1_02078	motB-2	flagellar motor protein MotB	0.690582	0.521827	19.0734	27.3781	38	55	46	69	29	49
YEY1_02079	motA-2	flagellar motor protein MotA	1.06965	0.119035	5.79535	11.1931	8	15	8	32	5	16
YEY1_02080	flhC	transcriptional activator FlhC	0.873902	0.0646628	12.2631	19.8104	19	10	12	40	9	11
YEY1_02081	flhD	transcriptional activator FlhD	-0.254098	0.7056	26.3846	17.4638	17	11	25	24	2	10
YEY1_02082	uspA_2	UspA domain-containing protein	0.553524	0.652121	59.2737	71.8493	57	28	57	48	39	25
YEY1_02083		PIG3 family NAD(P)H quinone oxidoreductase	2.38028	0.0103359	20.0255	107.977	52	40	29	268	114	110
YEY1_02084	mgtB_1	magnesium-translocating P-type ATPase	0.417385	0.434567	46.3019	52.6413	297	236	197	424	90	209
YEY1_02085	mgtC-1	MgtC/SapB transporter	1.40122	0.0011846	46.4442	111.704	63	81	49	339	27	109
YEY1_02086	caiB	caiB/BaiF family protein	0.67995	0.650382	2.14968	4.99556	2	1	0	0	2	1
YEY1_02087		L-carnitine dehydratase/bile acid-inducible protein F	0.407419	0.793768	0	0.658967	0	0	0	0	0	1
YEY1_02088	trg	methyl-accepting chemotaxis sensory transducer	1.25224	0.11729	0.967864	2.166	2	4	4	14	2	5
YEY1_02089	dsrB	hypothetical protein	-0.104358	0.876654	286.815	234.921	67	131	129	210	23	42
YEY1_02090		hypothetical protein	4.26297	0.000157094	0	26.2556	0	0	0	19	1	5
YEY1_02091		cspA	-1.97466	6.72096e-05	1698.85	367.885	1550	1688	1202	714	52	233
YEY1_02093	lacI-1	transcriptional regulator LacI family	0.366848	0.701716	2.15229	2.7335	3	4	6	8	3	2
YEY1_02094	lacZ	beta-D-galactosidase	2.12382	0.000747462	7.05169	26.9564	60	27	40	186	81	103
YEY1_02095		PIG3 family NAD(P)H quinone oxidoreductase	0.523244	0.362109	12.3264	15.3885	33	14	24	48	14	14
YEY1_02096	ylaC	hypothetical protein	1.43233	0.0557661	10.002	24.9479	11	9	11	51	5	21
YEY1_02097	lrp-1	AsnC family transcriptional regulator	1.37503	0.0596875	15.6414	37.0784	13	8	20	88	6	17
YEY1_02098		hypothetical protein	-0.314471	0.761693	74.2031	51.1517	17	28	25	42	5	4
YEY1_02099		hypothetical protein	-0.574001	0.58071	3.79052	1.77489	5	7	3	6	0	2
YEY1_02100		hypothetical protein	2.06071	0.000297073	697.187	2690.61	267	261	290	1996	297	704
YEY1_02101	appA_1	phosphoanhydride phosphorylase	1.78738	7.10351e-05	5.88407	17.5021	21	12	12	104	9	29
YEY1_02102	glgC_2	glucose-1-phosphate adenylyltransferase	3.10371	1.45939e-05	1.22257	11.2959	1	2	6	53	12	11
YEY1_02103		hypothetical protein	0.0463876	0.961305	70.671	64.7922	13	16	10	19	4	8
YEY1_02106	cvrA nhaP2	potassium/proton antiporter	-0.159251	0.895837	4.71991	3.47116	19	12	16	25	2	9
YEY1_02107		hypothetical protein	2.05744	0.00940675	2.46412	9.92825	6	2	5	24	6	15
YEY1_02108	ypsI ypeI	autoinducer synthesis protein	0.023838	0.982062	140.062	119.966	206	164	156	261	59	80
YEY1_02109	ypsR ypeR sdiA	LuxR family transcriptional regulator	-0.199355	0.873631	4.27796	2.72419	8	4	6	9	0	4
YEY1_02110		YfrE protein	2.47631	0.0460827	0	2.13152	0	0	0	2	2	1
YEY1_02111	ccmH_1	cytochrome C biogenesis protein	1.89241	0.0676287	3.31192	13.5561	4	3	1	15	4	8
YEY1_02112	ccmG dsbE_1	periplasmic protein thiol--disulfide oxidoreductase DsbE	1.27057	0.343584	0.599915	1.48045	0	1	1	5	0	1
YEY1_02113	ccmF_1	cytochrome c-type biogenesis protein CcmF	0.396012	0.700658	0.909083	1.19409	3	3	4	5	2	3
YEY1_02114		cytochrome c nitrite reductase subunit NrfD	0.787849	0.430408	1.83916	2.68396	2	1	7	10	1	4
YEY1_02115	dmsB-1	dimethylsulfoxide reductase subunit B	1.12526	0.320538	0.98503	2.28393	1	2	1	5	1	2
YEY1_02116		cytochrome c-type protein NrfB precursor	0.199237	0.906802	0.317639	0.432338	0	0	1	0	0	1
[truncated: 2,058 more rows]

## Sheet: Y1_E25 vs. Y1_S25  filtered
Dataset S3-2: Global gene expression changes in response to growth phase at 25°C (DESeq analysis Y1_E25 vs. Y1_S25; cut off filter log2 fold change ≥|2|; p-value ≤0,05).
			Upregulation			mean RPKM value		Raw Counts
Locus	Gene Symbol	Gene discription	Condition	log2 Fold Change	adjusted p-value	Y1_E25	Y1_S25	Y1_E25_I	Y1_E25_II	Y1_E25_III	Y1_S25_I	Y1_S25_II	Y1_S25_III
YEY1_00024	glyQ	glycyl-tRNA synthetase subunit alpha	Y1_E25	2.29477	3.25942e-07	273.502	46.1016	411	583	488	143	21	65
YEY1_00025	glyS	glycyl-tRNA synthetase subunit beta	Y1_E25	2.33931	0.0012526	258.467	38.3901	1071	1124	949	269	44	114
YEY1_00027	mtlA	PTS system mannitol-specific transporter subunit Iic transporter subunit	Y1_S25	2.26347	4.13263e-15	11.4836	48.7045	37	47	46	373	49	114
YEY1_00034		Hypothetical protein	Y1_S25	2.36491	2.08975e-06	19.9948	91.4545	19	10	19	119	26	51
YEY1_00035	yiiM	protein yiiM	Y1_S25	2.79606	0.00210603	30.1067	217.859	55	33	29	315	177	107
YEY1_00047	mdfA	major facilitator superfamily MFS_1	Y1_E25	2.99097	3.54684e-06	12.8963	1.05938	23	37	34	5	0	3
YEY1_00053	xylA	xylose isomerase	Y1_S25	2.0758	8.9331e-06	6.86455	26.356	14	23	17	99	17	63
YEY1_00099		putative osmotic/stress related protein	Y1_S25	3.44364	8.26171e-06	9.94798	113.201	12	4	8	165	31	60
YEY1_00126	yhjG	AsmA family protein	Y1_S25	2.26384	0.0191975	27.1739	137.38	129	100	109	651	276	362
YEY1_00136	uspA_1	UspA domain-containing protein	Y1_S25	3.32911	4.79452e-09	172.588	1583.45	189	117	139	1880	665	723
YEY1_00137	uspB	universal stress protein UspB	Y1_S25	5.6736	1.15408e-15	16.0552	1080.13	10	13	9	1890	106	399
YEY1_00138	pitA	phosphate transporter	Y1_E25	3.81684	9.45597e-20	457.237	25.9607	1359	1447	1218	137	35	27
YEY1_00139	yhiN	hypothetical protein	Y1_E25	2.76223	0.000296395	49.4999	5.30192	119	142	91	18	7	4
YEY1_00154		hypothetical exported protein	Y1_E25	2.79208	3.37194e-05	16.6544	2.42192	24	27	17	2	2	2
YEY1_00165		RyhB	Y1_E25	3.63431	0.00605829	266.084	0	25	23	53	0	0	0
YEY1_00166	ydiJ yhaK yhhW	pirin domain protein	Y1_S25	2.10096	0.019495	48.929	218.735	79	72	49	580	102	154
YEY1_00176	glgB	glycogen branching protein	Y1_S25	3.4213	3.03507e-21	3.94093	38.4602	12	20	19	295	36	136
YEY1_00177	glgX	glycogen debranching protein	Y1_S25	2.81322	0.00313099	6.29648	49.8935	25	17	30	239	89	121
YEY1_00178	glgC_1	glucose-1-phosphate adenylyltransferase	Y1_S25	2.54755	6.54912e-10	3.52724	18.7168	5	11	11	82	13	35
YEY1_00180	glgP-1	glycogen/starch/alpha-glucan phosphorylase	Y1_S25	2.53638	0.00131487	21.6709	129.472	78	110	124	842	165	582
YEY1_00181	glpD	glycerol-3-phosphate dehydrogenase	Y1_E25	3.5364	4.62122e-05	178.666	9.1718	536	512	533	48	10	15
YEY1_00187	malT	transcriptional regulator MalT	Y1_E25	2.31251	0.00131192	21.2705	3.14587	127	105	104	28	3	16
YEY1_00196	feoB	ferrous iron transport protein B	Y1_E25	2.89441	3.53052e-12	23.4266	2.645	120	87	107	20	5	6
YEY1_00197	feoA	ferrous iron transport protein A	Y1_E25	3.10751	0.000148649	78.4235	5.73184	30	50	26	5	1	1
YEY1_00207	hslO	Hsp33-like chaperonin	Y1_E25	3.03517	4.04009e-11	47.6338	4.34733	79	90	87	18	2	4
YEY1_00208	hslR	RNA-binding S4 domain-containing protein	Y1_E25	2.26369	1.30324e-08	64.0781	11.8533	50	51	52	15	4	5
YEY1_00219	aroB	3-dehydroquinate synthase	Y1_E25	2.20082	3.77971e-14	242.592	44.1537	561	480	498	200	27	51
YEY1_00223	gph	phosphoglycolate phosphatase	Y1_E25	2.20675	0.0168893	325.167	46.9402	470	487	380	80	22	54
YEY1_00224	trpS	tryptophanyl-tRNA synthetase	Y1_E25	3.1405	8.28078e-19	61.785	5.57856	122	123	131	19	2	11
YEY1_00225	cysG-1_2	siroheme synthase	Y1_S25	2.73492	1.64301e-06	1.17002	8.11773	2	5	3	33	9	14
YEY1_00230	tsgA	major facilitator superfamily MFS_1	Y1_E25	4.34255	2.0626e-11	180.799	6.03901	436	340	464	31	3	9
YEY1_00257	slyX	SlyX family protein	Y1_S25	2.86549	0.000928615	124.128	903.918	71	37	48	331	252	164
YEY1_00260	tusD	sulfur transfer complex subunit TusD	Y1_E25	2.21462	0.0112788	11.3254	1.42509	12	8	7	3	0	1
YEY1_00263	rpsL	30S ribosomal protein S12	Y1_E25	3.82422	1.77604e-22	2287.4	130.597	1619	1765	1652	189	32	50
YEY1_00264	rpsG	30S ribosomal protein S7	Y1_E25	3.60276	1.2958e-35	7268.48	498.284	6761	7262	6108	829	138	305
YEY1_00265	fusA_1	translation elongation factor G	Y1_E25	3.85136	8.91446e-12	13115.3	684.609	40463	74396	50739	4329	859	2214
YEY1_00266	tuf-1_1	translation elongation factor Tu	Y1_E25	2.60802	3.65918e-06	11423.9	1481.46	25624	30761	23589	5978	972	2502
YEY1_00268	bfr	bacterioferritin	Y1_S25	3.41722	3.47645e-05	80.6046	935.478	74	77	73	1081	454	425
YEY1_00270	rpsJ	30S ribosomal protein S10	Y1_E25	6.07736	5.95255e-25	10951.3	115.078	4840	9150	6462	203	10	33
YEY1_00271	rplC	50S ribosomal protein L3	Y1_E25	5.97007	6.89166e-28	11859	136.657	11402	19368	13826	381	41	95
YEY1_00272	rplD	50S ribosomal protein L4	Y1_E25	5.87176	6.58926e-16	7377.74	78.6476	6554	11666	8485	266	14	44
YEY1_00273	rplW	50S ribosomal protein L23	Y1_E25	4.45516	6.66259e-08	45494.1	1234.22	17063	46744	20432	923	218	674
YEY1_00274	rplB	50S ribosomal protein L2	Y1_E25	6.06733	3.36614e-34	3995.56	43.9937	6320	7057	6021	181	14	37
YEY1_00275	rpsS	30S ribosomal protein S19	Y1_E25	5.60754	1.61153e-19	4518.66	61.2168	2848	2412	2102	68	15	9
YEY1_00276	rplV	50S ribosomal protein L22	Y1_E25	5.07541	2.68377e-13	35503.4	659.661	21897	27987	20161	740	176	211
YEY1_00277	rpsC	30S ribosomal protein S3	Y1_E25	5.50663	8.50671e-44	4867.71	83.8557	6360	7227	6429	236	40	52
YEY1_00278	rplP	50S ribosomal protein L16	Y1_E25	3.96329	2.65863e-06	18265.3	668.005	15265	16713	12293	693	274	266
YEY1_00279	rpmC	50S ribosomal protein L29	Y1_E25	4.31436	4.2431e-18	5591.23	220.32	1548	3031	1873	157	21	59
YEY1_00280	rpsQ	30S ribosomal protein S17	Y1_E25	4.05995	6.03565e-11	12027.7	546.601	4211	7945	6159	651	53	164
YEY1_00281	rplN	50S ribosomal protein L14	Y1_E25	2.2682	1.67823e-05	4162.89	712.334	2368	3871	2980	1036	143	323
YEY1_00282	rplX	50S ribosomal protein L24	Y1_E25	2.36947	3.62809e-11	6865.92	1121.47	3786	5023	3992	1310	194	457
YEY1_00283	rplE	50S ribosomal protein L5	Y1_E25	2.00333	0.00106114	21304.5	4407.15	13477	33619	22298	7296	780	4812
YEY1_00284	rpsN	30S ribosomal protein S14	Y1_E25	2.4923	0.000155893	17210.1	2271.5	9397	11419	10212	1731	498	1065
YEY1_00285	rpsH	30S ribosomal protein S8	Y1_E25	3.00967	1.54802e-09	4850.36	474.626	3006	4396	3881	540	113	291
YEY1_00286	rplF	50S ribosomal protein L6	Y1_E25	3.6979	1.32015e-17	2640.25	162.392	2424	3072	2815	317	56	98
YEY1_00287	rplR	50S ribosomal protein L18	Y1_E25	3.97277	1.00188e-31	3524.58	183.918	2034	2614	2691	235	41	77
YEY1_00288	rpsE	30S ribosomal protein S5	Y1_E25	3.92746	1.54407e-18	3437.94	181.41	2892	4169	3222	333	41	139
YEY1_00289	rpmD	50S ribosomal protein L30	Y1_E25	4.0725	5.35306e-33	7065.6	345.252	2104	2809	2592	234	34	79
YEY1_00290	rplO	50S ribosomal protein L15	Y1_E25	3.13096	4.88939e-14	3776.64	350.17	2841	3738	3132	495	89	219
YEY1_00291	secY	preprotein translocase subunit SecY	Y1_E25	2.31225	0.0200192	10859.9	1361.67	27770	32697	24953	4031	1501	2612
YEY1_00292	rpmJ-1	50S ribosomal protein L36	Y1_E25	3.29667	2.33578e-19	6336.44	523.571	1514	1330	1473	221	45	60
YEY1_00293		Alpha_RBS	Y1_E25	2.09034	0.0195093	18872.6	3102.15	4327	4537	3467	950	225	527
YEY1_00295	rpsK	30S ribosomal protein S11	Y1_E25	2.67265	1.24176e-05	31546.6	3872.92	18244	34141	21448	4481	817	2497
YEY1_00296	rpsD	30S ribosomal protein S4	Y1_E25	3.00724	1.44004e-06	14749.6	1352.95	17277	20799	16034	2384	635	1088
YEY1_00297	rpoA	DNA-directed RNA polymerase subunit alpha	Y1_E25	3.63081	2.17705e-18	11137.1	724.625	17699	27688	20443	2376	459	942
YEY1_00298	rplQ	50S ribosomal protein L17	Y1_E25	4.00778	2.82119e-38	7136.21	376.233	4551	6338	5568	667	61	171
YEY1_00299		hypothetical protein	Y1_S25	2.16613	2.07202e-09	53.0128	209.308	45	31	38	326	43	83
YEY1_00309	smg	Smg protein	Y1_S25	3.27977	0.000130757	301.136	3229.04	286	272	276	2989	1476	1988
YEY1_00317		tRNA-Thr(ggt)	Y1_E25	2.32533	0.00479027	130.263	18.463	14	25	20	6	1	1
YEY1_00318	actP	acetate permease	Y1_S25	2.99758	7.29477e-08	1.4912	11.0036	3	2	9	56	11	27
YEY1_00319	yjcH	hypothetical protein	Y1_S25	2.68724	0.0112788	1.05562	8.97971	0	1	1	14	1	3
YEY1_00320	acs	acetyl-CoA synthetase	Y1_S25	5.17739	8.43168e-20	2.02993	75.9828	6	6	11	492	85	214
YEY1_00321	gltP-2_3	glutamate/aspartate:proton symporter	Y1_E25	4.63313	3.97002e-17	324.074	9.4758	917	806	763	48	8	13
YEY1_00322	ssrB	two component LuxR family transcriptional regulator	Y1_E25	2.13807	0.00578834	9.92156	1.4919	7	19	12	4	0	2
YEY1_00324	ssrA_2	multi-sensor hybrid histidine kinase	Y1_E25	2.42298	0.00160839	7.75853	0.806504	13	11	15	4	0	1
YEY1_00334		type III secretion system regulator family protein	Y1_E25	2.66307	0.00509871	11.9295	0.872656	14	6	8	1	0	1
YEY1_00337		AraC family transcriptional regulator	Y1_E25	2.18753	0.0255563	4.56019	0.506584	7	7	5	1	0	1
YEY1_00349	escQ yscQ sctQ hrcQ	type III secretion system apparatus protein YscQ/HrcQ	Y1_E25	2.98077	0.00275903	4.07401	0.119375	3	9	11	1	0	0
YEY1_00358	tonB-2 hasB_1	TonB family protein	Y1_E25	3.43191	0.00051425	7.03656	0.597619	5	17	12	0	1	0
YEY1_00362	cydC_1	cysteine/glutathione ABC transporter membrane/ATP-binding protein	Y1_E25	3.5765	0.000799553	2.28682	0	3	11	10	0	0	0
YEY1_00364		hypothetical protein	Y1_S25	2.00893	2.40649e-05	284.401	1042.04	145	144	131	1010	138	335
YEY1_00366	fhuA-2 yncD-2_1	TonB-dependent siderophore receptor	Y1_E25	3.01448	2.24991e-07	21.0824	1.97981	42	123	105	18	2	5
YEY1_00369	hmuV	hemin importer ATP-binding subunit	Y1_E25	4.50977	4.60003e-09	124.356	3.24659	63	306	225	16	0	3
YEY1_00370	hmuU	transport system permease protein	Y1_E25	3.58214	0.000194963	233.274	10.8798	200	659	552	26	8	17
YEY1_00371	hmuT_1	periplasmic binding protein	Y1_E25	3.88145	1.2944e-09	141.398	7.10323	85	333	297	27	3	6
YEY1_00372	hmuS_1	hemin-degrading family protein	Y1_E25	4.39751	1.47957e-13	616.426	21.7761	496	1770	1581	88	10	32
YEY1_00373	hmuR_1	TonB-dependent heme/hemoglobin receptor family protein	Y1_E25	5.64837	9.01666e-14	197.895	2.34958	175	1239	1063	15	3	7
YEY1_00374	hemP	hemin uptake protein	Y1_E25	7.24138	1.36706e-20	457.89	0.461487	143	246	276	1	0	0
YEY1_00376	chuX	hypothetical protein	Y1_E25	2.50708	0.0281101	3.0844	0	2	4	4	0	0	0
YEY1_00377	hemN-2 yggW	coproporphyrinogen III oxidase	Y1_E25	3.07177	1.45939e-05	9.2025	0.518383	14	24	33	6	0	0
YEY1_00384	glxK	glycerate kinase	Y1_S25	2.61714	2.57514e-06	7.11972	39.9308	23	14	11	126	32	69
YEY1_00390	groES	co-chaperonin GroES	Y1_E25	2.65469	1.18106e-06	6051.08	725.059	2891	3760	3819	474	182	296
YEY1_00391	groEL	chaperonin GroEL	Y1_E25	2.31022	1.32342e-05	3975.84	617.775	11884	13407	13283	2536	819	1398
YEY1_00395	ecnB	entericidin B precursor	Y1_S25	2.52143	0.00160909	100.555	590.304	42	12	21	345	35	90
YEY1_00399	frdC	fumarate reductase subunit C	Y1_S25	2.20582	8.88134e-07	15.5806	62.9933	11	7	17	88	14	33
YEY1_00402	epmA poxA	elongation factor P--(R)-beta-lysine ligase	Y1_E25	2.63104	3.73225e-07	59.5038	7.79597	114	128	101	29	6	6
YEY1_00419		hypothetical protein	Y1_E25	2.85044	0.00432136	16.9427	0.564805	6	7	7	1	0	0
YEY1_00424	aidB	isovaleryl CoA dehydrogenase	Y1_S25	2.94874	1.95886e-05	5.3498	40.9337	14	14	13	163	38	69
YEY1_00427		hypothetical protein	Y1_S25	3.20876	0.00510421	0.652541	12.3243	0	0	1	11	4	1
YEY1_00428	rpsF	30S ribosomal protein S6	Y1_E25	5.24574	7.26463e-21	5670.85	108.057	3474	5838	4000	157	27	48
YEY1_00429	rpsR	30S ribosomal protein S18	Y1_E25	5.2534	3.77765e-23	3272.82	62.7772	1342	1663	1399	56	10	13
YEY1_00430	rplI	50S ribosomal protein L9	Y1_E25	5.19901	5.91671e-20	3783.24	72.8265	3164	3754	3184	125	24	30
YEY1_00432	ytfB	opacity-associated protein A	Y1_S25	2.66704	0.0027318	63.4706	427.2	93	100	91	630	290	472
YEY1_00437	ytfJ	hypothetical protein	Y1_S25	2.19726	0.00116479	65.0182	285.103	62	73	80	540	94	223
YEY1_00438	ytfK	hypothetical protein	Y1_S25	4.26665	4.27847e-07	249.417	6420.4	101	101	96	5227	636	1685
YEY1_00468	secG	preprotein translocase subunit SecG	Y1_E25	2.02457	0.000279302	1665.28	338.993	884	1501	963	345	39	229
YEY1_00470		tRNA-Met(cat)	Y1_E25	2.80888	2.25422e-11	480.385	51.6598	78	76	63	18	2	4
YEY1_00471		rimP	Y1_E25	2.18648	0.002905	388.514	67.2604	96	75	58	11	7	9
YEY1_00472	rimP	ribosome maturation factor RimP	Y1_E25	2.83585	0.00119768	827.675	78.0217	671	973	620	123	16	58
YEY1_00475	rbfA	ribosome-binding factor A	Y1_E25	2.15666	9.77489e-10	267.969	50.3475	207	223	216	78	13	23
YEY1_00476	truB	tRNA pseudouridine synthase B	Y1_E25	2.1941	2.1233e-05	186.453	33.1053	337	462	299	90	18	57
YEY1_00483		putative lipoprotein	Y1_S25	4.47371	1.10939e-14	16.5155	360.494	13	7	6	265	78	127
YEY1_00505		hypothetical protein	Y1_S25	2.26093	0.0011846	9.30192	44.462	6	15	14	97	12	46
YEY1_00518		putative lipoprotein	Y1_S25	4.34959	1.98933e-19	3.23903	63.4079	3	7	11	257	45	79
YEY1_00519		putative activation/secretion signal peptide protein	Y1_S25	2.15653	0.0114772	6.86339	30.7958	33	14	21	197	37	55
YEY1_00522	ddpF-2	ABC transporter-like protein	Y1_E25	4.3771	5.78255e-08	21.553	0.823467	35	34	22	1	1	0
YEY1_00523	ddpD-2	ABC transporter-like protein	Y1_E25	5.21282	3.34637e-30	128.374	3.23921	200	263	205	6	3	3
YEY1_00524	ddpC-2	binding-protein-dependent transport system inner membrane protein	Y1_E25	5.97235	3.22091e-16	56.6846	0.2703	84	100	96	2	0	0
YEY1_00525	ddpB-2	binding-protein-dependent transport system inner membrane protein	Y1_E25	3.69619	4.69367e-17	120.989	6.98002	259	276	213	39	3	6
YEY1_00526	ddpA-2	extracellular solute-binding protein	Y1_E25	3.19104	2.79641e-31	453.02	41.7462	1248	1616	1337	265	28	90
YEY1_00537	lptG yjgQ	lipopolysaccharide export system permease protein	Y1_E25	2.35576	6.46911e-10	57.8284	9.04289	107	152	109	36	3	17
YEY1_00539		integrase core domain protein	Y1_S25	2.49249	0.00879539	2.03512	13.2913	2	1	3	10	9	6
YEY1_00541		Transcriptional regulator CopG family	Y1_S25	3.58956	4.41155e-10	827.158	9186.83	509	371	318	4762	2231	2786
YEY1_00547		Putative superfamily I DNA helicase	Y1_S25	2.53351	0.00183233	54.1256	335.343	122	201	142	1432	170	976
YEY1_00551		hypothetical protein	Y1_E25	2.85631	1.49067e-05	7.70543	0.612721	23	14	23	3	0	2
YEY1_00558	lsrF	aldolase	Y1_S25	2.27533	0.00101486	1.5465	7.70287	2	3	3	19	5	9
YEY1_00559	lsrB	autoinducer AI-2 ABC transporter periplasmic AI-2-binding protein	Y1_S25	3.02705	0.000179376	0.666238	5.96199	0	1	3	18	3	11
YEY1_00560	lsrD ydeZ	autoinducer AI-2 ABC transporter permease LsrD	Y1_S25	2.70906	0.00366452	1.57522	11.9263	3	2	4	30	8	19
YEY1_00562	lsrA ego	autoinducer 2 ABC transporter ATP-binding protein LsrA	Y1_S25	2.34472	0.00651469	0.42476	2.48217	2	2	0	13	3	4
YEY1_00563	lsrR ydeW	DeoR family transcriptional regulator	Y1_S25	3.4445	2.23325e-18	16.5705	170.4	23	47	29	614	75	260
YEY1_00564	lsrK ydeV	autoinducer-2 (AI-2) kinase	Y1_S25	2.40117	1.3005e-15	7.96337	36.7994	20	26	28	207	28	87
YEY1_00566		O-antigen polymerase	Y1_E25	3.40769	6.96252e-14	35.7301	2.64791	93	74	91	12	2	4
YEY1_00577		putative oxidoreductase	Y1_S25	2.68475	5.90892e-09	3.05341	18.1913	8	10	9	96	21	26
YEY1_00578		glycosyl transferases group 1 family protein	Y1_S25	2.98994	3.92044e-07	1.65944	12.9352	6	7	1	70	9	24
YEY1_00579		major facilitator transporter	Y1_S25	3.2347	0.00468716	0.565624	9.37183	2	2	0	42	9	8
YEY1_00580		hypothetical protein	Y1_S25	4.64266	3.43991e-05	0.838377	55.0931	2	0	2	157	34	56
YEY1_00586	lamB-1_2	maltoporin	Y1_E25	2.45431	0.00951012	24.5998	2.7322	64	23	126	20	2	4
YEY1_00587	iolC_2	ribokinase-like domain-containing protein	Y1_E25	3.55542	7.27905e-05	9.84903	0.242577	15	18	21	2	0	0
YEY1_00589	fhuA-2 yncD-2_2	TonB-dependent siderophore receptor	Y1_E25	3.19729	2.95096e-06	114.962	9.13156	404	592	475	60	8	37
YEY1_00591		hypothetical protein	Y1_E25	2.88997	0.00659234	14.3847	0.411326	4	6	13	1	0	0
YEY1_00592		tRNA-Leu(cag)	Y1_E25	4.62719	2.05292e-10	3616.99	92.4326	717	500	603	43	2	9
YEY1_00599	osmY	hypothetical protein	Y1_S25	5.08772	4.31736e-20	43.4338	1531.92	57	45	53	3383	411	1477
YEY1_00600		hypothetical protein	Y1_S25	3.85117	9.45012e-11	36.6748	554.8	12	13	10	438	22	121
YEY1_00603	nupC-2	nucleoside transporter	Y1_E25	2.54659	7.23344e-08	109.729	14.9539	290	229	290	61	12	26
YEY1_00607	deoD	purine nucleoside phosphorylase	Y1_E25	2.45996	2.54275e-05	398.428	55.7693	532	448	680	134	23	57
YEY1_00609	serB	phosphoserine phosphatase	Y1_E25	2.18673	2.79569e-09	61.7884	11.4163	92	135	130	32	5	21
YEY1_00630		Thr_leader	Y1_S25	2.03115	0.0129282	204.628	879.897	30	72	45	390	27	194
YEY1_00639		N-acetyltransferase GCN5	Y1_S25	2.53751	0.000326526	0.578317	3.38068	5	1	2	18	6	14
YEY1_00640	yaaH	hypothetical protein	Y1_E25	2.73658	2.51651e-09	100.6	12.1035	148	204	121	48	5	7
YEY1_00642		tpke11	Y1_E25	3.00944	5.79135e-09	458.77	47.5328	79	60	66	11	3	4
YEY1_00643	dnaJ_1	chaperone protein DnaJ	Y1_E25	2.13003	0.00354793	195.605	33.6617	371	498	438	125	29	41
YEY1_00644	nhaA_1	Na+/H+ antiporter NhaA	Y1_S25	6.0058	2.83853e-20	62.2366	4664.71	22	21	11	2186	460	890
YEY1_00645	nhaA_2	pH-dependent sodium/proton antiporter	Y1_S25	5.62528	1.07682e-07	79.9412	10381.4	141	201	124	26413	5434	18614
YEY1_00646	nhaR	transcriptional activator NhaR	Y1_S25	4.18766	3.30085e-12	26.224	480.149	42	45	51	1341	297	564
YEY1_00647	rpsT	30S ribosomal protein S20	Y1_E25	2.3994	3.25097e-11	2832.22	463.078	1402	1714	1304	601	48	127
YEY1_00648		hypothetical protein	Y1_S25	2.87976	4.04375e-05	5.80432	43.3684	0	4	5	37	9	11
YEY1_00655	carA	carbamoyl phosphate synthase small subunit	Y1_E25	3.00418	4.33701e-09	54.5029	5.29408	102	161	115	31	4	3
YEY1_00656	carB	carbamoyl phosphate synthase large subunit	Y1_E25	2.34828	0.00253406	96.7312	13.6338	517	755	585	116	34	60
YEY1_00660	folA	dihydrofolate reductase	Y1_E25	2.28288	3.77505e-16	464.56	79.8548	435	420	455	148	22	46
YEY1_00683	mtr_1	aromatic amino acid transporter	Y1_S25	2.30115	0.0239216	0.580833	2.95512	3	0	1	20	2	2
YEY1_00698	ygaW	hypothetical protein	Y1_S25	2.32611	0.00146727	24.6969	130.3	15	28	22	277	16	75
YEY1_00701	ftsL	cell division protein FtsL	Y1_E25	2.37319	6.17647e-07	69.163	9.9016	45	44	41	13	1	5
YEY1_00704	murF	UDP-N-acetylmuramoyl-tripeptide--D-alanyl-D-alanine ligase	Y1_E25	2.54709	1.29296e-16	78.54	10.9576	191	217	221	57	7	21
YEY1_00705	mraY_1	phospho-N-acetylmuramoyl-pentapeptide-transferase	Y1_E25	2.68881	1.59083e-13	171.093	21.5543	331	421	343	107	6	34
YEY1_00706	murD	UDP-N-acetylmuramoyl-L-alanyl-D-glutamate synthetase	Y1_E25	2.62238	7.2915e-21	104.963	14.2377	254	330	246	67	9	29
YEY1_00707	ftsW	cell division protein FtsW	Y1_E25	2.73988	8.96978e-14	55.7103	6.89297	157	115	117	35	7	4
YEY1_00708	murG	undecaprenyldiphospho-muramoylpentapeptide beta-N- acetylglucosaminyltransferase	Y1_E25	2.35635	3.93651e-12	51.2724	9.01351	110	93	115	23	7	15
YEY1_00709	murC	UDP-N-acetylmuramate--L-alanine ligase	Y1_E25	2.41584	1.02221e-19	114.621	17.941	291	367	339	90	12	43
YEY1_00710	ddl_1	D-alanine--D-alanine ligase	Y1_E25	2.17987	7.35692e-08	152.503	27.7171	275	304	248	105	9	38
YEY1_00719	yacG	zinc-binding protein	Y1_E25	2.11086	0.000225158	106.14	24.0672	47	40	41	8	7	3
YEY1_00732	aceE	pyruvate dehydrogenase subunit E1	Y1_E25	2.62577	1.70453e-06	790.188	101.94	3269	5695	3641	824	161	413
YEY1_00733	aceF	dihydrolipoamide acetyltransferase	Y1_E25	2.71193	2.46685e-05	588.2	67.6625	2108	2793	1624	332	83	199
YEY1_00734	lpdA	dihydrolipoamide dehydrogenase	Y1_E25	2.37303	2.36477e-07	630.787	96.8016	1773	2072	1469	383	122	148
YEY1_00739	yacL	hypothetical protein	Y1_S25	2.11152	0.0430842	264.095	1374.79	151	271	154	1566	173	974
YEY1_00742	speD	S-adenosylmethionine decarboxylase	Y1_E25	3.49725	2.15333e-18	270.785	20.0038	454	402	400	49	15	13
YEY1_00743	speE	spermidine synthase	Y1_E25	3.11052	5.52164e-16	334.955	32.2223	481	705	533	92	19	34
YEY1_00746	hpt	hypoxanthine phosphoribosyltransferase	Y1_E25	2.34457	5.52164e-16	452.361	74.4281	450	533	449	177	17	48
YEY1_00753	panC	pantoate--beta-alanine ligase	Y1_E25	2.97662	1.16101e-09	83.9676	7.84887	164	142	114	29	1	12
YEY1_00754	panB	3-methyl-2-oxobutanoate hydroxymethyltransferase	Y1_E25	3.87663	9.69622e-14	54.3148	2.94772	95	82	76	8	2	2
YEY1_00756	pcnB	poly(A) polymerase I	Y1_E25	2.61434	7.67711e-21	69.8614	9.2044	214	201	173	48	5	22
YEY1_00763	fhuC	iron-hydroxamate transporter ATP-binding subunit	Y1_E25	4.09362	1.72027e-10	33.0014	1.18789	45	65	46	4	0	2
YEY1_00764	fhuD	iron-hydroxamate transporter substrate-binding subunit	Y1_E25	4.74321	4.83347e-14	40.8204	1.3918	59	95	72	3	2	0
YEY1_00765	fhuB	iron-hydroxamate transporter permease subunit	Y1_E25	2.82965	0.000209252	71.9143	7.30182	212	362	282	60	5	22
YEY1_00771	yadS	hypothetical protein	Y1_E25	2.04807	1.29936e-06	35.8069	6.73313	45	44	40	15	1	8
YEY1_00774	dgt	deoxyguanosinetriphosphate triphosphohydrolase	Y1_S25	2.14835	0.000424694	30.7475	124.111	91	67	111	574	115	279
YEY1_00775	degP htrA	serine endoprotease	Y1_S25	4.29654	5.6756e-05	101.016	3966.26	261	331	266	14420	3752	9273
YEY1_00797	yqfA hlyIII	hemolysin III family channel protein	Y1_S25	2.78651	2.2597e-11	7.4598	46.1112	12	11	7	139	13	39
YEY1_00804	creC_1	sensory histidine kinase CreC	Y1_E25	2.35866	0.00171873	10.4417	1.40962	12	19	15	5	1	0
YEY1_00811	prfB	peptide chain release factor 2	Y1_E25	2.41104	0.000257488	1008.24	144.51	1821	1843	1439	425	78	159
YEY1_00812	lysS	lysyl-tRNA synthetase	Y1_E25	3.29394	2.37272e-13	346.086	28.5456	1017	1134	942	183	18	57
YEY1_00826		short-chain dehydrogenase/reductase SDR	Y1_S25	2.99445	0.00211039	5.24145	54.7564	3	13	8	119	29	56
YEY1_00828	cynT can_2	carbonic anhydrase	Y1_S25	2.1128	4.93279e-05	93.4422	376.348	141	136	136	1089	104	454
YEY1_00831	gspD_1	general secretion pathway protein D	Y1_S25	2.94921	1.14695e-09	6.35964	46.0492	12	32	19	171	56	119
YEY1_00837	gspJ	general secretion pathway protein J	Y1_S25	2.21377	0.000893945	2.69321	11.0919	3	1	5	26	3	9
YEY1_00878		GcvB	Y1_E25	2.97558	3.76338e-05	1829.67	166.85	807	584	767	146	14	44
YEY1_00884		tRNA-Met(cat)	Y1_E25	2.09237	0.0231516	61.779	7.37181	7	10	11	5	0	0
YEY1_00894		CsrB	Y1_S25	3.79095	0.000171401	17477.3	363912	12040	12749	8426	321025	90887	152532
YEY1_00900	glnD	PII uridylyl-transferase	Y1_E25	2.11918	1.61247e-17	46.1485	8.6934	221	246	273	90	10	36
YEY1_00902		t44	Y1_E25	3.09603	1.1914e-13	2063	194.817	384	529	488	116	6	26
YEY1_00903	rpsB	30S ribosomal protein S2	Y1_E25	3.49903	4.37737e-33	3210.84	239.702	4638	4765	4273	717	76	230
YEY1_00904	tsf	translation elongation factor Ts	Y1_E25	3.24854	1.37379e-09	2715.42	219.9	4544	4947	4211	660	128	215
YEY1_00905	pyrH	uridylate kinase	Y1_E25	3.35144	6.36305e-18	313.747	25.0808	445	506	429	67	11	24
YEY1_00915	lpxA_1	UDP-N-acetylglucosamine acyltransferase	Y1_E25	2.08838	0.0042127	583.597	105.385	924	922	852	303	39	123
YEY1_00917	rnhB	ribonuclease HII	Y1_E25	2.21933	4.90296e-10	138.271	23.9274	145	165	174	53	5	24
YEY1_00924	rof	Rho-binding antiterminator	Y1_S25	2.60167	9.70288e-10	218.682	1149.07	120	89	121	908	258	301
YEY1_00931	rcsF	outer membrane lipoprotein	Y1_E25	2.94808	4.74277e-12	90.5695	8.05693	68	82	68	16	0	6
YEY1_00943	yafD	hypothetical protein	Y1_S25	2.82145	0.000666781	251.745	2039.68	194	543	447	5966	530	2721
YEY1_00953	proW	glycine betaine transporter membrane protein	Y1_E25	3.12459	6.6052e-06	11.2458	0.910309	24	27	27	3	0	3
YEY1_00954	proV	glycine betaine/L-proline ABC transporter ATPase	Y1_E25	2.90198	4.73247e-06	45.6226	4.77976	95	121	107	21	6	2
YEY1_00955	nrdF	ribonucleotide-diphosphate reductase subunit beta	Y1_E25	3.73078	3.72627e-10	124.766	7.03543	97	335	297	24	4	9
YEY1_00956	nrdE	ribonucleotide-diphosphate reductase subunit alpha	Y1_E25	3.68075	5.52198e-08	39.1654	2.16362	87	209	206	11	2	10
YEY1_00957	nrdI	ribonucleotide reductase stimulatory protein	Y1_E25	3.74552	1.89674e-06	135.053	6.35708	44	164	123	12	1	3
YEY1_00958	nrdH	glutaredoxin-like protein NrdH	Y1_E25	2.83167	5.87039e-05	64.7533	5.97706	13	41	38	6	0	3
YEY1_00961	yqjD_1	hypothetical protein	Y1_S25	4.1219	2.72051e-16	67.4484	1161.81	27	57	41	982	152	714
YEY1_00978	yntC ddpC-1	binding-protein-dependent transport systems inner membrane component	Y1_S25	2.88379	0.000127533	11.7653	89.7226	24	10	20	298	30	99
YEY1_00979	yntD ddpD-1	ABC transporter related	Y1_S25	3.17871	3.00312e-05	7.48091	70.9549	13	10	12	181	41	70
YEY1_00980	yntE ddpF-1	ABC transporter related	Y1_S25	3.37918	1.02934e-10	8.74796	87.0585	13	11	10	229	28	76
YEY1_00981	ureA	urease subunit gamma	Y1_S25	2.89649	0.000189184	117.897	915.123	57	74	79	799	163	444
YEY1_00982	ureB	urease subunit beta	Y1_S25	2.25922	0.00334749	180.907	858.153	146	160	216	1435	233	615
YEY1_00983	ureC	urease subunit alpha	Y1_S25	2.38175	0.000393607	39.5075	202.06	115	140	144	1221	138	583
YEY1_00984	ureE	urease accessory protein UreE	Y1_S25	2.35733	0.0368049	61.4478	404.992	76	76	92	662	174	480
YEY1_00989	nixA ureH hoxN	high-affinity nickel-transporter	Y1_S25	2.79227	1.17427e-13	18.743	116.708	48	33	34	501	52	171
YEY1_00990	hdeB_1	acid-resistance protein	Y1_S25	4.89653	4.21493e-16	312.011	10187.2	254	144	199	17003	1260	3513
YEY1_00991	kch	voltage-gated potassium channel	Y1_S25	2.9783	0.00159626	24.7323	229.471	78	52	39	859	201	312
YEY1_00992	crcB-1	camphor resistance protein CrcB	Y1_S25	2.86557	0.000746717	32.0319	241.254	27	26	23	198	112	89
YEY1_00993	crcB-2	CrcB protein	Y1_S25	2.23463	0.00746704	65.1783	289.702	52	47	46	186	126	119
YEY1_00997		putative exported protein	Y1_S25	2.58816	3.68343e-06	4.06025	23.0601	7	11	10	73	24	29
YEY1_00998	celA_2	PTS system NN_-diacetylchitobiose-specific transporter subunit IIB	Y1_S25	2.11185	0.0169579	3.22446	16.3804	2	2	2	10	7	3
YEY1_01008	smpB	SsrA-binding protein	Y1_S25	2.05088	0.000281178	369.743	1335.67	468	328	268	1716	616	704
YEY1_01017	grcA	autonomous glycyl radical cofactor GrcA	Y1_S25	2.81567	7.02844e-07	45.314	286.564	50	25	25	251	98	142
YEY1_01024	yfiC trmN	methyltransferase small	Y1_E25	2.88688	6.68444e-11	48.2181	4.82884	68	69	76	15	1	6
YEY1_01026		hypothetical protein	Y1_S25	2.27592	0.0152111	1998.68	10729.6	543	917	585	4858	992	3305
YEY1_01027	rpoE	RNA polymerase sigma factor RpoE	Y1_S25	2.61169	4.84043e-07	92.5636	542.045	100	92	118	1413	105	415
YEY1_01028	rseA	anti-RNA polymerase sigma factor SigE	Y1_S25	2.99115	0.00124117	728.298	7119.66	625	1211	1017	11487	2696	8517
YEY1_01049		hypothetical protein	Y1_S25	3.32817	0.00578231	0	4.67829	0	0	0	7	1	3
YEY1_01050		GlmZ_SraJ	Y1_S25	2.13743	0.0242569	268.865	1371.93	97	106	109	1509	68	277
YEY1_01063	hmp	nitric oxide dioxygenase	Y1_E25	2.49254	0.00213182	5.07436	0.491783	15	10	10	3	0	1
YEY1_01065	hcaT	putative 3-phenylpropionic acid transporter	Y1_E25	2.06501	0.000422553	10.054	1.83119	23	22	23	8	1	3
YEY1_01066	csiE	stationary phase inducible protein CsiE	Y1_S25	3.00718	4.64348e-06	5.21983	41.2919	15	12	12	171	35	69
YEY1_01069	suhB_1	inositol monophosphatase	Y1_E25	2.64732	2.92991e-07	204.208	25.9445	385	338	243	84	9	29
YEY1_01086	ndk	nucleoside diphosphate kinase	Y1_E25	3.26923	3.0955e-11	372.886	29.6473	334	314	288	65	4	14
YEY1_01123		CyaR_RyeE	Y1_S25	2.83851	0.00636092	17380.8	165292	3593	1334	3826	56806	7148	19798
YEY1_01125	yegP	hypothetical protein	Y1_S25	4.79163	5.07835e-06	16.9808	998.306	9	7	17	639	410	287
YEY1_01129		hypothetical protein	Y1_S25	3.76822	2.8556e-05	2.35877	47.1124	1	1	0	20	3	12
YEY1_01134	yegD	putative chaperone	Y1_E25	4.29062	1.91585e-08	21.1083	0.688103	73	51	42	4	1	0
YEY1_01136	pstB-1	phosphate transporter ATP-binding protein	Y1_E25	2.15189	0.00106114	10.4949	1.60275	16	17	17	5	0	3
YEY1_01160	tmcA	tRNA(Met) cytidine acetyltransferase	Y1_E25	2.07869	4.00918e-05	7.98972	1.67242	30	29	33	10	3	3
YEY1_01169	ailA	virulence-related outer membrane protein	Y1_E25	2.13675	0.00366379	143.868	24.0235	185	113	147	54	7	14
YEY1_01177		ycaO-like family protein	Y1_S25	5.31969	5.98919e-06	3.36243	559.044	11	3	9	1750	634	727
YEY1_01178		hypothetical protein	Y1_S25	3.37564	0.00947751	326.491	10668.8	98	44	65	5566	637	1014
YEY1_01207	bssS	biofilm formation regulatory protein BssS	Y1_S25	5.21855	1.07187e-09	78.3351	4129.01	41	34	41	2985	866	1228
YEY1_01209	pyrC	dihydroorotase	Y1_E25	2.55449	4.95669e-10	56.6223	8.17489	115	122	111	22	5	15
YEY1_01216	yceD	hypothetical protein	Y1_E25	3.42631	2.18698e-27	6262.89	494.905	6268	6868	6393	1095	93	384
YEY1_01217	rpmF	50S ribosomal protein L32	Y1_E25	3.42321	1.628e-15	4251.85	320.5	1460	1419	1304	218	24	72
YEY1_01218	plsX	putative glycerol-3-phosphate acyltransferase PlsX	Y1_E25	2.5809	4.37198e-25	161.08	23.5605	322	345	312	81	19	25
YEY1_01219	fabH-1	3-oxoacyl-ACP synthase	Y1_E25	2.45737	3.61701e-13	175.741	26.0447	310	360	317	114	8	33
YEY1_01221	fabG-1_1	3-ketoacyl-ACP reductase	Y1_E25	2.16641	2.49206e-05	1405.36	260.506	1888	2292	1914	827	90	223
YEY1_01223	fabF-1_2	3-oxoacyl-(acyl-carrier-protein) synthase 2	Y1_E25	3.14777	0.000188977	720.035	51.0492	2036	1682	1487	153	52	86
YEY1_01229	ptsG-2_1	PTS system glucose-specific transporter subunit IIBC	Y1_E25	2.33915	0.0156752	345.3	41.8877	1030	970	897	106	56	87
YEY1_01240	thiK ycfN	thiamine kinase	Y1_E25	2.52764	1.84394e-06	32.8152	4.2299	59	54	63	15	1	7
YEY1_01244		hypothetical protein	Y1_S25	3.40228	0.00100128	0.721024	18.5579	0	1	0	21	1	4
YEY1_01254	phoQ	sensor protein PhoQ	Y1_E25	3.40622	4.45695e-07	102.596	6.84644	280	320	253	38	4	14
YEY1_01256		putative lipoprotein	Y1_E25	2.70715	2.20439e-09	2355.08	300.155	2723	3218	2721	802	80	237
YEY1_01265		putative prophage terminase small subunit	Y1_S25	2.09761	0.00910711	6.41072	27.9272	6	13	8	57	14	26
YEY1_01267		putative exported protein	Y1_E25	2.01716	3.43991e-05	137.473	27.5199	272	240	257	103	17	27
YEY1_01268	icdA_2	isocitrate dehydrogenase	Y1_S25	2.51588	0.000392451	19.6149	111.698	7	9	6	50	19	26
YEY1_01269		glycosyl transferase 2 family protein	Y1_E25	2.91873	7.05975e-18	699.937	76.0202	1355	1157	1008	209	51	71
YEY1_01270		O-antigen polymerase	Y1_E25	2.88505	2.64051e-11	464.483	49.9391	1163	1223	998	156	52	79
YEY1_01277	aer	Pas/Pac sensor-containing methyl-accepting chemotaxis sensory transducer	Y1_S25	2.59678	0.00044796	1.12116	6.88742	3	2	5	29	11	9
YEY1_01282		NmrA family protein	Y1_S25	3.33769	9.05274e-09	2.98769	29.6749	5	5	5	84	19	28
YEY1_01283		HxlR family transcriptional regulator	Y1_S25	2.12444	6.05982e-07	10.1272	41.5959	8	8	8	44	12	25
YEY1_01290		putative periplasmic protein	Y1_S25	4.76704	1.47027e-08	15.1181	519.151	3	4	10	226	86	141
YEY1_01291		putative periplasmic protein	Y1_S25	2.57586	0.00718771	20.78	135.594	6	4	2	40	14	9
YEY1_01292	hdeB_2	acid-resistance protein	Y1_S25	5.20788	2.42312e-09	5.91807	314.739	4	1	2	279	29	84
YEY1_01293	atoS1_1	PAS/PAC sensor-containing diguanylate cyclase	Y1_S25	2.83521	1.06636e-07	35.0555	234.621	77	116	83	766	174	573
YEY1_01302		hypothetical protein	Y1_S25	3.87299	1.37631e-13	296.222	4180.51	56	73	70	1661	350	494
YEY1_01305	yobH	hypothetical protein	Y1_S25	2.08708	0.00636015	51.4458	226.958	18	32	22	239	19	69
YEY1_01309	aroP-1	amino acid permease-associated region	Y1_E25	2.95991	4.80125e-14	49.7124	4.79836	126	152	130	31	2	9
YEY1_01310	pagP	palmitoyl transferase	Y1_E25	5.10008	1.2018e-21	316.714	6.03232	342	500	319	22	1	3
YEY1_01320	fcuA	TonB-dependent siderophore receptor	Y1_E25	4.71655	1.50868e-26	150.645	4.43729	618	794	620	38	6	12
YEY1_01327	ystA	heat-stable enterotoxin A	Y1_S25	5.90723	8.57837e-07	57.0104	28073.3	35	19	17	15730	4457	8781
YEY1_01338	exoX	putative exodeoxyribonuclease	Y1_S25	2.5378	0.000102363	6.53858	37.6017	7	12	7	90	18	25
YEY1_01339		hypothetical protein	Y1_S25	2.87382	0.00100128	92.4506	705.317	32	12	16	213	85	64
YEY1_01340	pip	proline iminopeptidase	Y1_S25	2.84117	4.31366e-12	61.4745	405.982	104	118	123	1461	159	599
YEY1_01347		RyeB	Y1_S25	3.71947	2.4017e-05	44.2394	740.911	10	8	8	288	57	61
YEY1_01348		integrase family protein	Y1_S25	3.48312	0.00022345	1.51181	23.3114	1	6	3	65	23	27
YEY1_01350		transcriptional activator Ogr/delta	Y1_E25	2.742	0.000144468	39.8595	3.14973	20	13	18	4	0	1
YEY1_01356		conserced hypothetical protein	Y1_S25	4.2625	2.18304e-05	0.434754	16.1215	1	1	0	49	7	14
YEY1_01385		redoxin domain-containing protein	Y1_E25	2.44661	0.0317267	3.93841	0	2	2	7	0	0	0
YEY1_01390	fhuF	ferric hydroximate transport ferric iron reductase	Y1_E25	4.42547	3.8927e-10	223.01	6.55486	263	368	382	21	2	7
YEY1_01398	phoH	putative phosphate starvation-inducible protein	Y1_S25	5.69058	4.87043e-10	36.9791	3186.21	65	36	66	8784	1499	3271
YEY1_01413		hypothetical protein	Y1_S25	3.99662	0.000123187	28.7565	704.906	11	14	16	293	237	102
YEY1_01419		spore coat U domain-containing protein	Y1_S25	3.88729	5.6756e-05	2.86696	59.8764	3	1	5	77	25	52
YEY1_01420		spore coat U domain-containing protein	Y1_S25	4.31811	7.08403e-06	18.5086	515.454	31	8	17	605	312	242
YEY1_01428	prc	carboxy-terminal protease	Y1_E25	2.80336	3.81119e-14	245.048	29.3586	966	1055	967	271	16	92
YEY1_01433	ybjR amiD	N-acetylmuramyl-L-alanine amidase negative regulator of AmpC AmpD	Y1_E25	2.93306	3.64423e-20	113.045	11.5969	193	185	185	40	4	14
YEY1_01438	kdgM	oligogalacturonate-specific porin	Y1_S25	3.34557	0.000406973	1.20464	17.2584	1	2	2	29	4	28
YEY1_01446	kdgF	pectin degradation protein	Y1_S25	2.05374	0.0116972	37.2231	155.393	17	32	25	140	32	84
YEY1_01448	yfeE	yfeABCD locus regulator	Y1_S25	2.81378	3.27479e-06	97.12	655.111	104	126	89	1032	215	587
YEY1_01454	yniA	fructosamine kinase	Y1_S25	3.12363	2.46777e-09	10.997	90.5921	13	24	20	230	55	108
YEY1_01459	mltE	lytic transglycosylase	Y1_E25	2.03309	3.37194e-05	35.4196	7.49287	50	38	48	14	4	6
YEY1_01470	rplT	50S ribosomal protein L20	Y1_E25	2.56178	2.04827e-05	4341.24	563.986	3556	2286	3091	839	132	176
YEY1_01472	pheS	phenylalanyl-tRNA synthetase subunit alpha	Y1_E25	3.66773	7.05329e-12	229.68	13.9456	398	527	413	40	10	18
YEY1_01480	arnB pmrH	UDP-4-amino-4-deoxy-L-arabinose--oxoglutarate aminotransferase	Y1_E25	2.00447	5.80268e-12	187.115	39.0056	420	425	414	192	20	55
YEY1_01481	arnC pmrF	undecaprenyl phosphate 4-deoxy-4-formamido-L-arabinose transferase	Y1_E25	4.13531	1.95497e-20	223.101	9.19236	445	409	427	54	2	8
YEY1_01482	arnA pmrI	bifunctional UDP-glucuronic acid decarboxylase/UDP-4-amino-4-deoxy-L-arabinose formyltransferase	Y1_E25	3.55401	9.68156e-20	238.876	16.3841	940	923	976	121	20	41
YEY1_01483	arnD yfbH	polysaccharide deacetylase	Y1_E25	4.14137	1.66953e-15	108.997	3.99748	177	220	184	21	0	5
YEY1_01484	arnT pmrK	4-amino-4-deoxy-L-arabinose transferase	Y1_E25	4.10785	9.4834e-41	94.6158	4.30086	325	281	311	29	4	8
YEY1_01485	arnE yfbW	hypothetical protein	Y1_E25	3.21399	7.31352e-07	76.0936	5.09316	50	65	41	9	0	3
YEY1_01486	arnF yfbJ	hypothetical protein	Y1_E25	2.32334	2.96671e-07	76.6229	11.58	53	66	56	18	1	8
YEY1_01490	hmuT_2	periplasmic binding protein	Y1_S25	2.23978	1.87935e-05	5.23882	21.8653	16	6	3	71	9	24
YEY1_01501	sufB	cysteine desulfurase activator complex subunit SufB	Y1_E25	2.21369	3.20799e-06	151.647	26.9508	332	507	515	163	23	46
YEY1_01503	sufD	cysteine desulfurase activator complex subunit SufD	Y1_E25	2.76089	7.72006e-09	61.4039	7.72751	132	189	157	28	10	9
YEY1_01504	sufS	bifunctional cysteine desulfurase/selenocysteine lyase	Y1_E25	2.73307	7.58049e-05	112.929	12.6972	232	343	264	57	11	17
YEY1_01508	pykF	pyruvate kinase	Y1_E25	3.04758	5.64567e-07	1350.6	124.154	3459	4401	3428	544	97	275
YEY1_01509		tRNA-Val(gac)	Y1_E25	2.74557	0.00534527	64.1182	7.66786	15	5	8	1	1	0
YEY1_01510		tRNA-Val(gac)	Y1_E25	2.98291	2.83372e-05	319.258	28.1825	51	55	39	4	0	7
YEY1_01519	sodB	superoxide dismutase	Y1_S25	3.8927	8.0581e-05	214.865	4983.84	234	312	194	6855	1449	5778
YEY1_01529	ydhL	hypothetical protein	Y1_S25	2.20215	0.00721408	4.41442	21.1917	3	1	2	13	5	5
YEY1_01534	rovA slyA	MarR family transcriptional regulator	Y1_S25	2.61162	0.00426952	1865.21	12305	1705	1434	1550	14517	3667	7828
YEY1_01536		hypothetical protein	Y1_S25	3.49622	0.000560996	1.57984	29.7139	0	0	1	17	1	4
YEY1_01541	pdxY	pyridoxamine kinase	Y1_E25	2.14184	5.70228e-05	60.767	10.9537	99	95	111	34	5	13
YEY1_01543		hypothetical protein	Y1_S25	2.5317	0.00427998	140.595	916.414	63	117	45	731	121	413
YEY1_01544		hypothetical protein	Y1_S25	6.70029	2.22452e-16	0.310212	75.8211	1	0	0	178	30	42
YEY1_01545		hypothetical protein	Y1_S25	2.1748	2.59266e-09	44.6815	176.125	33	22	36	252	25	89
YEY1_01546	tppB_1	putative tripeptide transporter permease	Y1_E25	3.92566	3.07027e-32	150.747	7.61254	439	457	450	53	4	15
YEY1_01556	osmB	lipoprotein	Y1_S25	2.28482	8.65647e-05	40.8885	182.551	23	12	15	136	25	47
YEY1_01557	araD-1	L-ribulose-5-phosphate 4-epimerase	Y1_S25	3.0973	0.000553654	4.23779	44.8884	5	10	3	80	11	69
YEY1_01559	agaR_2	DeoR family transcriptional regulator	Y1_E25	2.49431	0.0042237	8.50388	0.780951	15	5	16	3	0	1
YEY1_01561		hypothetical protein	Y1_S25	2.57454	4.43493e-06	7.55688	39.3931	8	1	5	45	6	21
YEY1_01563	rnb	exoribonuclease II	Y1_E25	2.85992	1.76534e-06	144.519	15.1478	547	567	526	92	19	40
YEY1_01564	fdoG fdfH_1	formate dehydrogenase subunit alpha	Y1_S25	2.56569	4.70742e-09	6.05715	32.7931	32	32	19	281	46	91
YEY1_01567		putative membrane protein	Y1_S25	4.91209	5.09859e-08	3.56915	149.947	10	4	11	411	152	270
YEY1_01568		hypothetical protein	Y1_S25	4.36517	3.71373e-05	17.3152	631.002	52	30	22	1095	627	945
YEY1_01572	rnfD rsxD	electron transport complex protein RnfD	Y1_E25	2.3645	1.93582e-05	18.0843	2.42523	57	41	30	13	0	6
YEY1_01574		hypothetical protein	Y1_S25	2.36631	2.07907e-06	212.243	1031.17	193	179	235	2337	196	606
YEY1_01575		hypothetical protein	Y1_S25	2.27531	0.0046716	199.503	1004.54	52	55	61	635	73	154
YEY1_01576	rnfC rsxC_1	electron transport complex protein RnfC	Y1_E25	3.45715	6.84345e-24	58.542	4.11766	219	212	205	31	3	11
YEY1_01577	rnfB rsxB	electron transport complex protein RnfB	Y1_E25	2.6007	1.2404e-08	50.3941	7.01498	76	57	50	13	3	6
YEY1_01585		ATP-binding protein	Y1_E25	2.0875	6.36912e-08	58.505	11.1223	156	139	109	47	5	22
YEY1_01588	araF	monosaccharide-transporting ATPase	Y1_S25	2.89337	2.38033e-05	1.47738	10.8213	4	0	4	32	7	15
YEY1_01591	araC_1	DNA-binding transcriptional regulator AraC	Y1_S25	3.04947	0.000102363	22.1389	188.753	43	18	56	533	118	242
YEY1_01609	ynfM	major facilitator transporter	Y1_E25	3.12281	6.93239e-08	22.8018	1.80161	64	61	48	12	1	2
YEY1_01621		putative membrane protein	Y1_S25	2.48781	6.39971e-08	14.3865	71.776	12	9	11	106	12	40
YEY1_01622		hypothetical protein	Y1_S25	3.2961	3.15144e-11	7.06303	63.3535	6	2	6	79	16	23
YEY1_01623		hypothetical protein	Y1_S25	2.14472	0.00417259	7.77539	32.0834	4	1	3	24	3	7
YEY1_01624		hypothetical protein	Y1_S25	3.40641	0.0019459	0.592269	13.2068	0	1	0	10	1	7
YEY1_01628		hypothetical protein	Y1_S25	2.53554	4.90522e-07	21.191	115.771	15	17	7	147	21	37
YEY1_01634		putative phage protein	Y1_S25	2.68974	0.00831702	0.909835	7.27694	2	1	1	17	3	9
YEY1_01636		hypothetical protein	Y1_S25	2.15935	0.00568782	60.0188	254.674	143	144	127	672	265	395
YEY1_01644	hisM_1	polar amino acid ABC transporter inner membrane subunit	Y1_S25	2.49232	0.000726583	1.46537	7.66814	3	1	2	21	2	9
YEY1_01646		lysine-arginine-ornithine-binding periplasmic family protein	Y1_S25	2.6253	0.00154623	3.2508	18.5209	2	0	3	22	2	7
YEY1_01647		putative hydrolase	Y1_S25	3.31912	7.21171e-09	2.63147	23.924	5	0	6	66	9	26
YEY1_01662		hypothetical protein	Y1_E25	3.13864	4.93857e-08	27.3057	2.50769	50	43	34	7	2	1
YEY1_01665	yrfG-2 yigB-2 yihX-2	nucleotidase	Y1_E25	2.81452	5.52618e-06	142.968	15.5195	178	224	169	39	6	13
YEY1_01670	rbsK-2_1	ribokinase	Y1_S25	2.51154	0.0486055	0	1.15697	0	0	0	3	0	3
YEY1_01671		hypothetical protein	Y1_S25	2.93005	0.0292729	0	19.946	0	0	0	1	3	2
YEY1_01673		short chain dehydrogenase	Y1_S25	2.93276	0.000480283	44.7994	372.602	57	80	60	666	204	421
YEY1_01674	gyrI	DNA gyrase inhibitory protein	Y1_S25	2.80972	2.43728e-06	10.8949	72.0236	12	9	9	99	29	37
YEY1_01679	uspE	universal stress protein UspE	Y1_S25	2.8986	3.72627e-10	36.4735	245.773	62	66	76	717	157	322
YEY1_01683	arcD lysl lysP_3	arginine/ornithine antiporter	Y1_E25	2.51175	0.00160001	20.9295	2.50203	58	60	53	20	1	3
YEY1_01684		hypothetical protein	Y1_S25	2.24446	0.0096519	7.60651	37.9068	7	3	8	67	10	14
YEY1_01686	rstB	sensor protein RstB	Y1_E25	2.25899	3.35743e-06	17.1608	2.70419	30	52	51	14	1	6
YEY1_01692		hypothetical protein	Y1_S25	2.53045	0.000468464	16.7994	98.2411	10	14	9	93	15	60
YEY1_01701	qacE emrE	small multidrug resistance protein	Y1_E25	2.75012	0.000716233	58.4953	4.77286	37	38	39	14	0	0
YEY1_01712		hypothetical protein	Y1_S25	3.62033	1.84586e-07	70.3618	893.694	24	27	20	420	130	176
YEY1_01713		RES domain-containing protein	Y1_S25	3.40321	1.72451e-05	68.1822	826.596	42	34	54	1283	136	254
YEY1_01716	pspD	peripheral inner membrane phage-shock protein	Y1_S25	3.8353	1.61168e-05	1.52779	32.5987	2	0	0	22	5	12
YEY1_01717	pspC	DNA-binding transcriptional activator PspC	Y1_S25	2.57457	2.39769e-05	24.6288	141.159	18	23	18	197	37	70
YEY1_01719	pspA	phage shock protein PspA	Y1_S25	4.43992	5.40058e-16	12.8965	272.196	16	21	14	432	175	199
YEY1_01722		YtxA	Y1_S25	2.9904	0.00537298	0.37837	6.28632	1	1	0	8	3	13
YEY1_01723		RyhB	Y1_E25	3.72896	0.000435267	70.6621	0	8	5	14	0	0	0
YEY1_01737	acnA	aconitate hydratase	Y1_S25	2.62434	2.01394e-30	9.16047	48.7172	45	40	57	397	85	182
YEY1_01739	cysB_1	transcriptional regulator CysB	Y1_S25	2.0224	6.88513e-05	33.4521	123.994	67	59	64	485	63	146
YEY1_01741	yciN	hypothetical protein	Y1_S25	2.00016	0.00032174	219.258	822.982	113	124	89	835	104	257
YEY1_01745		hypothetical protein	Y1_S25	2.41589	0.000422553	23.0554	118.479	9	7	10	84	12	32
YEY1_01746	rluB	23S rRNA pseudouridylate synthase B	Y1_E25	2.15739	1.69339e-07	325.872	62.0002	631	861	544	270	27	88
YEY1_01756		transport-associated	Y1_S25	3.47746	1.40347e-06	12.0059	144.245	11	7	4	190	30	39
YEY1_01757	ompW	outer membrane protein W	Y1_S25	2.0627	0.0211879	1.79331	8.17418	1	4	2	20	1	10
YEY1_01758		hypothetical protein	Y1_S25	3.39283	3.54523e-05	1.95306	25.002	2	3	0	28	8	14
YEY1_01763	tonB-1	transporter	Y1_E25	3.69476	1.56044e-27	434.023	28.0897	454	872	666	62	13	34
YEY1_01775	oppA_2	extracellular solute-binding protein	Y1_S25	2.33874	0.00506211	40.239	193.306	171	94	114	637	336	343
YEY1_01781	rssB_1	response regulator of RpoS	Y1_S25	3.54417	2.20003e-09	29.9136	353.247	29	28	27	726	83	194
YEY1_01782	rssB_2	response regulator of RpoS	Y1_S25	3.40083	0.000707914	193.429	2909.52	179	174	173	3600	882	2136
YEY1_01783		putative exported protein	Y1_S25	4.12039	8.70025e-08	1.6727	35.3255	4	4	1	104	19	45
YEY1_01787		tRNA-Tyr(gta)	Y1_E25	4.05769	1.27015e-08	868.9	31.7825	150	132	148	13	0	5
YEY1_01795	ydjA	hypothetical protein	Y1_E25	2.03474	5.35222e-08	176.925	35.5364	131	199	244	81	9	25
YEY1_01801	msrB	methionine sulfoxide reductase B	Y1_S25	2.60724	1.49178e-08	90.1348	499.837	77	77	65	695	123	283
YEY1_01805	prkA yeaG	putative serine protein kinase PrkA	Y1_S25	4.52739	1.64096e-08	18.1545	511.615	82	55	66	2566	676	1535
YEY1_01806	yeaH	hypothetical protein	Y1_S25	5.18413	7.4618e-20	8.78532	332.7	17	24	25	1214	271	641
YEY1_01811		PAS/PAC sensor-containing diguanylate cyclase/phosphodiesterase	Y1_S25	3.87441	3.35167e-06	2.91995	51.2327	21	15	7	364	83	196
YEY1_01815	ycgB spoVR	SpoVR family protein	Y1_S25	3.16358	1.19296e-12	6.59644	54.7537	19	18	22	330	32	128
YEY1_01826	ycgL	hypothetical protein	Y1_E25	2.48035	0.0103428	18.0845	1.72962	7	10	12	2	0	1
YEY1_01827		putative exported protein	Y1_E25	2.38603	4.12569e-05	40.6228	6.42699	21	34	33	8	2	2
YEY1_01831	rnd	ribonuclease D	Y1_E25	2.75684	9.37196e-13	32.5583	4.10375	68	84	64	15	3	6
YEY1_01832	fadD-1	long-chain-fatty-acid--CoA ligase	Y1_S25	2.93182	1.10669e-17	12.2673	81.641	44	37	40	382	99	195
YEY1_01834	yeaZ tsaB	peptidase M22 glycoprotease	Y1_E25	2.70462	1.7207e-13	84.0065	9.24311	92	132	123	31	0	12
YEY1_01868	agaS	AgaS family sugar isomerase	Y1_S25	2.65075	0.0187504	0.155932	1.95397	0	0	1	5	2	3
YEY1_01869	gatY	tagatose-bisphosphate aldolase	Y1_S25	3.60882	6.64675e-17	9.11829	100.345	12	10	24	267	52	135
YEY1_01873	yapH	pertactin family virulence factor/autotransporter	Y1_S25	2.35014	0.00705627	5.58057	28.0737	8	5	9	26	25	18
YEY1_01879	hutI	imidazolonepropionase	Y1_S25	3.19818	3.41372e-11	9.10216	76.6581	25	16	23	330	55	122
YEY1_01880	hutG	N-formylglutamate amidohydrolase	Y1_S25	2.22654	4.45707e-05	3.62541	15.1634	9	5	3	44	5	20
YEY1_01886	astB	succinylarginine dihydrolase	Y1_S25	2.23258	0.00317713	0.945246	4.60178	3	0	4	12	6	8
YEY1_01887	astD	succinylglutamic semialdehyde dehydrogenase	Y1_S25	2.72422	0.00164383	0.36676	2.62552	1	0	2	17	0	8
YEY1_01888	astA	arginine succinyltransferase	Y1_S25	2.82289	0.000629898	0.984724	8.09321	1	2	3	23	7	10
YEY1_01889	astC argD	bifunctional succinylornithine transaminase/acetylornithine transaminase	Y1_S25	3.29183	0.0022357	0.264541	5.92252	0	1	1	22	2	16
YEY1_01891	cydA_1	cytochrome D ubiquinol oxidase subunit I	Y1_S25	2.46039	0.00356037	0.454594	2.67609	0	2	2	17	1	6
YEY1_01894	cysB_2	transcriptional regulator CysB	Y1_S25	2.67065	4.79452e-09	5.93533	35.2442	6	15	13	120	18	47
YEY1_01897		hypothetical protein	Y1_E25	4.28313	5.83854e-20	163.633	6.55292	152	346	319	14	2	12
YEY1_01919	hemK prmC	N5-glutamine S-adenosyl-L-methionine-dependent methyltransferase	Y1_E25	2.44687	3.87447e-11	70.9635	9.98435	112	135	111	41	3	10
YEY1_01922	lolB	outer membrane lipoprotein LolB	Y1_E25	2.30705	0.00022099	22.1549	3.39826	23	33	26	8	1	3
YEY1_01924	prsA	ribose-phosphate pyrophosphokinase	Y1_E25	2.09445	1.11597e-05	577.719	110.856	919	1311	1019	282	53	195
YEY1_01925		hypothetical protein	Y1_S25	6.84459	2.76179e-11	34.2271	11729.5	26	5	15	4551	3499	2569
YEY1_01926	ychH	hypothetical protein	Y1_S25	6.62197	2.739e-13	14.6913	2749.78	7	5	11	2030	656	846
YEY1_01930	ampH_1	beta-lactam binding protein AmpH	Y1_E25	2.18463	2.9606e-08	48.3614	8.68071	107	120	105	38	5	14
YEY1_01932		putative inner membrane protein	Y1_S25	6.09254	4.10513e-35	13.977	980.332	23	20	11	2126	351	960
YEY1_01933		lipase	Y1_S25	3.49137	1.01043e-11	4.42366	48.0612	6	8	9	202	19	43
YEY1_01936		antitermination Q family protein	Y1_S25	2.4452	0.0232372	1.67688	12.5123	3	1	0	12	5	6
YEY1_01944		transposase	Y1_S25	2.65767	0.0011027	3.36243	22.5823	4	2	2	31	4	16
YEY1_01952		hypothetical protein	Y1_S25	3.28997	2.23525e-09	22.5916	203.169	12	10	16	123	51	85
YEY1_01953		hypothetical protein	Y1_S25	2.72754	3.13419e-08	171.971	1008.75	115	84	74	774	239	300
YEY1_01961		tail fiber assembly protein	Y1_S25	2.51191	0.0449751	0	2.27665	0	0	0	5	0	1
YEY1_01964		DinJ-like protein	Y1_S25	2.54824	4.79452e-09	62.4419	322.178	35	30	30	224	68	107
YEY1_01968		C4	Y1_S25	3.05305	0.00297038	6.21039	63.255	0	0	3	27	1	8
YEY1_01970		putative transposase YhgA family protein	Y1_S25	2.91801	5.01636e-07	45.9837	347.831	62	123	77	1159	121	573
YEY1_01987	amyA	alpha-amylase	Y1_S25	3.66632	3.58498e-05	8.38146	132.457	32	22	19	584	109	328
YEY1_01989		putative exported protein	Y1_S25	4.5478	3.03018e-15	19.3097	471.974	17	17	22	973	106	302
YEY1_01994	ybiH_1	putative DNA-binding transcriptional regulator	Y1_S25	3.92537	1.07624e-06	2.34033	40.6668	2	2	5	66	29	24
YEY1_01995		putative monooxygenase RutA in novel pyrimidine catabolism pathway	Y1_S25	2.54651	0.0286633	0.391737	4.62428	0	1	0	7	1	2
YEY1_02003	uraA pyrP_3	uracil transporter	Y1_S25	2.79362	0.0176424	0.310212	3.36532	1	0	0	9	1	2
YEY1_02005		helix-turn-helix family protein	Y1_S25	3.50203	3.02841e-10	3.87299	43.3655	4	4	3	71	8	37
YEY1_02006	wrbA	TrpR binding protein WrbA	Y1_S25	3.50894	4.56356e-10	4.76991	54.1269	5	7	5	156	14	33
YEY1_02007	efeB ycdB	Dyp-type peroxidase family protein	Y1_E25	3.35922	6.67218e-10	72.8786	5.3775	172	194	191	21	3	13
YEY1_02008	efeO ycdO	hypothetical protein	Y1_E25	3.43972	1.10506e-14	74.3364	5.23502	154	169	170	20	2	11
YEY1_02009	efeU-2	oxidase dependent Fe+2 transporter	Y1_E25	4.63648	2.82817e-12	35.5333	0.985986	72	55	51	1	0	3
YEY1_02015		hypothetical protein	Y1_S25	3.07451	1.22056e-12	107.355	820.093	82	86	67	777	171	552
YEY1_02018	yecS	polar amino acid ABC transporter inner membrane subunit	Y1_E25	2.05524	0.00351727	19.6038	3.19125	25	25	26	10	0	4
YEY1_02021	fliZ	flagella biosynthesis protein FliZ	Y1_E25	3.93205	8.43561e-05	14.1948	0.2226	14	12	16	1	0	0
YEY1_02022	fliA_1	flagellar biosynthesis sigma factor	Y1_E25	3.84022	5.53503e-14	59.8523	3.27199	70	105	82	8	1	4
YEY1_02031		hypothetical protein	Y1_S25	3.44628	2.6912e-05	22.2029	285.021	11	17	8	202	48	127
YEY1_02032		DinI family protein	Y1_S25	2.1752	0.000594265	17.5536	72.8315	6	5	7	58	5	16
YEY1_02036	fliF-2	flagellar MS-ring protein	Y1_E25	3.06417	3.10862e-05	6.14977	0.416214	17	23	21	4	0	1
YEY1_02039	fliI-2	flagellum-specific ATP synthase	Y1_E25	2.87064	0.0109065	2.40338	0.0831691	4	5	10	1	0	0
YEY1_02041	fliK-1	flagellar hook-length control protein	Y1_E25	3.2066	0.00210706	3.28308	0.0835363	8	8	10	1	0	0
YEY1_02042	fliL	flagellar basal body-associated protein FliL	Y1_E25	2.72787	0.000116821	28.2189	2.44871	22	21	34	8	0	1
YEY1_02043	fliM-2	flagellar motor switch protein FliM	Y1_E25	3.21686	9.59043e-07	21.3305	1.49118	33	50	44	9	1	0
YEY1_02044	fliN-2	flagellar motor switch protein FliN	Y1_E25	2.07267	0.00177634	27.5542	4.1704	14	26	28	11	0	2
YEY1_02046	fliP-2	flagellar biosynthesis protein FliP	Y1_E25	2.21608	0.0208087	5.2358	0.934862	5	7	11	2	1	0
YEY1_02054	flgG_1	flagellar basal body rod protein FlgG	Y1_E25	3.45824	0.000179982	8.69029	0.289977	10	14	16	2	0	0
YEY1_02055	flgF_1	flagellar basal body rod protein FlgF	Y1_E25	4.64572	1.06111e-06	16.0185	0.150166	18	18	34	1	0	0
YEY1_02056	flgE-2_1	flagellar hook protein FlgE	Y1_E25	3.89728	1.66199e-07	16.0326	0.659404	28	37	53	3	0	2
YEY1_02057	flgD-2	flagellar basal body rod modification protein	Y1_E25	3.71718	0.000366077	8.03664	0.165249	11	9	12	1	0	0
YEY1_02058	flgC-2	flagellar basal body rod protein FlgC	Y1_E25	3.55433	0.000255564	16.6569	0.560621	11	16	13	2	0	0
YEY1_02059	flgB-2	flagellar basal body rod protein FlgB	Y1_E25	3.72028	2.80045e-08	369.829	20.8269	139	440	344	33	2	16
YEY1_02083		PIG3 family NAD(P)H quinone oxidoreductase	Y1_S25	2.38028	0.0103359	20.0255	107.977	52	40	29	268	114	110
YEY1_02090		hypothetical protein	Y1_S25	4.26297	0.000157094	0	26.2556	0	0	0	19	1	5
YEY1_02094	lacZ	beta-D-galactosidase	Y1_S25	2.12382	0.000747462	7.05169	26.9564	60	27	40	186	81	103
YEY1_02100		hypothetical protein	Y1_S25	2.06071	0.000297073	697.187	2690.61	267	261	290	1996	297	704
YEY1_02102	glgC_2	glucose-1-phosphate adenylyltransferase	Y1_S25	3.10371	1.45939e-05	1.22257	11.2959	1	2	6	53	12	11
YEY1_02107		hypothetical protein	Y1_S25	2.05744	0.00940675	2.46412	9.92825	6	2	5	24	6	15
YEY1_02110		YfrE protein	Y1_S25	2.47631	0.0460827	0	2.13152	0	0	0	2	2	1
YEY1_02124	hspQ	heat shock protein HspQ	Y1_S25	2.53114	7.91675e-05	158.53	838.987	101	87	105	635	233	341
YEY1_02131	tfoX	competence-specific genes regulator	Y1_S25	2.46191	0.00230923	2.84427	17.0648	4	6	1	32	10	10
YEY1_02135	lonH ycbZ	Lon-like ATP-dependent protease	Y1_E25	2.73373	1.44604e-12	191.507	23.8083	622	653	510	145	24	40
YEY1_02139		ribosome modulation factor	Y1_S25	5.96047	1.95018e-10	41.6432	5167.63	12	8	20	2785	664	960
YEY1_02154	ycbL	beta-lactamase domain-containing protein	Y1_E25	2.14804	3.42361e-05	200.759	36.5982	274	313	281	92	16	36
YEY1_02155	ycbK	hypothetical protein	Y1_E25	2.47474	7.46467e-17	172.317	25.102	187	199	170	53	6	20
YEY1_02158	mukE	condesin subunit E	Y1_E25	2.0455	6.78755e-08	80.2025	16.7813	95	123	126	42	10	11
YEY1_02165	cspB-2	cold-shock DNA-binding domain-containing protein	Y1_E25	2.13049	0.00263566	45.2571	7.84917	22	27	8	6	1	2
YEY1_02168		hypothetical protein	Y1_S25	3.14934	2.96216e-07	1.47716	12.9713	3	3	6	59	16	16
YEY1_02174	rpsA	30S ribosomal protein S1	Y1_E25	2.59966	2.17306e-19	3882.55	542.765	11998	14543	11822	3236	498	1239
YEY1_02179	ansB	L-asparaginase II	Y1_S25	2.96285	0.00435922	0.844051	9.5585	2	1	2	49	4	10
YEY1_02199	infA	translation initiation factor IF-1	Y1_E25	3.12175	7.61753e-09	1203.84	109.854	530	576	447	129	11	17
YEY1_02200	clpA	ATP-dependent Clp protease ATP-binding subunit	Y1_S25	2.10982	5.61265e-18	165.274	608.595	673	803	739	3884	1002	1905
YEY1_02202	cspD-2	cold-shock DNA-binding domain-containing protein	Y1_S25	3.11976	5.63509e-10	15.2938	124.13	6	7	10	141	12	42
YEY1_02205	virK ybjX	putative virulence factor	Y1_E25	5.4091	9.32014e-47	216.971	4.09762	454	442	357	12	2	7
YEY1_02206	ybjD	hypothetical protein	Y1_S25	2.18885	0.00399305	46.95	203.221	181	153	123	817	276	465
YEY1_02207		hypothetical protein	Y1_E25	2.16213	0.00106617	8.51053	1.32168	15	16	14	4	0	3
YEY1_02208	hcp-4	hydroxylamine reductase	Y1_S25	2.56264	0.00703006	1.40948	8.67916	6	1	6	21	22	6
YEY1_02215	ybjP	putative lipoprotein	Y1_S25	2.03574	2.56503e-11	25.7365	91.3341	33	25	28	156	30	84
YEY1_02217	artI	cationic amino acid ABC transporter periplasmic binding protein	Y1_E25	2.91753	0.0024406	28.483	2.04087	47	53	24	11	0	1
YEY1_02218	artQ	arginine transporter permease subunit ArtQ	Y1_E25	3.27943	7.20229e-05	24.6259	1.50068	40	39	25	3	0	3
YEY1_02219	artM	arginine transporter permease subunit ArtM	Y1_E25	2.93438	0.00110432	10.154	0.705811	16	15	9	2	0	1
YEY1_02223	potI	ornithine carbamoyltransferase	Y1_S25	2.46067	7.00629e-08	6.75056	33.3651	14	9	10	117	19	24
YEY1_02224	potH	putrescine ABC transporter membrane protein	Y1_E25	2.5065	0.00333432	5.44845	0.86497	6	11	14	1	1	1
YEY1_02231		RybB	Y1_S25	3.68258	0.000215056	569.476	12297.9	100	74	93	4827	456	941
YEY1_02232		membrane protein	Y1_E25	3.36063	2.66289e-14	53.1908	3.46311	80	86	75	15	1	2
YEY1_02233	ybjG	undecaprenyl pyrophosphate phosphatase	Y1_E25	3.57326	1.13341e-07	26.4892	0.932068	38	24	31	5	0	0
YEY1_02236	sdaC_2	serine transporter	Y1_E25	2.56898	3.06295e-05	208.244	26.7424	570	337	639	136	11	57
YEY1_02237	sdaA_2	L-serine dehydratase 1	Y1_E25	2.5219	0.00044796	94.2373	11.819	266	175	300	48	5	34
YEY1_02242	metB_2	cystathionine gamma-synthase	Y1_E25	2.42954	1.72503e-06	25.0515	3.60166	46	55	67	15	2	6
YEY1_02248		HAD family hydrolase	Y1_S25	2.67006	8.86971e-07	22.9034	131.55	39	22	26	259	69	100
YEY1_02249	yliJ gst_1	glutathione S-transferase domain-containing protein	Y1_S25	2.61948	1.04337e-09	11.3231	62.7292	15	13	13	170	15	51
YEY1_02250	yiuR fepA-1 cirA-1	putative outer membrane receptor	Y1_E25	4.87151	1.43743e-14	145.702	3.47342	200	856	684	22	4	10
YEY1_02251	yiuC fhuC-4 fepC-4 fecE-4	ABC transporter-like protein	Y1_E25	4.40521	4.73156e-10	38.3483	1.05304	28	73	79	3	0	2
YEY1_02252	yiuB fhuB-5 fepG-5 fepD-5 fecD-5 fecC-5	transport system permease	Y1_E25	4.65386	6.31483e-13	147.48	3.63085	206	367	373	26	0	4
YEY1_02257		hypothetical protein	Y1_S25	2.94896	2.45331e-08	24.6427	174.749	10	5	14	157	21	34
YEY1_02263	psaF	hypothetical protein	Y1_E25	3.64215	1.543e-05	38.3946	1.15372	38	28	43	5	0	0
YEY1_02264	psaE	transcriptional regulator CadC	Y1_E25	4.0202	5.22291e-06	34.0955	0.681837	68	30	32	4	0	0
YEY1_02265	fruA	PTS system fructose-specific transporter subunit IIBC	Y1_E25	3.96692	5.09504e-12	209.353	9.69224	734	393	880	58	8	24
YEY1_02266	fruK	1-phosphofructokinase	Y1_E25	4.2629	4.54257e-11	312.511	11.1997	588	334	754	33	7	14
YEY1_02267	fruB_1	bifunctional PTS system fructose-specific transporter subunit IIA/HPr protein	Y1_E25	3.93234	4.04461e-11	377.921	17.838	893	499	1057	69	8	35
YEY1_02273	efp-1	elongation factor P	Y1_E25	3.52779	7.56974e-22	238.357	17.1817	243	257	298	38	8	7
YEY1_02274	uxuA	mannonate dehydratase	Y1_S25	2.21554	0.00498639	11.9142	56.4669	15	32	37	225	34	104
YEY1_02276	uxuR	GntR family transcriptional regulator	Y1_S25	3.11042	1.42072e-09	6.54426	51.7215	13	7	8	95	37	41
YEY1_02277		hypothetical protein	Y1_S25	3.3551	5.02301e-11	39.1415	386.719	21	31	24	483	70	156
YEY1_02279	yeiU	PA-phosphatase-like phosphoesterase	Y1_E25	2.07257	5.87039e-05	27.7038	4.3077	37	39	38	18	0	4
YEY1_02284	yejE	binding-protein-dependent transport system inner membrane protein	Y1_E25	2.0191	8.931e-08	24.2356	4.56281	48	49	49	20	2	6
YEY1_02290	rplY	50S ribosomal protein L25	Y1_E25	4.05248	2.78192e-21	1112.64	51.7936	580	690	617	78	5	15
YEY1_02294		tRNA-Pro(ggg)	Y1_S25	2.21567	0.00869439	318.289	1461.62	55	52	37	236	95	165
YEY1_02308	pla2	outer membrane protease	Y1_S25	3.07614	0.000265105	2.42326	21.8669	6	3	4	28	27	18
YEY1_02309	tsr mcp	Cache sensor-containing methyl-accepting chemotaxis sensory transducer	Y1_S25	2.34337	0.0178065	1.1297	6.80829	4	5	3	26	7	24
YEY1_02316	rtxD_2	type I secretion membrane fusion protein HlyD family	Y1_S25	3.28495	0.000196674	11.0493	123.14	7	7	11	136	38	59
YEY1_02328		calcium-dependent protease precursor	Y1_S25	2.43179	3.49913e-08	4.76701	23.7984	16	20	7	162	15	42
YEY1_02329		calcium-dependent protease precursor	Y1_S25	3.47723	3.57095e-10	3.15241	34.323	21	24	26	468	67	191
YEY1_02330		putative exported protein	Y1_S25	4.80398	3.07324e-07	0.195869	14.6236	0	1	0	30	8	16
YEY1_02331		putative exported protein	Y1_S25	3.28523	0.00092652	0.385664	6.70558	0	2	0	18	3	7
YEY1_02336	katA	catalase	Y1_S25	3.32685	2.24819e-07	12.5818	118.764	41	30	34	350	173	199
YEY1_02343	elaB	hypothetical protein	Y1_S25	3.82703	7.2505e-10	76.5593	1090.72	48	38	51	1193	213	408
YEY1_02349	idnO_2	gluconate 5-dehydrogenase	Y1_S25	2.64914	0.00569669	3.16003	22.3424	6	4	4	23	17	26
YEY1_02352		membrane protein	Y1_E25	2.93974	8.64197e-05	76.5026	6.96801	77	49	90	11	2	5
YEY1_02354	nuoN	NADH dehydrogenase subunit N	Y1_E25	2.47689	4.58653e-09	104.39	15.307	274	326	296	94	9	30
YEY1_02355	nuoM_1	NADH dehydrogenase subunit M	Y1_E25	2.34488	8.76508e-10	69.414	10.7721	195	183	243	84	5	19
YEY1_02356	nuoL_1	NADH dehydrogenase subunit L	Y1_E25	2.32387	1.64607e-07	105.771	17.4032	288	424	439	117	22	34
YEY1_02357	nuoK	NADH dehydrogenase subunit K	Y1_E25	2.77603	6.64261e-11	97.0087	10.4898	54	57	61	13	1	5
YEY1_02359	nuoI_1	NADH dehydrogenase subunit I	Y1_E25	2.18251	3.57168e-05	87.9108	15.6381	88	79	110	28	6	10
YEY1_02360	nuoH_1	NADH dehydrogenase subunit H	Y1_E25	2.47683	2.27496e-11	80.8451	11.8485	146	132	181	38	6	18
YEY1_02361	nuoG	NADH dehydrogenase subunit G	Y1_E25	2.11554	2.61658e-09	87.492	16.6826	437	399	558	173	24	60
YEY1_02370	yfbS	citrate transporter	Y1_S25	2.00672	5.47885e-11	9.57103	34.3725	25	46	34	200	40	87
YEY1_02371		putative exported protein	Y1_S25	2.15139	1.67629e-05	5.72735	22.2252	13	5	8	60	8	29
YEY1_02375	ackA_2	acetate kinase	Y1_E25	3.63839	3.77971e-14	282.017	18.084	576	885	564	102	9	24
YEY1_02376	pta	phosphate acetyltransferase	Y1_E25	3.77845	1.27222e-17	239.398	14.0377	754	1374	957	98	19	41
YEY1_02380	ulaB sgaB	PTS system lactose/cellobiose-specific transporter subunit IIB	Y1_S25	2.56727	0.0162141	0.518236	6.96871	0	1	0	7	1	3
YEY1_02381	ulaA sgaT	PTS system ascorbate-specific transporter subunit IIC	Y1_S25	4.62804	2.3067e-08	5.98899	176.694	19	9	15	402	259	216
YEY1_02387	yfcH	hypothetical protein	Y1_S25	2.31038	1.36788e-05	5.81856	26.8863	14	11	6	90	18	23
YEY1_02393	hisJ	cationic amino acid ABC transporter periplasmic binding protein	Y1_S25	2.89302	9.5526e-07	9.75333	68.0602	16	11	17	150	38	74
YEY1_02424	mnmC	5-methylaminomethyl-2-thiouridine methyltransferase	Y1_E25	2.00846	3.12128e-05	14.3913	2.52122	56	53	64	33	1	4
YEY1_02427	yfcA	hypothetical protein	Y1_E25	2.06079	7.20229e-05	19.007	3.35344	33	20	35	11	1	4
YEY1_02436	fadI	3-ketoacyl-CoA thiolase	Y1_S25	2.21929	0.000700198	3.03575	13.2126	7	6	10	56	5	35
YEY1_02443	ccmF_2	cytochrome c-type biogenesis protein CcmF	Y1_E25	2.27379	1.05108e-09	17.5136	3.05264	68	75	60	21	4	7
YEY1_02445	ccmD	heme exporter protein CcmD	Y1_E25	2.04093	0.0348728	13.1032	1.36778	8	6	5	3	0	0
YEY1_02446	ccmC	heme exporter protein CcmC	Y1_E25	2.24113	0.0121608	11.28	1.23063	25	13	10	8	0	0
YEY1_02447	ccmB	heme exporter protein CcmB	Y1_E25	2.36939	0.00269237	11.7776	1.23146	20	7	17	5	0	1
YEY1_02466	yebQ_3	major facilitator transporter	Y1_S25	4.12119	2.33255e-25	3.3861	55.9763	9	13	9	330	44	113
YEY1_02467		TetR family regulatory protein	Y1_S25	5.22187	3.97982e-11	42.3796	2001.49	58	62	35	1771	1289	1718
YEY1_02471	sfuA	iron(III)-binding periplasmic protein	Y1_E25	3.42655	8.6226e-07	349.643	22.4866	450	874	792	53	23	24
YEY1_02473	sfuC	iron(III) ABC transporter ATP-binding protein	Y1_E25	2.17198	1.37421e-08	36.1446	6.6037	54	89	82	27	4	8
YEY1_02480		putative acetyltransferase	Y1_S25	2.21012	0.000152907	6.23502	25.9531	10	2	8	50	9	20
YEY1_02481		hypothetical protein	Y1_S25	2.80765	7.8605e-13	5.44973	34.7262	9	14	17	118	34	56
YEY1_02487		transmembrane pair domain-containing protein	Y1_S25	2.42162	0.0151555	3.30269	19.9547	5	2	2	14	12	9
YEY1_02495		tRNA-Val(tac)	Y1_E25	2.93438	0.000218056	144.823	10.9322	30	20	14	3	0	2
YEY1_02497		tRNA-Val(tac)	Y1_E25	2.42663	6.78514e-07	2772.73	412.078	501	385	341	99	20	43
YEY1_02499		tRNA-Ala(ggc)	Y1_E25	2.73187	8.75807e-06	1839.46	208.295	342	198	264	42	16	14
YEY1_02500		tRNA-Ala(ggc)	Y1_S25	2.24193	0.00231692	560.118	2457.29	83	100	69	344	192	229
YEY1_02502		hypothetical protein	Y1_S25	2.58479	0.00611322	1.47668	11.2806	0	1	2	11	4	3
YEY1_02518	cysW	sulfate/thiosulfate transporter permease subunit	Y1_E25	4.19341	2.06927e-13	38.7993	1.7727	68	73	59	3	1	3
YEY1_02519	cysT	sulfate/thiosulfate transporter subunit	Y1_E25	3.47214	3.4455e-11	33.4312	1.64922	55	62	48	10	0	1
YEY1_02520	cysP	thiosulfate transporter subunit	Y1_E25	4.00143	4.85432e-10	32.2071	1.58888	59	82	56	6	2	0
YEY1_02521	nanT	putative sialic acid transporter	Y1_S25	2.17645	0.00135936	1.70106	7.3213	6	4	5	41	7	13
YEY1_02539	mdoC opgC	osmoregulated periplasmic glucan biosynthetic protein	Y1_E25	2.10302	0.00177634	8.05101	1.2426	20	14	19	6	0	3
YEY1_02543		fimbrial biogenesis outer membrane usher protein	Y1_S25	2.83076	6.03815e-06	3.91863	26.1839	28	16	10	155	49	87
YEY1_02558		exonuclease SbcC	Y1_E25	4.10626	2.44806e-05	14.2021	0	15	16	15	0	0	0
YEY1_02577	ybtD	4_-phosphopantetheinyl transferase	Y1_S25	2.19509	0.0216513	14.7858	73.3776	11	27	28	120	38	95
YEY1_02578	dctP	TRAP dicarboxylate transporter subunit DctP	Y1_S25	2.3021	0.0289413	0.374918	2.30279	2	0	0	7	1	4
YEY1_02586	citD	citrate lyase acyl carrier protein	Y1_S25	3.50498	0.00298411	0	8.46463	0	0	0	5	3	2
YEY1_02608	yeeO	hypothetical protein	Y1_S25	2.46741	1.08613e-07	7.70132	39.0355	13	26	25	174	36	72
YEY1_02624	ecpD_1	pili assembly chaperone	Y1_S25	2.06675	0.0082783	2.06765	8.68071	5	3	1	21	5	7
YEY1_02687	yphF-1 ytfQ-1	carbohydrate ABC transporter periplasmic-binding protein	Y1_S25	2.16865	0.0302405	1.56965	8.0215	5	3	1	19	11	2
YEY1_02690	yphD-3 ytfT-3 yjfF-3	monosaccharide-transporting ATPase	Y1_S25	2.4191	0.000130137	1.59443	7.75724	3	2	4	31	4	9
YEY1_02693		hypothetical protein	Y1_E25	4.61501	1.56507e-10	320.871	8.25365	712	688	688	49	4	7
YEY1_02695	yeeF_2	amino acid permease-associated region	Y1_E25	5.08011	2.47114e-23	374.033	8.06477	917	1219	941	58	3	13
YEY1_02696		hypothetical protein	Y1_E25	5.47899	1.43811e-08	85.1625	0	44	33	30	0	0	0
YEY1_02698	yphE-3 ytfR-3_1	ABC transporter-like protein	Y1_E25	3.30515	2.01213e-06	15.8273	1.49742	34	44	27	2	2	2
YEY1_02700	yphD-6 ytfT-6 yjfF-6	monosaccharide-transporting ATPase	Y1_E25	2.1147	0.000328614	23.9984	4.19097	49	57	36	22	2	3
YEY1_02711	gnd	6-phosphogluconate dehydrogenase	Y1_E25	2.23789	4.79569e-17	289.157	51.6767	801	773	803	247	51	83
YEY1_02734	udk	uridine kinase	Y1_E25	2.30555	1.42929e-09	259.917	43.9519	290	366	328	106	18	31
YEY1_02743	cdd	cytidine deaminase	Y1_E25	2.63113	3.22346e-10	124.364	16.0216	234	174	237	54	7	20
YEY1_02769	yjiJ	hypothetical protein	Y1_S25	2.34681	0.000198908	2.70686	12.557	8	3	7	61	3	26
YEY1_02773		hypothetical protein	Y1_S25	4.77522	4.22739e-06	13.2005	679.256	7	3	6	538	109	129
YEY1_02774		hypothetical protein	Y1_S25	2.79445	2.77027e-15	3.33454	20.6206	16	16	15	192	28	59
YEY1_02783	ybiT	ABC transporter-like protein	Y1_E25	2.24376	0.00024571	216.403	36.3499	650	996	564	201	36	90
YEY1_02785		cation diffusion facilitator family transporter	Y1_S25	2.41263	0.000475979	60.8347	314.029	117	128	92	718	158	563
YEY1_02790		putative exported protein	Y1_S25	3.59575	8.50349e-13	10.634	119.902	10	12	13	140	63	87
YEY1_02791		putative RNA polymerase sigma factor	Y1_S25	2.17912	2.60931e-07	11.7781	47.3474	10	11	17	93	16	33
YEY1_02792		putative membrane protein	Y1_S25	2.57256	0.000251077	3.20582	19.3344	3	7	3	49	3	24
YEY1_02795		DksA/TraR C4-type zinc finger protein	Y1_S25	2.00426	0.000148643	12.9978	49.0335	7	5	8	39	12	12
YEY1_02797	glnP	glutamine ABC transporter permease	Y1_E25	2.41799	0.00163575	23.3733	2.67449	24	36	31	9	0	3
YEY1_02799	mcp bdlA	Pas/Pac sensor-containing methyl-accepting chemotaxis sensory transducer	Y1_S25	3.3406	1.07237e-05	2.29753	24.0195	9	3	5	93	22	42
YEY1_02806	glpF_2	MIP family channel protein	Y1_S25	2.07384	7.32255e-05	10.9154	40.8045	15	9	20	92	23	30
YEY1_02818	yehZ opuC osmF	glycine betaine ABC transporter substrate-binding protein	Y1_S25	3.47465	4.24111e-23	14.1395	136.719	28	19	29	356	101	159
YEY1_02819		fatty acid desaturase	Y1_S25	3.17066	0.00853917	5.94232	93.2129	10	6	9	91	88	65
YEY1_02832	phnC	phosphonate ABC transporter ATPase	Y1_S25	2.73003	0.00202342	1.15135	8.95203	2	4	0	30	6	5
YEY1_02833		hypothetical protein	Y1_S25	4.29118	4.0826e-11	14.1911	301.044	9	9	3	281	43	92
YEY1_02838	pbpG	D-alanyl-D-alanine endopeptidase	Y1_E25	2.11661	0.000408641	22.4262	4.76629	46	36	44	9	6	3
YEY1_02840	mgtE_2	magnesium transporter	Y1_E25	3.94489	5.47952e-10	27.3267	1.0251	72	45	46	5	0	2
YEY1_02841		ykoK	Y1_E25	2.37554	1.98588e-05	111.594	20.8895	39	43	30	8	4	3
YEY1_02844	rhlE-2	ATP-dependent RNA helicase RhlE	Y1_E25	2.51645	2.75756e-10	108.592	15.9129	266	398	217	75	13	28
YEY1_02850	ybhL ybhM yccA	hypothetical protein	Y1_S25	2.06211	0.012134	572.893	2394.04	750	933	725	5250	1056	2458
YEY1_02859		ABC transporter-like protein	Y1_S25	3.56467	2.30088e-06	0.983084	12.5773	2	1	1	38	5	9
YEY1_02874	galE_1	UDP-galactose-4-epimerase	Y1_E25	2.13629	0.00505421	9.08858	1.65634	21	12	20	2	1	4
YEY1_02878	psiF	PsiF repeat-containing protein	Y1_S25	4.0832	0.000127488	8.59989	268.353	4	6	7	198	71	138
YEY1_02880		hypothetical protein	Y1_S25	4.44563	1.72709e-08	3.21226	96.1762	1	2	0	42	11	18
YEY1_02893		tRNA-Lys(ttt)	Y1_E25	2.93947	0.000417203	91.4544	6.21299	17	10	13	2	0	1
YEY1_02894	ybgF	tol-pal system protein YbgF	Y1_E25	2.15817	4.8133e-11	450.736	83.5621	776	670	682	200	46	94
YEY1_02899	tolQ	colicin uptake protein TolQ	Y1_E25	2.08909	1.78203e-05	173.095	32.9408	214	231	251	88	8	36
YEY1_02931	ybfA	hypothetical protein	Y1_S25	2.55107	0.000488023	9.8914	58.2661	3	4	5	49	9	9
YEY1_02957		tRNA-Met(cat)	Y1_E25	3.61842	8.35134e-11	4422.47	268.57	789	627	568	57	19	21
YEY1_02959		tRNA-Gln(ttg)	Y1_E25	4.98341	1.18534e-16	937.836	20.464	160	107	139	5	1	2
YEY1_02960		tRNA-Gln(ttg)	Y1_E25	5.30689	4.74419e-13	725.728	12.6545	126	82	106	2	1	1
YEY1_02961		tRNA-Met(cat)	Y1_E25	2.8215	0.000533301	92.163	5.89745	16	11	14	4	0	0
YEY1_02968	lnt	apolipoprotein N-acyltransferase	Y1_E25	3.00786	1.51229e-14	25.3388	2.33337	78	84	73	13	0	9
YEY1_02969		hypothetical protein	Y1_E25	3.45902	6.39068e-15	84.8205	5.14639	96	118	80	18	1	2
YEY1_02970	gltI ybeJ_1	glutamate and aspartate transporter subunit	Y1_S25	4.23043	6.2984e-16	43.9936	754.187	93	71	70	1306	710	829
YEY1_02971	gltJ_1	polar amino acid ABC transporter inner membrane subunit	Y1_S25	2.68738	1.096e-06	4.34838	26.4964	5	7	7	64	10	31
YEY1_02974	ybeL	hypothetical protein	Y1_S25	2.88764	1.425e-07	11.2595	78.4936	14	12	6	96	33	46
YEY1_02976	rlpB	LPS-assembly lipoprotein RlpB	Y1_E25	2.15515	1.79188e-05	120.106	21.7135	143	166	133	53	5	21
YEY1_02982	rodA mrdB	cell wall shape-determining protein	Y1_E25	2.74378	3.06293e-14	41.1366	4.43446	99	85	83	22	1	8
YEY1_02991		cspA	Y1_S25	2.81839	1.11267e-14	19.2711	120.537	13	10	17	157	31	44
YEY1_02996		serine/threonine protein phosphatase	Y1_S25	4.87029	1.60772e-09	3.41086	140.547	4	5	4	404	42	101
YEY1_02997		hypothetical protein	Y1_S25	2.64313	0.000499795	77.5523	495.706	33	27	28	356	65	103
YEY1_03005		hypothetical protein	Y1_S25	2.31628	2.02748e-07	194.597	855.296	155	108	119	1037	210	294
YEY1_03016		Hypothetical protein	Y1_S25	3.20759	1.42545e-12	80.457	687.162	62	75	57	988	199	299
YEY1_03017		inorganic pyrophosphatase/exopolyphosphatase	Y1_S25	2.3224	5.43322e-05	59.3644	263.444	147	115	115	636	238	416
YEY1_03024	lpxH	UDP-23-diacylglucosamine hydrolase	Y1_E25	2.06482	0.000181696	80.1228	15.2243	121	114	104	48	6	11
YEY1_03027	ybbP-3	hypothetical protein	Y1_S25	2.6081	7.10403e-05	5.14272	30.8059	15	29	30	265	50	85
YEY1_03028	ybbA-3	putative ABC transporter ATP-binding protein YbbA	Y1_S25	4.30943	1.02835e-24	4.53665	83.2527	9	5	4	209	27	84
YEY1_03032		hypothetical protein	Y1_S25	2.70954	9.64916e-10	91.2039	548.856	138	170	182	1823	249	720
YEY1_03034	cueR	MerR family transcriptional regulator	Y1_S25	2.52088	0.00326925	28.5739	178.22	24	28	19	234	37	125
YEY1_03042	rosB ybaL	putative cation:proton antiport protein	Y1_S25	2.01458	0.00235707	73.4982	279.514	203	357	188	1052	310	839
YEY1_03056	htpG	heat shock protein 90	Y1_E25	3.01335	1.94337e-12	251.833	24.6429	928	840	981	125	44	45
YEY1_03060	apt-2	adenine phosphoribosyltransferase	Y1_E25	2.56572	2.98504e-16	267.731	38.1709	304	333	253	79	14	24
YEY1_03062	priC	primosomal replication priB and priC	Y1_S25	2.5985	1.62379e-10	17.5112	95.2258	26	19	10	149	44	54
YEY1_03075	rpmE2	50S ribosomal protein L31	Y1_E25	2.53191	0.0166298	10.7852	0.434965	8	3	5	1	0	0
YEY1_03081		hypothetical protein	Y1_S25	2.424	0.00154448	75.1733	401.845	69	32	51	568	87	148
YEY1_03082		hypothetical protein	Y1_S25	2.42393	5.03259e-06	159.213	803.866	125	117	102	1156	134	414
YEY1_03084		Bacteria_small_SRP	Y1_S25	2.14716	0.0128275	94932.5	394442	17998	19697	16485	39822	49348	41634
YEY1_03097	ybaW tesC	thioesterase superfamily protein	Y1_S25	2.16101	0.00235707	9.63507	41.4063	11	8	4	39	21	10
YEY1_03098	ybaV comEA	helix-hairpin-helix repeat-containing competence protein ComEA	Y1_S25	2.17581	0.0247579	5.8761	27.2058	8	2	4	17	17	6
YEY1_03107	bolA	transcriptional regulator BolA	Y1_S25	2.69254	3.73167e-07	70.851	426.589	49	46	43	539	94	147
YEY1_03109	ampG	muropeptide transporter	Y1_E25	2.1851	2.09784e-07	41.3384	7.69999	140	117	100	30	8	17
YEY1_03110		hypothetical protein	Y1_E25	2.23862	0.000294737	66.2359	10.2806	100	58	137	47	1	9
YEY1_03113	cyoC	cytochrome o ubiquinol oxidase subunit III	Y1_E25	2.13514	9.08165e-06	329.231	61.856	375	359	445	185	9	52
YEY1_03118	panE	2-dehydropantoate 2-reductase	Y1_S25	2.09423	0.0189911	18.5957	79.4492	44	27	27	174	55	108
YEY1_03120	thiI	thiamine biosynthesis protein ThiI	Y1_E25	2.69151	4.22545e-14	75.741	9.60659	210	246	193	48	6	23
YEY1_03126	thiL	thiamine monophosphate kinase	Y1_E25	2.29444	3.11189e-07	113.532	19.2694	228	257	179	64	15	19
YEY1_03127	nusB	transcription antitermination protein NusB	Y1_E25	3.58614	4.93826e-15	1793.72	117.591	1452	1541	1398	161	28	71
YEY1_03128	ribH	67-dimethyl-8-ribityllumazine synthase	Y1_E25	3.28737	4.46389e-25	328.401	26.8593	284	346	283	56	6	14
YEY1_03135	secF	preprotein translocase subunit SecF	Y1_E25	2.08751	1.84394e-06	648.653	128	1163	1319	1213	519	62	145
YEY1_03137	yajC	preprotein translocase subunit YajC	Y1_E25	2.06471	5.70099e-06	1645.36	335.482	961	1127	1130	537	36	137
YEY1_03140		putative signal peptide protein	Y1_S25	5.64889	8.67972e-38	10.9785	542.88	16	13	15	1482	188	476
YEY1_03141	queA	S-adenosylmethionine--tRNA ribosyltransferase-isomerase	Y1_E25	3.3845	4.81037e-20	54.1285	5.01631	114	127	106	12	5	7
YEY1_03144		hok/gef family protein	Y1_E25	2.69041	1.05943e-05	3773.79	474.613	728	1548	1182	332	28	88
YEY1_03145		sok	Y1_E25	2.30123	0.014219	21.3839	2.22771	8	6	6	1	0	1
YEY1_03150	brnQ	branched-chain amino acid transport system II carrier protein	Y1_E25	2.86992	1.42305e-20	59.9784	6.3984	172	143	146	36	4	10
YEY1_03152	phoR	phosphate regulon sensor protein	Y1_S25	2.18487	0.00506211	42.203	190.243	100	112	114	806	150	357
YEY1_03153	phoB	two component transcriptional regulator	Y1_S25	2.01316	0.000145599	59.1743	224.887	93	64	79	792	51	167
YEY1_03156	mak_2	fructokinase	Y1_S25	2.12915	3.10322e-13	30.1844	114.344	51	50	60	310	69	149
YEY1_03157	rdgC	recombination associated protein	Y1_E25	3.16762	3.29964e-19	158.603	14.5438	250	329	276	53	8	14
YEY1_03163	yhcN_2	hypothetical protein	Y1_S25	3.18598	0.000352463	4.72918	48.6851	5	0	2	60	3	20
YEY1_03176	gpt	xanthine-guanine phosphoribosyltransferase	Y1_E25	2.4747	3.12893e-08	153.126	22.6937	129	158	128	32	6	16
YEY1_03183		glycerophosphoryl diester phosphodiesterase	Y1_E25	2.07136	1.85135e-07	84.7186	16.2916	179	116	169	64	8	18
YEY1_03190	nqrB	Na(+)-translocating NADH-quinone reductase subunit B	Y1_E25	2.22561	6.04663e-09	32.292	5.62272	76	74	84	23	3	12
YEY1_03195	fadE	acyl-CoA dehydrogenase	Y1_S25	4.49379	1.59311e-11	4.65526	112.184	20	18	28	776	203	366
YEY1_03199	hxuB	polypeptide-transport-associated domain protein ShlB-type	Y1_S25	4.45627	2.04813e-17	4.24347	94.1997	13	17	10	554	71	214
YEY1_03200	mtnK	methylthioribose kinase	Y1_S25	2.96212	3.9984e-05	8.47307	68.1631	22	23	15	274	59	92
YEY1_03201	mtnA	aIF-2BI family translation initiation factor	Y1_S25	3.58264	2.17388e-06	5.00285	67.0066	8	13	10	196	59	79
YEY1_03205	ybdL	putative aminotransferase	Y1_S25	2.0977	0.023639	5.87204	27.0605	14	14	12	106	17	46
YEY1_03216	gatA	amidase	Y1_E25	2.30972	0.0275201	1.72689	0.34113	5	4	5	0	1	0
YEY1_03220	ygaH	hypothetical protein	Y1_E25	2.12866	0.0102528	16.7082	2.81421	7	14	13	2	0	3
YEY1_03221	emrR mprA	transcriptional repressor MprA	Y1_E25	3.01167	0.000675793	42.778	2.76133	47	35	45	6	0	3
YEY1_03222	ibeB_2	RND efflux system outer membrane lipoprotein	Y1_E25	5.13177	1.92323e-11	49.1957	0.643746	123	178	128	4	0	2
YEY1_03229	yfiQ patZ pka	N-acetyltransferase GCN5 acetylation of Rnase P RcsB	Y1_S25	2.37498	9.70045e-06	9.70699	45.2747	55	44	50	354	88	153
YEY1_03233	yfiA raiA	sigma 54 modulation protein/30S ribosomal protein S30EA	Y1_S25	2.25236	1.23308e-07	244.618	1016.59	179	147	189	1166	268	444
YEY1_03246	rplS	50S ribosomal protein L19	Y1_E25	2.56447	0.00118904	6105.46	717.915	4188	4763	3892	681	199	343
YEY1_03247	trmD	tRNA (guanine-N(1)-)-methyltransferase	Y1_E25	2.50086	0.00692583	5949.3	692.141	8255	10466	7401	1366	319	839
YEY1_03248	rimM	16S rRNA-processing protein RimM	Y1_E25	2.59775	4.14669e-06	3304.42	434.065	3092	4552	3153	776	133	354
YEY1_03249	rpsP	30S ribosomal protein S16	Y1_E25	2.78888	1.55424e-13	8111.51	996.559	3256	4763	3953	1035	111	317
YEY1_03254		MicA	Y1_S25	2.77767	0.000890991	85.2237	618.336	15	7	13	129	39	46
YEY1_03259		tRNA-Arg(acg)	Y1_E25	2.60566	3.22044e-08	413.822	54.6698	70	72	46	18	3	3
YEY1_03262	alaS	alanyl-tRNA synthetase	Y1_E25	2.88166	6.84345e-24	193.266	22.0541	915	1117	963	197	33	81
YEY1_03274	urtA livK_2	urea ABC transporter urea binding protein	Y1_S25	2.78194	0.0209855	0	1.0317	0	0	0	5	0	3
YEY1_03286	manY_2	PTS system mannose/fructose/sorbose family transporter subunit IIC	Y1_S25	2.86083	0.00250603	0.412723	4.56384	0	1	1	13	3	3
YEY1_03289		ArsR family transcriptional regulator	Y1_S25	2.6001	1.00525e-10	33.2691	183.122	22	24	22	261	35	71
YEY1_03291		Putative transcriptional regulatory protein	Y1_S25	2.29951	0.0133895	2.03516	12.3891	2	1	1	12	5	2
YEY1_03297		maoC like domain protein	Y1_E25	3.01636	0.00501927	3.37407	0	8	5	3	0	0	0
YEY1_03299	ibeB_3	RND efflux system outer membrane lipoprotein	Y1_E25	2.4925	0.0178836	1.75384	0.0806865	4	8	3	1	0	0
YEY1_03319	mutS	DNA mismatch repair protein MutS	Y1_E25	2.53119	2.02644e-13	61.585	8.87392	299	329	297	87	14	25
YEY1_03320	rpoS	RNA polymerase sigma factor RpoS	Y1_S25	4.55125	7.59986e-06	239.349	9409.3	532	414	443	19351	9259	11371
YEY1_03321	nlpD_2	lipoprotein NlpD	Y1_S25	2.35488	0.0027323	326.379	1585.1	751	484	585	3862	1433	1670
YEY1_03328	ygbE	hypothetical protein	Y1_S25	2.36957	0.0356357	216.742	1535.24	114	148	144	1415	215	918
YEY1_03330	cysN	sulfate adenylyltransferase subunit 1	Y1_E25	3.72766	1.03519e-12	122.932	7.04741	347	370	364	42	6	12
YEY1_03331	cysD	sulfate adenylyltransferase subunit 2	Y1_E25	2.92568	2.921e-06	166.729	16.7031	261	363	275	50	4	31
YEY1_03332	cysG-2	uroporphyrin-III C-methyltransferase	Y1_E25	2.43317	1.60401e-11	249.394	38.7828	634	779	674	228	20	80
YEY1_03337	cysI	sulfite reductase subunit beta	Y1_E25	2.60142	6.25685e-09	125.723	16.7901	415	476	404	80	23	38
YEY1_03338	cysJ	sulfite reductase subunit alpha	Y1_E25	2.72021	8.89613e-09	213.478	26.4864	647	946	691	165	17	85
YEY1_03339	ygcM queD	6-pyruvoyl tetrahydrobiopterin synthase	Y1_E25	2.29011	2.08247e-06	214.816	34.5628	150	176	138	62	2	19
YEY1_03342		hypothetical protein	Y1_S25	2.44895	0.00195763	3.99652	22.0897	7	2	3	27	12	12
YEY1_03346		FAD-dependent pyridine nucleotide-disulfide oxidoreductase	Y1_S25	2.20583	0.00228223	35.4836	158.568	28	23	21	197	39	58
YEY1_03356	yopH_1	YopH protein-tyrosine phosphatase Yop effector	Y1_S25	2.63929	0.0115031	9.27738	72.7731	13	19	18	159	53	94
YEY1_03362		putative Rieske protein	Y1_S25	2.74576	0.0020079	39.7158	295.398	24	29	21	251	67	133
YEY1_03365		hypothetical protein	Y1_E25	3.01818	1.37421e-08	186.163	16.9245	53	38	51	9	1	3
YEY1_03370	sprT	hypothetical protein	Y1_E25	2.50485	0.00695303	11.7682	1.62877	13	10	12	1	1	1
YEY1_03371	endA	deoxyribonuclease I	Y1_E25	2.81133	0.00563522	4.84901	0.160347	5	6	9	1	0	0
YEY1_03384	hemN-1	coproporphyrinogen III oxidase	Y1_E25	2.29608	3.63653e-08	43.7051	7.74484	98	101	91	24	7	11
YEY1_03391	mltC	murein transglycosylase C	Y1_E25	2.32557	1.07269e-06	70.761	11.3961	147	168	139	54	7	12
YEY1_03395		putative phage integrase	Y1_S25	2.49111	0.00619354	26.321	154.195	55	54	40	293	164	151
YEY1_03411		prolidase	Y1_S25	2.05439	1.13219e-05	7.35313	27.313	19	15	28	190	16	44
YEY1_03414	fhuC-1 fepC-1 fecE-1	ABC transporter related	Y1_E25	5.24334	1.93964e-20	99.5222	1.56721	135	146	161	4	0	3
YEY1_03415	fhuB-1 fepG-1 fepD-1 fecD-1 fecC-1	transport system permease protein	Y1_E25	3.79714	2.28694e-16	70.1684	3.9007	101	164	154	11	1	9
YEY1_03416	fhuB-2 fepG-2 fepD-2 fecD-2 fecC-2	transport system permease protein	Y1_E25	4.42789	1.34599e-16	124.022	4.14355	158	308	245	18	2	4
YEY1_03417	fhuD-1 fepB-1 fecB-1	periplasmic binding protein	Y1_E25	4.81158	6.77165e-12	379.48	8.6959	465	953	747	24	5	13
YEY1_03419		Hydroxyneurosporene-O-methyltransferase	Y1_S25	2.13792	0.0104714	21.268	97.9739	42	39	39	398	41	122
YEY1_03421		permease of the drug/metabolite transporter (DMT) superfamily protein	Y1_S25	3.35379	0.000117116	1.14705	13.5237	1	1	4	37	9	16
YEY1_03435		putative outer membrane lipoprotein	Y1_S25	4.58146	1.49165e-08	0.804101	23.6993	3	0	0	51	9	25
YEY1_03445	hybD	hydrogenase 2 maturation protease	Y1_S25	2.17748	0.00392332	2.89207	11.6468	4	1	3	29	1	8
YEY1_03450	slyB-2_2	17 kDa surface antigen	Y1_S25	2.42015	0.0126798	2.27071	13.7291	4	1	1	14	5	10
YEY1_03456		putative flagellar protein lafD	Y1_S25	2.06015	0.0191422	5.58496	24.9189	5	5	1	17	6	14
YEY1_03488	mdtC yegO_2	multidrug efflux system subunit MdtC	Y1_S25	4.71644	1.04158e-12	6.39278	180.774	7	4	5	283	60	73
YEY1_03499	tadC	type II secretion system protein	Y1_S25	2.49415	0.00123986	1.38248	7.78281	1	4	2	31	3	6
YEY1_03500	tadD	putative lipoprotein	Y1_E25	2.10569	0.0244158	6.22787	1.59858	9	13	6	0	2	1
YEY1_03504	exbD	biopolymer transport protein ExbD	Y1_E25	4.08021	3.92098e-20	206.646	9.85023	136	214	173	18	4	1
YEY1_03505	exbB	TonB-system energizer ExbB	Y1_E25	5.19018	3.89008e-26	243.107	4.82323	318	619	528	15	1	11
YEY1_03517		LysR family transcriptional regulator	Y1_E25	2.09906	7.99222e-07	40.3555	6.70748	67	71	80	33	0	10
YEY1_03518	parE	DNA topoisomerase IV subunit B	Y1_E25	2.09376	0.000591303	101.527	18.6445	386	386	356	111	22	50
YEY1_03527	ribB	34-dihydroxy-2-butanone 4-phosphate synthase	Y1_S25	2.29694	0.000210209	54.0149	259.41	56	78	70	695	67	224
YEY1_03545		tRNA-Met(cat)	Y1_E25	2.51366	0.00695303	150.024	13.5041	38	9	18	7	0	1
YEY1_03547		late control D family protein	Y1_S25	2.2399	0.0118848	0.779188	3.99079	2	0	3	9	4	7
YEY1_03560		toxin	Y1_E25	2.82967	3.31644e-08	82.084	8.21983	93	77	89	20	1	7
YEY1_03594	glsA-2_2	glutaminase	Y1_S25	3.94363	0.0013162	1.68945	79.4289	2	1	6	333	37	80
YEY1_03595		Amino acid permease-associated region	Y1_S25	3.73836	5.23969e-06	16.0836	257.772	53	52	42	1630	158	575
YEY1_03596	gadA	glutamate decarboxylase	Y1_S25	4.58305	6.19086e-07	129.716	4524.82	296	381	392	20475	1962	12561
YEY1_03597	hdeD	acid-resistance membrane protein	Y1_S25	3.89854	0.000268624	78.3725	2027.45	103	73	84	2810	829	1825
YEY1_03599	fadH	NADH:flavin oxidoreductase	Y1_S25	2.31901	0.00821227	3.04673	15.4681	13	6	16	75	21	52
YEY1_03604		outer membrane autotransporter barrel domain protein	Y1_S25	3.00001	0.025999	0	4.03832	0	0	0	7	0	6
YEY1_03609	sstT	serine/threonine transporter SstT	Y1_S25	2.1691	5.39963e-11	21.4297	85.1554	55	55	48	395	60	137
YEY1_03611	uxaA	altronate dehydratase	Y1_S25	2.04112	0.00237593	12.8499	50.6111	32	42	39	248	37	121
YEY1_03612	uxaB	altronate oxidoreductase	Y1_S25	2.82461	0.000685537	7.29311	55.2322	22	21	19	175	53	143
YEY1_03613	uxaC	glucuronate isomerase	Y1_S25	3.28372	3.22721e-10	4.66253	42.7301	12	10	16	195	28	101
YEY1_03632	fimD fimC mrkC htrE cssD	fimbrial biogenesis outer membrane usher protein	Y1_S25	3.10592	3.33915e-09	0.958109	8.0041	2	7	6	70	9	35
YEY1_03633	ecpD_2	pili assembly chaperone	Y1_S25	3.50096	0.000261522	1.51432	22.5082	3	0	3	68	7	21
YEY1_03659	rpsI	30S ribosomal protein S9	Y1_E25	2.494	3.36874e-07	4818.79	710.57	3330	4330	3537	1184	131	336
YEY1_03660	rplM	50S ribosomal protein L13	Y1_E25	2.91963	1.24072e-16	4641.42	516.578	3906	4141	3648	919	102	280
YEY1_03683		hypothetical protein	Y1_S25	2.05032	0.00014978	166.316	613.855	56	46	24	195	60	116
YEY1_03690		Hypothetical exported protein	Y1_S25	2.64234	1.73114e-05	5.08581	30.623	7	8	7	70	11	38
YEY1_03691	treC	trehalose-6-phosphate hydrolase	Y1_E25	2.96045	1.50958e-09	326.732	31.9674	1194	463	1416	192	40	50
YEY1_03692	treB_5	PTS system trehalose(maltose)-specific transporter subunit IIBC	Y1_E25	2.14702	0.00654277	487.237	76.6043	1624	732	1571	302	80	147
YEY1_03696		plasmid maintenance system killer family protein	Y1_S25	2.02965	5.61526e-05	25.7199	100.11	7	25	12	133	12	29
YEY1_03713	yhcO	putative ribonuclease inhibitor	Y1_S25	2.86801	2.29635e-05	84.0863	611.244	33	58	43	437	103	263
YEY1_03714		guanine-specific ribonuclease N1 and T1	Y1_S25	2.34963	9.78952e-14	42.5874	189.064	41	33	43	320	48	124
YEY1_03715	gabD-1	succinate-semialdehyde dehydrogenase	Y1_S25	2.6377	0.00118904	28.172	181.95	81	92	75	717	186	415
YEY1_03737	mreC	rod shape-determining protein MreC	Y1_E25	2.05307	1.49918e-06	41.2085	7.23616	68	84	87	37	0	12
YEY1_03743	aroQ	3-dehydroquinate dehydratase	Y1_E25	3.06019	2.0551e-09	1829.38	168.654	1885	1480	1456	241	54	95
YEY1_03744	accB	acetyl-CoA carboxylase biotin carboxyl carrier protein subunit	Y1_E25	3.10196	8.88134e-07	1069.56	87.1797	1095	871	925	71	46	43
YEY1_03745	accC	acetyl-CoA carboxylase biotin carboxylase subunit	Y1_E25	4.40097	3.62453e-41	999.572	38.6984	2578	2859	2499	192	33	60
YEY1_03746	yhdT	hypothetical protein	Y1_E25	2.93629	0.00601776	15.2427	1.00879	6	9	7	0	0	1
YEY1_03750	dusB	tRNA-dihydrouridine synthase B	Y1_E25	3.56862	3.76355e-10	2134.98	136.09	3627	4538	2896	397	77	151
YEY1_03751	fis	DNA-binding protein Fis	Y1_E25	3.02016	2.49039e-05	5331.63	471.024	3039	4001	2383	421	97	187
YEY1_03753	pcp-1	17 kDa surface antigen	Y1_S25	2.23162	3.56784e-05	19.9375	87.8654	14	24	18	147	23	56
YEY1_03756		cspA	Y1_E25	2.29176	0.0188954	11.1079	1.05605	13	10	5	4	0	0
YEY1_03758	ybhI_2	anion transporter	Y1_S25	2.88952	1.89199e-15	7.43723	49.8877	23	23	16	317	30	83
YEY1_03763	gltI ybeJ_2	glutamate and aspartate transporter subunit	Y1_S25	2.39181	0.0366545	0.354227	2.63765	1	0	1	11	1	4
YEY1_03772	yliJ gst_2	glutathione S-transferase domain-containing protein	Y1_S25	2.00612	0.000403196	4.63311	16.6293	8	5	5	43	6	14
YEY1_03777		hypothetical protein	Y1_S25	3.5146	1.4684e-09	9.00588	98.3346	12	3	3	130	22	39
YEY1_03783	pspG	phage shock protein G	Y1_S25	2.83776	7.06385e-06	12.0459	86.7135	1	8	7	78	12	18
YEY1_03784	dusA	tRNA-dihydrouridine synthase A	Y1_E25	2.42119	9.68156e-20	184.415	28.5334	375	395	363	129	16	31
YEY1_03785		acyltransferase family protein	Y1_E25	2.48056	1.543e-09	42.6674	6.35643	203	154	154	41	10	15
YEY1_03787		hypothetical protein	Y1_S25	2.75701	0.0101076	61.8683	516.584	41	21	13	216	119	111
YEY1_03796	malK	maltose/maltodextrin transporter ATP-binding protein	Y1_E25	2.81402	4.2365e-05	14.1555	1.13519	30	34	29	9	0	1
YEY1_03800	psiE	phosphate-starvation-inducible protein PsiE	Y1_E25	2.60572	8.27354e-05	90.8677	11.2853	93	69	54	15	3	6
YEY1_03803		Transporter sodium/bile acid symporter family	Y1_E25	2.10295	0.0463541	3.10084	0.388162	6	7	4	1	0	1
YEY1_03807	iclR	transcriptional regulator IclR family	Y1_S25	3.46345	0.000203803	33.876	485.937	44	63	61	955	259	719
YEY1_03809	aceA	isocitrate lyase	Y1_S25	2.95859	8.78501e-17	5.78152	39.8813	12	13	19	193	29	67
YEY1_03810	aceB	malate synthase	Y1_S25	2.96053	8.91838e-05	2.16522	18.5207	6	11	4	105	15	43
YEY1_03811	metA	homoserine O-succinyltransferase	Y1_S25	4.82329	1.20261e-07	8.65996	355.054	16	15	16	801	274	443
YEY1_03820	hupA	transcriptional regulator HU subunit alpha	Y1_E25	2.03268	0.00163466	2521.93	506.374	1025	1504	1575	656	49	171
YEY1_03825	rsd	anti-RNA polymerase sigma 70 factor	Y1_S25	2.18369	0.000646982	99.5799	408.863	116	90	86	527	173	260
YEY1_03834	rpoC	DNA-directed RNA polymerase subunit beta_	Y1_E25	2.53508	2.78569e-05	1380.35	187.91	8586	14911	11254	2573	421	1225
YEY1_03835	rpoB	DNA-directed RNA polymerase subunit beta	Y1_E25	2.58333	0.000328812	994.608	123.08	6482	9757	7566	1577	301	707
YEY1_03836	rplL	50S ribosomal protein L7/L12	Y1_E25	3.53645	1.09373e-26	15193.3	1119.75	9521	13149	10540	1820	171	510
YEY1_03837	rplJ	50S ribosomal protein L10	Y1_E25	2.63982	0.00210021	8343.23	862.142	9643	8093	6825	1034	427	463
YEY1_03838	rplA	50S ribosomal protein L1	Y1_E25	3.12383	1.78438e-31	6350.21	620.759	8344	9663	8356	1717	218	566
YEY1_03839	rplK	50S ribosomal protein L11	Y1_E25	3.13284	9.383e-26	6894.43	670.774	5061	7189	5313	1082	132	416
YEY1_03845		RtT	Y1_E25	2.46048	1.22601e-08	315.606	45.5843	65	97	76	21	2	10
YEY1_03849		GCN5-related N-acetyltransferase	Y1_S25	2.66893	0.0231516	39.393	377.926	9	13	5	71	39	67
YEY1_03850	coaA	pantothenate kinase	Y1_E25	3.54785	7.19304e-16	71.1819	5.08535	165	129	101	15	4	5
YEY1_03851	birA	bifunctional BirA biotin operon repressor/biotin-acetyl-CoA-carboxylase ligase	Y1_E25	2.02526	5.51961e-08	121.326	24.7801	246	226	209	73	14	36
YEY1_03852	murB	UDP-N-acetylenolpyruvoylglucosamine reductase	Y1_E25	2.22226	3.43833e-12	67.5374	12.0302	164	115	127	44	8	15
YEY1_03860	fadB_1	multifunctional fatty acid oxidation complex subunit alpha	Y1_S25	4.1427	2.84378e-22	4.06201	66.8229	17	17	18	482	96	187
YEY1_03861	fadA	3-ketoacyl-CoA thiolase	Y1_S25	3.87337	3.22766e-14	6.02981	84.1346	19	8	13	358	42	152
YEY1_03864	rfaH	transcriptional activator RfaH	Y1_S25	2.12239	0.00065501	66.666	274.762	70	54	65	523	57	195
YEY1_03865	hemB	delta-aminolevulinic acid dehydratase	Y1_E25	3.27464	1.16473e-24	124.986	10.6886	230	258	262	41	7	12
YEY1_03866	tatD-2	DNase TatD	Y1_E25	2.79901	5.23233e-14	114.057	14.6151	171	188	166	33	11	10
YEY1_03874		hypothetical protein	Y1_E25	3.30957	1.51394e-12	311.562	23.6778	312	327	330	72	1	16
YEY1_03881	ysgA	carboxymethylenebutenolidase	Y1_S25	3.55843	5.42382e-07	5.23935	62.8487	12	2	11	194	30	71
YEY1_03883	metR	LysR family transcriptional regulator	Y1_S25	3.08022	0.000223619	9.50829	91.5659	17	23	14	272	48	137
YEY1_03884	yigM	carboxylate/amino acid/amine transporter	Y1_E25	2.32293	0.00165303	8.39333	1.04931	11	19	15	4	0	2
YEY1_03911	yhhL	hypothetical protein	Y1_E25	2.62082	0.000197297	35.2243	4.3082	25	12	18	4	1	1
YEY1_03915	zntA	zinc/cadmium/mercury/lead-transporting ATPase	Y1_S25	3.75619	2.67404e-19	3.79198	46.779	17	13	21	410	56	146
YEY1_03916	tusA sirA	sulfur transfer protein SirA	Y1_E25	2.13394	0.0012448	42.8701	6.44555	26	22	16	8	0	3
YEY1_03922	uhpC_4	regulatory protein UhpC	Y1_E25	4.11163	1.40574e-06	171.329	5.65929	415	324	599	25	5	10
YEY1_03932	rarD	transporter DMT superfamily protein	Y1_E25	2.18471	0.00127208	40.6663	6.54773	67	76	70	19	0	15
YEY1_03935		hypothetical protein	Y1_E25	2.17633	0.0302148	11.4284	1.41425	42	3	33	9	1	1
YEY1_03938	yrfG-3 yigB-3 yihX-3	flavin mononucleotide phosphatase	Y1_E25	2.85692	2.57514e-06	20.4126	2.78707	32	31	23	5	3	0
YEY1_03952		tRNA-Pro(tgg)	Y1_E25	2.06791	0.000652635	2050.64	402.62	228	440	280	114	6	62
YEY1_03953		tRNA-Leu(cag)	Y1_E25	2.94751	3.77971e-14	1953.92	208.559	381	356	261	51	11	29
YEY1_03955		tRNA-Arg(ccg)	Y1_E25	3.51886	8.8803e-09	8324.28	513.861	1706	1160	861	103	42	32
YEY1_03956	yifK	putative transport protein YifK	Y1_E25	2.74804	1.2404e-08	32.7699	4.14308	91	113	67	19	5	5
YEY1_03959	wecF rffT	4-alpha-L-fucosyltransferase	Y1_E25	2.02848	9.55108e-07	52.9562	10.0969	111	109	116	45	2	20
YEY1_03961	rffA wecE	TDP-4-oxo-6-deoxy-D-glucose transaminase	Y1_E25	2.60653	1.73114e-05	284.214	35.4392	525	675	691	106	29	58
YEY1_03962	rffC wecD	TDP-fucosamine acetyltransferase	Y1_E25	3.86432	1.5045e-11	52.9572	3.68613	63	100	70	5	4	1
YEY1_03964	rffG rfbB_2	dTDP-glucose 46-dehydratase	Y1_E25	2.70336	1.30449e-12	113.914	14.903	227	231	253	49	14	15
YEY1_03965	rffD wecC	UDP-N-acetyl-D-mannosamine dehydrogenase	Y1_E25	2.40025	2.48966e-14	127.156	20.0899	285	341	319	89	13	37
YEY1_03966	rffE wecB	UDP-N-acetylglucosamine 2-epimerase	Y1_E25	2.33864	9.60332e-15	96.8398	16.6258	200	207	233	55	14	24
YEY1_03975	ppiC	PpiC-type peptidyl-prolyl cis-trans isomerase	Y1_E25	3.79985	6.84877e-11	84.999	3.75142	46	51	44	5	0	2
YEY1_03990		Putative membrane protein	Y1_E25	2.18629	0.00250603	16.3334	2.56223	73	29	23	11	2	5
YEY1_03993	ilvE	branched-chain amino acid aminotransferase	Y1_E25	2.40454	4.32707e-10	66.3452	9.43429	101	107	150	45	3	9
YEY1_03997	yifE	hypothetical protein	Y1_E25	3.13754	2.98844e-27	459.763	41.4965	314	340	264	62	6	17
YEY1_04008	btuB	vitamin B12/cobalamin outer membrane transporter	Y1_E25	2.66835	4.09139e-12	67.8451	8.67957	239	309	216	66	6	25
YEY1_04009		Cobalamin	Y1_E25	3.18242	4.85133e-05	45.8695	4.7399	18	19	24	1	1	2
YEY1_04021	hasA_2	heme-binding A family protein	Y1_S25	3.28031	4.39618e-06	1.51374	15.4328	2	3	1	55	2	12
YEY1_04022	hasA_3	heme-binding A family protein	Y1_S25	2.97784	1.41366e-05	3.99145	30.7055	8	3	3	91	2	31
YEY1_04023	hasA_4	heme-binding A family protein	Y1_S25	5.29786	3.4848e-11	10.3357	515.411	10	9	18	931	247	394
YEY1_04030	metF-2	510-methylenetetrahydrofolate reductase	Y1_S25	2.18872	1.74952e-05	19.5959	79.0642	32	25	43	217	56	76
YEY1_04034	rpmE	50S ribosomal protein L31	Y1_E25	2.44219	0.000112939	48878.8	7439.54	14414	30056	19041	6922	465	2445
YEY1_04041	rraA menG	ribonuclease activity regulator protein RraA	Y1_S25	2.95532	3.20233e-06	375.898	2938.25	226	477	389	4333	575	2700
YEY1_04043	glpF_3	MIP family channel protein	Y1_E25	2.88601	0.00284323	126.599	9.51503	277	112	222	18	7	11
YEY1_04050	fpr	ferredoxin-NADP reductase	Y1_S25	2.07501	1.50858e-05	51.0987	188.457	74	84	67	330	120	188
YEY1_04055	sbp cysP	sulfate transporter subunit	Y1_E25	2.63763	1.1286e-06	108.178	13.7372	236	237	158	58	7	15
YEY1_04066		C4	Y1_S25	2.50089	0.000251104	142.384	800.981	21	21	30	331	37	59
YEY1_04083	cpxP	periplasmic stress adaptor protein CpxP	Y1_S25	6.71524	5.91509e-38	14.833	1730.28	15	19	10	3123	352	1384
YEY1_04084	cpxR	DNA-binding transcriptional regulator CpxR	Y1_S25	2.04485	7.2915e-21	62.0334	220.887	72	79	102	541	86	212
YEY1_04091	grxC	glutaredoxin 3	Y1_E25	2.61394	1.43313e-15	1418.88	193.916	571	774	739	209	15	71
YEY1_04092	yibN	rhodanese domain-containing protein	Y1_E25	2.03706	1.46276e-13	192.428	40.0436	177	160	152	62	12	19
YEY1_04107	rpmG	50S ribosomal protein L33	Y1_E25	3.16681	7.51666e-07	7449.81	608.402	3612	1539	1997	426	61	101
YEY1_04108	rpmB	50S ribosomal protein L28	Y1_E25	2.41863	0.00139065	8554.75	1176.98	4174	4405	3358	1000	187	311
YEY1_04112	slmA	nucleoid occlusion protein	Y1_E25	2.13678	0.00143625	197.926	35.5564	254	283	163	82	7	35
YEY1_04114	pyrE	orotate phosphoribosyltransferase	Y1_E25	2.44146	3.55553e-11	93.194	14.2876	98	120	133	34	6	10
YEY1_04115	rph	ribonuclease PH	Y1_E25	2.22349	6.75938e-09	275.641	49.7019	331	488	356	120	22	47
YEY1_04127	spoT	bifunctional (p)ppGpp synthetase II/ guanosine-3_5_-bis pyrophosphate 3_-pyrophosphohydrolase	Y1_E25	3.16025	2.67446e-17	191.233	17.667	764	880	726	157	21	38
YEY1_04128	trmH	tRNA guanosine-2_-O-methyltransferase	Y1_E25	3.06762	2.68518e-07	47.4192	5.38777	76	56	50	6	5	2
YEY1_04129	recG	ATP-dependent DNA helicase RecG	Y1_E25	2.10763	1.84902e-12	32.2475	6.14172	111	153	133	53	7	14
YEY1_04131	gltS	sodium/glutamate symporter	Y1_E25	3.39305	8.03285e-13	86.9948	6.95198	184	271	175	30	8	5
YEY1_04142	typA bipA	GTP-binding protein TypA	Y1_E25	2.03151	0.000775523	1416.5	282.757	4256	6659	4495	1781	236	820
YEY1_04145	glnL ntrB	nitrogen regulation protein NR(II)	Y1_E25	2.19814	0.00034711	13.4397	2.47373	29	36	19	8	2	3
YEY1_04150		Spot_42	Y1_E25	2.98928	2.6844e-09	23280.8	2342.84	6387	4445	5068	1256	145	264
YEY1_04154	yihD	hypothetical protein	Y1_S25	2.66185	4.62122e-05	250.823	1519.46	158	104	129	1421	266	498
YEY1_04162	purR_3	DNA-binding transcriptional repressor PurR	Y1_E25	3.23774	7.29655e-05	67.2791	4.35755	143	62	174	23	0	7
YEY1_04164	rbsB-5 ibpA	monosaccharide-transporting ATPase	Y1_E25	2.01401	0.0126421	261.906	45.3827	522	144	645	124	27	55
YEY1_04165	rbsC-3	monosaccharide-transporting ATPase	Y1_E25	3.88462	1.68468e-05	96.3286	3.30413	204	70	251	13	0	7
YEY1_04166	mglA_2	galactose/methyl galaxtoside transporter ATP-binding protein	Y1_E25	4.48203	1.49918e-06	66.4305	1.33532	234	69	259	7	1	3
YEY1_04177	atpI	F0F1 ATP synthase subunit I	Y1_E25	3.03304	1.88764e-11	390.805	37.8878	295	263	315	60	8	16
YEY1_04178	atpB	F0F1 ATP synthase subunit A	Y1_E25	3.25305	2.52291e-66	1388.5	122.624	2269	2133	2283	388	55	126
YEY1_04179	atpE	F0F1 ATP synthase subunit C	Y1_E25	3.44555	1.60504e-28	5914.57	457.127	2454	2828	3040	497	48	124
YEY1_04180	atpF	F0F1 ATP synthase subunit B	Y1_E25	2.47547	0.00126288	3834.12	494.855	3312	4148	3218	665	168	316
YEY1_04181	atpH	F0F1 ATP synthase subunit delta	Y1_E25	3.35667	3.62689e-08	3393.69	242.732	3315	3691	3629	399	92	165
YEY1_04182	atpA	F0F1 ATP synthase subunit alpha	Y1_E25	3.91617	1.62398e-17	1897.78	98.0294	5212	6031	5945	491	87	220
YEY1_04183	atpG	F0F1 ATP synthase subunit gamma	Y1_E25	3.56997	4.77954e-09	2118.2	132.721	3024	4248	3563	378	60	176
YEY1_04184	atpD	F0F1 ATP synthase subunit beta	Y1_E25	3.8791	2.82119e-38	1604.64	91.1177	3369	5146	4628	449	71	168
YEY1_04185	atpC	F0F1 ATP synthase subunit epsilon	Y1_E25	3.2891	4.85432e-10	1684.66	134.997	1178	1678	1367	189	29	89
YEY1_04189	pstS-2	phosphate ABC transporter substrate-binding protein	Y1_S25	3.60193	1.96335e-13	10.196	115.144	28	15	18	447	74	138
YEY1_04190	pstC-2	phosphate transporter permease subunit PstC	Y1_S25	2.76413	1.03519e-12	7.8443	47.8947	14	15	15	197	23	51
YEY1_04194		hypothetical protein	Y1_E25	3.20457	5.19797e-12	70.9951	6.87884	55	73	68	7	2	6
YEY1_04196		polar amino acid ABC transporter inner membrane subunit	Y1_E25	3.52477	3.06712e-09	56.3256	3.71598	68	90	87	7	1	6
YEY1_04209	trmE mnmE	tRNA modification GTPase TrmE	Y1_E25	2.08626	8.70416e-08	107.33	21.2414	262	305	294	109	22	25
YEY1_04210	yidC	putative inner membrane protein translocase component YidC	Y1_E25	4.98005	1.33333e-57	303.863	7.3417	911	1025	1002	53	4	17
YEY1_04211	yidD	hypothetical protein	Y1_E25	4.30724	2.23554e-18	234.693	7.25064	109	127	120	10	0	3
YEY1_04212	rnpA	ribonuclease P	Y1_E25	5.03248	1.0938e-31	346.753	6.09211	227	280	230	15	0	2
YEY1_04213	rpmH	50S ribosomal protein L34	Y1_E25	2.00052	2.83218e-05	8826.72	1867.93	2416	2633	2269	1171	108	322
YEY1_04216		hypothetical protein	Y1_S25	2.09849	0.0050913	128.993	529.408	64	59	60	409	103	135
YEY1_04219	sycE yerA	YopE chaperone	Y1_S25	2.06464	0.000509603	153.773	573.662	146	88	114	520	149	389
YEY1_04251	lcrR	hypothetical protein LcrR	Y1_E25	2.56767	8.00282e-05	83.4391	9.78157	74	76	66	23	1	5
YEY1_04268		pseudogene	Y1_S25	2.46883	1.99848e-06	29.7909	146.923	34	44	51	288	111	93
YEY1_04280		traX family protein	Y1_S25	2.33838	0.000386344	12.1355	59.7604	9	10	6	68	12	30
YEY1_04293		resolvase	Y1_S25	2.59841	0.000289236	23.316	142.825	27	30	23	291	49	109
YEY1_04294	arsC yfgD_2	arsenate reductase	Y1_S25	2.13709	2.57647e-07	15.5351	60.5986	16	9	13	87	18	30
YEY1_04296	arsR	DNA-binding transcriptional repressor ArsR	Y1_S25	2.39818	0.00219571	10.0479	54.9124	6	7	6	57	9	28
YEY1_04297		arsenic resistance protein ArsH	Y1_S25	2.18009	1.21342e-05	6.63602	28.3442	7	8	12	43	20	22
YEY1_04303		recombinase	Y1_S25	2.69792	5.72545e-07	6.90658	42.6122	5	6	8	49	15	30

## Sheet: Y1_E25 vs. Y1_E37 raw
Dataset S3-3: Global gene expression changes in response to temperature in exponential growth phase (DESeq analysis Y1_E25 vs. Y1_E37; all ORFs listed).
			Deseq	Deseq	mean RPKM value		Raw Counts
Locus	Gene Symbol	Gene discription	log2 Fold Change	adjusted p-value	Y1_E25	Y1_E37	Y1_E25_I	Y1_E25_II	Y1_E25_III	Y1_E37_I	Y1_E37_II	Y1_E37_III
YEY1_00001	dnaA	chromosomal replication initiation protein	-0.371012	0.332264	103.559	101.871	306	285	251	241	290	245
YEY1_00002	dnaN	DNA polymerase III subunit beta	-0.109914	0.969169	195.272	226.447	394	469	404	307	560	532
YEY1_00003	recF	recombination protein F	-0.317365	0.517574	76.9099	78.6487	154	181	157	128	194	155
YEY1_00004	gyrB	DNA gyrase subunit B	-0.215555	0.818697	212.789	233.346	891	1195	956	727	1492	1014
YEY1_00005	ybhA-1 ybjI-1 yidA-1 yigL -1_1	sugar phosphatase	-0.469093	0.737698	259.13	237.632	271	563	423	130	766	309
YEY1_00006	ocd	ornithine cyclodeaminase	0.0816941	0.972923	15.1029	20.9062	22	33	29	30	73	16
YEY1_00007	ilvA tdcB_1	threonine dehydratase	0.628372	0.216022	14.5346	28.0343	28	21	26	29	82	38
YEY1_00008	yidR	hypothetical protein	0.3335	0.811745	9.12642	15.2779	16	31	24	35	62	19
YEY1_00009		hypothetical protein	1.47096	0.20115	6.49923	27.1662	5	5	3	25	12	10
YEY1_00010	ibpA	heat shock protein IbpA	1.67725	0.288017	131.814	735.982	106	87	123	1262	93	42
YEY1_00011	ibpB	heat shock chaperone IbpB	2.22634	0.21889	163.959	2337.84	128	133	191	4725	221	78
YEY1_00013	yidE	YidE/YbjL duplication	1.00291	0.311777	9.52283	25.7586	28	27	37	61	189	20
YEY1_00014	avtA	valine--pyruvate transaminase	-0.897035	0.0570897	79.343	53.5091	165	184	232	79	247	83
YEY1_00015	malS	periplasmic alpha-amylase	0.657927	0.653721	0.745187	1.54223	3	3	3	5	11	3
YEY1_00016	ghrB	NAD-binding D-isomer specific 2-hydroxyacid dehydrogenase	0.626982	0.430761	8.1172	15.9527	15	12	19	25	50	17
YEY1_00017	mdtD yegB_1	multidrug efflux system protein MdtD	0.54483	0.69199	13.9847	26.3216	39	33	45	57	104	57
YEY1_00018		putative transcriptional regulator	0.775643	0.674027	8.86924	21.5406	9	14	11	29	33	15
YEY1_00019		N-acetyltransferase GCN5	1.01361	0.257557	2.56777	6.83861	14	6	12	35	22	21
YEY1_00020		beta and gamma crystallin	0.855915	0.615184	0.826006	2.08921	4	6	1	5	8	12
YEY1_00021		N-acetyltransferase GCN5	-0.629294	0.654188	1.84071	1.41919	9	2	10	4	6	6
YEY1_00022	yiaC	GCN5-related N-acetyltransferase	-0.262389	0.920421	27.4489	29.8905	26	21	27	42	23	7
YEY1_00023	tag	DNA-3-methyladenine glycosylase I	-0.180291	0.915578	13.2571	14.8558	13	12	19	16	22	10
YEY1_00024	glyQ	glycyl-tRNA synthetase subunit alpha	-0.851204	0.217954	273.502	187.754	411	583	488	150	488	368
YEY1_00025	glyS	glycyl-tRNA synthetase subunit beta	-0.62861	0.708542	258.467	199.366	1071	1124	949	263	1117	1031
YEY1_00026	yiaF	putative lipoprotein	-0.82861	0.604907	152.188	101.856	212	230	202	82	193	147
YEY1_00027	mtlA	PTS system mannitol-specific transporter subunit Iic transporter subunit	1.72119	3.69049e-08	11.4836	50.1989	37	47	46	193	238	108
YEY1_00028	mtlD	mannitol-1-phosphate 5-dehydrogenase	1.10971	0.00524327	13.2414	37.8641	24	40	28	77	101	67
YEY1_00029	mtlR	mannitol repressor protein	-0.118705	0.967374	8.32552	10.3136	11	9	7	16	7	6
YEY1_00030		lysine exporter protein LysE/YggA	-0.0436631	0.985843	8.78821	10.8536	13	8	10	13	16	8
YEY1_00031		GntR family transcriptional regulator	0.262216	0.86078	10.3509	16.2925	27	31	32	48	72	19
YEY1_00032	yibL	hypothetical protein	-0.405524	0.529428	231.84	223.049	189	145	147	166	143	117
YEY1_00033		SpoVT/AbrB-like protein	-0.326329	0.867377	56.9272	58.9524	29	26	21	32	32	10
YEY1_00034		Hypothetical protein	-0.499924	0.680899	19.9948	17.7995	19	10	19	17	14	9
YEY1_00035	yiiM	protein yiiM	-0.0843686	0.982844	30.1067	35.4637	55	33	29	36	66	35
YEY1_00036	tar_1	methyl-accepting chemotaxis sensory transducer	-0.135812	0.950784	2.42954	2.80105	9	5	13	11	12	7
YEY1_00037	sodA	superoxide dismutase	-0.445448	0.596222	534.868	510.589	535	744	692	625	835	337
YEY1_00038	fdhD	formate dehydrogenase accessory protein	0.505162	0.49899	11.1577	21.0883	14	25	18	35	39	25
YEY1_00039	fdoG-1	molybdopterin oxidoreductase Fe4S4 region	0.654482	0.407998	50.2571	100.827	79	37	53	103	158	76
YEY1_00041	fdoG-2	formate dehydrogenase subunit alpha	0.448036	0.808486	34.5851	60.5489	176	140	168	175	454	233
YEY1_00042	fdoH_1	formate dehydrogenase subunit beta	0.644325	0.714787	74.211	150.305	158	142	122	142	368	328
YEY1_00043	fdoI	formate dehydrogenase-O subunit gamma	-0.118519	0.883971	73.7002	85.674	98	78	102	88	133	92
YEY1_00044	fdhE	formate dehydrogenase accessory protein FdhE	0.175097	0.943627	88.9112	127.548	166	151	165	193	247	213
YEY1_00045	selA	selenocysteine synthase	0.203173	0.870765	108.567	157.659	258	323	307	240	565	452
YEY1_00046	selB	selenocysteinyl-tRNA-specific translation factor	-0.182162	0.826588	24.9254	28.2334	86	85	104	103	135	62
YEY1_00047	mdfA	major facilitator superfamily MFS_1	0.312084	0.804221	12.8963	21.0684	23	37	34	55	42	40
YEY1_00048		acyltransferase 3	0.0064801	0.997424	5.90154	7.68963	14	10	10	18	21	4
YEY1_00049		Putative transcriptional regulator	0.594199	0.497693	7.98787	15.226	19	13	11	17	49	19
YEY1_00050		Putative member of isochorismatase hydrolase family protein	0.425422	0.751607	7.23232	13.037	13	17	14	31	32	11
YEY1_00051	fimC-1	pili assembly chaperone	0.666251	0.711179	39.0163	83.714	57	68	52	55	280	74
YEY1_00052	xylB-1_1	xylulokinase	0.607624	0.707135	1.52694	3.21128	4	4	5	12	9	4
YEY1_00053	xylA	xylose isomerase	0.343547	0.797565	6.86455	11.1843	14	23	17	14	35	35
YEY1_00054	xylF	D-xylose transporter subunit XylF	1.00776	0.637686	0.733039	2.12961	3	0	1	5	6	1
YEY1_00055	xylG	xylose transporter ATP-binding subunit	0.357936	0.882449	1.10066	1.88577	3	4	3	4	6	6
YEY1_00056	xylH	monosaccharide-transporting ATPase	0.292766	0.926936	1.14039	1.75774	2	2	4	3	8	2
YEY1_00057	lacI-1 galR-1_1	transcriptional regulator AraC family	0.0229662	0.993409	3.90122	4.89365	2	2	3	2	5	2
YEY1_00058	lacI-1 galR-1_2	transcriptional regulator AraC family	0.35223	0.870779	2.57733	4.23247	2	6	6	5	16	3
YEY1_00059		tRNA-SeC(tca)	1.17071	0.393988	82.2157	270.439	14	11	20	95	16	11
YEY1_00060		integrase family protein	-0.621113	0.341324	19.3401	16.3598	43	55	35	37	38	28
YEY1_00061		SIR2-like domain protein	0.424527	0.769633	24.3826	42.0494	148	93	111	151	349	125
YEY1_00062		transcriptional activator Ogr/delta	-0.778772	0.844915	2.98106	1.34876	4	0	0	0	1	1
YEY1_00068	hutT	amino acid permease-associated region	0.18021	0.920511	3.44915	4.9987	8	8	12	11	16	12
YEY1_00069	hutH_1	histidine ammonia-lyase	1.00335	0.0973823	5.06487	12.8251	14	12	19	20	59	37
YEY1_00070	hutU	urocanate hydratase	0.863843	0.147276	10.9505	25.4126	39	34	35	43	152	66
YEY1_00071		Hypothetical protein	1.06572	0.737698	1.03579	6.20951	1	0	0	4	0	1
YEY1_00072	psaC_1	fimbrial biogenesis outer membrane usher protein	0.607056	0.737698	2.41844	5.05379	10	13	12	20	49	7
YEY1_00074	ma	mannose-6-phosphate isomerase	0.136918	0.95891	9.61778	13.186	20	21	26	16	36	37
YEY1_00075	bglA_1	glycoside hydrolase family protein	0.657257	0.256101	6.45614	13.0534	17	18	18	27	47	30
YEY1_00076		putative beta-14 mannanase	0.220985	0.872776	3.88286	5.8093	13	18	19	19	35	19
YEY1_00077	lamB-1_1	maltoporin	1.03108	0.671861	0.56955	1.91294	1	2	0	1	3	5
YEY1_00078		maltoporin (maltose/maltodextrin high-affinity receptor phage lambda receptor protein)	0.621418	0.739298	3.96108	8.03148	6	2	2	7	6	6
YEY1_00079	celB_1	PTS system NN_-diacetylchitobiose-specific transporter subunit IIC	0.555239	0.637772	8.40488	16.1727	23	17	22	40	68	13
YEY1_00081	celB_2	PTS system NN_-diacetylchitobiose-specific transporter subunit IIC	-1.6056	0.351617	1.34716	0.439583	5	1	4	2	1	0
YEY1_00082	celC_1	PTS system NN_-diacetylchitobiose-specific transporter subunit IIA	-0.375726	0.867377	8.74306	8.66618	3	7	6	5	7	3
YEY1_00083	mak_1	fructokinase	-0.0228775	0.991754	3.86667	5.06582	8	8	5	11	9	5
YEY1_00084	galR-1_1	DNA-binding transcriptional regulator GalR	-0.164103	0.941202	29.2135	34.9865	49	74	45	86	75	22
YEY1_00085		FR47-like family protein	0.287611	0.896874	11.0077	18.3961	11	13	7	24	16	6
YEY1_00086		hypothetical protein	0.0627949	0.968599	24.7392	33.1201	49	41	34	49	77	36
YEY1_00089		hypothetical protein	-0.207538	0.938193	64.4031	71.8429	169	184	199	183	341	94
YEY1_00090		filamentous haemagglutinin family outer membrane protein	0.235137	0.872776	11.7422	17.7778	39	29	28	51	39	42
YEY1_00091		polypeptide-transport-associated domain protein ShlB-type	-0.393671	0.866244	1.56181	1.49425	3	7	6	4	8	3
YEY1_00093		filamentous haemagglutinin family outer membrane protein	1.43481	0.416849	0.805241	3.4363	1	0	2	5	3	4
YEY1_00095	uhpC_1	regulatory protein UhpC	0.754244	0.286217	28.657	62.0974	69	82	79	95	257	147
YEY1_00096	uhpB_1	sensory histidine kinase UhpB	0.0564362	0.96471	20.3932	27.2099	56	55	71	78	104	52
YEY1_00097	uhpA-1	two component transcriptional regulator LuxR family	0.320209	0.754082	14.3079	23.6937	13	25	13	23	35	21
YEY1_00098	eptB	phosphoethanolamine transferase	1.03187	0.136244	8.30883	22.138	27	20	34	83	59	55
YEY1_00099		putative osmotic/stress related protein	-0.121876	0.972813	9.94798	11.358	12	4	8	10	9	7
YEY1_00101	dppA	4-phytase	0.275104	0.739738	57.6563	87.7834	150	163	227	140	472	236
YEY1_00102	dppB	dipeptide transporter permease DppB	0.643376	0.48582	7.79733	15.3175	12	12	22	19	39	31
YEY1_00103	dppC	dipeptide transporter	1.09774	0.353066	5.26083	14.1011	13	5	9	10	22	38
YEY1_00104	dppD	oligopeptide/dipeptide ABC transporter ATPase subunit	0.932903	0.174972	15.7067	38.3354	21	34	36	35	101	82
YEY1_00105	dppF	oligopeptide/dipeptide ABC transporter ATPase subunit	1.10808	0.0580266	9.05105	25.424	10	22	23	33	68	48
YEY1_00106	bcsG	Putative inner membrane protein possibly involved in cellulose synthesis	-0.175574	0.883971	32.0481	37.0822	101	109	101	137	141	59
YEY1_00107	bcsF	celllulose biosynthesis operon protein BcsF/YhjT	-0.44335	0.866308	11.0309	9.40633	5	3	4	2	7	2
YEY1_00108		hypothetical protein	-0.759408	0.213566	13.7045	10.1225	47	30	46	28	34	25
YEY1_00109		Hypothetical protein	-0.00342169	0.998358	18.4041	25.0518	9	9	3	14	8	3
YEY1_00110		hypothetical protein	-0.741142	0.242779	31.9912	24.7175	46	51	42	38	40	22
YEY1_00111	hmsR pgaC_1	N-glycosyltransferase	-0.591387	0.241151	13.6492	11.775	50	86	77	57	66	47
YEY1_00112	bcsB	cyclic di-gmp binding protein precursor	-0.605974	0.286519	20.2254	16.8049	72	83	117	67	81	65
YEY1_00113	bcsZ	endo-14-D-glucanase	-0.768366	0.181337	14.051	10.5659	35	27	30	22	21	21
YEY1_00114		cellulose synthase operon protein C	-0.30136	0.818572	20.0203	20.4481	21	37	35	16	44	33
YEY1_00115		cellulose synthase subunit BcsC	0.111507	0.968599	14.2637	19.3334	82	71	72	70	112	109
YEY1_00116	yhjK	biofilm formation regulator HmsP	-0.479627	0.550031	43.9014	40.3219	146	153	99	108	144	93
YEY1_00117		oligogalacturonate-specific porin	-0.370302	0.929154	1.19897	1.23979	2	2	1	3	0	1
YEY1_00118	pelY	pectate lyase	0.498379	0.672095	3.18826	5.96855	8	10	14	22	19	14
YEY1_00119		coagulation factor 5/8 type domain-containing protein	-0.16684	0.972813	1.74752	2.04338	0	2	3	2	1	2
YEY1_00120	dctA	C4-dicarboxylate transporter DctA	1.41812	0.0568063	9.28676	33.6447	23	16	30	93	137	22
YEY1_00121		peptidase M16 domain-containing protein	0.354723	0.653721	82.4139	136.211	201	288	239	227	707	292
YEY1_00122		hypothetical protein	0.880721	0.662569	5.75577	14.4628	3	2	2	2	3	11
YEY1_00123	kdgK	ribokinase-like domain-containing protein	-0.125688	0.965089	19.1069	21.8232	49	27	28	30	58	31
YEY1_00124	praC	4-oxalocrotonate tautomerase	-0.0713676	0.97476	90.9055	110.453	49	20	35	55	47	18
YEY1_00125		EAL domain-containing protein	1.21018	0.415856	3.51527	12.1792	8	4	4	29	16	5
YEY1_00126	yhjG	AsmA family protein	0.549061	0.847628	27.1739	53.0487	129	100	109	113	324	227
YEY1_00127	cdh	CDP-diacylglycerol pyrophosphatase	-0.701231	0.637772	6.09732	4.59327	15	8	4	5	6	8
YEY1_00128	yhjD	ribonuclease	-0.00762814	0.997424	5.46209	6.91299	14	13	5	8	17	14
YEY1_00129	yapE	outer membrane autotransporter barrel domain protein	0.455863	0.811139	13.8038	25.2721	70	115	82	112	264	109
YEY1_00130	gor	glutathione reductase	-0.421209	0.379066	128.19	122.332	313	424	340	216	529	275
YEY1_00131	rlmJ	23S rRNA (adenine2030-N6)-methyltransferase	-0.171935	0.828811	40.4185	45.9091	72	59	67	72	87	55
YEY1_00132	opdA	oligopeptidase A	-1.02231	0.397582	96.8108	58.7387	295	421	449	251	273	137
YEY1_00133	rsmJ	putative methyltransferase	-0.680609	0.737698	39.1801	30.31	49	57	68	63	41	17
YEY1_00134		serralysin	-0.461417	0.880221	1.09337	0.950356	3	3	2	2	4	1
YEY1_00135	gdhA	glutamate dehydrogenase	-0.146165	0.957435	45.2966	52.311	115	117	124	108	225	81
YEY1_00136	uspA_1	UspA domain-containing protein	0.696145	0.550217	172.588	366.703	189	117	139	288	481	177
YEY1_00137	uspB	universal stress protein UspB	0.847443	0.58725	16.0552	42.0451	10	13	9	38	27	10
YEY1_00138	pitA	phosphate transporter	-1.53578	0.00193285	457.237	193.377	1359	1447	1218	449	502	612
YEY1_00139	yhiN	hypothetical protein	-0.252888	0.926936	49.4999	50.8297	119	142	91	44	142	162
YEY1_00140	gltP-2_1	glutamate/aspartate:proton symporter	0.166957	0.96959	1.03073	1.60475	0	1	3	3	3	0
YEY1_00141	gltP-2_2	glutamate/aspartate:proton symporter	-0.175281	0.972813	0.48838	0.660878	1	1	0	2	0	0
YEY1_00143		hypothetical protein	0.333198	0.875473	1.91058	2.94489	5	3	7	5	16	4
YEY1_00144		methylaspartate ammonia-lyase	-0.224053	0.951377	4.95856	5.06064	9	11	16	5	12	18
YEY1_00145	mutE	methylaspartate mutase E chain	1.55643	0.263823	0.683306	3.03779	0	3	3	3	19	6
YEY1_00146	mutL_1	glutamate mutase	-0.775761	0.734072	1.07812	0.752524	1	4	4	2	3	1
YEY1_00147	mamA	methylaspartate mutase	1.14619	0.628879	0.744043	3.20107	1	1	0	4	1	2
YEY1_00148	pduX_1	PduX	-0.485233	0.892723	0.84422	0.753803	2	0	2	2	0	1
YEY1_00149	cysG-1_1	siroheme synthase	0.885853	0.732512	0.694174	1.87932	1	0	2	3	3	2
YEY1_00150	gcvA_1	DNA-binding transcriptional activator GcvA	0.551093	0.787795	2.25313	4.34804	2	3	7	6	8	8
YEY1_00151	fumA_1	tartrate/fumarate subfamily Fe-S type hydro-lyase subunit beta	0.100614	0.978937	0.601878	0.893448	1	3	2	3	3	2
YEY1_00152	btuR cobO_1	cob(I)yrinic acid ac-diamide adenosyltransferase	-0.244212	0.900789	6.37172	7.13199	6	7	9	9	6	7
YEY1_00153	ybhA-1 ybjI-1 yidA-1 yigL -1_2	sugar phosphatase	0.0480054	0.985843	39.6275	53.2011	51	72	64	63	132	54
YEY1_00154		hypothetical exported protein	-1.68338	0.00649251	16.6544	6.3812	24	27	17	6	11	8
YEY1_00155		LysR family transcriptional regulator	-0.449283	0.777955	30.6389	28.5801	49	50	72	65	53	29
YEY1_00156		major facilitator transporter	-0.114534	0.973774	3.89393	4.70009	7	5	15	18	11	1
YEY1_00157	mmsA iolA	methylmalonate-semialdehyde dehydrogenase	-0.00996064	0.993409	6.17516	7.93996	21	16	17	26	28	12
YEY1_00158	iolB	myo-inositol catabolism IolB domain-containing protein	0.613717	0.529428	5.27246	10.2871	10	6	9	15	25	9
YEY1_00159		RpiR family transcriptional regulator	-0.325753	0.849048	47.0502	49.3366	56	100	78	92	91	42
YEY1_00160	iolC_1	ribokinase-like domain-containing protein	0.372003	0.609612	10.3566	16.6724	40	31	44	34	107	51
YEY1_00161	iolD	thiamine pyrophosphate binding domain-containing protein	0.701555	0.401622	5.26774	11.0622	19	15	25	37	75	16
YEY1_00162	iolG	inositol 2-dehydrogenase	0.882305	0.180545	13.4098	31.4163	34	24	21	41	76	63
YEY1_00163	iolE	xylose isomerase domain-containing protein	1.2385	0.032822	9.4453	29.1627	15	13	21	49	60	36
YEY1_00164		Hypothetical protein	1.20731	0.0654522	43.0977	132.467	43	61	27	74	202	119
YEY1_00165		RyhB	-1.23666	0.653893	266.084	110.943	25	23	53	29	3	2
YEY1_00166	ydiJ yhaK yhhW	pirin domain protein	-0.0958005	0.978937	48.929	58.1178	79	72	49	60	116	58
YEY1_00167	gntR	transcriptional regulator LacI family	-0.31261	0.902415	103.564	106.914	137	302	183	147	298	170
YEY1_00168	gntT	gluconate transporter	3.91562	1.22797e-07	3.94461	94.1066	12	8	10	92	566	141
YEY1_00169	gntK idnK	carbohydrate kinase	2.62207	0.000156451	16.7714	149.663	11	20	20	86	302	87
YEY1_00170	yhgN	putative dITP- and XTP- hydrolase	-0.558619	0.550217	16.8854	14.7279	24	16	18	20	17	10
YEY1_00171	asd	aspartate-semialdehyde dehydrogenase	0.519991	0.330774	61.998	112.771	135	119	144	158	391	186
YEY1_00172	ilvB_1	acetolactate synthase catalytic subunit	-0.754368	0.572935	2.50031	1.76047	10	5	9	4	8	5
YEY1_00173	budA	alpha-acetolactate decarboxylase	-1.52467	0.00264094	22.7698	9.68552	30	36	39	12	25	8
YEY1_00174		LysR family transcriptional regulator	-1.93336	0.011364	16.7328	4.98359	25	24	38	6	16	5
YEY1_00175	yehU ypdA_1	signal transduction histidine kinase LytS	0.528187	0.838076	4.72492	9.32629	16	16	15	40	20	21
YEY1_00176	glgB	glycogen branching protein	1.20068	0.012717	3.94093	12.0761	12	20	19	47	71	32
YEY1_00177	glgX	glycogen debranching protein	0.722603	0.760958	6.29648	14.063	25	17	30	32	62	63
YEY1_00178	glgC_1	glucose-1-phosphate adenylyltransferase	1.19519	0.0326402	3.52724	10.8592	5	11	11	22	29	26
YEY1_00179	glgA	glycogen synthase	0.463153	0.529428	7.55432	13.5117	17	25	22	29	50	31
YEY1_00180	glgP-1	glycogen/starch/alpha-glucan phosphorylase	1.36376	0.277206	21.6709	79.631	78	110	124	310	508	290
YEY1_00181	glpD	glycerol-3-phosphate dehydrogenase	0.213709	0.951243	178.666	266.016	536	512	533	37	2173	533
YEY1_00183	glpR	DNA-binding transcriptional repressor GlpR	-0.371729	0.597154	59.861	59.4741	86	95	86	77	133	51
YEY1_00184	glpG	intramembrane serine protease GlpG	-0.629548	0.380349	67.9983	56.1552	108	128	100	72	142	60
YEY1_00185	glpE	thiosulfate sulfurtransferase	-0.637503	0.261003	142.024	117.015	100	93	79	73	91	49
YEY1_00186		NADH dehydrogenase subunit 5	-0.184393	0.96959	51.2099	52.3422	167	109	115	80	115	180
YEY1_00187	malT	transcriptional regulator MalT	-0.299735	0.89431	21.2705	21.3448	127	105	104	36	240	90
YEY1_00188	glgP-2	glycogen/starch/alpha-glucan phosphorylase	0.465904	0.497693	10.6977	18.7076	41	34	73	72	133	56
YEY1_00189	malQ	4-alpha-glucanotransferase	1.25493	0.138734	6.37375	19.8201	26	19	32	57	101	77
YEY1_00191	nfuA	putative DNA uptake protein	-0.255761	0.941202	531.114	529.649	803	536	437	306	604	784
YEY1_00192		gluconate periplasmic binding protein	-0.357746	0.872018	4.55182	4.22807	8	5	5	4	12	2
YEY1_00193	bioH_1	BioH protein	0.396469	0.901547	67.0142	119.9	93	120	95	114	321	125
YEY1_00194		hypothetical protein	0.0245435	0.993409	141.175	178.545	82	79	58	34	125	115
YEY1_00195		hypothetical protein	0.0317157	0.991644	8.36437	10.7296	2	4	9	5	9	5
YEY1_00196	feoB	ferrous iron transport protein B	-0.152279	0.892723	23.4266	26.225	120	87	107	72	178	105
YEY1_00197	feoA	ferrous iron transport protein A	0.24551	0.924092	78.4235	124.162	30	50	26	38	104	28
YEY1_00198	yhgF	RNA-binding S1 domain-containing protein	0.0968231	0.976706	115.723	154.979	528	543	545	280	1125	790
YEY1_00199		major Facilitator Superfamily protein	-0.0644292	0.978937	3.11813	3.83033	9	9	4	7	12	7
YEY1_00200		Hypothetical protein	-0.268594	0.928399	2.54031	2.85033	2	7	6	8	6	1
YEY1_00201		hypothetical protein	1.32864	0.276902	1.98167	7.29248	0	5	5	11	18	6
YEY1_00202		Hypothetical protein	1.24348	0.0536561	4.31203	13.9806	5	11	10	28	41	12
YEY1_00203	greB	transcription elongation factor GreB	-0.00287129	0.998239	43.0659	54.574	44	45	37	37	88	36
YEY1_00204	ompR	osmolarity response regulator	0.277525	0.592068	122.82	190.5	158	180	181	188	434	187
YEY1_00205	envZ	osmolarity sensor protein	0.667918	0.758322	60.5423	130.613	140	150	188	296	447	255
YEY1_00206	pckA	phosphoenolpyruvate carboxykinase	0.801343	0.216595	18.4388	41.5585	60	48	65	90	269	57
YEY1_00207	hslO	Hsp33-like chaperonin	-0.709295	0.201757	47.6338	36.5593	79	90	87	41	97	57
YEY1_00208	hslR	RNA-binding S4 domain-containing protein	-0.870018	0.0209106	64.0781	44.3023	50	51	52	29	51	24
YEY1_00209	yrfG-1 yigB-1 yihX-1	HAD-superfamily hydrolase subfamily IA variant 3	-1.54745	0.00524327	283.69	121.996	334	368	423	159	238	77
YEY1_00210		intracellular growth attenuator IgaA	-0.0297837	0.985843	19.0342	24.1034	75	72	91	105	137	50
YEY1_00211	nudE	ADP-ribose diphosphatase NudE	0.396497	0.737698	18.0126	31.4289	13	20	26	39	36	20
YEY1_00212	mrcA	peptidoglycan synthetase	-0.342726	0.508328	50.0514	50.7762	215	295	247	206	330	199
YEY1_00213	hofM	DNA catabolic putative pilus assembly protein	0.33119	0.941202	0.622609	1.01789	1	0	2	1	2	2
YEY1_00217	hofQ	protein transport protein HofQ	-0.137915	0.93842	8.519	9.68442	29	18	18	17	24	29
YEY1_00218	aroK	shikimate kinase I	-1.11885	0.00125522	1372.05	804.162	1150	1716	1384	653	962	729
YEY1_00219	aroB	3-dehydroquinate synthase	-1.14963	0.000377492	242.592	136.926	561	480	498	248	301	268
YEY1_00220	damX	putative membrane protein interferes with cell division	-0.91036	0.0013395	100.714	68.4598	200	204	186	119	156	105
YEY1_00221	dam-1	DNA adenine methylase	-0.379218	0.81331	175.254	168.173	294	287	254	195	320	253
YEY1_00222	rpe	ribulose-phosphate 3-epimerase	-0.630387	0.190302	68.6042	55.1275	92	84	95	44	96	74
YEY1_00223	gph	phosphoglycolate phosphatase	0.288271	0.933068	325.167	502.235	470	487	380	244	862	913
YEY1_00224	trpS	tryptophanyl-tRNA synthetase	-0.262682	0.637686	61.785	65.6116	122	123	131	113	158	110
YEY1_00225	cysG-1_2	siroheme synthase	0.716195	0.570253	1.17002	2.66529	2	5	3	7	12	3
YEY1_00226	nirC	nitrite transporter NirC	0.500575	0.697372	8.69327	16.0147	18	8	14	30	27	13
YEY1_00227	nirD	nitrite reductase small subunit	0.00556065	0.998358	1.0072	1.21862	0	1	1	0	3	0
YEY1_00228	nirB	nitrite reductase (NAD(P)H) large subunit	1.65387	0.178668	2.64735	13.0376	10	16	14	116	37	11
YEY1_00229	codA	cytosine deaminase	-0.417305	0.735499	4.8811	4.5019	18	7	11	10	15	8
YEY1_00230	tsgA	major facilitator superfamily MFS_1	-1.0619	0.296701	180.799	103.227	436	340	464	48	546	196
YEY1_00231		transcriptional regulator LacI family	1.10922	0.476096	8.20645	26.3592	15	15	17	86	34	10
YEY1_00232	celF_1	glycoside hydrolase family protein	0.656234	0.605475	11.8881	24.8879	28	22	40	76	80	25
YEY1_00233		hypothetical protein	-1.20148	0.391965	26.4896	13.0375	6	14	7	0	9	5
YEY1_00234	ppiA	peptidyl-prolyl cis-trans isomerase A	-0.312101	0.656889	101.225	105.7	107	120	112	117	161	63
YEY1_00235	yjgR	putative NPT hydrolase	-0.0994424	0.950784	35.8542	42.9973	90	132	100	78	212	97
YEY1_00236	pabA	para-aminobenzoate synthase component II	0.337332	0.637686	23.1677	37.4506	29	20	28	41	51	28
YEY1_00237	argD	bifunctional N-succinyldiaminopimelate-aminotransferase/acetylornithine transaminase protein	0.0046688	0.998198	7.63528	10.0456	13	21	21	24	20	21
YEY1_00238		YccS/YhfK family integral membrane protein	0.817611	0.551514	12.616	30.2989	49	66	44	103	176	89
YEY1_00239	crp	cAMP-regulatory protein	0.110865	0.915578	207.636	286.498	269	228	267	308	499	230
YEY1_00240		OsmC family protein	-0.164122	0.840272	88.7886	100.988	63	70	79	66	116	55
YEY1_00241	prk	phosphoribulokinase	0.221022	0.902415	5.08923	7.54633	7	9	10	10	22	7
YEY1_00242		hypothetical protein	1.04778	0.625512	3.71037	11.2945	3	1	1	6	1	6
YEY1_00243	yheT	alpha/beta hydrolase fold	-0.631741	0.673972	11.409	9.18515	22	24	21	16	24	12
YEY1_00244		lysine exporter protein LysE/YggA	-0.309123	0.734072	20.2764	20.3673	27	21	23	18	38	16
YEY1_00245		Hypothetical protein	-0.253817	0.845084	17.59	18.6675	15	28	38	21	49	17
YEY1_00246	tauA-1	taurine transporter substrate binding subunit	0.914392	0.416849	8.03635	20.274	11	25	14	11	83	37
YEY1_00247	tauB-1	taurine transporter ATP-binding subunit	0.653884	0.62418	12.3245	24.5511	18	22	16	8	55	49
YEY1_00248	tauC-1	taurine transporter subunit	1.07476	0.35781	3.07191	8.34062	3	5	8	5	31	11
YEY1_00249	tauD	taurine dioxygenase	0.443661	0.839777	3.76859	6.31201	6	2	10	7	18	7
YEY1_00250	rafQ	glycosyl transferase family protein	1.37897	5.75117e-06	45.0491	153.58	86	90	81	287	374	176
YEY1_00251		glycosyl transferase family protein	-0.981488	0.550217	3.87911	2.17138	10	5	7	1	7	5
YEY1_00252	yheS	putative ABC transporter ATP-binding protein	-0.382986	0.681874	51.9405	50.6429	154	233	203	130	256	170
YEY1_00253	kefG	glutathione-regulated potassium-efflux system ancillary protein KefG	-0.397301	0.699279	16.8272	15.6408	16	10	27	13	25	12
YEY1_00254	kefB	glutathione-regulated potassium-efflux system protein KefB	0.374617	0.618141	30.2576	49.5004	106	105	109	90	288	156
YEY1_00255		hypothetical protein	-0.25506	0.902415	34.9707	35.8939	17	7	20	13	14	16
YEY1_00256	slyD	FKBP-type peptidyl-prolyl cis-trans isomerase	-0.563666	0.7427	978.764	808.963	1125	1191	1047	560	1239	918
YEY1_00257	slyX	SlyX family protein	0.180166	0.962949	124.128	176.082	71	37	48	54	76	82
YEY1_00258	fkpA	FKBP-type peptidyl-prolyl cis-trans isomerase	0.780076	0.663749	318.85	713.005	625	465	439	536	1302	1481
YEY1_00259		YheO domain protein	-0.122525	0.898242	173.147	204.344	216	244	273	235	455	173
YEY1_00260	tusD	sulfur transfer complex subunit TusD	-0.47425	0.766695	11.3254	10.1314	12	8	7	7	12	5
YEY1_00261	tusC	sulfur relay protein TusC	-0.489785	0.344019	76.0239	67.7277	59	50	53	32	65	45
YEY1_00262	tusB	sulfur transfer complex subunit TusB	-0.584031	0.140273	115.063	97.3871	63	65	66	40	64	53
YEY1_00263	rpsL	30S ribosomal protein S12	-1.45671	0.00167246	2287.4	1010.29	1619	1765	1652	444	686	944
YEY1_00264	rpsG	30S ribosomal protein S7	-1.25504	0.000226246	7268.48	3779.91	6761	7262	6108	2076	4290	3736
YEY1_00265	fusA_1	translation elongation factor G	-1.14624	0.201757	13115.3	7208.29	40463	74396	50739	12515	40448	35249
YEY1_00266	tuf-1_1	translation elongation factor Tu	-0.702736	0.526429	11423.9	8737.19	25624	30761	23589	10017	35052	17307
YEY1_00267	bfd	bacterioferritin-associated ferredoxin	0.729784	0.473439	2151.49	4734.7	684	968	831	1320	2944	1182
YEY1_00268	bfr	bacterioferritin	0.250416	0.941202	80.6046	128.097	74	77	73	143	110	70
YEY1_00270	rpsJ	30S ribosomal protein S10	-1.49069	0.0757963	10951.3	4767.94	4840	9150	6462	2127	3598	2669
YEY1_00271	rplC	50S ribosomal protein L3	-1.30143	0.105913	11859	5883.92	11402	19368	13826	3454	10956	7410
YEY1_00272	rplD	50S ribosomal protein L4	-1.50988	0.189246	7377.74	3061.02	6554	11666	8485	1295	7270	3005
YEY1_00273	rplW	50S ribosomal protein L23	-0.754999	0.701859	45494.1	32701.7	17063	46744	20432	1750	36368	23542
YEY1_00274	rplB	50S ribosomal protein L2	-1.4875	0.0214146	3995.56	1702.83	6320	7057	6021	956	4033	3287
YEY1_00275	rpsS	30S ribosomal protein S19	-1.55287	0.0724927	4518.66	1764.23	2848	2412	2102	278	1226	1341
YEY1_00276	rplV	50S ribosomal protein L22	-0.909079	0.510395	35503.4	22046.3	21897	27987	20161	2630	17776	22056
YEY1_00277	rpsC	30S ribosomal protein S3	-1.5945	0.000671338	4867.71	1967.5	6360	7227	6429	1266	3898	2878
YEY1_00278	rplP	50S ribosomal protein L16	-1.0707	0.515525	18265.3	9747.57	15265	16713	12293	2010	8980	11867
YEY1_00279	rpmC	50S ribosomal protein L29	-1.41716	0.0304451	5591.23	2587.41	1548	3031	1873	330	1713	980
YEY1_00280	rpsQ	30S ribosomal protein S17	-1.68085	0.0473243	12027.7	4541.33	4211	7945	6159	1452	3667	1730
YEY1_00281	rplN	50S ribosomal protein L14	-1.27288	0.0819734	4162.89	2124.16	2368	3871	2980	997	2007	1504
YEY1_00282	rplX	50S ribosomal protein L24	-1.21574	0.0063889	6865.92	3656.39	3786	5023	3992	1215	2763	2570
YEY1_00283	rplE	50S ribosomal protein L5	-1.05329	0.28039	21304.5	12659.2	13477	33619	22298	5096	21583	14185
YEY1_00284	rpsN	30S ribosomal protein S14	-1.01527	0.367495	17210.1	10109.3	9397	11419	10212	3225	6582	7506
YEY1_00285	rpsH	30S ribosomal protein S8	-1.61566	0.00952557	4850.36	1895.48	3006	4396	3881	692	1771	1779
YEY1_00286	rplF	50S ribosomal protein L6	-1.65917	0.00135001	2640.25	1013.69	2424	3072	2815	542	1385	1183
YEY1_00287	rplR	50S ribosomal protein L18	-1.56728	3.82456e-05	3524.58	1483.1	2034	2614	2691	742	1292	937
YEY1_00288	rpsE	30S ribosomal protein S5	-1.50708	0.00693586	3437.94	1472.66	2892	4169	3222	648	1966	1685
YEY1_00289	rpmD	50S ribosomal protein L30	-1.60471	2.42998e-05	7065.6	2919.71	2104	2809	2592	684	1568	821
YEY1_00290	rplO	50S ribosomal protein L15	-1.78177	0.000222793	3776.64	1332.44	2841	3738	3132	545	1481	1308
YEY1_00291	secY	preprotein translocase subunit SecY	-1.12094	0.553717	10859.9	5413.04	27770	32697	24953	4804	16309	19917
YEY1_00292	rpmJ-1	50S ribosomal protein L36	-1.57711	0.000157534	6336.44	2594.86	1514	1330	1473	422	645	618
YEY1_00293		Alpha_RBS	-0.69093	0.743297	18872.6	13498.3	4327	4537	3467	849	3504	4231
YEY1_00294	rpsM	30S ribosomal protein S13	-0.670639	0.819026	28163.1	19923.9	18482	23624	17434	3706	17706	19737
YEY1_00295	rpsK	30S ribosomal protein S11	-1.22725	0.192526	31546.6	16328	18244	34141	21448	4452	19492	13957
YEY1_00296	rpsD	30S ribosomal protein S4	-1.11735	0.275392	14749.6	8072.62	17277	20799	16034	4103	12430	12257
YEY1_00297	rpoA	DNA-directed RNA polymerase subunit alpha	-1.46024	0.00507333	11137.1	5007.86	17699	27688	20443	4413	15186	9864
YEY1_00298	rplQ	50S ribosomal protein L17	-1.45651	3.899e-05	7136.21	3305.66	4551	6338	5568	2111	3234	1933
YEY1_00299		hypothetical protein	0.666923	0.270642	53.0128	107.817	45	31	38	62	137	40
YEY1_00300	zntR	zinc-responsive transcriptional regulator	0.451218	0.402248	96.7368	171.86	75	79	87	133	224	68
YEY1_00301	arfA	alternative ribosome-rescue factor	0.0781749	0.97476	72.923	101.886	26	33	30	48	49	19
YEY1_00303	mscL	large-conductance mechanosensitive channel	-0.505064	0.484616	158.303	145.75	115	139	129	150	98	66
YEY1_00304	trkA	potassium transporter peripheral membrane protein	0.304621	0.909775	47.6394	76.3397	117	151	120	133	259	205
YEY1_00305	rsmB sun	16S rRNA methyltransferase B	0.154937	0.943106	73.1511	102.598	190	207	159	165	269	299
YEY1_00306	fmt	methionyl-tRNA formyltransferase	0.335821	0.867964	137.229	226.163	292	233	232	511	335	276
YEY1_00307	def	peptide deformylase	0.429117	0.387569	446.599	777.142	479	435	424	850	769	529
YEY1_00308	smf dprA	DNA protecting protein DprA	0.350048	0.599238	23.1857	37.9025	45	43	63	76	124	45
YEY1_00309	smg	Smg protein	0.893192	0.628965	301.136	770.447	286	272	276	445	881	744
YEY1_00310	yrdD	DNA topoisomerase type IA Zn finger domain-containing protein	0.519608	0.213566	181.332	335.202	171	195	205	297	488	243
YEY1_00311	rimN tsaC	putative ribosome maturation factor	0.98814	0.127028	165.243	429.892	169	190	210	452	616	348
YEY1_00312	aroE-1	shikimate 5-dehydrogenase	0.962138	0.524907	57.7426	147.002	114	73	87	97	296	300
YEY1_00313		hexapaptide repeat-containing transferase	-0.391057	0.717076	25.8516	24.851	38	16	26	29	24	19
YEY1_00317		tRNA-Thr(ggt)	-0.54278	0.743297	130.263	116.994	14	25	20	23	10	12
YEY1_00318	actP	acetate permease	0.994495	0.308561	1.4912	4.04191	3	2	9	15	10	10
YEY1_00319	yjcH	hypothetical protein	1.31266	0.510395	1.05562	5.14033	0	1	1	3	1	4
YEY1_00320	acs	acetyl-CoA synthetase	0.944059	0.379066	2.02993	5.27294	6	6	11	17	25	16
YEY1_00321	gltP-2_3	glutamate/aspartate:proton symporter	-1.6593	0.0130874	324.074	121.143	917	806	763	163	389	356
YEY1_00322	ssrB	two component LuxR family transcriptional regulator	-1.08767	0.254723	9.92156	6.05314	7	19	12	7	8	6
YEY1_00323	ssrA_1	multi-sensor hybrid histidine kinase	-0.470737	0.653721	4.37609	4.03717	16	20	10	11	20	10
YEY1_00324	ssrA_2	multi-sensor hybrid histidine kinase	-0.949848	0.286519	7.75853	5.09173	13	11	15	9	9	6
YEY1_00325	orf00512	putative pathogenicity island effector protein	-1.52707	0.487282	2.02151	0.457394	3	1	1	0	0	1
YEY1_00326	escC yscC sctC	type III secretion outer membrane pore YscC/HrcC family	-1.71744	0.0150689	7.03266	2.58583	18	26	18	7	11	4
YEY1_00327	escD yscD sctD	type III secretion apparatus protein YscD/HrpQ family	-0.0552838	0.97476	6.82974	8.57443	20	14	14	22	17	16
YEY1_00328		type III secretion system protein YseE family	-2.11184	0.278045	6.42969	0.921141	3	2	3	0	0	1
YEY1_00329		Chromosome segregation ATPase	-0.910903	0.479474	15.8069	9.56651	14	6	5	2	9	5
YEY1_00330		Methyl-accepting chemotaxis protein	-0.332781	0.915578	38.1466	34.5785	53	39	37	6	29	75
YEY1_00331	lcrH sycD_1	LcrH SycD low calcium response protein H	-0.696912	0.662569	6.38369	5.11016	7	5	5	6	3	3
YEY1_00332		hypothetical protein	-0.930239	0.19093	7.53132	5.14434	21	25	19	16	13	11
YEY1_00333		methyl-accepting chemotaxis protein	-0.265786	0.902542	11.2635	11.8234	20	14	5	11	13	14
YEY1_00334		type III secretion system regulator family protein	0.246619	0.920421	11.9295	18.1245	14	6	8	16	11	12
YEY1_00335		TPR repeat-containing protein	-0.381555	0.913967	2.46533	2.49288	2	4	2	3	2	2
YEY1_00336		secretion system effector SseF	-0.105746	0.968599	4.89927	5.87009	8	6	9	10	10	6
YEY1_00337		AraC family transcriptional regulator	-0.39858	0.86428	4.56019	4.3452	7	7	5	6	10	2
YEY1_00345	escV yscV sctV hrcV	type III secretion protein HrcV family	-0.288485	0.874729	2.1259	2.17112	6	6	13	7	11	7
YEY1_00346	escN yscN sctN hrcN	type III secretion system ATPase	0.20686	0.957435	1.04933	1.45779	4	1	3	2	7	3
YEY1_00349	escQ yscQ sctQ hrcQ	type III secretion system apparatus protein YscQ/HrcQ	-0.480323	0.803519	4.07401	3.7503	3	9	11	7	9	4
YEY1_00350	escR yscR sctR hrcR	Yop virulence translocation R	-1.08505	0.653721	2.83605	1.36586	6	5	0	1	5	0
YEY1_00352	escT yscT sctT hrcT ssaT_1	type III secretion protein SpaR/YscT/HrcT	-1.59251	0.408778	4.59078	1.43882	2	1	7	1	1	1
YEY1_00353	escT yscT sctT hrcT ssaT_2	type III secretion protein SpaR/YscT/HrcT	0.237321	0.963111	1.67973	2.94388	2	2	0	4	2	0
YEY1_00354	escU yscU ssaU	secretion system apparatus protein SsaU	-0.69604	0.62418	3.90021	2.96626	10	5	9	8	9	1
YEY1_00355	yedE yeeE_1	hypothetical protein	-0.178496	0.956869	13.3314	14.2031	6	2	10	6	14	1
YEY1_00356	yedE yeeE_2	hypothetical protein	1.26698	0.653721	0.657115	4.83934	1	0	0	6	0	0
YEY1_00357		hypothetical protein	-0.35526	0.895225	6.75749	6.74234	2	2	7	5	3	2
YEY1_00358	tonB-2 hasB_1	TonB family protein	-1.72925	0.0995709	7.03656	2.47715	5	17	12	2	7	3
YEY1_00359		putative DNA-binding protein	-0.870198	0.760958	5.87121	3.17599	4	8	7	0	1	8
YEY1_00360		fecR family protein	-0.675361	0.80695	2.35589	1.75081	1	2	10	4	3	2
YEY1_00361		putative exported iron receptor protein	-1.00645	0.282062	7.538	4.71656	23	49	52	23	34	17
YEY1_00362	cydC_1	cysteine/glutathione ABC transporter membrane/ATP-binding protein	-1.54785	0.236575	2.28682	0.971671	3	11	10	4	3	2
YEY1_00363	ptrA_1	peptidase M16 domain-containing protein	-1.26755	0.0480216	5.45925	2.89323	20	46	26	14	28	6
YEY1_00364		hypothetical protein	0.460674	0.666865	284.401	522.666	145	144	131	370	194	114
YEY1_00365	kefA mscK_1	potassium efflux protein KefA	0.0473016	0.973774	7.43331	9.85023	33	39	35	38	72	30
YEY1_00366	fhuA-2 yncD-2_1	TonB-dependent siderophore receptor	-1.3338	0.0531504	21.0824	10.3966	42	123	105	26	54	46
YEY1_00368		GntR family transcriptional regulator	-0.0779029	0.973774	6.29534	7.37234	18	15	20	11	29	22
YEY1_00369	hmuV	hemin importer ATP-binding subunit	-2.84709	0.000525034	124.356	19.146	63	306	225	7	55	31
YEY1_00370	hmuU	transport system permease protein	-2.42432	0.0568063	233.274	42.5209	200	659	552	15	157	93
YEY1_00371	hmuT_1	periplasmic binding protein	-3.34746	3.06845e-07	141.398	15.7668	85	333	297	9	56	19
YEY1_00372	hmuS_1	hemin-degrading family protein	-2.96077	5.75117e-06	616.426	92.2356	496	1770	1581	57	419	137
YEY1_00373	hmuR_1	TonB-dependent heme/hemoglobin receptor family protein	-3.18155	0.000123836	197.895	23.7091	175	1239	1063	21	213	80
YEY1_00374	hemP	hemin uptake protein	-1.73271	9.91078e-05	457.89	174.733	143	246	276	81	101	57
YEY1_00375		NmrA family protein	-0.644843	0.757978	3.24747	2.5107	2	3	7	3	4	2
YEY1_00376	chuX	hypothetical protein	0.699688	0.717076	3.0844	6.55879	2	4	4	5	11	5
YEY1_00377	hemN-2 yggW	coproporphyrinogen III oxidase	0.373082	0.737698	9.2025	15.3892	14	24	33	35	51	28
YEY1_00378	ilvA tdcB_2	threonine dehydratase	0.661963	0.696079	28.8837	61.0215	55	51	61	53	290	51
YEY1_00379	sdaC_1	serine transporter	0.683905	0.652536	12.6035	27.1193	27	32	39	51	140	30
YEY1_00380	ackA_1	acetate kinase	0.250058	0.892723	8.23036	12.429	14	26	20	12	37	38
YEY1_00381	pflB_1	formate acetyltransferase	0.34922	0.717236	8.59008	13.9645	27	41	48	38	105	48
YEY1_00383	yjdC	putative transcriptional regulator	0.609269	0.49899	118.16	237.107	101	165	160	149	598	158
YEY1_00384	glxK	glycerate kinase	0.621226	0.610347	7.11972	14.0738	23	14	11	20	52	25
YEY1_00385	dipZ dsbD_1	thiol:disulfide interchange protein	-0.241399	0.892723	12.2382	13.0726	40	40	46	37	57	36
YEY1_00386	cutA	divalent-cation tolerance protein CutA	-0.0608246	0.978937	20.757	24.1803	15	7	18	9	21	17
YEY1_00387	dcuA	anaerobic C4-dicarboxylate transporter	-0.386028	0.672095	22.7665	21.6933	64	50	58	32	106	35
YEY1_00388	aspA	aspartate ammonia-lyase	1.00793	0.0957526	105.785	272.463	270	174	425	479	1507	420
YEY1_00389	fxsA	FxsA protein	-2.67035	4.98491e-05	48.4588	8.66178	56	23	66	10	10	5
YEY1_00390	groES	co-chaperonin GroES	0.388624	0.803569	6051.08	10079.4	2891	3760	3819	3442	7263	6152
YEY1_00391	groEL	chaperonin GroEL	0.712692	0.476498	3975.84	8299.04	11884	13407	13283	12481	37611	29723
YEY1_00392		hypothetical protein	-0.209925	0.797565	83.567	92.3588	59	57	50	53	92	36
YEY1_00393	epmB yjeK	lysine 23-aminomutase YodO family protein	0.371781	0.456791	76.592	126.329	178	149	124	204	303	207
YEY1_00394	efp-2 yeiP	elongation factor P	-0.720502	0.445633	4399.02	3440.77	3286	6719	4936	2784	6346	2420
YEY1_00395	ecnB	entericidin B precursor	0.671342	0.726569	100.555	220.702	42	12	21	110	12	14
YEY1_00396	sugE	small multidrug resistance protein	0.648376	0.702868	12.4694	28.2307	2	13	9	23	16	8
YEY1_00397		lipoprotein	0.176607	0.959483	18.3154	27.395	19	20	19	33	30	17
YEY1_00398	frdD	fumarate reductase subunit D	0.0942677	0.968599	26.7954	36.9485	19	13	23	30	35	9
YEY1_00399	frdC	fumarate reductase subunit C	0.774541	0.310347	15.5806	33.3171	11	7	17	16	49	15
YEY1_00400	frdB	fumarate reductase iron-sulfur subunit	0.949548	0.16806	9.50288	22.9608	18	9	13	16	61	26
YEY1_00401	frdA	fumarate reductase flavoprotein subunit	1.12307	0.0181183	17.0291	48.1892	70	65	55	110	334	114
YEY1_00402	epmA poxA	elongation factor P--(R)-beta-lysine ligase	-0.809191	0.288349	59.5038	41.3867	114	128	101	41	66	113
YEY1_00403	mscM kefA bspA aefA	miniconductance mechanosensitive channel MscM	0.721821	0.650192	29.9188	65.6061	194	212	185	290	632	358
YEY1_00404	psd	phosphatidylserine decarboxylase	0.149289	0.941202	48.4518	67.6431	112	86	52	82	123	125
YEY1_00405	rsgA	ribosome-associated GTPase	0.0976226	0.939921	85.9856	116.81	189	179	162	180	308	209
YEY1_00406	orn	oligoribonuclease	0.111457	0.968599	23.7632	33.063	26	20	29	41	29	25
YEY1_00407		tRNA-Gly(gcc)	0.0231884	0.991754	60.6706	80.4014	8	9	10	13	9	10
YEY1_00408		tRNA-Gly(gcc)	-0.428039	0.811139	101.807	94.8888	20	14	11	12	7	18
YEY1_00409	queG	epoxyqueuosine reductase	0.0593671	0.96959	11.4962	15.497	23	26	19	23	33	30
YEY1_00410	nnr yjeF	bifunctional NAD(P)H-hydrate repair enzyme Nnr	-0.213706	0.950784	48.4409	51.2283	166	108	149	111	212	123
YEY1_00411	tsaE yjeE	tRNA threonylcarbamoyladenosine biosynthesis protein TsaE	-0.258194	0.80602	53.0101	55.3701	46	42	57	33	91	33
YEY1_00412	amiB	N-acetylmuramoyl-L-alanine amidase	0.0972681	0.974285	55.5467	76.2972	186	243	207	184	421	254
YEY1_00413	mutL_2	DNA mismatch repair protein	0.419015	0.301511	48.7696	84.1107	174	207	168	243	452	230
YEY1_00414	miaA	tRNA delta(2)-isopentenylpyrophosphate transferase	-0.203094	0.828409	249.541	276.472	434	453	488	487	526	407
YEY1_00415	hfq	RNA-binding protein Hfq	-0.666996	0.277206	359.007	288.332	248	213	181	188	157	126
YEY1_00416	hflX	putative GTPase HflX	-0.332742	0.872776	600.771	584.994	1606	1487	1476	801	1973	1605
YEY1_00417	hflK	FtsH protease regulator HflK	-0.164233	0.870779	258.752	295.109	585	746	631	515	1056	617
YEY1_00418	hflC	FtsH protease regulator HflC	-0.206465	0.899839	485.549	534.666	837	1025	1008	776	1438	863
YEY1_00419		hypothetical protein	0.313182	0.882449	16.9427	26.3991	6	7	7	5	15	11
YEY1_00420	purA	adenylosuccinate synthetase	-0.737675	0.362275	1303.31	986.747	2874	4106	3072	1733	3450	2179
YEY1_00421	nsrR	transcriptional repressor NsrR	-1.13553	0.00319281	54.0579	30.8559	35	57	45	18	43	17
YEY1_00422	rnr	exoribonuclease R	-0.228503	0.653893	69.7888	75.1594	321	355	366	239	524	342
YEY1_00423	rlmB	23S rRNA (guanosine-2_-O-)-methyltransferase	-0.272072	0.648971	105.141	111.874	114	172	174	128	229	119
YEY1_00424	aidB	isovaleryl CoA dehydrogenase	0.0814191	0.978937	5.3498	7.45061	14	14	13	20	29	7
YEY1_00425		putative biofilm stress and motility protein A	0.284424	0.916608	13.6938	22.1657	10	4	10	21	7	6
YEY1_00426	ycjY yfhR yjfP	esterase	-0.682671	0.353771	18.5042	14.4111	38	27	16	15	26	20
YEY1_00427		hypothetical protein	0.986511	0.72848	0.652541	3.16686	0	0	1	3	0	1
YEY1_00428	rpsF	30S ribosomal protein S6	-1.87834	0.00709283	5670.85	1846.18	3474	5838	4000	788	1825	1537
YEY1_00429	rpsR	30S ribosomal protein S18	-1.71627	0.00692947	3272.82	1207.12	1342	1663	1399	405	589	532
YEY1_00430	rplI	50S ribosomal protein L9	-1.88242	0.0079525	3783.24	1225.11	3164	3754	3184	864	1200	1011
YEY1_00431		hypothetical protein	1.01852	0.644964	1.13176	3.48405	1	1	1	2	4	3
YEY1_00432	ytfB	opacity-associated protein A	0.546821	0.837274	63.4706	124.332	93	100	91	114	252	179
YEY1_00433	fklB	peptidyl-prolyl cis-trans isomerase	-0.494611	0.766695	1000.79	875.474	1077	1381	1210	359	1909	1052
YEY1_00434	ytfE scdA	iron-sulfur cluster repair di-iron protein	-0.599624	0.653721	24.7749	20.4108	34	35	28	20	37	21
YEY1_00435	cpdB_1	bifunctional 2_3_-cyclic nucleotide 2_-phosphodiesterase/3_-nucleotidase periplasmic protein	1.10587	0.0750282	5.61163	15.6495	20	13	30	63	72	35
YEY1_00436	cysQ	adenosine-3_(2_)5_-bisphosphate nucleotidase	-0.115549	0.919144	25.7378	30.0701	32	39	41	30	63	36
YEY1_00437	ytfJ	hypothetical protein	0.195543	0.941764	65.0182	98.6621	62	73	80	116	155	45
YEY1_00438	ytfK	hypothetical protein	2.48239	0.0225565	249.417	2347.76	101	101	96	796	1312	631
YEY1_00439	ytfL	hypothetical protein	0.130177	0.95262	61.2661	87.8362	137	183	162	266	198	155
YEY1_00440	msrA	methionine sulfoxide reductase A	-0.104292	0.947472	22.6458	26.3803	37	23	24	26	52	21
YEY1_00441	ytfM	surface antigen (D15)	-0.286607	0.737698	46.8972	49.5974	130	187	165	133	254	113
YEY1_00442	tamB ytfN	translocation and assembly module TamB	0.0582271	0.972923	34.689	46.729	265	283	244	336	444	236
YEY1_00443	ytfP	AIG2 family protein	0.367926	0.818331	171.374	293.117	111	126	128	246	230	103
YEY1_00444	ppa	inorganic pyrophosphatase	-0.495224	0.840272	3097.53	2695.27	3330	3455	2828	2134	3529	2383
YEY1_00445	cheD tsr_1	methyl-accepting chemotaxis sensory transducer	0.689415	0.528286	2.49575	5.30902	6	7	10	14	20	13
YEY1_00446	fbp	fructose-16-bisphosphatase	-0.465794	0.787795	53.1004	48.473	115	94	104	109	97	59
YEY1_00447	mpl	UDP-N-acetylmuramate--L-alanyl-gamma-D-glutamyl-meso-diaminopimelate ligase	-0.0146712	0.991754	56.6951	71.2625	164	138	155	185	195	157
YEY1_00448	yhcN_1	hypothetical protein	-0.253356	0.93842	15.0875	16.26	8	6	9	12	3	6
YEY1_00449	argR	arginine repressor	-0.145993	0.968599	170.961	195.742	203	155	112	239	66	149
YEY1_00450	mdh	malate dehydrogenase	0.714328	0.196287	97.2398	204.564	196	106	218	409	458	194
YEY1_00451	ner-2 nlp-2 sfsB-2_1	putative transcriptional regulator Nlp	-0.148808	0.892723	266.376	311.759	141	177	118	147	222	118
YEY1_00452		MuA-transposase/repressor protein CI DNA-binding	0.268527	0.89431	229.046	344.001	157	96	104	140	152	207
YEY1_00453	ispB	octaprenyl diphosphate synthase	0.159513	0.943627	88.4106	130.983	150	190	167	256	375	100
YEY1_00454	rplU	50S ribosomal protein L21	-0.448059	0.900507	6610.65	5532.98	4666	4529	2949	1383	3002	5108
YEY1_00455	rpmA	50S ribosomal protein L27	-1.14719	0.15266	3814.6	2147.02	1329	3032	1599	622	1328	1194
YEY1_00456		hypothetical protein	-0.812507	0.174251	80.8959	58.4163	145	195	122	95	83	119
YEY1_00457	obgE	GTPase ObgE	-0.543105	0.667403	201.978	174.902	433	568	404	344	430	355
YEY1_00458	basS	sensor protein BasS/PmrB	0.0776714	0.96779	17.1444	22.8302	32	42	34	24	63	53
YEY1_00459	basR	DNA-binding transcriptional regulator BasR	0.297392	0.93842	101.453	168.773	90	180	131	69	509	142
YEY1_00460	dacB	D-alanyl-D-alanine carboxypeptidase	-0.243327	0.818331	65.4672	70.644	172	189	195	123	390	115
YEY1_00461		greA	-0.323406	0.797878	737.527	725.42	205	157	169	145	111	214
YEY1_00462	greA	transcription elongation factor GreA	-0.0564376	0.9813	648.257	807.931	465	779	598	740	707	628
YEY1_00463	yhbY	RNA-binding protein	-1.07769	0.03571	422.127	252.522	230	298	208	91	231	116
YEY1_00464	rlmE rrmJ ftsJ	23S rRNA methyltransferase J	-0.63302	0.477477	390.749	318.14	467	476	497	402	383	297
YEY1_00465	ftsH hflB	ATP-dependent metalloprotease	-0.362526	0.892723	893.085	852.012	3402	3755	3065	2044	4113	3267
YEY1_00466	folP	dihydropteroate synthase	-0.21187	0.848323	53.8394	60.3815	82	106	78	81	167	50
YEY1_00467	glmM	phosphoglucosamine mutase	-0.201638	0.81331	110.963	123.559	256	300	317	244	509	217
YEY1_00468	secG	preprotein translocase subunit SecG	-1.14172	0.16806	1665.28	937.659	884	1501	963	454	695	606
YEY1_00469		tRNA-Leu(gag)	-0.01784	0.993532	634.02	800.253	129	82	107	182	84	88
YEY1_00470		tRNA-Met(cat)	-0.636214	0.176912	480.385	397.572	78	76	63	57	65	46
YEY1_00471		rimP	-0.356363	0.870779	388.514	361.835	96	75	58	38	34	118
YEY1_00472	rimP	ribosome maturation factor RimP	-0.29512	0.928399	827.675	826.224	671	973	620	441	646	976
YEY1_00473	nusA	transcription elongation factor NusA	-0.495904	0.628879	422.404	371.791	1120	1449	1149	678	1090	1286
YEY1_00474	infB	translation initiation factor IF-2	-0.331415	0.920421	1751.4	1695.36	6871	13085	8214	2945	11650	11719
YEY1_00475	rbfA	ribosome-binding factor A	-1.12187	0.00487887	267.969	154.17	207	223	216	89	151	117
YEY1_00476	truB	tRNA pseudouridine synthase B	-0.728767	0.412692	186.453	140.371	337	462	299	138	396	278
YEY1_00477		S15	-1.45757	0.257557	1460.34	591.075	486	250	263	133	102	135
YEY1_00478	rpsO	30S ribosomal protein S15	-0.831156	0.711179	1618.64	1013.45	1082	793	668	432	368	641
YEY1_00479		SraG	-0.158121	0.973774	1.0129	0	1	0	0	0	0	0
YEY1_00480	pnp	polynucleotide phosphorylase/polyadenylase	-0.604184	0.779282	660.004	517.953	2771	3048	2426	1291	2487	2401
YEY1_00481	nlpI	lipoprotein NlpI	-0.306444	0.72848	997.643	1040.13	1684	2002	1529	1735	2015	1319
YEY1_00482	deaD	ATP-dependent RNA helicase DeaD	-0.43338	0.828811	902.183	852.092	2674	5007	3017	2906	3417	2886
YEY1_00483		putative lipoprotein	0.669704	0.618141	16.5155	34.2942	13	7	6	13	20	19
YEY1_00484		hypothetical protein	0.114889	0.945524	38.7736	53.6009	69	90	78	61	181	89
YEY1_00485	ibeB_1	RND efflux system outer membrane lipoprotein	0.261648	0.93842	1.3914	2.35536	4	4	2	8	2	4
YEY1_00486		putative transmembrane transport protein	0.446073	0.883562	0.801428	1.5489	4	1	1	5	1	4
YEY1_00487		hypothetical protein	0.412711	0.830034	2.54875	4.86164	2	14	5	14	14	7
YEY1_00488	yhbV	peptidase U32	0.340957	0.720152	11.0285	17.7261	22	15	19	25	39	24
YEY1_00489	ydcP-2 yegQ-2 yhbU-2	peptidase U32	0.699576	0.689723	2.97935	6.67696	9	4	4	21	7	5
YEY1_00490	yhbT	sterol-binding domain-containing protein	0.0520097	0.981561	115.046	154.272	113	126	114	139	215	104
YEY1_00491	yhbS	N-acetyltransferase GCN5	-0.667744	0.483422	52.0694	42.6556	33	69	48	37	63	19
YEY1_00492	yhbQ	GIY-YIG nuclease superfamily protein	0.0725042	0.978937	29.2755	40.3727	12	20	19	20	39	11
YEY1_00493	adiC_1	arginine:agmatin antiporter	0.448872	0.726569	3.13279	5.54786	6	7	11	13	21	8
YEY1_00494	speC_1	ornithine decarboxylase	1.89115	0.216595	1.46061	10.182	6	9	4	75	21	12
YEY1_00495		heparinase II/III family protein	-0.475809	0.653518	3.99718	3.68663	11	19	18	14	22	7
YEY1_00496		hypothetical protein	-0.100773	0.973774	1.78256	2.14551	5	5	3	5	7	3
YEY1_00497	ycjN-4	extracellular solute-binding protein	0.259494	0.941202	0.754409	1.29112	1	3	2	4	3	2
YEY1_00498	ycjO-4	binding-protein-dependent transport system inner membrane protein	0.391629	0.878575	1.77644	2.96762	4	2	3	4	10	2
YEY1_00499	ycjP-4	binding-protein-dependent transport system inner membrane protein	0.567461	0.667403	4.37278	8.60517	6	10	6	10	21	11
YEY1_00500	msmX msmK malK sugC ggtA msiK	ABC transporter-like protein	0.527887	0.710677	14.6368	27.4593	21	39	37	30	96	56
YEY1_00501		hypothetical protein	0.196794	0.881027	8.77107	12.8667	16	26	19	16	41	30
YEY1_00502	yhbP	hypothetical protein	0.165526	0.915627	29.1177	42.4173	21	30	27	32	53	25
YEY1_00503		antitoxin Phd YefM type II toxin-antitoxin system family protein	0.361841	0.760958	22.6883	37.3078	16	9	8	17	27	10
YEY1_00504		stbe replicon stabilization toxin	0.399575	0.776865	40.7807	70.4234	26	19	23	45	45	21
YEY1_00505		hypothetical protein	0.608148	0.711179	9.30192	19.817	6	15	14	31	22	13
YEY1_00506	phnP	carbon-phosphorus lyase complex accessory protein	-0.223603	0.968537	0.473225	0.465962	1	0	1	1	1	0
YEY1_00518		putative lipoprotein	0.0417023	0.985843	3.23903	4.38322	3	7	11	10	12	5
YEY1_00519		putative activation/secretion signal peptide protein	0.962257	0.558016	6.86339	19.2822	33	14	21	122	23	15
YEY1_00520	nrdG	anaerobic ribonucleoside-triphosphate reductase activating protein	0.961952	0.637235	1.57708	4.10887	4	0	0	2	8	2
YEY1_00521	nrdD	anaerobic ribonucleoside triphosphate reductase	0.456077	0.766695	3.84789	6.97348	15	15	18	30	42	13
YEY1_00522	ddpF-2	ABC transporter-like protein	0.0380822	0.983246	21.553	28.5127	35	34	22	36	36	38
YEY1_00523	ddpD-2	ABC transporter-like protein	-0.332578	0.497693	128.374	132.28	200	263	205	207	294	154
YEY1_00524	ddpC-2	binding-protein-dependent transport system inner membrane protein	-0.284445	0.598278	56.6846	59.8916	84	100	96	87	131	67
YEY1_00525	ddpB-2	binding-protein-dependent transport system inner membrane protein	-0.66374	0.292547	120.989	96.0583	259	276	213	148	221	192
YEY1_00526	ddpA-2	extracellular solute-binding protein	-0.319059	0.562017	453.02	467.53	1248	1616	1337	982	2361	1000
YEY1_00527	yjgK	hypothetical protein	-0.94913	0.214592	15.6376	10.3974	14	14	14	10	10	6
YEY1_00528	argI	ornithine carbamoyltransferase subunit I	0.692983	0.566504	5.62503	12.2375	9	14	11	27	15	22
YEY1_00529	rraB	regulator of ribonuclease activity B	-0.11676	0.969169	735.936	859.9	572	689	612	440	1142	607
YEY1_00532	yjgM	N-acetyltransferase GCN5	1.08578	0.425307	121.714	353.732	109	148	107	61	764	317
YEY1_00533	valS	valyl-tRNA synthetase	-0.192595	0.86428	196.907	218.208	942	1369	1075	682	1712	1264
YEY1_00534	holC	DNA polymerase III subunit chi	-0.79482	0.181529	86.9876	62.1152	84	71	73	31	98	40
YEY1_00535	pepA	leucyl aminopeptidase	-0.875452	0.21889	63.8167	43.0921	160	205	203	58	220	115
YEY1_00536	lptF yjgP	lipopolysaccharide export system permease protein lptF	-0.237764	0.934258	46.6335	51.2882	84	140	82	108	123	78
YEY1_00537	lptG yjgQ	lipopolysaccharide export system permease protein	-0.117004	0.926548	57.8284	68.0402	107	152	109	87	199	135
YEY1_00538		tRNA-Leu(caa)	0.370544	0.892723	577.018	1014.49	126	58	96	331	42	31
YEY1_00539		integrase core domain protein	0.254594	0.947472	2.03512	3.54694	2	1	3	7	2	0
YEY1_00540		hypothetical protein	0.760968	0.445839	186.205	406.057	75	90	91	81	298	187
YEY1_00541		Transcriptional regulator CopG family	1.1876	0.19031	827.158	2526.09	509	371	318	1514	710	975
YEY1_00542		plasmid stabilization system family protein	0.570423	0.758322	98.3807	201.19	47	53	59	150	110	36
YEY1_00543		putative transcriptional regulator	0.157329	0.920421	51.6094	71.8319	89	73	75	77	103	129
YEY1_00547		Putative superfamily I DNA helicase	0.141697	0.968599	54.1256	78.3006	122	201	142	104	433	160
YEY1_00548		putative acetyltransferase	0.187842	0.889665	27.1472	39.1427	21	20	24	24	49	21
YEY1_00549		putative transcriptional regulator	0.36232	0.731993	50.4931	82.6648	77	58	67	88	159	81
YEY1_00550		putative permease	0.796988	0.291193	38.8257	85.4806	103	81	110	140	296	206
YEY1_00551		hypothetical protein	2.23402	1.34583e-09	7.70543	46.0487	23	14	23	97	135	114
YEY1_00552		putative permease	0.780191	0.439218	6.23796	13.8958	20	12	15	33	30	34
YEY1_00553		putative restriction endonuclease	-0.445921	0.512387	23.1022	21.3435	26	37	41	23	54	20
YEY1_00554		hypothetical protein	-1.15381	0.610016	3.6053	1.59048	1	3	1	1	1	0
YEY1_00555		hypothetical protein	0.736626	0.511406	53.6513	113.499	60	42	48	59	139	116
YEY1_00556		putative exported protein	0.638633	0.769633	3.73212	7.68497	4	1	2	4	5	5
YEY1_00557	lsrG	autoinducer-2 (AI-2) modifying protein LsrG	-0.220455	0.967495	1.76182	2.00305	1	1	1	2	1	0
YEY1_00558	lsrF	aldolase	1.58528	0.0917041	1.5465	6.49623	2	3	3	7	19	8
YEY1_00559	lsrB	autoinducer AI-2 ABC transporter periplasmic AI-2-binding protein	1.47644	0.267793	0.666238	2.76849	0	1	3	3	9	5
YEY1_00560	lsrD ydeZ	autoinducer AI-2 ABC transporter permease LsrD	1.67537	0.247613	1.57522	7.80377	3	2	4	8	18	18
YEY1_00561	lsrC ydeY	autoinducer 2 ABC transporter permease LsrC	-0.731366	0.684166	1.73179	1.112	4	3	4	1	6	1
YEY1_00562	lsrA ego	autoinducer 2 ABC transporter ATP-binding protein LsrA	-0.234863	0.951377	0.42476	0.465983	2	2	0	0	1	3
YEY1_00563	lsrR ydeW	DeoR family transcriptional regulator	0.000734503	0.999271	16.5705	21.784	23	47	29	33	68	26
YEY1_00564	lsrK ydeV	autoinducer-2 (AI-2) kinase	0.0362835	0.978937	7.96337	10.4844	20	26	28	30	50	16
YEY1_00565	waaQ rfaQ	lipopolysaccharide heptosyltransferase III	-0.817543	0.00251778	69.0385	50.0467	151	158	165	101	163	72
YEY1_00566		O-antigen polymerase	-0.802271	0.0704419	35.7301	25.5839	93	74	91	46	66	64
YEY1_00567	arcD lysl lysP_1	arginine/ornithine antiporter	-0.901326	0.0079525	26.4181	18.004	84	71	77	52	73	29
YEY1_00568	arcA_1	arginine deiminase	-0.14205	0.89431	26.2268	30.5202	70	60	66	78	79	56
YEY1_00569		RND family efflux transporter MFP subunit	-0.331343	0.737698	14.2648	14.2207	24	33	34	18	51	23
YEY1_00570		acriflavin resistance protein	-0.341166	0.791683	22.2715	22.0811	115	142	147	95	159	129
YEY1_00571	ybdH_1	putative oxidoreductase	-0.135982	0.951206	8.73766	9.71272	18	7	29	16	26	18
YEY1_00572	dhaK	glycerone kinase	0.0983336	0.968599	4.04999	5.4879	12	7	6	11	18	5
YEY1_00573	dhaL	dihydroxyacetone kinase subunit DhaL	-0.0256077	0.991754	4.55976	5.38905	3	6	8	1	15	6
YEY1_00574	ptsI_1	phosphoenolpyruvate-protein phosphotransferase	0.837412	0.127588	7.42317	17.0724	20	19	23	38	72	32
YEY1_00575		glycosyl transferases group 1 family protein	-0.386833	0.719102	4.94267	4.93654	15	12	12	15	13	8
YEY1_00576		putative transferase	0.112892	0.967665	3.56538	4.99447	12	9	14	18	8	17
YEY1_00577		putative oxidoreductase	-0.427196	0.752052	3.05341	2.87352	8	10	9	5	9	10
YEY1_00578		glycosyl transferases group 1 family protein	0.439379	0.81331	1.65944	3.2536	6	7	1	12	5	6
YEY1_00579		major facilitator transporter	0.355211	0.938969	0.565624	1.11664	2	2	0	2	5	1
YEY1_00580		hypothetical protein	0.508449	0.89431	0.838377	2.12326	2	0	2	7	2	0
YEY1_00581	pemA ybhC	pectinesterase	-0.189792	0.93842	4.55505	5.33219	10	10	9	16	9	5
YEY1_00582	acoR	Fis family GAF modulated sigma54 specific transcriptional regulator	0.294203	0.817938	9.62224	15.2075	32	35	41	51	75	39
YEY1_00583	fruR cra_1	DNA-binding transcriptional regulator FruR	0.101107	0.969169	57.6628	80.3453	109	126	116	143	231	102
YEY1_00584	scrB	sucrose-6-phosphate hydrolase	1.16004	0.312107	12.5229	35.8155	26	20	55	15	193	108
YEY1_00585	treB_1	PTS system trehalose(maltose)-specific transporter subunit IIBC	1.28958	0.277665	11.0283	34.9986	29	15	42	10	199	97
YEY1_00586	lamB-1_2	maltoporin	1.13583	0.497693	24.5998	72.1041	64	23	126	9	585	157
YEY1_00587	iolC_2	ribokinase-like domain-containing protein	0.145615	0.955252	9.84903	13.4248	15	18	21	6	38	31
YEY1_00588	yiuA fhuD-4 fepB-4 fecB-4	periplasmic binding protein	-0.0419349	0.972813	31.1858	39.1995	62	74	74	84	118	52
YEY1_00589	fhuA-2 yncD-2_2	TonB-dependent siderophore receptor	-1.0252	0.383331	114.962	67.3539	404	592	475	139	334	350
YEY1_00590	hmsT_1	diguanylate cyclase	1.23672	0.476096	6.08227	22.1691	16	10	12	89	12	12
YEY1_00591		hypothetical protein	-1.5705	0.254723	14.3847	5.76004	4	6	13	5	2	1
YEY1_00592		tRNA-Leu(cag)	-1.24934	0.28134	3616.99	1867.67	717	500	603	505	188	120
YEY1_00593		LysR family transcriptional regulator	-0.193484	0.941202	3.47938	3.79176	6	7	6	5	12	4
YEY1_00594		aldo/keto reductase	0.397165	0.847628	2.84454	5.19209	3	8	6	12	8	7
YEY1_00595	rsmC-2	16S ribosomal RNA methyltransferase	-0.510985	0.379066	74.6068	65.4549	143	164	151	76	173	142
YEY1_00596	holD	DNA polymerase III subunit psi	-0.93487	0.18781	207.353	135.533	181	175	175	101	138	92
YEY1_00597	rimI	ribosomal-protein-alanine N-acetyltransferase	-0.839971	0.414962	27.249	18.9291	24	19	27	17	15	13
YEY1_00598	prfC	peptide chain release factor 3	-0.176745	0.944156	191.53	211.19	592	699	509	379	755	755
YEY1_00599	osmY	hypothetical protein	0.566379	0.665498	43.4338	86.9123	57	45	53	157	84	35
YEY1_00600		hypothetical protein	0.0813896	0.97476	36.6748	52.7584	12	13	10	25	16	4
YEY1_00601	yjjU	patatin	-0.535145	0.529428	29.7404	26.3191	65	91	65	54	80	51
YEY1_00602	yjjV tatD	TatD-related deoxyribonuclease	-0.130418	0.968045	7.88644	9.33737	13	8	16	21	19	2
YEY1_00603	nupC-2	nucleoside transporter	0.0816366	0.968599	109.729	145.214	290	229	290	135	723	293
YEY1_00604	deoC-3	deoxyribose-phosphate aldolase	-0.331343	0.882449	128.508	124.871	209	113	263	64	471	114
YEY1_00605	deoA	thymidine phosphorylase	-0.357921	0.859279	101	95.6012	224	199	349	37	545	230
YEY1_00606	deoB_1	phosphopentomutase	0.133198	0.965089	397.13	529.887	965	656	1173	211	2271	1505
YEY1_00607	deoD	purine nucleoside phosphorylase	-0.293904	0.876042	398.428	393.375	532	448	680	137	961	627
YEY1_00608	ytjB smp	hypothetical protein	-0.176112	0.915578	13.6901	16.0709	17	22	16	26	26	8
YEY1_00609	serB	phosphoserine phosphatase	-0.905549	0.0305415	61.7884	41.6101	92	135	130	49	120	69
YEY1_00610	radA sms	DNA repair protein RadA	-0.111071	0.941202	27.1366	31.7553	62	86	74	48	116	89
YEY1_00611		hypothetical protein	-0.00986919	0.993409	63.1735	81.5185	48	56	51	67	78	43
YEY1_00614	nadR	nicotinamide-nucleotide adenylyltransferase	-0.945378	0.288613	7.71556	4.76308	13	13	31	8	25	5
YEY1_00615		PIG3 family NAD(P)H quinone oxidoreductase	1.70928	0.19762	3.92324	21.13	3	13	8	46	56	17
YEY1_00616		LysR family transcriptional regulator	-0.261421	0.837274	11.0972	11.8657	17	24	19	18	33	12
YEY1_00617		filamentation induced by cAMP protein Fic	1.66017	0.0131577	44.2546	186.773	112	94	86	348	472	353
YEY1_00618	yjjK	putative ABC transporter ATP-binding protein	-0.528468	0.746536	914.676	790.233	2423	3522	3086	1414	4183	2233
YEY1_00619		OmpA/MotB domain-containing protein	-0.606955	0.497693	23.0769	18.8778	24	18	26	18	33	6
YEY1_00620		diguanylate cyclase	-0.127726	0.929154	8.80787	10.1178	21	22	27	17	36	26
YEY1_00621		hypothetical protein	1.25525	0.477477	7.0383	26.8481	6	8	12	59	22	4
YEY1_00622		Ca++ transporting P-type ATPase	-0.707015	0.254723	12.6361	9.92258	61	69	71	55	48	41
YEY1_00623	slt	lytic murein transglycosylase	0.845232	0.0531504	25.1949	58.4291	80	110	96	131	365	172
YEY1_00624	trpR	Trp operon repressor	-0.758984	0.0821623	203.04	155.45	116	154	150	105	155	52
YEY1_00625	yjjX	NTPase	0.332159	0.779282	12.7827	21.5409	12	16	12	24	21	16
YEY1_00626	gpmB_1	phosphoglycerate mutase	0.586944	0.639825	107.905	207.645	146	119	141	131	472	213
YEY1_00627	rob_1	right origin-binding protein	-0.688349	0.476498	43.9886	33.7835	83	86	56	29	86	57
YEY1_00628	creA	hypothetical protein	0.164037	0.915578	70.572	104.106	67	69	58	105	129	40
YEY1_00629	arcA_2	two-component response regulator	0.0250304	0.993409	2008.46	2594.78	2554	3205	2740	2071	5014	3661
YEY1_00630		Thr_leader	-1.28898	0.332264	204.628	98.6538	30	72	45	15	42	14
YEY1_00631	thrA	bifunctional aspartokinase I/homoserine dehydrogenase I	-0.355346	0.710677	11.4118	10.965	53	53	58	19	87	56
YEY1_00632	thrB	homoserine kinase	0.14346	0.968537	54.0063	73.7429	99	87	106	42	198	165
YEY1_00633	thrC	threonine synthase	0.327453	0.818344	38.8593	60.7276	80	94	119	60	217	181
YEY1_00635	yaaA	hypothetical protein	0.195521	0.818344	42.1354	60.7786	67	55	68	68	119	81
YEY1_00636	talB	transaldolase B	0.235587	0.890899	1099.39	1656.06	1716	2086	2348	1835	5114	2451
YEY1_00637	mogA	molybdenum cofactor biosynthesis protein MogA	0.369106	0.820489	79.2161	130.665	88	95	89	76	243	136
YEY1_00638		major facilitator transporter	-0.260896	0.853087	8.87364	9.2557	35	13	21	25	32	14
YEY1_00639		N-acetyltransferase GCN5	1.00689	0.439218	0.578317	1.63936	5	1	2	10	9	3
YEY1_00640	yaaH	hypothetical protein	-2.37528	2.50113e-07	100.6	24.5629	148	204	121	41	36	27
YEY1_00641	dnaK	molecular chaperone DnaK	-1.90634	5.33545e-05	939.439	308.191	3326	3376	3769	1063	1257	914
YEY1_00642		tpke11	-2.3046	1.43689e-06	458.77	108.898	79	60	66	6	26	18
YEY1_00643	dnaJ_1	chaperone protein DnaJ	-1.5192	0.143222	195.605	81.0718	371	498	438	173	195	135
YEY1_00644	nhaA_1	Na+/H+ antiporter NhaA	0.247286	0.926548	62.2366	102.627	22	21	11	52	12	9
YEY1_00645	nhaA_2	pH-dependent sodium/proton antiporter	-0.133813	0.975912	79.9412	90.2718	141	201	124	118	285	120
YEY1_00646	nhaR	transcriptional activator NhaR	-0.195504	0.939827	26.224	29.059	42	45	51	54	41	43
YEY1_00647	rpsT	30S ribosomal protein S20	-0.847193	0.100768	2832.22	2023.33	1402	1714	1304	1084	1084	735
YEY1_00648		hypothetical protein	-2.74044	0.0536632	5.80432	0	0	4	5	0	0	0
YEY1_00649	ribF	bifunctional riboflavin kinase/FMN adenylyltransferase	-0.794108	0.00890531	230.7	169.013	382	444	446	236	422	249
YEY1_00650	ileS	isoleucyl-tRNA synthetase	-0.244255	0.926113	288.082	304.181	1317	1919	1575	747	2639	1700
YEY1_00651	lspA	lipoprotein signal peptidase	-0.513252	0.354	214.384	191.517	192	224	226	150	276	137
YEY1_00652	slpA fkpB	FKBP-type peptidylprolyl isomerase	-0.0783182	0.959483	94.2788	115.129	71	111	98	95	128	97
YEY1_00653	ispH lytB	4-hydroxy-3-methylbut-2-enyl diphosphate reductase	-0.242269	0.902415	103.963	109.47	188	220	177	104	279	221
YEY1_00654	dapB	dihydrodipicolinate reductase	0.243336	0.923088	112.571	167.564	203	186	153	150	305	319
YEY1_00655	carA	carbamoyl phosphate synthase small subunit	-0.0208408	0.99134	54.5029	68.0763	102	161	115	95	163	182
YEY1_00656	carB	carbamoyl phosphate synthase large subunit	-0.0189111	0.993409	96.7312	120.691	517	755	585	457	912	836
YEY1_00657		lysine exporter protein (LYSE/YGGA)	-0.0358668	0.988522	15.894	19.7961	24	21	18	21	43	15
YEY1_00658	yjjP	hypothetical protein	-0.0200918	0.992852	7.96181	9.86684	17	6	13	17	14	11
YEY1_00659		hypothetical protein	-0.379594	0.828811	11.3396	11.0876	17	6	7	12	8	7
YEY1_00660	folA	dihydrofolate reductase	-0.640802	0.0847804	464.56	377.323	435	420	455	245	584	249
YEY1_00661	apaH	diadenosine tetraphosphatase	0.16268	0.870779	28.986	40.8994	64	39	44	58	96	51
YEY1_00662	apaG	ApaG protein	-0.159585	0.941202	37.7966	42.649	34	25	24	28	26	32
YEY1_00663	ksgA	dimethyladenosine transferase	0.289954	0.941202	168.395	269.005	258	332	228	197	531	530
YEY1_00664	pdxA	4-hydroxythreonine-4-phosphate dehydrogenase	-0.160344	0.96252	220.587	242.451	484	425	375	209	679	524
YEY1_00665	surA	peptidyl-prolyl cis-trans isomerase SurA	-0.192636	0.934768	189.927	211.479	430	546	486	436	671	446
YEY1_00666	lptD imp ostA	LPS assembly outer membrane complex protein LptD	-0.316647	0.405486	127.82	132.06	563	561	578	549	790	363
YEY1_00667	djlA	Dna-J like membrane chaperone protein	-0.270142	0.93018	37.839	38.5856	69	60	54	42	78	61
YEY1_00668	rluA_1	pseudouridine synthase	0.457143	0.81331	36.6733	65.3623	41	49	38	54	81	79
YEY1_00669	ifp invB	Ig domain-containing protein	0.249513	0.81331	4.81015	7.5169	31	34	26	50	61	24
YEY1_00670	rapA hepA	ATP-dependent helicase HepA	-0.392629	0.892723	98.6905	90.8819	516	644	534	282	599	609
YEY1_00671	polB	DNA polymerase II	0.804985	0.295688	11.4457	25.9745	54	71	37	53	193	121
YEY1_00672	yabI	hypothetical protein	-0.697223	0.387569	24.0584	19.447	23	55	34	28	25	27
YEY1_00673	thiQ	thiamine transporter ATP-binding subunit	-1.02886	0.550217	8.87273	5.06057	15	4	16	9	10	1
YEY1_00674	thiP	thiamine transporter membrane protein	-1.10012	0.111083	7.31496	4.46771	25	30	15	16	12	10
YEY1_00675	thiB tbpA	thiamine transporter substrate binding subunit	-1.10662	0.0754315	19.9819	11.9867	24	56	39	20	24	21
YEY1_00676		TPP	-0.501739	0.883932	24.3966	21.6244	6	2	7	9	1	1
YEY1_00677		hypothetical protein	1.18313	0.49899	1.23697	4.64653	2	3	1	11	2	5
YEY1_00678		hypothetical protein	1.7479	0.213566	16.8481	95.854	13	14	8	133	10	12
YEY1_00679	sgrR_1	transcriptional regulator SgrR	0.12526	0.959483	6.64401	9.27198	22	18	24	26	48	16
YEY1_00680	pflA_1	pyruvate formate lyase-activating enzyme 1	-1.20462	0.328639	5.11253	2.51992	13	4	9	3	6	4
YEY1_00681	pflB_2	formate acetyltransferase	-0.213832	0.892723	5.85097	6.23101	34	15	32	24	54	13
YEY1_00682	setA	sugar efflux transporter	-0.530377	0.701859	5.94346	4.92637	21	8	11	7	17	10
YEY1_00683	mtr_1	aromatic amino acid transporter	-0.0896973	0.983246	0.580833	0.601708	3	0	1	1	4	0
YEY1_00684		tryptophanase	0.841537	0.776461	0.560859	1.47425	1	0	1	1	4	1
YEY1_00685		tryptophanase	-0.047939	0.990629	1.73017	2.25643	0	2	5	4	2	2
YEY1_00687	leuD	isopropylmalate isomerase small subunit	0.95041	0.208299	11.5241	29.0874	17	15	10	26	50	28
YEY1_00688	leuC	isopropylmalate isomerase large subunit	0.432084	0.353771	16.168	28.5378	34	57	45	68	100	59
YEY1_00689	leuB	3-isopropylmalate dehydrogenase	-0.538972	0.564762	9.34095	7.84526	29	11	18	13	23	13
YEY1_00690	leuA	2-isopropylmalate synthase	-0.275707	0.913967	10.9595	11.0865	33	32	35	13	59	33
YEY1_00691		Leu_leader	-0.0522722	0.983246	84.0801	107.322	30	17	24	53	17	8
YEY1_00693	leuO_1	leucine transcriptional activator	-0.881897	0.128383	20.1709	14.3051	48	39	26	34	20	17
YEY1_00694	fadD-2	AMP-dependent synthetase and ligase	-1.06998	0.0903037	48.4354	28.5752	146	225	149	41	153	110
YEY1_00695	ilvI_1	acetolactate synthase 3 catalytic subunit	0.400236	0.746536	34.5677	56.6162	122	114	113	62	269	242
YEY1_00696	ilvH	acetolactate synthase 3 regulatory subunit	-0.0809237	0.974541	135.744	161.978	104	133	157	100	229	137
YEY1_00697	fruR cra_2	DNA-binding transcriptional regulator FruR	0.0293597	0.978937	42.8548	55.8069	77	89	87	82	156	85
YEY1_00698	ygaW	hypothetical protein	0.930755	0.497693	24.6969	68.4241	15	28	22	86	65	11
YEY1_00699	mraZ	cell division protein MraZ	-0.258936	0.669859	361.833	385.255	372	330	270	298	413	276
YEY1_00700	mraW rsmH	S-adenosyl-methyltransferase MraW	-0.453947	0.328919	155.831	144.287	300	287	290	245	276	237
YEY1_00701	ftsL	cell division protein FtsL	-0.120519	0.928399	69.163	82.6803	45	44	41	56	60	30
YEY1_00702	ftsI_1	peptidoglycan glycosyltransferase	-0.360577	0.589863	62.9537	62.9321	237	214	198	227	225	151
YEY1_00703	murE	UDP-N-acetylmuramoylalanyl-D-glutamate--26-diaminopimelate ligase	0.125182	0.928399	85.8544	117.511	247	275	230	202	390	390
YEY1_00704	murF	UDP-N-acetylmuramoyl-tripeptide--D-alanyl-D-alanine ligase	-0.0484755	0.968599	78.54	98.1944	191	217	221	239	378	151
YEY1_00705	mraY_1	phospho-N-acetylmuramoyl-pentapeptide-transferase	-0.385752	0.5977	171.093	166.577	331	421	343	210	565	292
YEY1_00706	murD	UDP-N-acetylmuramoyl-L-alanyl-D-glutamate synthetase	-0.357024	0.409832	104.963	105.454	254	330	246	205	404	206
YEY1_00707	ftsW	cell division protein FtsW	-0.436533	0.412645	55.7103	52.2758	157	115	117	114	150	87
YEY1_00708	murG	undecaprenyldiphospho-muramoylpentapeptide beta-N- acetylglucosaminyltransferase	-0.753648	0.0377386	51.2724	38.2548	110	93	115	63	96	70
YEY1_00709	murC	UDP-N-acetylmuramate--L-alanine ligase	-0.168741	0.80602	114.621	130.069	291	367	339	260	539	311
YEY1_00710	ddl_1	D-alanine--D-alanine ligase	-0.630087	0.332264	152.503	126.026	275	304	248	181	347	147
YEY1_00711	ftsQ	cell division protein FtsQ	0.433722	0.892723	117.908	217.552	176	277	153	76	923	236
YEY1_00712	ftsA	cell division protein FtsA	-0.253031	0.902415	389.914	410.123	954	1067	866	549	1537	944
YEY1_00713	ftsZ	cell division protein FtsZ	-0.590478	0.300385	679.994	579.756	1291	1767	1571	839	2338	847
YEY1_00714	lpxC	UDP-3-O-[3-hydroxymyristoyl] N-acetylglucosamine deacetylase	-0.576341	0.727434	2889.8	2455.92	3529	7149	5261	2817	7454	3206
YEY1_00715		hypothetical protein	0.444129	0.637686	14.3824	25.2925	10	19	16	18	50	13
YEY1_00716	secM	SecA regulator SecM	0.0297065	0.990447	157.697	213.028	161	177	157	289	232	90
YEY1_00717	secA	preprotein translocase subunit SecA	-0.35179	0.876182	237.834	230.697	1257	1426	1124	742	1559	1268
YEY1_00718	mutT	nucleoside triphosphate pyrophosphohydrolase	0.0967279	0.978937	7.45825	9.52794	11	1	4	4	9	8
YEY1_00719	yacG	zinc-binding protein	-0.11266	0.955252	106.14	123.74	47	40	41	33	86	34
YEY1_00720	yacF	hypothetical protein	0.134271	0.967665	63.5265	87.3335	114	96	70	69	158	147
YEY1_00721	coaE	dephospho-CoA kinase	-0.926382	0.0231399	50.0002	33.2075	57	62	63	30	52	35
YEY1_00722	guaC	guanosine 5_-monophosphate oxidoreductase	0.396223	0.353771	96.6697	162.347	186	210	197	240	447	282
YEY1_00723	hofC	type IV pilin biogenesis protein	-0.0345757	0.990447	4.94178	6.15254	7	7	20	16	12	11
YEY1_00724	hofB	type II secretion system protein E	-0.112476	0.952372	5.94117	7.34397	17	17	17	29	17	10
YEY1_00725	ppdD	putative major pilin subunit	0.315389	0.900789	3.61413	5.88298	4	2	3	4	5	5
YEY1_00726	nadC	quinolinate phosphoribosyltransferase	-0.510882	0.39494	20.1814	17.6701	38	34	35	23	52	20
YEY1_00727	ampD	N-acetyl-anhydromuranmyl-L-alanine amidase	-0.126134	0.90492	38.851	45.5822	44	44	43	45	69	35
YEY1_00728	ampE	regulatory protein AmpE	0.103883	0.941202	25.2036	34.5133	47	42	37	45	89	38
YEY1_00729	aroP-2	amino acid permease-associated region	-0.211617	0.915578	13.0709	14.8002	32	38	35	47	50	15
YEY1_00730	pdhR	transcriptional regulator PdhR	-0.326332	0.928399	4941.75	4791.65	5011	12659	5399	2281	7327	10952
YEY1_00732	aceE	pyruvate dehydrogenase subunit E1	-0.835603	0.387699	790.188	539.657	3269	5695	3641	758	3883	3776
YEY1_00733	aceF	dihydrolipoamide acetyltransferase	-0.86149	0.475056	588.2	384.92	2108	2793	1624	286	1821	2065
YEY1_00734	lpdA	dihydrolipoamide dehydrogenase	-0.478465	0.637054	630.787	564.799	1773	2072	1469	983	1792	1737
YEY1_00735		putative acetyl-CoA acetyltransferase	0.0128231	0.99262	16.3106	20.7093	34	45	49	27	89	49
YEY1_00736		transcriptional regulator AraC family	-0.238815	0.876642	6.1935	6.74924	13	15	9	9	15	14
YEY1_00737	fepA-2 cirA-2	TonB-dependent receptor	-0.457286	0.529428	9.22634	8.50713	25	46	54	26	58	30
YEY1_00738	acnB	bifunctional aconitate hydratase 2/2-methylisocitrate dehydratase	1.15098	0.183522	146.651	429.112	708	772	755	965	3996	1844
YEY1_00739	yacL	hypothetical protein	0.621819	0.83273	264.095	586.846	151	271	154	151	945	269
YEY1_00740	yddG	hypothetical protein	-0.677273	0.328919	17.3828	13.3531	36	23	30	17	38	15
YEY1_00741		hypothetical protein	-0.416749	0.892723	16.7922	15.6745	13	5	5	12	2	4
YEY1_00742	speD	S-adenosylmethionine decarboxylase	-1.1615	0.0124253	270.785	148.945	454	402	400	144	291	238
YEY1_00743	speE	spermidine synthase	-1.18378	0.00999539	334.955	185.275	481	705	533	179	466	291
YEY1_00744	yacC	hypothetical protein	-1.23777	0.00471766	72.6628	38.591	50	41	64	27	36	17
YEY1_00745	cueO yacK	multicopper oxidase	0.565685	0.503294	3.50149	6.55442	11	13	9	11	39	14
YEY1_00746	hpt	hypoxanthine phosphoribosyltransferase	-0.64554	0.0995709	452.361	369.395	450	533	449	317	489	312
YEY1_00747	cynT can_1	carbonate dehydratase	-0.331879	0.834761	340.279	345.474	386	492	452	366	631	316
YEY1_00749	yadG	ABC transporter related	-0.0682864	0.969169	98.704	117.032	211	162	159	161	186	239
YEY1_00750	yadH	ABC-2 type transporter	-0.279867	0.892723	70.9108	75.1524	102	130	92	105	140	79
YEY1_00751	yadE	polysaccharide deacetylase	0.00162405	0.998358	34.8784	44.8831	105	87	72	119	106	87
YEY1_00752	panD	aspartate alpha-decarboxylase	-0.269735	0.872776	72.6484	75.7903	65	32	61	59	74	29
YEY1_00753	panC	pantoate--beta-alanine ligase	-0.112603	0.950124	83.9676	98.3901	164	142	114	119	231	134
YEY1_00754	panB	3-methyl-2-oxobutanoate hydroxymethyltransferase	-0.27573	0.756442	54.3148	55.8465	95	82	76	50	110	94
YEY1_00755	folK	2-amino-4-hydroxy-6-hydroxymethyldihydropteridine pyrophosphokinase	0.40324	0.868099	128.256	213.644	161	123	76	88	232	261
YEY1_00756	pcnB	poly(A) polymerase I	-0.2294	0.647468	69.8614	75.8013	214	201	173	167	272	177
YEY1_00757	gluQ	glutamyl-Q tRNA(Asp) synthetase	-0.125063	0.892723	51.6268	59.0135	107	72	98	74	156	88
YEY1_00758	dksA	RNA polymerase-binding transcription factor	0.104209	0.9813	4392.98	6084.71	4025	4394	3384	1589	10815	4928
YEY1_00759	sfsA	sugar fermentation stimulation protein A	-0.406541	0.648115	45.7644	43.8411	71	48	77	65	95	27
YEY1_00760	ligT	2_-5_ RNA ligase	-0.853638	0.376595	15.3521	10.4113	17	16	17	9	21	5
YEY1_00761	hrpB	ATP-dependent RNA helicase HrpB	-0.10111	0.911739	23.8978	28.652	98	140	119	108	189	115
YEY1_00762	mrcB	penicillin-binding protein 1b	-0.0104859	0.991754	44.4813	56.2067	213	211	227	216	378	211
YEY1_00763	fhuC	iron-hydroxamate transporter ATP-binding subunit	-0.864976	0.128374	33.0014	22.8579	45	65	46	20	49	36
YEY1_00764	fhuD	iron-hydroxamate transporter substrate-binding subunit	-0.941782	0.0363349	40.8204	27.1935	59	95	72	36	62	45
YEY1_00765	fhuB	iron-hydroxamate transporter permease subunit	-0.188412	0.950784	71.9143	79.5699	212	362	282	165	450	312
YEY1_00767	nark	nitrite extrusion protein	0.0599209	0.985843	0.977872	1.3146	4	3	1	4	7	0
YEY1_00768	hemL	glutamate-1-semialdehyde aminotransferase	-0.258918	0.950784	208.929	206.132	565	491	504	189	766	602
YEY1_00769	yadQ clcA	chloride channel protein	-0.188149	0.925238	33.7588	38.0239	104	88	90	114	123	63
YEY1_00770	erpA yadR	iron-sulfur cluster insertion protein ErpA	0.388478	0.870779	129.003	235.249	90	108	66	271	86	44
YEY1_00771	yadS	hypothetical protein	-1.0803	0.00809586	35.8069	21.3055	45	44	40	19	35	21
YEY1_00772	btuF	vitamin B12-transporter protein BtuF	-0.223979	0.870779	36.2811	39.1036	58	70	57	36	96	65
YEY1_00773	mtnN mtn pfs	5_-methylthioadenosine/S-adenosylhomocysteine nucleosidase	-0.047863	0.983246	33.9947	42.4731	58	44	37	75	33	43
YEY1_00774	dgt	deoxyguanosinetriphosphate triphosphohydrolase	0.157211	0.950124	30.7475	43.6302	91	67	111	89	231	78
YEY1_00775	degP htrA	serine endoprotease	1.82125	0.296701	101.016	714.672	261	331	266	809	3536	1886
YEY1_00776	barA	hybrid sensory histidine kinase BarA	0.418351	0.866368	15.7401	27.6033	81	96	91	105	229	130
YEY1_00777	rumB_1	23S rRNA methyluridine methyltransferase	0.14555	0.895225	65.729	92.8836	150	196	171	172	309	221
YEY1_00778	relA	(p)ppGpp synthetase I	0.19588	0.761078	76.615	111.92	285	364	359	304	769	400
YEY1_00779	mazG	nucleoside triphosphate pyrophosphohydrolase	0.822931	0.666865	178.468	426.409	289	349	246	230	1072	818
YEY1_00780		hypothetical protein	0.780332	0.737698	123.102	311.181	33	36	35	136	71	24
YEY1_00781	pyrG	CTP synthetase	-0.0884615	0.972565	476.12	568.73	1203	1841	1580	1286	2125	1809
YEY1_00782	eno	phosphopyruvate hydratase	-0.520258	0.631994	3517.9	3127.9	6523	11638	9030	4230	13965	6267
YEY1_00783	ygfA	5-formyltetrahydrofolate cyclo-ligase	0.4806	0.844141	3.24219	5.776	5	2	4	5	10	5
YEY1_00784		6S	1.05737	0.577068	17622.2	56804	5709	5954	7258	39773	6067	3498
YEY1_00785	zapA	Z-ring-associated protein	-0.471805	0.431159	1399.08	1288.44	963	886	849	771	1056	560
YEY1_00786	ygfB	hypothetical protein	0.281299	0.947472	303.596	488.36	314	459	276	119	958	647
YEY1_00787	pepP	proline aminopeptidase P II	-0.0373241	0.99134	106.587	129.143	279	294	250	120	526	366
YEY1_00788	ubiH	2-octaprenyl-6-methoxyphenyl hydroxylase	0.224756	0.954106	75.6814	112.957	151	193	178	114	321	321
YEY1_00789	visC ubiI	2-octaprenylphenol hydroxylase	-0.389708	0.741661	73.9255	72.9081	145	192	192	142	305	81
YEY1_00790	gcvT	glycine cleavage system aminomethyltransferase T	0.840777	0.391965	36.2675	82.9812	98	33	94	83	424	81
YEY1_00791	gcvH	glycine cleavage system protein H	0.648148	0.291193	47.181	94.1359	37	25	43	61	117	36
YEY1_00792	gcvP	glycine dehydrogenase	0.844757	0.213259	24.1836	55.248	129	84	187	183	607	190
YEY1_00793		hypothetical protein	1.93179	0.396525	0	7.95241	0	0	0	4	4	0
YEY1_00794		hypothetical protein	0.379341	0.737698	17.6725	29.5857	13	19	14	16	36	23
YEY1_00795	idnO_1	gluconate 5-dehydrogenase	0.826459	0.656889	47.983	108.721	88	57	63	46	139	265
YEY1_00796		hydrolase (HAD superfamily)	0.254189	0.845687	11.5373	17.8569	11	15	15	16	24	20
YEY1_00797	yqfA hlyIII	hemolysin III family channel protein	0.42932	0.678467	7.4598	13.3734	12	11	7	20	23	8
YEY1_00800	ygfZ	tRNA-modifying protein YgfZ	-0.465454	0.351367	64.6606	59.1083	107	125	144	75	186	86
YEY1_00801	ygfY	hypothetical protein	-0.0688863	0.973774	112.318	141.615	63	62	51	99	75	28
YEY1_00802		hypothetical protein	-0.117321	0.947472	31.1267	37.8428	25	34	20	33	37	19
YEY1_00803	creB	DNA-binding response regulator CreB	-0.36694	0.661261	77.1125	76.4717	104	126	89	83	127	90
YEY1_00804	creC_1	sensory histidine kinase CreC	-0.321284	0.849829	10.4417	11.0547	12	19	15	19	16	9
YEY1_00805	creC_2	sensory histidine kinase CreC	-0.380819	0.781176	8.33462	8.35971	7	12	15	11	10	10
YEY1_00806	creD	inner membrane CreD family protein	-0.254237	0.839087	10.4751	11.125	28	28	31	24	35	29
YEY1_00807	fldB	flavodoxin FldB	-0.0916185	0.969169	37.2718	43.5782	43	43	28	20	57	53
YEY1_00808	xerD	site-specific tyrosine recombinase XerD	0.613242	0.718588	198.02	383.722	347	401	304	121	936	974
YEY1_00809	dsbC	thiol:disulfide interchange protein DsbC	0.00417206	0.998239	124.742	154.771	171	172	180	90	301	255
YEY1_00810	recJ	ssDNA exonuclease RecJ	0.168265	0.902415	83.2218	119.904	239	333	282	211	712	331
YEY1_00811	prfB	peptide chain release factor 2	0.445952	0.81331	1008.24	1715.14	1821	1843	1439	711	3854	4045
YEY1_00812	lysS	lysyl-tRNA synthetase	-0.0691662	0.972813	346.086	411.577	1017	1134	942	551	1703	1380
YEY1_00813		tRNA-Gly(ccc)	1.14166	0.522232	6124.54	20898	842	938	882	5642	1130	637
YEY1_00814		phage protein	0.419315	0.818572	22.1671	39.207	18	7	8	26	27	4
YEY1_00815		XRE family transcriptional regulator	0.125697	0.968599	4.65716	6.50326	4	4	2	4	8	2
YEY1_00816		hypothetical protein	0.307017	0.737698	80.3184	127.837	55	44	40	64	116	41
YEY1_00817		antitoxin	0.146316	0.960108	26.1501	37.533	20	20	21	22	56	13
YEY1_00819		filamentation induced by cAMP protein Fic	0.0781909	0.97476	15.9226	21.2134	11	13	8	6	26	12
YEY1_00820		filamentation induced by cAMP protein Fic	-0.26579	0.930803	3.53845	3.62004	4	2	6	4	5	3
YEY1_00821		hypothetical protein	0.14805	0.967495	6.14906	9.18594	2	6	6	7	7	5
YEY1_00822	hmsT_2	diguanylate cyclase	-0.0860627	0.954106	12.4217	14.7853	37	28	25	29	55	23
YEY1_00824	dnaJ_2	chaperone protein DnaJ	0.234878	0.938193	94.7987	141.492	179	158	189	161	357	258
YEY1_00825		hypothetical protein	-0.0747204	0.968537	53.143	63.591	24	30	41	26	65	25
YEY1_00826		short-chain dehydrogenase/reductase SDR	0.656094	0.81331	5.24145	12.3209	3	13	8	3	54	7
YEY1_00827		HxlR family transcriptional regulator	0.206911	0.915578	23.5334	34.2994	24	19	10	14	32	29
YEY1_00828	cynT can_2	carbonic anhydrase	0.2691	0.874152	93.4422	148.041	141	136	136	254	249	109
YEY1_00829		putative transcriptional regulator CadC	-0.21538	0.968599	0.879305	0.858174	2	0	0	1	1	0
YEY1_00830	gspC	general secretion pathway protein C	1.45936	0.602751	0	2.10552	0	0	0	4	0	1
YEY1_00831	gspD_1	general secretion pathway protein D	0.62137	0.529428	6.35964	13.2888	12	32	19	42	34	39
YEY1_00832	gspE	type II secretion system protein E	-0.192382	0.9481	5.58268	6.15175	22	10	16	22	16	11
YEY1_00833	gspF_1	type II secretion system protein	0.505307	0.915578	0.741158	2.67088	0	0	2	4	0	2
YEY1_00834	gspF_2	type II secretion system protein	1.90986	0.233685	0.577408	4.92308	1	1	0	7	2	5
YEY1_00835	gspG	general secretion pathway protein G	-1.05386	0.710512	1.13931	0.500065	1	1	1	1	0	0
YEY1_00837	gspJ	general secretion pathway protein J	-0.294649	0.912509	2.69321	2.54569	3	1	5	2	5	2
YEY1_00838		general secretion pathway protein K	0	1	0	0	0	0	0	0	0	0
YEY1_00839	gspK	general secretion pathway protein K	-0.0447032	0.991644	1.69489	1.90487	4	1	1	0	3	4
YEY1_00840	gspL	general secretion pathway protein L	0.62596	0.653721	2.17273	4.5287	7	4	4	12	7	9
YEY1_00844		putative regulatory membrane protein	0.623911	0.81331	1.23679	2.59266	3	1	1	2	3	5
YEY1_00846	tsr_1	methyl-accepting chemotaxis sensory transducer	0.414936	0.852167	1.95566	3.56988	2	3	6	8	5	5
YEY1_00847	tsr_2	methyl-accepting chemotaxis sensory transducer	0.851678	0.62418	3.66482	8.48938	5	1	8	9	6	15
YEY1_00848		hypothetical protein	0.614731	0.642629	6.05965	12.2946	4	8	11	14	24	8
YEY1_00849		beta-lactamase domain-containing protein	0.662224	0.667403	2.82092	6.22417	6	7	2	11	5	12
YEY1_00850		LysR family transcriptional regulator	0.99366	0.181529	10.5685	26.5173	29	11	14	37	37	53
YEY1_00851	araJ_1	major facilitator superfamily MFS_1	-0.280024	0.819211	9.43135	9.81204	22	21	21	17	30	18
YEY1_00852	lysR	DNA-binding transcriptional regulator LysR	0.861178	0.628879	1.50844	4.14094	1	6	2	9	10	3
YEY1_00853	lysA	diaminopimelate decarboxylase	0.358137	0.801928	4.39334	7.27476	10	8	14	19	25	8
YEY1_00854	galR-1_2	DNA-binding transcriptional regulator GalR	0.0322367	0.99134	27.3794	34.7404	57	39	67	17	167	50
YEY1_00855	bisC_1	molybdopterin oxidoreductase	-0.224494	0.872776	6.26976	6.65792	22	26	30	13	41	29
YEY1_00857		OmrA-B	0.749613	0.760958	70.6028	173.952	15	6	17	64	7	6
YEY1_00858	aas	bifunctional acyl-[acyl carrier protein] synthetase/2-acylglycerophosphoethanolamine acyltransferase	-0.412461	0.786092	22.2054	20.8467	90	109	84	50	125	86
YEY1_00859	lplT ygeD	lysophospholipid transporter LplT	-0.353802	0.788413	5.33999	5.43354	14	13	11	14	14	8
YEY1_00860	tas	putative aldo-keto reductase	0.275665	0.911739	85.5915	132.052	152	181	190	64	558	246
YEY1_00861	yegH_1	integral membrane protein TerC	-0.263729	0.794288	45.729	49.0714	58	70	65	67	63	59
YEY1_00862	mutH	DNA mismatch repair protein	0.416167	0.830034	6.0339	10.0036	12	7	5	4	18	18
YEY1_00863	nudH	dinucleoside polyphosphate hydrolase	-0.0744018	0.978012	96.2053	119.988	105	110	84	142	157	53
YEY1_00864	ptsP	fused phosphoenolpyruvate-protein phosphotransferase PtsP/GAF domain	-0.194032	0.828811	33.3392	36.4947	159	135	135	95	233	142
YEY1_00865	lgt	prolipoprotein diacylglyceryl transferase	-0.302116	0.66432	48.4535	50.1239	97	81	69	75	111	61
YEY1_00866	thyA	thymidylate synthase	-0.322599	0.741661	61.2011	62.742	100	103	83	78	155	59
YEY1_00867	ppdA	prepilin peptidase dependent protein A	1.34174	0.391965	1.0182	4.07305	2	0	1	5	5	2
YEY1_00868	ppdB	putative prepilin peptidase dependent protein	-0.398545	0.866368	3.30927	3.1146	5	3	4	4	5	2
YEY1_00869		hypothetical protein	0.345362	0.840272	9.28057	15.2416	8	6	11	14	18	8
YEY1_00870	recC	exonuclease V subunit gamma	-0.0673236	0.948793	22.8542	27.7087	157	128	162	158	250	124
YEY1_00871	ptrA_2	peptidase M16 domain-containing protein	-0.0130125	0.99134	35.3149	44.4155	184	194	219	167	404	187
YEY1_00872	recB	exonuclease V subunit beta	0.274728	0.497693	20.4082	31.3893	140	147	147	166	283	196
YEY1_00873	recD	exonuclease V subunit alpha	0.368468	0.425307	16.1714	26.7828	51	65	65	78	154	65
YEY1_00875	rlmM	putative RNA 2_-O-ribose methyltransferase	-0.717877	0.35781	89.1794	65.6702	255	166	151	91	128	177
YEY1_00876		hypothetical protein	-0.703449	0.280088	62.9386	48.9893	45	55	47	29	40	38
YEY1_00877	gcvA_2	DNA-binding transcriptional activator GcvA	-0.152132	0.920421	23.1507	26.6809	46	34	43	54	30	42
YEY1_00878		GcvB	-0.407674	0.858866	1829.67	1747.65	807	584	767	993	491	341
YEY1_00879		hypothetical protein	-0.0450348	0.99134	4.47985	6.26488	2	3	1	5	2	0
YEY1_00880	csdA	cysteine sulfinate desulfinase	-0.0667253	0.983246	35.8093	44.0826	75	85	93	92	159	57
YEY1_00881	sufE-1	cysteine desulfurase sulfur acceptor subunit CsdE	0.318923	0.883562	9.00127	14.5299	5	7	11	10	10	14
YEY1_00882		UBA/THIF-type NAD/FAD binding protein	0.0468243	0.96959	38.2554	50.7491	66	67	64	77	123	55
YEY1_00883	mltA	murein transglycosylase A	0.256834	0.94759	45.4347	69.7845	125	107	80	60	236	186
YEY1_00884		tRNA-Met(cat)	-1.4508	0.208299	61.779	27.5466	7	10	11	5	6	1
YEY1_00885		tRNA-Met(cat)	-1.11879	0.0366304	253.015	149.962	30	43	42	23	24	16
YEY1_00886	amiC	N-acetylmuramoyl-L-alanine amidase	0.331679	0.868655	38.3806	61.4419	120	85	74	95	220	132
YEY1_00887	argA	N-acetylglutamate synthase	0.910393	0.338755	5.47416	13.8441	20	12	10	45	38	16
YEY1_00890	xni	exonuclease IX	-0.247534	0.881027	28.2658	29.8812	39	47	40	24	65	43
YEY1_00891	ygdH	hypothetical protein	-0.179312	0.749818	189.621	210.907	501	472	536	352	870	468
YEY1_00892	queF	7-cyano-7-deazaguanine reductase	-0.43121	0.410258	32.5772	30.1357	52	52	57	31	81	39
YEY1_00893	syd	SecY interacting protein Syd	-0.00867144	0.991833	108.119	133.606	135	82	126	103	189	128
YEY1_00894		CsrB	0.521359	0.872776	17477.3	35069.8	12040	12749	8426	12323	29120	23378
YEY1_00895		hypothetical protein	-0.373255	0.782862	65.7054	63.1687	49	49	31	23	46	49
YEY1_00896	truC	tRNA pseudouridine synthase C	0.00302448	0.998358	62.0026	75.8051	111	79	88	62	109	152
YEY1_00897		flavodoxin	-0.23244	0.698209	84.0561	90.8044	77	78	67	58	115	63
YEY1_00898		hypothetical protein	0.357653	0.730296	241.744	391.521	193	140	211	276	300	255
YEY1_00899	dapD	2345-tetrahydropyridine-26-carboxylate N-succinyltransferase	-0.19595	0.958632	529.324	564.123	858	909	798	456	1109	1083
YEY1_00900	glnD	PII uridylyl-transferase	-0.528205	0.0842408	46.1485	40.6482	221	246	273	165	310	166
YEY1_00901	map-1	methionine aminopeptidase	-0.136685	0.968599	246.182	275.094	431	392	319	231	473	518
YEY1_00902		t44	-1.18023	0.0214833	2063	1165.69	384	529	488	263	327	158
YEY1_00903	rpsB	30S ribosomal protein S2	-1.18589	0.000641497	3210.84	1765.15	4638	4765	4273	1592	3501	2303
YEY1_00904	tsf	translation elongation factor Ts	-0.951457	0.286239	2715.42	1718.8	4544	4947	4211	1604	4116	2850
YEY1_00905	pyrH	uridylate kinase	-0.73976	0.190302	313.747	233.451	445	506	429	194	418	378
YEY1_00906	frr	ribosome recycling factor	-0.20713	0.966608	1152.5	1183.11	1510	1269	982	663	1275	1717
YEY1_00907	dxr	1-deoxy-D-xylulose 5-phosphate reductoisomerase	-0.181837	0.847628	82.7573	93.4967	186	212	185	185	270	173
YEY1_00908	uppS ispU	undecaprenyl pyrophosphate synthase	-0.667076	0.0989832	211.672	170.244	328	326	288	225	316	184
YEY1_00909	cdsA-1	CDP-diglyceride synthase	-0.573002	0.213566	186.904	162.04	297	346	292	258	326	182
YEY1_00910	rseP	zinc metallopeptidase RseP	0.0952816	0.978937	621.649	824.617	1815	1688	1434	734	3006	2783
YEY1_00911	yaeT bamA	outer membrane protein assembly factor YaeT	-0.171066	0.915578	460.389	520.836	1865	2328	2269	1614	3743	1919
YEY1_00912	ompH skp	periplasmic chaperone	0.176795	0.97109	13549.9	20782.3	8770	18614	13114	9882	37216	15995
YEY1_00913	lpxD	UDP-3-O-[3-hydroxymyristoyl] glucosamine N-acyltransferase	0.148711	0.941202	892.523	1244.44	1675	2075	1645	1209	3231	2874
YEY1_00914	fabZ-1	(3R)-hydroxymyristoyl-ACP dehydratase	-0.24546	0.944927	4218.14	4346.54	4393	6053	4705	2638	5584	6527
YEY1_00915	lpxA_1	UDP-N-acetylglucosamine acyltransferase	-0.425151	0.845687	583.597	532.923	924	922	852	558	941	854
YEY1_00916	lpxB	lipid-A-disaccharide synthase	-0.0654554	0.985843	224.474	266.902	462	650	468	243	834	758
YEY1_00917	rnhB	ribonuclease HII	-0.321432	0.649722	138.271	141.778	145	165	174	144	224	113
YEY1_00918	dnaE	DNA polymerase III subunit alpha	-0.134066	0.848866	85.3522	99.752	556	658	555	562	860	553
YEY1_00919	accA	acetyl-CoA carboxylase carboxyltransferase subunit alpha	-0.248981	0.818331	785.059	830.974	1442	1572	1414	1035	1956	1533
YEY1_00920	adiA	lysine decarboxylase	0.106582	0.972813	61.2057	87.3751	262	238	264	470	448	110
YEY1_00921	yaeR	glyoxalase/bleomycin resistance protein/dioxygenase	-0.10094	0.96959	15.5981	18.6043	15	10	11	15	11	13
YEY1_00922	tilS	tRNA(Ile)-lysidine synthetase	0.484488	0.828811	19.1753	33.7253	63	50	42	37	90	133
YEY1_00923		cytochrome c class I	0.266442	0.818331	32.2092	49.7693	22	21	16	23	33	30
YEY1_00924	rof	Rho-binding antiterminator	0.0191409	0.991644	218.682	284.29	120	89	121	156	170	83
YEY1_00925		hypothetical protein	-0.0823417	0.955705	136.145	169.628	52	70	41	71	66	47
YEY1_00926	yaeQ	YaeQ family protein	-0.372765	0.739298	18.0623	17.6333	27	20	11	15	25	15
YEY1_00927	yaeJ	peptidyl-tRNA hydrolase domain-containing protein	0.365055	0.753459	59.0007	98.4358	53	32	64	105	98	34
YEY1_00928	cutF	copper homeostasis and adhesion lipoprotein	0.526669	0.756442	35.6225	67.9038	46	44	52	89	121	52
YEY1_00929	proS	prolyl-tRNA synthetase	0.077684	0.972923	221.19	298.735	604	938	719	567	1466	961
YEY1_00930		hypothetical protein	-0.0644406	0.973685	36.3491	43.794	43	46	61	44	78	54
YEY1_00931	rcsF	outer membrane lipoprotein	-0.58507	0.219484	90.5695	77.6164	68	82	68	54	93	36
YEY1_00932	metQ-1	DL-methionine transporter substrate-binding subunit	-1.17299	0.208299	495.94	267.12	771	904	713	290	561	393
YEY1_00933	metI-1_1	DL-methionine transporter permease	-1.62484	0.000329593	60.95	24.6542	78	88	69	23	27	37
YEY1_00934	metN-1_1	DL-methionine transporter ATP-binding subunit	-1.25539	0.291193	77.5142	37.6991	162	197	116	52	64	94
YEY1_00935	gmhB	DD-heptose 17-bisphosphate phosphatase	0.423516	0.892723	144.708	251.795	209	147	121	183	260	337
YEY1_00939	fabF-1_1	3-oxoacyl-(acyl-carrier-protein) synthase 2	1.08083	0.087281	21.5575	59.871	35	40	35	64	185	65
YEY1_00940	dkgB	25-diketo-D-gluconate reductase B	1.09153	0.00826975	34.2951	95.7572	48	57	57	125	254	76
YEY1_00941		LysR family transcriptional regulator	0.16522	0.94759	9.45966	13.2858	19	17	14	7	50	19
YEY1_00942	araJ_2	major facilitator superfamily MFS_1	-0.094027	0.972813	2.34399	2.96315	6	4	6	10	5	3
YEY1_00943	yafD	hypothetical protein	0.575773	0.804135	251.745	536.284	194	543	447	921	1237	243
YEY1_00946	mltD	membrane-bound lytic murein transglycosylase D	-0.0538397	0.988889	105.217	130.405	289	328	270	386	357	263
YEY1_00947	gloB	hydroxyacylglutathione hydrolase	-0.126727	0.966091	5.02615	5.89233	7	6	9	8	8	8
YEY1_00948	yafS	methyltransferase type 11	-0.0768188	0.978937	12.1819	14.5523	15	15	21	15	31	15
YEY1_00949	rnhA	ribonuclease H	-0.832083	0.273719	32.8322	23.7156	41	29	19	26	21	12
YEY1_00950	dnaQ	DNA polymerase III subunit epsilon	0.415639	0.876182	72.0275	123.699	133	89	104	124	239	187
YEY1_00951		tRNA-Asp(gtc)	1.22467	0.311599	694.889	2330.7	119	82	108	648	105	99
YEY1_00952	proX	glycine betaine transporter periplasmic subunit	0.0453427	0.9813	12.4257	16.1209	33	19	20	26	24	36
YEY1_00953	proW	glycine betaine transporter membrane protein	-1.2267	0.0632454	11.2458	5.80333	24	27	27	6	25	11
YEY1_00954	proV	glycine betaine/L-proline ABC transporter ATPase	-1.10629	0.225457	45.6226	25.7238	95	121	107	31	90	60
YEY1_00955	nrdF	ribonucleotide-diphosphate reductase subunit beta	-0.0100413	0.995004	124.766	158.787	97	335	297	106	530	302
YEY1_00956	nrdE	ribonucleotide-diphosphate reductase subunit alpha	-0.674919	0.614889	39.1654	30.1687	87	209	206	30	237	134
YEY1_00957	nrdI	ribonucleotide reductase stimulatory protein	-0.406857	0.859116	135.053	127.414	44	164	123	14	200	110
YEY1_00958	nrdH	glutaredoxin-like protein NrdH	-0.622479	0.582769	64.7533	53.6712	13	41	38	17	40	18
YEY1_00959		hypothetical protein	0.834979	0.696662	118.58	283.598	146	77	72	126	267	295
YEY1_00960		GntR family transcriptional regulator	0.554191	0.483706	4.63645	8.97635	11	16	13	20	24	27
YEY1_00961	yqjD_1	hypothetical protein	0.517805	0.66353	67.4484	131.003	27	57	41	79	111	40
YEY1_00962	asr_1	acid shock protein	2.2401	0.00264094	9.72226	66.8877	6	5	4	41	50	9
YEY1_00964		platelet-activating factor acetylhydrolase isoform II family protein	0.119661	0.978937	0.716533	1.02634	0	1	2	0	1	3
YEY1_00965	rhaR	transcriptional activator RhaR	-0.676809	0.766695	2.3382	1.72227	6	3	2	3	4	1
YEY1_00966		Major facilitator superfamily MFS_1	0.342705	0.844915	4.20834	6.91151	6	13	12	12	32	8
YEY1_00967		hypothetical protein	-0.00650401	0.998198	20.9808	25.4629	19	7	14	10	25	15
YEY1_00968	yicN	hypothetical protein	-0.612699	0.575756	37.6043	31.7755	34	33	32	37	21	16
YEY1_00969		hypothetical protein	-0.0526857	0.983305	38.8047	47.9557	34	15	26	46	16	19
YEY1_00970		cspA	-2.05677	0.00551603	158.737	45.9482	159	93	148	56	48	6
YEY1_00972		transcriptional regulator AraC family	-0.587605	0.840272	5.03483	3.76072	4	4	1	0	4	3
YEY1_00973		putative rhodanese-like protein	0.176353	0.947472	9.97526	15.1915	8	11	7	16	14	6
YEY1_00974		DNA-directed RNA polymerase beta subunit/140 kD subunit	-1.16226	0.275392	13.9248	7.42392	5	7	13	4	6	3
YEY1_00975		Type IIA topoisomerase (DNA gyrase/topo II topoisomera se IV) A subunit	-0.826993	0.332264	17.7164	12.9309	20	39	27	20	24	14
YEY1_00976	yntA ddpA-1	extracellular solute-binding protein family 5	0.0788999	0.9813	7.22418	9.9568	25	17	24	40	30	14
YEY1_00977	yntB ddpB-1	binding-protein-dependent transport systems inner membrane component	0.0125885	0.993532	5.98403	7.94777	14	12	8	18	17	7
YEY1_00978	yntC ddpC-1	binding-protein-dependent transport systems inner membrane component	0.472349	0.839863	11.7653	21.6006	24	10	20	40	41	15
YEY1_00979	yntD ddpD-1	ABC transporter related	0.541006	0.806222	7.48091	14.6895	13	10	12	22	34	12
YEY1_00980	yntE ddpF-1	ABC transporter related	0.78936	0.427593	8.74796	20.4032	13	11	10	30	35	11
YEY1_00981	ureA	urease subunit gamma	1.11619	0.414591	117.897	349.298	57	74	79	112	285	215
YEY1_00982	ureB	urease subunit beta	0.98676	0.487282	180.907	484.504	146	160	216	267	790	376
YEY1_00983	ureC	urease subunit alpha	0.856567	0.501727	39.5075	94.3133	115	140	144	145	545	287
YEY1_00984	ureE	urease accessory protein UreE	1.09413	0.637686	61.4478	201.314	76	76	92	66	417	336
YEY1_00985	ureF	urease accessory protein UreF	1.02223	0.377614	57.7536	156.773	48	85	101	99	369	183
YEY1_00986	ureG	urease accessory protein UreG	0.641306	0.867246	87.4217	210.989	91	113	137	103	449	290
YEY1_00987	ureD	urease accessory protein UreD	0.997309	0.0915788	24.2096	61.5582	37	49	54	53	176	127
YEY1_00988	yut	urea transporter	0.294437	0.850196	19.0958	29.5737	25	32	53	31	96	48
YEY1_00989	nixA ureH hoxN	high-affinity nickel-transporter	0.672643	0.301511	18.743	39.1605	48	33	34	89	115	31
YEY1_00990	hdeB_1	acid-resistance protein	3.11678	4.73005e-06	312.011	4076.26	254	144	199	4022	2213	796
YEY1_00991	kch	voltage-gated potassium channel	0.453325	0.883732	24.7323	46.9976	78	52	39	153	79	52
YEY1_00992	crcB-1	camphor resistance protein CrcB	0.0550057	0.987597	32.0319	41.8531	27	26	23	19	40	37
YEY1_00993	crcB-2	CrcB protein	0.0794489	0.9813	65.1783	85.3897	52	47	46	34	63	83
YEY1_00994		aldo/keto reductase	1.07	0.00952557	13.8588	38.453	26	34	25	76	78	62
YEY1_00997		putative exported protein	0.562442	0.665498	4.06025	8.21033	7	11	10	23	21	8
YEY1_00998	celA_2	PTS system NN_-diacetylchitobiose-specific transporter subunit IIB	0.457094	0.872776	3.22446	5.92456	2	2	2	1	5	5
YEY1_00999	celB_3	PTS system NN_-diacetylchitobiose-specific transporter subunit IIC	0.924813	0.147627	3.82851	9.90798	10	13	8	29	27	17
YEY1_01000	bglA_2	glycoside hydrolase family protein	1.2795	0.00103367	47.98	152.968	114	139	138	377	562	264
YEY1_01001	celC_2	PTS system NN_-diacetylchitobiose-specific transporter subunit IIA	0.834493	0.604907	113.44	270.895	77	77	77	106	274	171
YEY1_01002	celD chbR	DNA-binding transcriptional regulator ChbR	0.905304	0.349167	17.9776	43.5283	32	27	28	54	64	78
YEY1_01003	chbG	hypothetical protein	0.693193	0.368207	10.7736	23.2377	18	16	14	43	32	19
YEY1_01004	ychM_1	putative sulfate transporter YchM	0.742305	0.716759	2.07711	4.91116	3	4	11	19	19	3
YEY1_01006		integrase family protein	0.359765	0.618141	10.3756	17.0254	27	27	21	32	63	27
YEY1_01008	smpB	SsrA-binding protein	0.495227	0.711062	369.743	666.2	468	328	268	556	624	612
YEY1_01009	yfjG	cyclase/dehydrase	-0.310933	0.892723	140.98	140.689	139	105	112	108	116	108
YEY1_01010	yfjF	hypothetical protein	-0.052161	0.9813	58.3393	69.6573	43	26	27	26	41	43
YEY1_01011		hypothetical protein	0.373751	0.75131	31.2412	52.7151	17	14	7	19	23	18
YEY1_01012	bamE smpA	hypothetical protein	-0.521939	0.273719	235.286	211.649	151	163	158	137	202	74
YEY1_01013	recN	recombination and repair protein	0.77691	0.195148	27.7608	59.8279	108	92	70	80	294	213
YEY1_01014	ppnK	ATP-NAD/AcoX kinase	-0.54028	0.550217	18.4129	15.6171	27	29	27	12	46	16
YEY1_01015	grpE	heat shock protein GrpE	-0.78404	0.0196993	1001.87	737.037	1027	1317	1084	584	1046	786
YEY1_01016	ung	uracil-DNA glycosylase	-0.0503551	0.971696	34.6711	41.9078	52	39	47	38	61	61
YEY1_01017	grcA	autonomous glycyl radical cofactor GrcA	1.92315	0.00560979	45.314	233.981	50	25	25	202	126	139
YEY1_01018	yplA_1	phospholipase A domain protein	-0.840871	0.498669	26.5799	17.6845	10	8	4	4	9	2
YEY1_01019	yplA_2	phospholipase A(1)	0.0623022	0.977008	28.5526	37.515	33	35	33	20	81	37
YEY1_01020	yplB	ankyrin	0.0422003	0.988522	12.1263	16.4612	15	15	23	30	38	3
YEY1_01022		putative IS110 Familly transposase	-0.497786	0.81331	10.2735	8.67649	22	17	14	7	10	24
YEY1_01023	srmB	ATP-dependent RNA helicase SrmB	-0.615144	0.314079	186.518	153.374	461	549	449	288	462	388
YEY1_01024	yfiC trmN	methyltransferase small	-0.520759	0.349713	48.2181	42.1715	68	69	76	42	73	64
YEY1_01025	nadB	L-aspartate oxidase	0.232444	0.874152	118.5	176.483	317	350	465	370	829	481
YEY1_01026		hypothetical protein	0.317097	0.926936	1998.68	3354.49	543	917	585	700	1747	925
YEY1_01027	rpoE	RNA polymerase sigma factor RpoE	1.89635	0.00217967	92.5636	478.202	100	92	118	683	620	198
YEY1_01028	rseA	anti-RNA polymerase sigma factor SigE	1.78136	0.205736	728.298	4119.16	625	1211	1017	3998	8288	3547
YEY1_01029	rseB	periplasmic negative regulator of sigmaE	1.82469	0.00805703	45.881	222.975	74	79	103	394	572	245
YEY1_01030	rseC	SoxR reducing system protein RseC	2.34849	5.86539e-08	14.8301	99.9644	15	13	12	66	149	58
YEY1_01031		hypothetical protein	0.587487	0.870779	0.87229	2.04066	3	0	1	7	1	0
YEY1_01032	lepA	GTP-binding protein LepA	-0.349576	0.81331	354.822	352.566	1182	1407	1177	888	1711	1043
YEY1_01033	lepB	signal peptidase I	-0.905352	0.395474	115.375	75.8289	213	221	240	129	181	114
YEY1_01034		rncO	-0.715821	0.286519	573.462	447.767	155	276	193	120	214	131
YEY1_01035	rnc	ribonuclease III	-0.148713	0.872018	64.0273	74.6347	86	96	75	89	136	64
YEY1_01036	era	GTP-binding protein Era	-0.1022	0.943627	251.854	303.419	416	532	411	464	713	390
YEY1_01037	recO	DNA repair protein RecO	-0.415884	0.653283	14.9237	14.173	23	19	21	18	26	14
YEY1_01038	pdxJ	pyridoxine 5_-phosphate synthase	-0.173052	0.895558	45.4967	51.3095	68	66	61	56	107	54
YEY1_01039	acpS	4_-phosphopantetheinyl transferase	0.190854	0.885558	56.9595	82.3973	40	48	40	28	123	44
YEY1_01040	gntP	gluconate transporter	-0.618839	0.530907	27.5455	22.5065	64	56	94	53	93	30
YEY1_01041	yfhL	iron-sulfur cluster-binding protein	-1.01069	0.0414641	120.077	76.6777	43	92	54	27	51	36
YEY1_01042	yfhH_1	putative DNA-binding transcriptional regulator	-0.372115	0.820964	6.8401	6.51253	12	7	14	7	10	13
YEY1_01043	murQ_1	N-acetylmuramic acid 6-phosphate etherase	0.1217	0.955252	13.2242	18.55	19	30	21	21	42	31
YEY1_01044	yfhB	hypothetical protein	0.254399	0.885941	16.7391	26.4108	19	22	26	44	33	19
YEY1_01045		putative integral membrane protein	-0.280983	0.891604	6.24264	6.16539	14	5	18	9	26	5
YEY1_01046	tadA	tRNA-specific adenosine deaminase	-0.375682	0.616484	45.901	44.7206	44	59	47	28	74	43
YEY1_01047	yfhD	putative transglycosylase	-0.148818	0.936032	14.6774	17.0674	51	40	34	53	53	30
YEY1_01048	purL	phosphoribosylformylglycinamidine synthase	-0.392996	0.645365	10.837	10.8483	78	95	76	105	68	48
YEY1_01049		hypothetical protein	0.948529	0.766695	0	1.04909	0	0	0	2	0	0
YEY1_01050		GlmZ_SraJ	0.807358	0.703176	268.865	701.424	97	106	109	521	112	34
YEY1_01052	glrK qseE yfhK	integral membrane sensor signal transduction histidine kinase	0.460431	0.785516	28.2293	52.6462	81	83	74	212	134	51
YEY1_01053		hypothetical protein	-0.0955292	0.968599	37.1078	44.8943	67	89	75	80	126	63
YEY1_01054	glrR qseF yfhA_1	two component sigma54 specific Fis family transcriptional regulator	-0.10478	0.941202	35.1333	41.9268	89	91	95	103	131	78
YEY1_01055	nadE	NAD synthetase	-0.275871	0.670528	51.4031	53.06	180	146	159	122	184	172
YEY1_01056	glnB	nitrogen regulatory protein P-II 1	-0.226133	0.797565	99.4132	111.102	54	75	70	78	84	45
YEY1_01057		membrane protein	-0.945769	0.0387225	41.6649	26.7798	110	106	100	33	120	57
YEY1_01058		putative inner membrane protein	-0.232693	0.928399	25.8307	26.9079	19	15	19	9	31	17
YEY1_01059		putative hydrolase	-0.885129	0.0942832	19.0344	12.7254	36	28	34	16	34	16
YEY1_01060		hypothetical protein	1.14659	0.487282	2.31025	7.85973	2	6	8	27	16	5
YEY1_01061		hypothetical protein	-0.269549	0.841786	20.5848	21.3058	16	16	14	11	26	11
YEY1_01062	yhfZ	hypothetical protein	-0.469953	0.524975	50.3221	46.9899	65	115	90	67	118	58
YEY1_01063	hmp	nitric oxide dioxygenase	-0.446294	0.743297	5.07436	4.58821	15	10	10	6	13	12
YEY1_01064	glyA	serine hydroxymethyltransferase	0.277336	0.938753	446.902	725.596	651	1699	1041	382	4025	1454
YEY1_01065	hcaT	putative 3-phenylpropionic acid transporter	-0.082439	0.967495	10.054	12.0142	23	22	23	22	45	15
YEY1_01066	csiE	stationary phase inducible protein CsiE	1.21345	0.257557	5.21983	16.9956	15	12	12	48	62	14
YEY1_01067		hypothetical protein	-0.0166792	0.99134	26.8167	34.8681	31	47	30	45	68	22
YEY1_01068		high-affinity nickel-transporter	-0.307456	0.814661	12.4132	12.4937	29	20	24	19	41	15
YEY1_01069	suhB_1	inositol monophosphatase	-0.92274	0.251582	204.208	132.896	385	338	243	208	115	227
YEY1_01070	trmJ	RNA methyltransferase	-0.185641	0.840272	38.9507	43.6447	58	68	52	46	97	53
YEY1_01071	iscR	DNA-binding transcriptional regulator IscR	-1.60985	3.91544e-08	597.496	248.558	519	713	523	171	334	202
YEY1_01072	iscS-1	cysteine desulfurase	-0.929579	0.272776	613.206	395.827	1562	1694	1194	522	1364	946
YEY1_01073	nifU iscU	scaffold protein	-0.595155	0.845687	681.279	507.978	622	521	399	193	461	462
YEY1_01074	iscA	iron-sulfur cluster assembly protein	-1.05135	0.0179701	284.445	172.133	191	191	159	75	158	90
YEY1_01075	hscB	co-chaperone HscB	-0.444761	0.840272	104.481	91.5345	142	89	88	52	102	116
YEY1_01076	hscA	chaperone protein HscA	-1.04077	0.000910234	64.4963	39.7909	229	270	206	107	174	133
YEY1_01077	fdx	ferredoxin 2Fe-2S type ISC system	-0.939135	0.35851	195.348	123.032	151	130	103	51	93	88
YEY1_01078		hypothetical protein	-0.7317	0.582333	623.633	467.388	294	241	197	170	247	115
YEY1_01079	pepB	aminopeptidase B	-0.799076	0.0168269	73.3062	53.4428	162	195	201	96	215	96
YEY1_01080	sseB	enhanced serine sensitivity protein SseB	-0.287045	0.639825	41.9948	43.6587	71	83	66	49	107	68
YEY1_01081	yapB	outer membrane autotransporter barrel domain protein	0.0773105	0.97109	43.2845	56.933	292	223	213	179	445	328
[truncated: 2,901 more rows]

## Sheet: Y1_E25 vs. Y1_E37 filtered
Dataset S3-4: Global gene expression changes in response to temperature in exponential growth phase (DESeq analysis Y1_E25 vs. Y1_E37; cut off filter log2 fold change ≥|2|; p-value ≤0,05).
[truncated: 100 more rows]

[truncated: 4 more sheets: Y1_E37 vs. Y1_S37 raw, Y1_E37 vs. Y1_S37 filtered, Y1_S25 vs. Y1_S37 raw, Y1_S25 vs. Y1_S37 filtered]
