# Supplementary material for: Comparative Transcriptomic Profiling of Yersinia enterocolitica O:3 and O:8 Reveals Major Expression Differences of Fitness- and Virulence-Relevant Genes Indicating Ecological Separation
Source: mSystems. 2019 Apr 23;4(2):e00239-18. doi: 10.1128/mSystems.00239-18 (PMC6478967; doi:10.1128/mSystems.00239-18)
Supplement: DATA SET S4 [file mSystems.00239-18-sd004.xlsx]

## Sheet: log2 all conditions
Dataset S4-1: Global gene expression changes between Y. enterocolitica Y1 and Y. enterocolitica 8081v (DESeq analysis Y1 vs. 8081; all core genome ORFs listed).
OrthologousPairID	YeO:3 Y1 gene symbol	YeO8: 8081v gene symbol	Gene description	25°C exp1	25°C stat	37°C exp	37°C stat
Chromosome
YEY1_00001|YE8081_04292	dnaA	dnaA	chromosomal replication initiation protein	-0.28894	-0.161667	-0.165802	0.160613
YEY1_00002|YE8081_04291	dnaN	dnaN	DNA polymerase III subunit beta	-0.614392	-0.996583	-0.494208	1.92521
YEY1_00003|YE8081_04290	recF	recF	recombination protein F	-0.208851	0.0771974	0.148858	1.65796
YEY1_00004|YE8081_04289	gyrB	gyrB	DNA gyrase subunit B	0.205718	0.889175	0.205016	0.970187
YEY1_00005|YE8081_04288	ybhA-1 ybjI-1 yidA-1 yigL -1_1	ybhA-1 ybjI-1 yidA-1 yigL -1_4	sugar phosphatase	2.23839	3.01957	2.69469	1.0079
YEY1_00006|YE8081_04287	ocd	ocd	ornithine cyclodeaminase	-0.202812	0.27881	-0.758991	1.36931
YEY1_00007|YE8081_04286	ilvA tdcB_1	ilvA tdcB_4	threonine dehydratase	0.155152	1.23363	0.842449	0.517005
YEY1_00008|YE8081_04285	yidR	yidR	hypothetical protein	0.250435	0.315336	0.185694	0.362105
YEY1_00009|YE8081_04284	NA_1	NA_576	hypothetical protein	-0.675582	-0.762048	-1.24216	-0.194584
YEY1_00010|YE8081_04283	ibpA	ibpA	heat shock protein IbpA	-2.64307	0.813355	1.86846	0.839287
YEY1_00011|YE8081_04282	ibpB	ibpB	heat shock chaperone IbpB	-0.729201	1.90661	3.8195	1.58876
YEY1_00013|YE8081_04280	yidE	yidE	YidE/YbjL duplication	1.72624	0.541201	2.56924	1.24044
YEY1_00014|YE8081_04279	avtA	avtA	valine--pyruvate transaminase	0.231817	-0.281651	0.10949	-0.297079
YEY1_00015|YE8081_04278	malS	malS	periplasmic alpha-amylase	-3.56348	0.209401	-0.504225	-0.5534
YEY1_00016|YE8081_04277	ghrB	ghrB	NAD-binding D-isomer specific 2-hydroxyacid dehydrogenase	-0.439079	-0.490069	-0.652309	-1.2812
YEY1_00017|YE8081_04276	mdtD yegB_1	mdtD yegB_2	multidrug efflux system protein MdtD	0.788267	1.74342	2.5789	0.525352
YEY1_00018|YE8081_04275	NA_2	NA_575	putative transcriptional regulator	-0.364917	-0.512657	0.738157	1.42003
YEY1_00020|YE8081_04272	NA_4	NA_573	beta and gamma crystallin	-1.26445	-2.48984	0.631646	-2.81731
YEY1_00022|YE8081_04271	yiaC	yiaC	GCN5-related N-acetyltransferase	2.58342	2.0774	2.38812	5.3486
YEY1_00023|YE8081_04270	tag	tag	DNA-3-methyladenine glycosylase I	-0.44351	-1.75492	-0.360343	-1.68443
YEY1_00024|YE8081_04269	glyQ	glyQ	glycyl-tRNA synthetase subunit alpha	1.70982	0.707046	1.0791	-0.396931
YEY1_00025|YE8081_04268	glyS	glyS	glycyl-tRNA synthetase subunit beta	1.62241	0.516166	1.62052	3.17939
YEY1_00026|YE8081_04267	yiaF	yiaF	putative lipoprotein	0.574397	0.875374	0.521694	3.74002
YEY1_00027|YE8081_04265	mtlA	mtlA	PTS system mannitol-specific transporter subunit Iic transporter subunit	-0.961046	-2.15013	0.553846	0.220855
YEY1_00028|YE8081_04264	mtlD	mtlD	mannitol-1-phosphate 5-dehydrogenase	-1.2398	-1.56885	-0.371856	-0.180132
YEY1_00029|YE8081_04263	mtlR	mtlR	mannitol repressor protein	-0.513834	-1.15396	-0.157574	0.628199
YEY1_00030|YE8081_04262	NA_6	NA_572	lysine exporter protein LysE/YggA	2.29983	5.01008	2.72305	0.657194
YEY1_00031|YE8081_04261	NA_7	NA_571	GntR family transcriptional regulator	-0.00477158	0.0481877	-0.0690609	-0.306663
YEY1_00032|YE8081_04260	yibL	yibL	hypothetical protein	-0.155031	-1.39141	-0.161421	-1.13614
YEY1_00033|YE8081_04259			Hypothetical protein	1.72066	-0.0413755	1.8055	0.179772
YEY1_00034|YE8081_04258			Hypothetical protein	2.95393	1.3119	1.73854	-0.500437
YEY1_00035|YE8081_04257	yiiM	yiiM	protein yiiM	-0.198177	1.29489	-0.676712	2.07375
YEY1_00036|YE8081_04256	tar_1	tar	methyl-accepting chemotaxis sensory transducer	-0.777754	-0.633496	-0.72506	0.0662049
YEY1_00037|YE8081_04255	sodA	sodA	superoxide dismutase	0.144806	-0.443591	-0.463632	0.579979
YEY1_00038|YE8081_04254	fdhD	fdhD	formate dehydrogenase accessory protein	-0.888613	0.344843	-0.134397	-0.405052
YEY1_00039|YE8081_04253	fdoG-1	fdoG-1	molybdopterin oxidoreductase Fe4S4 region	-0.876933	-0.79646	-0.273371	-1.24292
YEY1_00041|YE8081_04251	fdoG-2	fdoG-2	formate dehydrogenase subunit alpha	-0.572769	-0.881042	-0.0670728	1.25626
YEY1_00042|YE8081_04250	fdoH_1	fdoH_2	formate dehydrogenase subunit beta	-0.656662	-0.666014	0.0206136	3.15455
YEY1_00043|YE8081_04249	fdoI	fdoI	formate dehydrogenase-O subunit gamma	0.117931	0.150314	0.155382	-0.287607
YEY1_00044|YE8081_04248	fdhE	fdhE	formate dehydrogenase accessory protein FdhE	0.418967	-0.137688	1.21843	3.12816
YEY1_00045|YE8081_04247	selA	selA	selenocysteine synthase	1.52537	1.11183	1.6646	2.62439
YEY1_00046|YE8081_04246	selB	selB	selenocysteinyl-tRNA-specific translation factor	0.574788	0.507921	0.224407	1.07141
YEY1_00047|YE8081_04243	mdfA	mdfA	major facilitator superfamily MFS_1	-1.3684	-0.358147	-1.41259	-1.36507
YEY1_00048|YE8081_04242	NA_8	NA_570	acyltransferase 3	-1.97137	0.866768	-1.64723	-2.9123
YEY1_00049|YE8081_04241			Putative transcriptional regulator	-0.215881	0.727534	0.247256	2.30579
YEY1_00050|YE8081_04240			Putative member of isochorismatase hydrolase family protein	-0.238738	1.19722	0.488821	0.731636
YEY1_00051|YE8081_04239	fimC-1	fimC-1	pili assembly chaperone	1.23351	-0.989839	1.72426	1.37559
YEY1_00052|YE8081_04238	xylB-1_1	xylB-1_2	xylulokinase	1.11747	2.32005	1.39384	1.8965
YEY1_00053|YE8081_04237	xylA	xylA	xylose isomerase	1.15792	0.822446	1.1336	1.18645
YEY1_00054|YE8081_04236	xylF	xylF	D-xylose transporter subunit XylF	0.798559	-4.75789	0.920294	-0.378768
YEY1_00055|YE8081_04235	xylG	xylG	xylose transporter ATP-binding subunit	-0.920456	-4.53312	-0.412605	0.272459
YEY1_00056|YE8081_04234	xylH	xylH	monosaccharide-transporting ATPase	-2.24887	-1.84529	-2.93691	-2.65523
YEY1_00058|YE8081_04233	lacI-1 galR-1_2	lacI-1 galR-1	transcriptional regulator AraC family	-0.348573	-0.251386	-0.46375	-0.633307
YEY1_00060|YE8081_04231	NA_9	NA_569	integrase family protein	2.14017	2.78171	1.08761	0.733001
YEY1_00062|YE8081_01683	NA_10	NA_207	transcriptional activator Ogr/delta	-1.35503	-4.59827	-2.97329	-2.77241
YEY1_00068|YE8081_04207	hutT	hutT	amino acid permease-associated region	0.131354	0.316393	-0.885433	-1.55949
YEY1_00069|YE8081_04208	hutH_1	hutH_2	histidine ammonia-lyase	-0.174717	1.08	-0.703029	0.647533
YEY1_00070|YE8081_04209	hutU	hutU	urocanate hydratase	0.586935	2.40932	-0.393482	-0.20724
YEY1_00072|YE8081_01143	psaC_1	psaC_1	fimbrial biogenesis outer membrane usher protein	2.00849	0.742469	1.72223	1.66459
YEY1_00074|YE8081_04210	manA_1	manA_2	mannose-6-phosphate isomerase	0.486149	0.123421	0.153345	-0.327588
YEY1_00075|YE8081_04211	bglA_1	bglA_7	glycoside hydrolase family protein	-0.615384	-0.902368	0.275928	-0.0598376
YEY1_00076|YE8081_04212			putative beta-14 mannanase	-0.00630631	1.12771	-0.0906341	-1.24634
YEY1_00077|YE8081_04213	lamB-1_1	lamB-1_4	maltoporin	-3.33011	-1.36704	-1.56756	-1.94397
YEY1_00079|YE8081_04214	celB_1	celB_3	PTS system NN_-diacetylchitobiose-specific transporter subunit IIC	-0.867074	-0.607041	-0.402859	-2.04045
YEY1_00080|YE8081_04215	celA_1	celA_3	PTS system NN_-diacetylchitobiose-specific transporter subunit IIB	-2.54491	-0.293189	-2.22281	-3.04952
YEY1_00081|YE8081_04216	celB_2	celB_4	PTS system NN_-diacetylchitobiose-specific transporter subunit IIC	-0.104037	-0.775786	-1.63176	0.0254223
YEY1_00082|YE8081_04217	celC_1	celC_3	PTS system NN_-diacetylchitobiose-specific transporter subunit IIA	0.408618	1.26507	0.226824	0.159543
YEY1_00083|YE8081_04218	mak_1	mak_2	fructokinase	-0.155791	0.189348	1.44799	-0.332919
YEY1_00084|YE8081_04219	galR-1_1	galR-1_6	DNA-binding transcriptional regulator GalR	-0.0175397	-1.10239	-0.153877	0.0320984
YEY1_00085|YE8081_04220			FR47-like family protein	0.793897	-0.189568	0.861272	0.177944
YEY1_00087|YE8081_03546	ypjF	ypjF	hypothetical protein	-1.70916	-3.82007	-2.63991	-1.802
YEY1_00089|YE8081_04206	NA_15	NA_565	hypothetical protein	0.0508929	0.407241	0.051411	0.106783
YEY1_00090|YE8081_04197	NA_16	NA_562	filamentous haemagglutinin family outer membrane protein	3.08559	1.98915	3.53224	-0.735392
YEY1_00091|YE8081_04198	NA_17	NA_563	polypeptide-transport-associated domain protein ShlB-type	-0.249994	-0.163389	0.933254	1.66975
YEY1_00093|YE8081_04199	NA_19	NA_564	filamentous haemagglutinin family outer membrane protein	-2.52272	0.781016	-0.873106	-1.36278
YEY1_00095|YE8081_04201	uhpC_1	uhpC_4	regulatory protein UhpC	0.1963	0.0469113	1.24334	-0.0959092
YEY1_00096|YE8081_04202	uhpB_1	uhpB_2	sensory histidine kinase UhpB	-3.3633	0.349367	-2.96176	-3.26635
YEY1_00097|YE8081_04203	uhpA-1	uhpA-1	two component transcriptional regulator LuxR family	0.129921	0.282639	0.286239	1.52257
YEY1_00098|YE8081_04204	eptB	eptB	phosphoethanolamine transferase	-0.153762	-1.28159	-0.0312777	-0.48547
YEY1_00099|YE8081_04205			putative osmotic/stress related protein	1.1291	-0.447211	0.738268	0.98107
YEY1_00101|YE8081_04196	dppA	dppA	4-phytase	1.66894	0.866164	2.15475	1.54303
YEY1_00102|YE8081_04195	dppB	dppB	dipeptide transporter permease DppB	0.988649	-0.568558	1.31764	1.2288
YEY1_00103|YE8081_04194	dppC	dppC	dipeptide transporter	-0.0533654	-1.077	0.488397	1.54951
YEY1_00104|YE8081_04193	dppD	dppD	oligopeptide/dipeptide ABC transporter ATPase subunit	0.540793	0.365868	1.50819	0.625822
YEY1_00105|YE8081_04192	dppF	dppF	oligopeptide/dipeptide ABC transporter ATPase subunit	0.476821	-0.699504	2.36285	1.46057
YEY1_00106|YE8081_04191	bcsG	bcsG	Putative inner membrane protein possibly involved in cellulose synthesis	0.540177	-1.21678	1.06977	0.0595077
YEY1_00107|YE8081_04190	bcsF	bcsF	celllulose biosynthesis operon protein BcsF/YhjT	2.24954	-0.597619	1.7148	1.95769
YEY1_00108|YE8081_04189			hypothetical protein	1.08489	-1.80594	0.78114	1.0179
YEY1_00109|YE8081_04187			Hypothetical protein	-0.580079	-2.42658	0.173898	-3.22877
YEY1_00110|YE8081_04186			hypothetical protein	0.492623	-1.11949	0.762219	-1.57003
YEY1_00111|YE8081_04185	hmsR pgaC_1	bcsA	cellulose synthase 1 catalytic subunit [UDP-forming]	0.443549	-0.94682	0.348916	-1.09897
YEY1_00112|YE8081_04184	bcsB	bcsB	cyclic di-gmp binding protein precursor	0.851522	-1.20977	0.367364	0.666754
YEY1_00113|YE8081_04183	bcsZ	bcsZ	endo-14-D-glucanase	0.505651	-1.26121	-0.233573	1.25635
YEY1_00115|YE8081_04182			cellulose synthase subunit BcsC	-0.918023	-1.08515	-0.935407	1.60904
YEY1_00116|YE8081_04181	yhjK	yhjK	biofilm formation regulator HmsP	0.00814864	-0.871997	-0.589617	-0.04703
YEY1_00117|YE8081_04180	NA_20	NA_561	oligogalacturonate-specific porin	0.12104	-2.34061	0.149993	-0.959803
YEY1_00118|YE8081_04179	pelY	pelY	pectate lyase	-0.435407	-0.577427	0.293078	-1.74311
YEY1_00119|YE8081_04178	NA_21	NA_560	coagulation factor 5/8 type domain-containing protein	0.115504	-0.853922	-1.61967	-3.4117
YEY1_00120|YE8081_04177	dctA	dctA	C4-dicarboxylate transporter DctA	-2.37854	-1.79784	-0.369004	-0.106154
YEY1_00121|YE8081_04176	NA_22	NA_559	peptidase M16 domain-containing protein	0.887089	0.0975781	0.642553	0.770275
YEY1_00123|YE8081_04175	kdgK	kdgK	ribokinase-like domain-containing protein	-1.47815	-3.50657	-1.67971	-0.322037
YEY1_00124|YE8081_04174	praC	praC	4-oxalocrotonate tautomerase	1.15616	-2.0423	0.726488	-1.39989
YEY1_00125|YE8081_04173	NA_23	NA_558	EAL domain-containing protein	-1.74265	0.522284	0.200744	1.12296
YEY1_00126|YE8081_04172	yhjG	yhjG	AsmA family protein	2.06957	0.903116	1.91767	3.87709
YEY1_00127|YE8081_04171	cdh	cdh	CDP-diacylglycerol pyrophosphatase	-0.380893	-2.97689	-0.31842	0.102327
YEY1_00128|YE8081_04170	yhjD	yhjD	ribonuclease	-0.464885	-3.86869	-1.0641	-1.76665
YEY1_00129|YE8081_04169	yapE	yapE	outer membrane autotransporter barrel domain protein	-1.0556	-7.19323	-3.04983	1.05008
YEY1_00130|YE8081_04168	gor	gor	glutathione reductase	-0.225221	-0.691382	-0.368466	-1.02261
YEY1_00131|YE8081_04167	rlmJ	rlmJ	23S rRNA (adenine2030-N6)-methyltransferase	-0.00482692	-0.965764	0.356005	-0.285498
YEY1_00132|YE8081_04166	opdA	opdA	oligopeptidase A	0.38864	1.27257	0.750163	0.560111
YEY1_00133|YE8081_04165	rsmJ	rsmJ	putative methyltransferase	-0.314423	0.992478	-0.164691	0.366939
YEY1_00134|YE8081_04164	NA_24	NA_557	serralysin	-2.76187	-3.35636	-2.52449	-4.40953
YEY1_00135|YE8081_04163	gdhA	gdhA	glutamate dehydrogenase	-2.35424	-0.141762	-3.35479	-3.61934
YEY1_00136|YE8081_04162	uspA_1	uspA_2	UspA domain-containing protein	-0.185906	0.22619	-0.708114	0.688921
YEY1_00137|YE8081_04161	uspB	uspB	universal stress protein UspB	0.944928	0.998203	2.22531	1.75841
YEY1_00138|YE8081_04160	pitA	pitA	phosphate transporter	-0.464222	0.0985385	-0.861953	-0.595633
YEY1_00139|YE8081_04159	yhiN	yhiN	hypothetical protein	-0.232069	-1.56021	-0.717647	0.336438
YEY1_00140|YE8081_04158	gltP-2_1	gltP-2_2	glutamate/aspartate:proton symporter	-1.65814	-1.16985	-1.60534	-2.3431
YEY1_00143|YE8081_04156			hypothetical protein	-0.626344	-0.732759	-0.35216	-0.664462
YEY1_00144|YE8081_04155			methylaspartate ammonia-lyase	1.95146	1.58506	0.608154	3.40726
YEY1_00145|YE8081_04154	mutE	mutE	methylaspartate mutase E chain	-0.513234	-0.154675	1.6402	-0.0830963
YEY1_00147|YE8081_04152	mamA	mamA	methylaspartate mutase	-0.2959	-1.05616	1.25739	-0.855922
YEY1_00148|YE8081_04151	pduX_1	pduX_2	PduX	-0.561003	-0.73665	-0.977613	0.487859
YEY1_00150|YE8081_04149	gcvA_1	gcvA_3	DNA-binding transcriptional activator GcvA	0.995319	-0.146587	0.881352	-0.939238
YEY1_00151|YE8081_04148	fumA_1	fumA_2	tartrate/fumarate subfamily Fe-S type hydro-lyase subunit beta	-2.07511	-0.962138	-1.98185	-1.98621
YEY1_00152|YE8081_04147	btuR cobO_1	btuR cobO_2	cob(I)yrinic acid ac-diamide adenosyltransferase	-2.08122	-0.362995	-1.67515	-1.94909
YEY1_00153|YE8081_04146	ybhA-1 ybjI-1 yidA-1 yigL -1_2	ybhA-1 ybjI-1 yidA-1 yigL -1_3	sugar phosphatase	-1.62119	-2.62036	-1.09192	-1.49693
YEY1_00155|YE8081_04145	NA_25	NA_556	LysR family transcriptional regulator	0.402789	1.36867	0.187217	-0.0185601
YEY1_00156|YE8081_04144	NA_26	NA_555	major facilitator transporter	0.182595	1.38626	-0.281363	-0.113303
YEY1_00157|YE8081_04142	mmsA iolA	mmsA iolA	methylmalonate-semialdehyde dehydrogenase	-1.53027	-0.82945	-3.269	-0.48604
YEY1_00158|YE8081_04141	iolB	iolB	myo-inositol catabolism IolB domain-containing protein	-1.02473	-0.952431	-2.19385	-1.05564
YEY1_00159|YE8081_04140	NA_27	NA_554	RpiR family transcriptional regulator	-0.36798	1.57369	-0.351532	-1.43009
YEY1_00160|YE8081_04139	iolC_1	iolC_2	ribokinase-like domain-containing protein	-1.71796	0.0158499	-1.92005	-0.783731
YEY1_00161|YE8081_04138	iolD	iolD	thiamine pyrophosphate binding domain-containing protein	-1.0684	-1.51557	-1.84635	-0.587168
YEY1_00162|YE8081_04137	iolG	iolG	inositol 2-dehydrogenase	-0.305749	-1.22183	-1.05314	-0.833131
YEY1_00163|YE8081_04136	iolE	iolE	xylose isomerase domain-containing protein	-1.73578	-1.10622	-1.69461	-1.84925
YEY1_00164|YE8081_04135			Hypothetical protein	-0.249521	1.38493	0.610992	-1.61481
YEY1_00166|YE8081_04133	ydiJ yhaK yhhW	ydiJ yhaK yhhW	pirin domain protein	0.632104	-0.35424	0.658342	1.42467
YEY1_00167|YE8081_04132	gntR	gntR	transcriptional regulator LacI family	0.52745	-0.731486	0.463882	1.55705
YEY1_00168|YE8081_04131	gntT	gntT	gluconate transporter	-1.72686	1.19231	3.94179	3.24277
YEY1_00169|YE8081_04130	gntK idnK	gntK idnK	carbohydrate kinase	-1.62133	1.13901	2.21351	2.22003
YEY1_00170|YE8081_04129	yhgN	yhgN	putative dITP- and XTP- hydrolase	-1.79952	-1.22163	-2.0092	-1.62518
YEY1_00171|YE8081_04128	asd	asd	aspartate-semialdehyde dehydrogenase	0.505844	0.423307	0.77666	1.53371
YEY1_00172|YE8081_04127	ilvB_1	ilvB_2	acetolactate synthase catalytic subunit	1.45569	2.17024	0.986168	-0.650394
YEY1_00173|YE8081_04126	budA	budA	alpha-acetolactate decarboxylase	4.0057	3.72679	2.60582	1.08302
YEY1_00174|YE8081_04125	NA_28	NA_553	LysR family transcriptional regulator	2.74732	3.40238	0.540222	1.91247
YEY1_00175|YE8081_04124	yehU ypdA_1	yehU ypdA_2	signal transduction histidine kinase LytS	-0.367304	0.233091	-0.45228	0.486488
YEY1_00176|YE8081_04123	glgB	glgB	glycogen branching protein	0.614474	-0.924779	0.777082	-0.528897
YEY1_00177|YE8081_04122	glgX	glgX	glycogen debranching protein	2.03959	0.293821	2.14189	3.90997
YEY1_00178|YE8081_04121	glgC_1	glgC_2	glucose-1-phosphate adenylyltransferase	1.73053	-1.5318	1.24532	0.24014
YEY1_00179|YE8081_04120	glgA	glgA	glycogen synthase	1.22948	-0.957184	1.2729	1.25989
YEY1_00180|YE8081_04119	glgP-1	glgP-1	glycogen/starch/alpha-glucan phosphorylase	0.435139	-1.8919	0.743735	2.4193
YEY1_00181|YE8081_04118	glpD	glpD	glycerol-3-phosphate dehydrogenase	2.88447	-0.396519	0.810757	0.493975
YEY1_00183|YE8081_04098	glpR	glpR	DNA-binding transcriptional repressor GlpR	-0.267191	0.0797583	0.0840781	-1.54709
YEY1_00184|YE8081_04099	glpG	glpG	intramembrane serine protease GlpG	-0.296243	-0.65244	-0.450487	-1.24258
YEY1_00185|YE8081_04100	glpE	glpE	thiosulfate sulfurtransferase	-0.467719	-0.915508	-0.505971	-1.13437
YEY1_00187|YE8081_04101	malT	malT	transcriptional regulator MalT	-0.0648513	-1.47662	0.444032	1.0389
YEY1_00188|YE8081_04102	glgP-2	glgP-2	glycogen/starch/alpha-glucan phosphorylase	-4.18851	-0.684597	1.22787	-0.956373
YEY1_00189|YE8081_04103	malQ	malQ	4-alpha-glucanotransferase	-4.19402	-0.566413	1.23439	2.23337
YEY1_00191|YE8081_04104	nfuA	nfuA	putative DNA uptake protein	0.0224298	0.98568	0.196833	2.24705
YEY1_00192|YE8081_04105	NA_29	NA_550	gluconate periplasmic binding protein	0.572515	-3.16021	-0.641604	-1.36124
YEY1_00194|YE8081_04107	NA_30	NA_551	hypothetical protein	-0.0737777	-3.62983	-0.0768326	1.72063
YEY1_00195|YE8081_04108	NA_31	NA_552	hypothetical protein	0.422461	-1.37682	2.14405	-0.246111
YEY1_00196|YE8081_04109	feoB	feoB	ferrous iron transport protein B	1.05934	-1.19097	1.55762	-0.160022
YEY1_00197|YE8081_04110	feoA	feoA	ferrous iron transport protein A	1.56046	-3.0754	1.31599	-1.8529
YEY1_00198|YE8081_04111	yhgF	yhgF	RNA-binding S1 domain-containing protein	0.842465	0.516819	0.784476	1.20789
YEY1_00199|YE8081_04112			putative MFS-family transport protein	1.65452	1.27116	1.08042	-2.32379
YEY1_00200|YE8081_04113			Hypothetical protein	2.99462	0.609007	2.15475	0.963927
YEY1_00203|YE8081_04114	greB	greB	transcription elongation factor GreB	0.551445	0.297211	0.826621	1.57438
YEY1_00204|YE8081_04115	ompR	ompR	osmolarity response regulator	0.945893	-0.0306408	0.368625	0.687504
YEY1_00205|YE8081_04116	envZ	envZ	osmolarity sensor protein	0.530068	-0.113908	0.622198	4.01915
YEY1_00206|YE8081_04097	pckA	pckA	phosphoenolpyruvate carboxykinase	-0.681312	-3.34107	0.120956	-1.11135
YEY1_00207|YE8081_04096	hslO	hslO	Hsp33-like chaperonin	-0.835558	-0.922242	-0.860722	0.336748
YEY1_00208|YE8081_04095	hslR	hslR	RNA-binding S4 domain-containing protein	-0.438888	-0.774492	-0.154351	-0.449779
YEY1_00209|YE8081_04094	yrfG-1 yigB-1 yihX-1	yrfG-1 yigB-1 yihX-1	HAD-superfamily hydrolase subfamily IA variant 3	-0.0532347	0.381413	0.141223	-1.97116
YEY1_00210|YE8081_04093	NA_32	NA_549	intracellular growth attenuator IgaA	-0.483119	-0.737071	-0.716871	-0.0844539
YEY1_00211|YE8081_04092	nudE	nudE	ADP-ribose diphosphatase NudE	0.131227	1.65776	0.003902	-0.562842
YEY1_00212|YE8081_04091	mrcA	mrcA	peptidoglycan synthetase	0.0580025	-1.28234	-0.0674351	-0.19113
YEY1_00217|YE8081_04086	hofQ	hofQ	protein transport protein HofQ	0.347763	0.783754	0.322688	-0.375104
YEY1_00218|YE8081_04085	aroK	aroK	shikimate kinase I	-0.438552	-0.0469863	-0.494219	-0.297272
YEY1_00219|YE8081_04084	aroB	aroB	3-dehydroquinate synthase	-0.358007	-0.404252	-0.601086	0.75638
YEY1_00220|YE8081_04083	damX	damX	putative membrane protein interferes with cell division	0.0151227	-0.489841	-0.677594	0.333636
YEY1_00221|YE8081_04082	dam-1	dam-1	DNA adenine methylase	-0.386625	-0.593684	-0.100443	0.879316
YEY1_00222|YE8081_04081	rpe	rpe	ribulose-phosphate 3-epimerase	-0.40326	-0.734914	-1.2452	-0.508535
YEY1_00223|YE8081_04080	gph	gph	phosphoglycolate phosphatase	-0.242873	-0.708924	-0.248119	3.09479
YEY1_00224|YE8081_04079	trpS	trpS	tryptophanyl-tRNA synthetase	-0.834662	-1.04751	-1.32405	-1.32089
YEY1_00225|YE8081_04078	cysG-1_2	cysG-1_3	siroheme synthase	-1.7205	0.118457	-1.20359	0.767784
YEY1_00226|YE8081_04077	nirC	nirC	nitrite transporter NirC	-0.428179	0.779977	-0.634505	0.0441732
YEY1_00227|YE8081_04076	nirD	nirD	nitrite reductase small subunit	0.590555	1.78216	-0.226437	1.37066
YEY1_00228|YE8081_04075	nirB	nirB	nitrite reductase (NAD(P)H) large subunit	0.0946131	2.31838	0.299761	0.744639
YEY1_00229|YE8081_04074	codA	codA	cytosine deaminase	0.13486	-1.15841	-0.065353	-3.81698
YEY1_00230|YE8081_04073	tsgA	tsgA	major facilitator superfamily MFS_1	-0.306221	-2.72003	0.490129	2.10119
YEY1_00231|YE8081_04072	NA_33	NA_548	transcriptional regulator LacI family	-0.266262	-1.60465	0.418235	-0.551232
YEY1_00232|YE8081_04071	celF_1	celF_2	glycoside hydrolase family protein	0.0169374	-0.31147	0.496138	1.20753
YEY1_00234|YE8081_04070	ppiA	ppiA	peptidyl-prolyl cis-trans isomerase A	0.175601	0.377811	-0.155337	-0.00991356
YEY1_00235|YE8081_04069	yjgR	yjgR	putative NPT hydrolase	0.592772	0.147302	0.6141	-1.84463
YEY1_00236|YE8081_04068	pabA	pabA	para-aminobenzoate synthase component II	-0.00438744	-0.34731	-0.274739	0.59317
YEY1_00237|YE8081_04067	argD	argD	bifunctional N-succinyldiaminopimelate-aminotransferase/acetylornithine transaminase protein	-1.20048	-2.56381	-1.46014	2.43624
YEY1_00238|YE8081_04066	NA_34	NA_547	YccS/YhfK family integral membrane protein	0.727155	-0.00323394	0.00685067	1.05721
YEY1_00239|YE8081_04065	crp	crp	cAMP-regulatory protein	-0.43426	0.322573	-0.101753	-0.215194
YEY1_00240|YE8081_04064	NA_35	NA_546	OsmC family protein	0.161194	1.01171	0.530004	-1.41366
YEY1_00241|YE8081_04063	prk	prk	phosphoribulokinase	0.356671	1.13005	-0.354527	-1.45516
YEY1_00242|YE8081_04062	NA_36	NA_545	hypothetical protein	-2.66109	-3.536	-1.46865	1.1802
YEY1_00243|YE8081_04061	yheT	yheT	alpha/beta hydrolase fold	0.949173	1.34594	0.386006	1.34272
YEY1_00244|YE8081_04060	NA_37	NA_544	lysine exporter protein LysE/YggA	0.239672	1.0562	0.850202	0.998313
YEY1_00245|YE8081_04059			Hypothetical protein	0.114306	1.15569	-0.176249	1.09779
YEY1_00246|YE8081_04058	tauA-1	tauA-1	taurine transporter substrate binding subunit	4.02246	4.72953	2.73502	-1.07756
YEY1_00247|YE8081_04057	tauB-1	tauB-1	taurine transporter ATP-binding subunit	2.91428	1.57402	3.36253	0.159236
YEY1_00248|YE8081_04056	tauC-1	tauC-1	taurine transporter subunit	1.88454	2.01539	1.56972	0.953917
YEY1_00249|YE8081_04055	tauD	tauD	taurine dioxygenase	2.80686	2.8673	3.20339	-0.925393
YEY1_00250|YE8081_04054	rafQ	rafQ	glycosyl transferase family protein	0.492504	1.54151	1.49544	1.95045
YEY1_00251|YE8081_04053	NA_38	NA_543	glycosyl transferase family protein	0.128664	-0.610738	0.248083	-0.353769
YEY1_00252|YE8081_04052	yheS	yheS	putative ABC transporter ATP-binding protein	0.738961	-0.206327	0.473374	1.04487
YEY1_00253|YE8081_04051	kefG	kefG_2	glutathione-regulated potassium-efflux system ancillary protein KefG	-0.176077	1.01247	0.0230484	0.992963
YEY1_00254|YE8081_04050	kefB	kefB	glutathione-regulated potassium-efflux system protein KefB	0.81844	2.11212	0.937669	1.03149
YEY1_00255|YE8081_04049	NA_39	NA_542	hypothetical protein	-0.155376	-0.674582	-0.154991	2.26223
YEY1_00256|YE8081_04048	slyD	slyD	FKBP-type peptidyl-prolyl cis-trans isomerase	-0.345138	0.495048	-0.264975	1.42018
YEY1_00257|YE8081_04047	slyX	slyX	SlyX family protein	-0.776322	0.136814	-0.428434	-0.365299
YEY1_00258|YE8081_04046	fkpA	fkpA	FKBP-type peptidyl-prolyl cis-trans isomerase	-0.225722	-1.1554	-0.241166	1.17131
YEY1_00259|YE8081_04045	NA_40	NA_541	YheO domain protein	0.946471	0.344276	0.514863	-0.252251
YEY1_00260|YE8081_04044	tusD	tusD	sulfur transfer complex subunit TusD	0.623802	-0.479174	-0.0950493	-3.43036
YEY1_00261|YE8081_04043	tusC	tusC	sulfur relay protein TusC	0.414783	-3.04823	-1.448	-1.11161
YEY1_00262|YE8081_04042	tusB	tusB	sulfur transfer complex subunit TusB	0.164262	-1.37048	-0.547177	0.121262
YEY1_00263|YE8081_04041	rpsL	rpsL	30S ribosomal protein S12	-0.0387722	-0.633666	-0.679695	-0.188547
YEY1_00264|YE8081_04040	rpsG	rpsG	30S ribosomal protein S7	-0.351989	-0.74828	-0.584903	1.20428
YEY1_00265|YE8081_04039	fusA_1	fusA_2	translation elongation factor G	0.562504	-0.32091	0.208016	2.02029
YEY1_00266|YE8081_04038	tuf-1_1	tuf-1_2	translation elongation factor Tu	0.60765	-0.295076	0.189881	-2.179
YEY1_00267|YE8081_04037	bfd	bfd	bacterioferritin-associated ferredoxin	1.7014	0.27394	1.72274	0.042899
YEY1_00269|YE8081_04035			hypothetical protein	-0.691769	0.107626	-0.00394641	0.555021
YEY1_00270|YE8081_04034	rpsJ	rpsJ	30S ribosomal protein S10	-0.138791	-3.21725	-0.130586	-0.473026
YEY1_00271|YE8081_04033	rplC	rplC	50S ribosomal protein L3	-0.078181	-3.38531	0.190099	0.589166
YEY1_00272|YE8081_04032	rplD	rplD	50S ribosomal protein L4	-0.001861	-3.15026	-0.031812	0.0909874
YEY1_00273|YE8081_04031	rplW	rplW	50S ribosomal protein L23	0.227298	-2.23366	1.27426	0.417198
YEY1_00274|YE8081_04030	rplB	rplB	50S ribosomal protein L2	-0.284631	-3.11646	-0.076135	0.637118
YEY1_00275|YE8081_04029	rpsS	rpsS	30S ribosomal protein S19	0.0141795	-2.26923	0.304568	0.328164
YEY1_00276|YE8081_04028	rplV	rplV	50S ribosomal protein L22	-0.0710029	-2.37701	0.557468	1.65343
YEY1_00277|YE8081_04027	rpsC	rpsC	30S ribosomal protein S3	-0.192407	-2.32183	-0.193817	-0.255712
YEY1_00278|YE8081_04026	rplP	rplP	50S ribosomal protein L16	-0.156506	-1.60089	0.238713	-0.51525
YEY1_00279|YE8081_04025	rpmC	rpmC	50S ribosomal protein L29	0.0314153	-1.27622	0.133203	0.882791
YEY1_00280|YE8081_04024	rpsQ	rpsQ	30S ribosomal protein S17	-0.188695	-1.37956	0.0314506	-0.337009
YEY1_00281|YE8081_04023	rplN	rplN	50S ribosomal protein L14	-0.257634	-0.686947	-0.340442	0.173175
YEY1_00282|YE8081_04022	rplX	rplX	50S ribosomal protein L24	-0.5474	-0.874669	-0.557778	1.5476
YEY1_00283|YE8081_04021	rplE	rplE	50S ribosomal protein L5	-0.00253477	0.00790429	0.201082	0.82347
YEY1_00284|YE8081_04020	rpsN	rpsN	30S ribosomal protein S14	-0.374327	-0.75915	0.213994	1.24083
YEY1_00285|YE8081_04019	rpsH	rpsH	30S ribosomal protein S8	-0.336433	-0.632474	-0.0527873	1.12666
YEY1_00286|YE8081_04018	rplF	rplF	50S ribosomal protein L6	-0.276286	-1.15462	-0.0957457	1.20118
YEY1_00287|YE8081_04017	rplR	rplR	50S ribosomal protein L18	-0.252541	-1.32915	0.10368	0.8916
YEY1_00288|YE8081_04016	rpsE	rpsE	30S ribosomal protein S5	-0.157642	-1.07945	0.117685	1.15613
YEY1_00289|YE8081_04015	rpmD	rpmD	50S ribosomal protein L30	-0.36801	-1.30777	-0.191137	3.42306
YEY1_00290|YE8081_04014	rplO	rplO	50S ribosomal protein L15	-0.0719918	-0.0260356	-0.250985	1.56828
YEY1_00294|YE8081_04010	rpsM	rpsM	30S ribosomal protein S13	-0.347174	-0.742783	0.0410231	3.1739
YEY1_00295|YE8081_04009	rpsK	rpsK	30S ribosomal protein S11	-0.200204	-0.605115	-0.378386	1.08637
YEY1_00296|YE8081_04008	rpsD	rpsD	30S ribosomal protein S4	-0.285961	-0.322131	-0.0326429	2.10688
YEY1_00297|YE8081_04007	rpoA	rpoA	DNA-directed RNA polymerase subunit alpha	-0.239184	-0.262153	-0.431403	0.860857
YEY1_00298|YE8081_04006	rplQ	rplQ	50S ribosomal protein L17	-0.543389	-0.798299	-0.572708	1.51173
YEY1_00299|YE8081_04005			hypothetical protein	-0.933788	-0.779232	-0.389676	-0.133843
YEY1_00300|YE8081_04004	zntR	zntR	zinc-responsive transcriptional regulator	0.444857	0.885798	1.04129	0.55725
YEY1_00301|YE8081_04003	arfA	arfA	alternative ribosome-rescue factor	1.81517	1.52872	0.780744	0.245615
YEY1_00303|YE8081_04002	mscL	mscL	large-conductance mechanosensitive channel	0.644202	-0.986652	1.02402	1.01571
YEY1_00305|YE8081_04000	rsmB sun	rsmB sun	16S rRNA methyltransferase B	0.50591	1.24697	1.48521	1.90549
YEY1_00306|YE8081_03999	fmt	fmt	methionyl-tRNA formyltransferase	-0.455133	1.0807	-0.395107	1.61685
YEY1_00307|YE8081_03998	def	def	peptide deformylase	0.0179623	0.823518	0.412167	0.588552
YEY1_00308|YE8081_03997	smf dprA	smf dprA	DNA protecting protein DprA	1.1468	0.133974	1.20325	0.933648
YEY1_00309|YE8081_03996	smg	smg	Smg protein	-0.0666861	0.414151	0.809291	2.88512
YEY1_00310|YE8081_03995	yrdD	yrdD	DNA topoisomerase type IA Zn finger domain-containing protein	0.440967	1.58282	1.28916	1.48598
YEY1_00311|YE8081_03994	rimN tsaC	rimN tsaC	putative ribosome maturation factor	0.188472	1.17391	0.732752	2.43602
YEY1_00312|YE8081_03993	aroE-1	aroE-1	shikimate 5-dehydrogenase	0.024421	1.07251	0.647956	3.73049
YEY1_00313|YE8081_03992	NA_41	NA_540	hexapaptide repeat-containing transferase	0.268388	-1.87199	-0.648235	-0.563557
YEY1_00318|YE8081_00320	actP	actP	acetate permease	-0.344571	-2.91849	0.290544	-2.02785
YEY1_00319|YE8081_00321	yjcH	yjcH	hypothetical protein	0.107393	-3.69763	0.791433	-1.35304
YEY1_00320|YE8081_00322	acs	acs	acetyl-CoA synthetase	-0.131062	-2.47547	0.258969	-0.399678
YEY1_00321|YE8081_00323	gltP-2_3	gltP-2_1	glutamate/aspartate:proton symporter	2.37866	0.946055	1.34314	-0.284033
YEY1_00322|YE8081_00324	ssrB	ssrB	two component LuxR family transcriptional regulator	-3.37036	-2.39818	-2.16104	-2.57619
YEY1_00337|YE8081_00325	NA_44	NA_26	AraC family transcriptional regulator	1.65341	0.761145	1.73255	-0.294818
YEY1_00356|YE8081_00326	yedE yeeE_2	yedE yeeE	hypothetical protein	-4.58393	-2.53028	-3.42505	-2.07758
YEY1_00357|YE8081_00327	NA_50	NA_27	hypothetical protein	-2.50246	-3.10941	-2.84256	-2.35875
YEY1_00358|YE8081_00328	tonB-2 hasB_1	tonB-2 hasB_2	TonB family protein	0.929314	-2.64392	-1.10019	-1.31625
YEY1_00359|YE8081_00329			putative DNA-binding protein	1.50054	2.67613	-0.469688	2.01435
YEY1_00360|YE8081_00330			fecR family protein	1.06718	1.13924	-0.135803	-0.938772
YEY1_00361|YE8081_00331			putative exported iron receptor protein	1.69684	0.557986	0.503832	0.358167
YEY1_00362|YE8081_00332	cydC_1	cydC_1	cysteine/glutathione ABC transporter membrane/ATP-binding protein	1.77563	-1.47701	-0.674591	-1.10524
YEY1_00363|YE8081_00333	ptrA_1	NA_28	peptidase M16 domain-containing protein	1.22633	0.59373	0.116101	-0.348175
YEY1_00364|YE8081_00334			hypothetical protein	2.29256	3.67242	3.43583	4.68489
YEY1_00365|YE8081_00336	kefA mscK_1	kefA mscK_1	potassium efflux protein KefA	0.496607	0.549943	-0.0187668	-0.0724171
YEY1_00366|YE8081_00337	fhuA-2 yncD-2_1	fhuA-2 yncD-2_1	TonB-dependent siderophore receptor	1.90996	-0.335062	-0.396097	-1.33554
YEY1_00368|YE8081_00339	NA_51	NA_29	GntR family transcriptional regulator	-0.239104	-0.773178	-1.04566	0.360859
YEY1_00369|YE8081_00340	hmuV	hmuV	hemin importer ATP-binding subunit	3.72543	-0.302317	0.485365	0.29779
YEY1_00370|YE8081_00341	hmuU	hmuU_1	transport system permease protein	3.62943	0.635603	1.33404	3.36383
YEY1_00371|YE8081_00342	hmuT_1	hmuT_1	periplasmic binding protein	4.12272	0.49772	0.400642	0.598325
YEY1_00372|YE8081_00343	hmuS_1	hmuS_1	hemin-degrading family protein	4.06176	0.142669	0.82071	0.991065
YEY1_00373|YE8081_00344	hmuR_1	hmuR_1	TonB-dependent heme/hemoglobin receptor family protein	6.32872	0.985001	1.30849	0.250461
YEY1_00374|YE8081_00345	hemP	hemP	hemin uptake protein	2.68174	0.262522	0.815367	-2.30041
YEY1_00375|YE8081_00346	NA_52	NA_30	NmrA family protein	2.2662	3.00408	-0.556591	1.73426
YEY1_00377|YE8081_00348	hemN-2 yggW	hemN-2 yggW	coproporphyrinogen III oxidase	2.61689	0.611026	0.249612	-2.4115
YEY1_00378|YE8081_00349	ilvA tdcB_2	ilvA tdcB_2	threonine dehydratase	2.15709	1.70527	3.65769	3.3442
YEY1_00379|YE8081_00350	sdaC_1	sdaC_1	serine transporter	2.74713	1.26924	3.31265	0.359473
YEY1_00380|YE8081_00351	ackA_1	ackA_1	acetate kinase	3.22217	1.39377	3.30626	2.36215
YEY1_00381|YE8081_00352	pflB_1	pflB_1	formate acetyltransferase	2.02783	0.843075	1.38809	-0.0294988
YEY1_00383|YE8081_00359	yjdC	yjdC	putative transcriptional regulator	1.71389	0.546183	2.82454	2.75103
YEY1_00384|YE8081_00360	glxK	glxK	glycerate kinase	-0.309838	0.327644	0.579473	1.19469
YEY1_00385|YE8081_00361	dipZ dsbD_1	dipZ dsbD_1	thiol:disulfide interchange protein	-0.415169	-0.0832295	-0.654438	-0.429098
YEY1_00386|YE8081_00362	cutA	cutA	divalent-cation tolerance protein CutA	-0.711017	-1.59054	-0.568543	-0.915306
YEY1_00387|YE8081_00363	dcuA	dcuA	anaerobic C4-dicarboxylate transporter	-1.09771	-0.885393	-0.734354	-1.36949
YEY1_00388|YE8081_00364	aspA	aspA	aspartate ammonia-lyase	-0.982713	-2.55191	0.567842	-0.469701
YEY1_00389|YE8081_00365	fxsA	fxsA	FxsA protein	-1.07213	-1.08246	-0.766891	-0.369912
YEY1_00390|YE8081_00366	groES	groES	co-chaperonin GroES	0.0354415	-0.559846	-0.000122698	-0.153434
YEY1_00391|YE8081_00367	groEL	groEL	chaperonin GroEL	-0.295019	-0.941544	-0.641978	-0.0595644
YEY1_00392|YE8081_00368	NA_53	NA_34	hypothetical protein	-0.589539	-1.64179	-0.755887	-0.758098
YEY1_00393|YE8081_00369	epmB yjeK	epmB yjeK	lysine 23-aminomutase YodO family protein	0.173813	-0.61732	0.593125	0.417956
YEY1_00394|YE8081_00370	efp-2 yeiP	efp-2 yeiP	elongation factor P	-0.0387741	1.01333	-0.263548	-0.889082
YEY1_00395|YE8081_00371	ecnB	ecnB	entericidin B precursor	1.7611	2.45942	2.94248	2.66366
YEY1_00396|YE8081_00373	sugE	sugE	small multidrug resistance protein	-1.2572	-0.882269	-0.927339	-1.09596
YEY1_00397|YE8081_00374			lipoprotein	1.54755	0.813261	2.57126	2.815
YEY1_00398|YE8081_00375	frdD	frdD	fumarate reductase subunit D	-0.77826	-2.09657	-1.90416	-1.28444
YEY1_00399|YE8081_00376	frdC	frdC	fumarate reductase subunit C	-0.150236	-1.43723	0.5685	-0.00991071
YEY1_00400|YE8081_00377	frdB	frdB	fumarate reductase iron-sulfur subunit	-0.123933	-1.67025	0.346642	0.390261
YEY1_00401|YE8081_00378	frdA	frdA	fumarate reductase flavoprotein subunit	0.19103	-1.09243	1.40401	1.05469
YEY1_00402|YE8081_00379	epmA poxA	epmA poxA	elongation factor P--(R)-beta-lysine ligase	-0.555197	-0.654606	-0.491337	-0.374828
YEY1_00403|YE8081_00380	mscM kefA bspA aefA	mscM kefA bspA aefA	miniconductance mechanosensitive channel MscM	-0.055922	0.610991	0.114237	1.2432
YEY1_00404|YE8081_00381	psd	psd	phosphatidylserine decarboxylase	-0.316083	0.0856912	-0.178892	1.29617
YEY1_00405|YE8081_00382	rsgA	rsgA	ribosome-associated GTPase	-0.455784	-0.0413629	-0.207157	0.243693
YEY1_00406|YE8081_00383	orn	orn	oligoribonuclease	-0.899221	-0.817995	-0.796027	-0.735582
YEY1_00409|YE8081_00387	queG	queG	epoxyqueuosine reductase	-0.064505	0.816401	0.379212	2.07403
YEY1_00411|YE8081_00389	tsaE yjeE	tsaE yjeE	tRNA threonylcarbamoyladenosine biosynthesis protein TsaE	0.537069	1.29022	0.300615	1.72498
YEY1_00413|YE8081_00391	mutL_2	mutL_1	DNA mismatch repair protein	0.136027	1.438	-0.528012	-1.27892
YEY1_00414|YE8081_00392	miaA	miaA	tRNA delta(2)-isopentenylpyrophosphate transferase	0.285491	0.260503	0.288448	2.17964
YEY1_00415|YE8081_00393	hfq	hfq	RNA-binding protein Hfq	-0.26083	-0.288244	-0.458837	1.4384
YEY1_00416|YE8081_00394	hflX	hflX	putative GTPase HflX	-0.25908	0.344938	-0.0556726	3.32897
YEY1_00417|YE8081_00395	hflK	hflK	FtsH protease regulator HflK	-0.378808	0.257235	-0.42363	1.44599
YEY1_00418|YE8081_00396	hflC	hflC	FtsH protease regulator HflC	-0.682602	-0.657387	-0.688851	1.30748
YEY1_00419|YE8081_00397	NA_54	NA_35	hypothetical protein	0.126031	0.265367	1.31735	0.953962
YEY1_00420|YE8081_00398	purA	purA	adenylosuccinate synthetase	-0.595536	0.662435	-0.586022	0.368609
YEY1_00421|YE8081_00399	nsrR	nsrR	transcriptional repressor NsrR	0.493534	1.77615	-0.191642	-1.747
YEY1_00422|YE8081_00400	rnr	rnr	exoribonuclease R	0.383371	0.264885	0.482836	1.21079
YEY1_00423|YE8081_00401	rlmB	rlmB	23S rRNA (guanosine-2_-O-)-methyltransferase	0.619344	0.857432	0.352649	0.204321
YEY1_00424|YE8081_00402	aidB	aidB	isovaleryl CoA dehydrogenase	0.689394	-0.878897	1.08391	1.50669
YEY1_00425|YE8081_00403	NA_55	NA_36	putative biofilm stress and motility protein A	-0.794732	-1.49247	-0.182193	-0.114073
YEY1_00426|YE8081_00404	ycjY yfhR yjfP	ycjY yfhR yjfP	esterase	1.43832	-0.0522232	0.488402	0.706555
YEY1_00427|YE8081_00405	NA_56	NA_37	hypothetical protein	0.0999032	-0.642191	-1.25696	-1.16901
YEY1_00428|YE8081_00406	rpsF	rpsF	30S ribosomal protein S6	-0.00578969	-1.92157	-1.27974	-0.113539
YEY1_00429|YE8081_00407	rpsR	rpsR	30S ribosomal protein S18	-0.587546	-2.08448	-1.23002	1.01502
YEY1_00430|YE8081_00408	rplI	rplI	50S ribosomal protein L9	-0.810425	-2.46807	-1.90574	0.458021
YEY1_00431|YE8081_00409	NA_57	NA_38	hypothetical protein	-1.43168	-1.98025	-0.463008	-2.01845
YEY1_00432|YE8081_00410	ytfB	ytfB	opacity-associated protein A	-0.788254	0.62638	0.0821455	3.37545
YEY1_00433|YE8081_00411	fklB	fklB	peptidyl-prolyl cis-trans isomerase	0.763187	0.256254	1.57681	1.41828
YEY1_00435|YE8081_00412	cpdB_1	cpdB_1	bifunctional 2_3_-cyclic nucleotide 2_-phosphodiesterase/3_-nucleotidase periplasmic protein	-0.768778	-1.97917	-0.0657416	-0.329145
YEY1_00436|YE8081_00413	cysQ	cysQ	adenosine-3_(2_)5_-bisphosphate nucleotidase	0.442884	0.127996	0.131085	-0.390344
YEY1_00437|YE8081_00414	ytfJ	ytfJ	hypothetical protein	1.69805	1.43686	1.45492	2.99114
YEY1_00438|YE8081_00415	ytfK	ytfK	hypothetical protein	0.998733	-0.177609	0.885346	1.09828
YEY1_00439|YE8081_00416	ytfL	ytfL	hypothetical protein	0.0391593	0.996013	0.532451	1.50105
YEY1_00440|YE8081_00417	msrA	msrA	methionine sulfoxide reductase A	-0.0907641	-0.21396	0.0907209	-0.0690699
YEY1_00441|YE8081_00418	ytfM	ytfM	surface antigen (D15)	0.63118	0.670542	0.213911	-0.637386
YEY1_00442|YE8081_00419	tamB ytfN	tamB ytfN	translocation and assembly module TamB	0.400321	0.34813	0.251278	-0.138227
YEY1_00443|YE8081_00420	ytfP	ytfP	AIG2 family protein	-0.540477	-0.321672	-0.023339	-0.107231
YEY1_00445|YE8081_00422	cheD tsr_1	cheD tsr_1	methyl-accepting chemotaxis sensory transducer	-1.00203	0.557291	0.108494	0.166654
YEY1_00446|YE8081_00423	fbp	fbp	fructose-16-bisphosphatase	-1.61203	-2.48401	-1.35462	0.268064
YEY1_00447|YE8081_00424	mpl	mpl	UDP-N-acetylmuramate--L-alanyl-gamma-D-glutamyl-meso-diaminopimelate ligase	-0.46078	0.0950909	-0.247168	1.82586
YEY1_00448|YE8081_00425	yhcN_1	yhcN_1	hypothetical protein	-0.540662	1.05248	-1.5239	-1.39072
YEY1_00449|YE8081_00426	argR	argR	arginine repressor	-0.295634	0.296952	-0.258397	-0.859722
YEY1_00450|YE8081_00427	mdh	mdh	malate dehydrogenase	-0.0122971	-1.71435	-0.417466	-0.896869
YEY1_00451|YE8081_00428	ner-2 nlp-2 sfsB-2_1	ner-2 nlp-2 sfsB-2_2	putative transcriptional regulator Nlp	3.03335	3.96059	1.14391	-3.0255
YEY1_00452|YE8081_00429	NA_58	NA_39	MuA-transposase/repressor protein CI DNA-binding	0.95052	3.65197	1.13784	0.685141
YEY1_00453|YE8081_00430	ispB	ispB	octaprenyl diphosphate synthase	-0.457465	0.47965	-0.326809	0.0310717
YEY1_00454|YE8081_00431	rplU	rplU	50S ribosomal protein L21	-0.918931	-1.92177	-1.09515	2.38131
YEY1_00455|YE8081_00432	rpmA	rpmA	50S ribosomal protein L27	-0.365461	-1.0902	-1.39299	-0.298818
YEY1_00456|YE8081_00433	NA_59	NA_40	hypothetical protein	-0.827077	0.985357	0.34084	1.3413
YEY1_00457|YE8081_00434	obgE	obgE	GTPase ObgE	-0.824813	0.324171	0.154588	2.09721
YEY1_00458|YE8081_00435	basS	basS	sensor protein BasS/PmrB	0.520569	-0.152297	0.21994	-1.10068
YEY1_00459|YE8081_00436	basR	basR	DNA-binding transcriptional regulator BasR	0.789088	2.38779	1.3779	4.36748
YEY1_00460|YE8081_00437	dacB	dacB	D-alanyl-D-alanine carboxypeptidase	0.196123	1.2122	-0.0759215	0.178916
YEY1_00462|YE8081_00439	greA	greA	transcription elongation factor GreA	-0.584365	-0.210052	-0.0626646	-0.171714
YEY1_00463|YE8081_00440	yhbY	yhbY	RNA-binding protein	-2.15607	-3.51121	-1.98774	-1.95358
YEY1_00464|YE8081_00441	rlmE rrmJ ftsJ	rlmE rrmJ ftsJ	23S rRNA methyltransferase J	-0.95232	0.543085	-0.309504	1.86922
YEY1_00465|YE8081_00442	ftsH hflB	ftsH hflB	ATP-dependent metalloprotease	-0.18291	1.42018	0.39916	3.12783
YEY1_00466|YE8081_00443	folP	folP	dihydropteroate synthase	-0.972959	-2.11706	-1.39055	-2.5424
YEY1_00467|YE8081_00444	glmM	glmM	phosphoglucosamine mutase	0.0215051	-1.40055	0.0196497	-0.984595
YEY1_00468|YE8081_00445	secG	secG	preprotein translocase subunit SecG	-0.761027	-0.443415	-1.46707	-1.65756
YEY1_00472|YE8081_00449	rimP	rimP	ribosome maturation factor RimP	-0.311044	-0.923911	0.102449	1.04
YEY1_00473|YE8081_00450	nusA	nusA	transcription elongation factor NusA	-0.407073	-0.174208	-0.200168	0.192913
YEY1_00474|YE8081_00451	infB	infB	translation initiation factor IF-2	-0.32928	-0.109403	-0.116379	2.01296
YEY1_00475|YE8081_00452	rbfA	rbfA	ribosome-binding factor A	-0.521028	-0.504722	-0.00998461	-0.176269
YEY1_00476|YE8081_00453	truB	truB	tRNA pseudouridine synthase B	-0.783475	-0.0918514	0.303184	0.608939
YEY1_00478|YE8081_00455	rpsO	rpsO	30S ribosomal protein S15	-0.919017	-0.482735	-1.01463	1.97254
YEY1_00481|YE8081_00458	nlpI	nlpI	lipoprotein NlpI	-0.24536	0.351119	-0.206294	1.12885
YEY1_00482|YE8081_00459	deaD	deaD	ATP-dependent RNA helicase DeaD	-0.476535	2.14073	0.136805	1.75755
YEY1_00483|YE8081_00460			putative lipoprotein	-1.47122	1.2761	-1.3969	-1.72019
YEY1_00484|YE8081_00461	NA_60	NA_41	hypothetical protein	-0.441938	-1.49631	-0.489174	-0.499824
YEY1_00485|YE8081_00464	ibeB_1	ibeB_1	RND efflux system outer membrane lipoprotein	-0.57928	-0.199369	-1.39763	-0.250955
YEY1_00486|YE8081_00465	NA_61	NA_44	putative transmembrane transport protein	-1.68328	-0.168114	-0.0498434	-1.27679
YEY1_00487|YE8081_00466			hypothetical protein	-0.691062	1.47761	-0.243625	-0.113533
YEY1_00488|YE8081_00467	yhbV	yhbV	peptidase U32	1.7146	2.08677	2.11354	2.17917
YEY1_00489|YE8081_00468	ydcP-2 yegQ-2 yhbU-2	ydcP-2 yegQ-2 yhbU-2	peptidase U32	-0.379686	-0.459424	-0.823475	0.162741
YEY1_00490|YE8081_00469	yhbT	yhbT	sterol-binding domain-containing protein	-0.157298	1.6048	0.209243	1.91261
YEY1_00491|YE8081_00470	yhbS	yhbS	N-acetyltransferase GCN5	0.753632	2.74062	0.559586	1.00861
YEY1_00492|YE8081_00471	yhbQ	yhbQ	GIY-YIG nuclease superfamily protein	-0.628467	0.135885	-0.481488	-0.146529
YEY1_00493|YE8081_00472	adiC_1	adiC_1	arginine:agmatin antiporter	-0.127413	0.98229	-0.0793371	0.922726
YEY1_00494|YE8081_00473	speC_1	speC_1	ornithine decarboxylase	-0.751795	-0.191174	-0.631354	-0.716386
YEY1_00495|YE8081_00474	NA_62	NA_45	heparinase II/III family protein	1.08325	0.324781	-0.081759	-0.592186
YEY1_00496|YE8081_00475	NA_63	NA_46	hypothetical protein	0.468165	-3.57168	0.0427947	-1.06583
YEY1_00497|YE8081_00476	ycjN-4	ycjN-4	extracellular solute-binding protein	0.584341	-4.06959	0.0392793	-0.0346257
YEY1_00498|YE8081_00477	ycjO-4	ycjO-4	binding-protein-dependent transport system inner membrane protein	-0.127615	-1.88845	-0.974157	-2.51571
YEY1_00499|YE8081_00478	ycjP-4	ycjP-4	binding-protein-dependent transport system inner membrane protein	0.323234	-1.77425	0.182023	1.4776
YEY1_00500|YE8081_00479	msmX msmK malK sugC ggtA msiK	msmX msmK malK sugC ggtA msiK	ABC transporter-like protein	2.36347	0.662233	2.53206	4.29129
YEY1_00501|YE8081_00480	NA_64	NA_47	hypothetical protein	1.49429	-0.506669	1.52159	3.7519
YEY1_00502|YE8081_00481	yhbP	yhbP	hypothetical protein	0.457575	1.96243	1.52011	-0.121601
YEY1_00503|YE8081_01190			hypothetical protein	-1.73643	0.720124	-0.826396	0.445255
YEY1_00504|YE8081_01191			hypothetical protein	1.2157	4.14129	2.69692	3.88964
YEY1_00505|YE8081_00483	NA_65	NA_48	hypothetical protein	0.294143	2.7749	1.67228	3.99446
YEY1_00506|YE8081_00484	phnP	phnP	carbon-phosphorus lyase complex accessory protein	0.638583	-0.933297	0.26271	0.393789
YEY1_00518|YE8081_00494			putative lipoprotein	1.88848	-2.04818	1.89429	1.12702
YEY1_00519|YE8081_00495			putative activation/secretion signal peptide protein	2.79994	0.849821	3.82743	0.859766
YEY1_00520|YE8081_00496	nrdG	nrdG	anaerobic ribonucleoside-triphosphate reductase activating protein	-0.334555	-0.270782	-0.683318	0.149257
YEY1_00521|YE8081_00497	nrdD	nrdD	anaerobic ribonucleoside triphosphate reductase	0.601685	1.7324	0.987851	1.3653
YEY1_00522|YE8081_00502	ddpF-2	ddpF-2	ABC transporter-like protein	2.42187	-0.0961361	1.02245	-0.355517
YEY1_00523|YE8081_00503	ddpD-2	ddpD-2	ABC transporter-like protein	3.43982	0.607648	1.86461	-0.545359
YEY1_00524|YE8081_00504	ddpC-2	ddpC-2	binding-protein-dependent transport system inner membrane protein	2.54882	-0.632763	1.60963	-0.968592
YEY1_00525|YE8081_00505	ddpB-2	ddpB-2	binding-protein-dependent transport system inner membrane protein	3.37774	0.443032	1.26013	-0.809829
YEY1_00526|YE8081_00506	ddpA-2	ddpA-2	extracellular solute-binding protein	4.72686	0.309705	2.04145	-0.367184
YEY1_00527|YE8081_00507	yjgK	yjgK	hypothetical protein	-0.586072	-1.50484	-1.15718	-0.698337
YEY1_00528|YE8081_00508	argI	argI	ornithine carbamoyltransferase subunit I	-0.523452	0.730425	0.56164	-2.51229
YEY1_00529|YE8081_00509	rraB	rraB	regulator of ribonuclease activity B	-0.267388	-0.698528	-0.298551	0.757156
YEY1_00532|YE8081_00510	yjgM	yjgM	N-acetyltransferase GCN5	1.16397	2.08618	2.16407	2.49824
YEY1_00533|YE8081_00511	valS	valS	valyl-tRNA synthetase	0.344241	0.430797	0.174605	0.0363052
YEY1_00534|YE8081_00512	holC	holC	DNA polymerase III subunit chi	-1.44564	-0.753268	-1.91389	-0.967918
YEY1_00535|YE8081_00513	pepA	pepA	leucyl aminopeptidase	-0.129899	-0.214865	-0.212699	0.836477
YEY1_00536|YE8081_00514	lptF yjgP	lptF yjgP	lipopolysaccharide export system permease protein lptF	-0.702399	1.40014	-0.369143	-0.817459
YEY1_00537|YE8081_00515	lptG yjgQ	lptG yjgQ	lipopolysaccharide export system permease protein	0.00226778	-0.4979	-0.11917	0.792726
YEY1_00548|YE8081_00524			putative acetyltransferase	-0.327119	-0.557716	-0.322794	-0.516354
YEY1_00549|YE8081_00525			putative transcriptional regulator	1.37739	-0.0060593	1.48766	1.57287
YEY1_00550|YE8081_00526			putative permease	1.16842	0.549954	1.15091	-0.890565
YEY1_00551|YE8081_00527			hypothetical protein	3.07575	2.22998	5.45562	1.12712
YEY1_00552|YE8081_00528			putative permease	-1.06259	1.12024	0.840175	-0.221588
YEY1_00553|YE8081_00529			putative restriction endonuclease	-0.469913	1.03033	-0.00667211	-2.11784
YEY1_00555|YE8081_00531	NA_69	NA_53	hypothetical protein	-0.728887	-0.575402	-0.814215	0.827881
YEY1_00556|YE8081_00532			putative exported protein	-1.02332	-1.96119	-1.28293	-2.24766
YEY1_00557|YE8081_00533	lsrG	lsrG	autoinducer-2 (AI-2) modifying protein LsrG	-0.203698	-2.38487	-1.94811	-1.40311
YEY1_00558|YE8081_00534	lsrF	lsrF	aldolase	-0.160938	-2.89446	-0.383116	1.48219
YEY1_00559|YE8081_00535	lsrB	lsrB	autoinducer AI-2 ABC transporter periplasmic AI-2-binding protein	-0.965786	-3.75571	-0.912147	-0.905163
YEY1_00560|YE8081_00536	lsrD ydeZ	lsrD ydeZ	autoinducer AI-2 ABC transporter permease LsrD	-0.000892201	-3.80762	0.363465	1.20721
YEY1_00561|YE8081_00537	lsrC ydeY	lsrC ydeY	autoinducer 2 ABC transporter permease LsrC	1.63878	-3.31734	0.298998	1.16529
YEY1_00562|YE8081_00538	lsrA ego	lsrA ego	autoinducer 2 ABC transporter ATP-binding protein LsrA	-0.13492	-3.37655	-0.866265	2.246
YEY1_00563|YE8081_00539	lsrR ydeW	lsrR ydeW	DeoR family transcriptional regulator	0.119725	2.30891	0.435137	3.03482
YEY1_00564|YE8081_00540	lsrK ydeV	lsrK ydeV	autoinducer-2 (AI-2) kinase	1.64577	2.70109	1.68	3.80814
YEY1_00565|YE8081_00541	waaQ rfaQ	waaQ rfaQ	lipopolysaccharide heptosyltransferase III	1.77537	1.9694	0.574078	-0.858113
YEY1_00566|YE8081_00542	NA_70	NA_54	O-antigen polymerase	0.590053	-0.210977	-0.094105	-0.901684
YEY1_00567|YE8081_00543	arcD lysl lysP_1	arcD lysl lysP_1	arginine/ornithine antiporter	0.984145	-1.27786	1.03325	-0.721389
YEY1_00568|YE8081_00544	arcA_1	arcA_1	arginine deiminase	0.316799	-1.98013	0.495945	0.0529534
YEY1_00569|YE8081_00545	NA_71	NA_55	RND family efflux transporter MFP subunit	0.697115	-0.648839	0.921717	-0.095818
YEY1_00570|YE8081_00546	NA_72	NA_56	acriflavin resistance protein	0.103155	-0.235987	-0.0248496	0.661649
YEY1_00571|YE8081_00548	ybdH_1	ybdH_1	putative oxidoreductase	-0.757006	1.52551	-1.17293	1.1088
YEY1_00572|YE8081_00549	dhaK	dhaK	glycerone kinase	-0.745102	-0.985535	-0.846324	0.645901
YEY1_00573|YE8081_00550	dhaL	dhaL	dihydroxyacetone kinase subunit DhaL	-0.16069	-1.3603	-0.808853	-0.110819
YEY1_00574|YE8081_00551	ptsI_1	ptsI_1	phosphoenolpyruvate-protein phosphotransferase	-0.546116	-0.390687	-0.886578	0.0273248
YEY1_00575|YE8081_00552			glycosyl transferases group 1 family protein	1.36101	3.24015	0.0922561	-0.466722
YEY1_00576|YE8081_00553			putative transferase	1.78177	3.3586	1.68059	0.832641
YEY1_00577|YE8081_00554			putative oxidoreductase	2.11438	3.55305	1.62816	3.6729
YEY1_00578|YE8081_00555			glycosyl transferases group 1 family protein	1.43523	4.89376	2.11135	1.09972
YEY1_00579|YE8081_00556	NA_73	NA_57	major facilitator transporter	0.756763	4.76427	1.68802	1.56106
YEY1_00580|YE8081_00557			hypothetical protein	1.21155	5.83263	1.78417	4.3422
YEY1_00581|YE8081_00558	pemA ybhC	pemA ybhC	pectinesterase	1.81827	1.06043	1.05726	-0.199934
YEY1_00582|YE8081_00559	acoR	glrR qseF yfhA_1	two component sigma54 specific Fis family transcriptional regulator	-0.552977	-0.0518524	0.044979	1.28471
YEY1_00583|YE8081_00560	fruR cra_1	fruR cra_1	DNA-binding transcriptional regulator FruR	-0.0299104	1.3888	0.574012	0.790223
YEY1_00584|YE8081_00561	scrB	scrB	sucrose-6-phosphate hydrolase	-1.57218	0.38466	2.01474	-0.173234
YEY1_00585|YE8081_00562	treB_1	treB_1	PTS system trehalose(maltose)-specific transporter subunit IIBC	-1.44134	0.798	2.74367	-0.575806
YEY1_00586|YE8081_00563	lamB-1_2	lamB-1_1	maltoporin	-1.74636	1.20274	2.80767	-0.752476
YEY1_00587|YE8081_00564	iolC_2	iolC_1	ribokinase-like domain-containing protein	-1.41729	-0.100995	2.18211	0.86587
YEY1_00588|YE8081_00565	yiuA fhuD-4 fepB-4 fecB-4	yiuA fhuD-4 fepB-4 fecB-4	periplasmic binding protein	0.0635177	0.496464	-0.356578	-1.0857
YEY1_00589|YE8081_00566	fhuA-2 yncD-2_2	fhuA-2 yncD-2_2	TonB-dependent siderophore receptor	1.63389	1.11368	0.360395	0.438401
YEY1_00590|YE8081_00567	hmsT_1	hmsT_1	diguanylate cyclase	0.895782	1.02845	2.71936	-1.12902
YEY1_00591|YE8081_00568	NA_74	NA_58	hypothetical protein	1.34122	0.193567	-0.963872	-1.45879
YEY1_00593|YE8081_00571	NA_75	NA_59	LysR family transcriptional regulator	0.281934	0.19985	-0.622171	-2.69501
YEY1_00594|YE8081_00572	NA_76	NA_60	aldo/keto reductase	-0.288529	-0.0136369	-0.0980013	-2.30392
YEY1_00595|YE8081_00573	rsmC-2	rsmC-2	16S ribosomal RNA methyltransferase	0.568251	0.545312	0.245633	0.00593973
YEY1_00596|YE8081_00574	holD	holD	DNA polymerase III subunit psi	0.728084	0.948153	-0.229172	-0.283759
YEY1_00597|YE8081_00575	rimI	rimI	ribosomal-protein-alanine N-acetyltransferase	-0.232	-0.711723	-0.674893	-0.202626
YEY1_00598|YE8081_00576	prfC	prfC	peptide chain release factor 3	-0.204017	1.47132	-0.175794	2.02175
YEY1_00599|YE8081_00577	osmY	osmY	hypothetical protein	0.784598	0.715116	1.46068	3.20837
YEY1_00601|YE8081_00579	yjjU	yjjU	patatin	0.284257	-0.990039	-0.0870067	0.319969
YEY1_00602|YE8081_00580	yjjV tatD	yjjV tatD	TatD-related deoxyribonuclease	1.11713	-0.0850949	0.518277	0.392579
YEY1_00603|YE8081_00581	nupC-2	nupC-2	nucleoside transporter	-2.32622	-1.5399	0.0405199	-0.877474
YEY1_00604|YE8081_00582	deoC-3	deoC-3	deoxyribose-phosphate aldolase	0.516005	-0.175846	2.40312	0.969829
YEY1_00605|YE8081_00583	deoA	deoA	thymidine phosphorylase	0.595374	-0.829646	2.29588	0.354461
YEY1_00606|YE8081_00584	deoB_1	deoB_1	phosphopentomutase	0.444651	-1.25358	2.13639	1.19881
YEY1_00607|YE8081_00585	deoD	deoD	purine nucleoside phosphorylase	-0.21169	-2.40651	0.564668	-0.657327
YEY1_00608|YE8081_00587	ytjB smp	ytjB smp	hypothetical protein	-0.0740959	1.76596	0.0397522	-0.196495
YEY1_00609|YE8081_00588	serB	serB	phosphoserine phosphatase	0.903822	0.373923	-0.384534	0.853448
YEY1_00610|YE8081_00589	radA sms	radA sms	DNA repair protein RadA	-0.0418771	1.20842	-0.12523	1.2461
YEY1_00614|YE8081_00590	nadR	nadR	nicotinamide-nucleotide adenylyltransferase	-0.617249	0.0627222	-1.77586	-1.81329
YEY1_00615|YE8081_00591	NA_78	NA_62	PIG3 family NAD(P)H quinone oxidoreductase	-0.167737	-1.75985	0.596405	0.349331
YEY1_00616|YE8081_00592	NA_79	NA_63	LysR family transcriptional regulator	0.179967	-0.507068	-0.225531	-0.237536
YEY1_00617|YE8081_00593	NA_80	NA_64	filamentation induced by cAMP protein Fic	-0.186112	0.830354	0.974511	1.43174
YEY1_00618|YE8081_00594	yjjK	yjjK	putative ABC transporter ATP-binding protein	0.278306	-1.62788	-0.17021	-0.128061
YEY1_00619|YE8081_00595	NA_81	NA_65	OmpA/MotB domain-containing protein	0.337925	-2.02079	-0.0384552	1.02431
YEY1_00620|YE8081_00596	NA_82	NA_66	diguanylate cyclase	-0.549564	-1.44158	-0.234702	0.6763
YEY1_00621|YE8081_00597	NA_83	NA_67	hypothetical protein	-0.61199	-1.12044	1.27341	-0.168669
YEY1_00622|YE8081_00598	NA_84	NA_68	Ca++ transporting P-type ATPase	0.923865	-1.16984	0.672966	-0.272036
YEY1_00623|YE8081_00599	slt	slt	lytic murein transglycosylase	-0.0730234	-1.37455	0.0690223	-0.920908
YEY1_00624|YE8081_00600	trpR	trpR	Trp operon repressor	-0.143629	-0.866838	-0.971647	-3.99648
YEY1_00625|YE8081_00601	yjjX	yjjX	NTPase	-0.594552	-0.178223	0.299983	-1.14233
YEY1_00626|YE8081_00602	gpmB_1	gpmB_1	phosphoglycerate mutase	-0.593352	0.715366	-0.172199	0.524074
YEY1_00627|YE8081_00603	rob_1	rob_1	right origin-binding protein	0.138059	-0.152333	-0.178645	-0.412194
YEY1_00628|YE8081_00604	creA	creA	hypothetical protein	-0.573805	-0.624568	0.103509	-0.355487
YEY1_00631|YE8081_00610	thrA	thrA	bifunctional aspartokinase I/homoserine dehydrogenase I	0.0270288	0.243255	0.327402	0.930497
YEY1_00632|YE8081_00611	thrB	thrB	homoserine kinase	-0.0830523	-0.197158	0.113896	2.92556
YEY1_00633|YE8081_00612	thrC	thrC	threonine synthase	0.622817	1.16726	1.03398	2.13859
YEY1_00635|YE8081_00613	yaaA	yaaA	hypothetical protein	-0.856998	-0.985613	-1.19977	-2.52176
YEY1_00636|YE8081_00614	talB	talB	transaldolase B	0.114724	-0.476913	-0.0478542	0.371606
YEY1_00637|YE8081_00615	mogA	mogA	molybdenum cofactor biosynthesis protein MogA	-0.234433	-0.4257	0.130788	0.270564
YEY1_00638|YE8081_00616	NA_85	NA_69	major facilitator transporter	-1.18533	0.662268	-0.670217	0.722963
YEY1_00639|YE8081_00617	NA_86	NA_70	N-acetyltransferase GCN5	-1.12767	-0.0214045	0.547354	-1.76423
YEY1_00640|YE8081_00619	yaaH	yaaH	hypothetical protein	-2.07461	1.36952	-2.62212	-1.44141
YEY1_00641|YE8081_00620	dnaK	dnaK	molecular chaperone DnaK	-0.217802	0.995119	-0.569525	-0.0227543
YEY1_00643|YE8081_00622	dnaJ_1	dnaJ_1	chaperone protein DnaJ	-0.319944	1.45401	-0.636099	1.26958
YEY1_00645|YE8081_00623	nhaA_2	nhaA	pH-dependent sodium/proton antiporter	-0.0439434	7.68048	0.483866	7.72751
YEY1_00646|YE8081_00624	nhaR	nhaR	transcriptional activator NhaR	-1.30255	5.93108	0.38961	3.39787
YEY1_00647|YE8081_00625	rpsT	rpsT	30S ribosomal protein S20	-0.766375	-1.15807	-1.05573	-1.39186
YEY1_00649|YE8081_00626	ribF	ribF	bifunctional riboflavin kinase/FMN adenylyltransferase	0.0542767	-0.589087	0.146126	-1.43402
YEY1_00650|YE8081_00627	ileS	ileS	isoleucyl-tRNA synthetase	0.544325	-0.864226	0.54847	2.65168
YEY1_00651|YE8081_00628	lspA	lspA	lipoprotein signal peptidase	-0.075829	-0.464502	0.144539	1.34254
YEY1_00652|YE8081_00629	slpA fkpB	slpA fkpB	FKBP-type peptidylprolyl isomerase	0.0992647	-0.932007	0.523605	1.91749
YEY1_00653|YE8081_00630	ispH lytB	ispH lytB	4-hydroxy-3-methylbut-2-enyl diphosphate reductase	0.462664	-0.245234	0.377967	0.641326
YEY1_00654|YE8081_00631	dapB	dapB	dihydrodipicolinate reductase	-0.358855	-0.0316322	0.286476	0.337343
YEY1_00655|YE8081_00632	carA	carA	carbamoyl phosphate synthase small subunit	-0.349327	-1.1786	-0.521614	-2.52047
YEY1_00656|YE8081_00633	carB	carB	carbamoyl phosphate synthase large subunit	-0.163302	-1.46447	-0.746965	-0.297808
YEY1_00657|YE8081_00634	NA_87	NA_71	lysine exporter protein (LYSE/YGGA)	0.43305	-0.194972	-0.202657	0.753043
YEY1_00658|YE8081_00635	yjjP	yjjP	hypothetical protein	1.14122	1.4033	0.565372	1.76595
YEY1_00659|YE8081_00636	NA_88	NA_72	hypothetical protein	0.692038	-0.125081	-0.252165	-0.336046
YEY1_00660|YE8081_00637	folA	folA	dihydrofolate reductase	0.5115	-1.20326	0.604785	-1.35881
YEY1_00661|YE8081_00638	apaH	apaH	diadenosine tetraphosphatase	-1.96107	-1.14006	-1.77671	-2.51128
YEY1_00662|YE8081_00639	apaG	apaG	ApaG protein	-0.732826	-0.657807	-1.33407	1.48495
YEY1_00663|YE8081_00640	ksgA	ksgA	dimethyladenosine transferase	0.799696	2.66983	0.742405	3.51348
YEY1_00664|YE8081_00641	pdxA	pdxA	4-hydroxythreonine-4-phosphate dehydrogenase	0.670366	0.958301	0.688386	3.77733
YEY1_00665|YE8081_00642	surA	surA	peptidyl-prolyl cis-trans isomerase SurA	-0.359293	-0.923153	-0.57379	1.33039
YEY1_00666|YE8081_00643	lptD imp ostA	lptD imp ostA	LPS assembly outer membrane complex protein LptD	-0.223802	-0.984183	-0.322132	-1.05436
YEY1_00667|YE8081_00644	djlA	djlA	Dna-J like membrane chaperone protein	-0.186215	0.0370342	-0.0795287	1.64458
YEY1_00668|YE8081_00645	rluA_1	rluA_1	pseudouridine synthase	0.0106302	2.35996	1.68114	4.26142
YEY1_00669|YE8081_00707	ifp invB	invD yeeJ	invasin-like protein	-4.86955	-3.09957	-3.92729	-2.58584
YEY1_00671|YE8081_00647	polB	polB	DNA polymerase II	0.474478	0.759682	1.34962	3.00125
YEY1_00672|YE8081_00649	yabI	yabI	hypothetical protein	-0.816115	-0.488619	-1.04309	-1.04872
YEY1_00673|YE8081_00650	thiQ	thiQ	thiamine transporter ATP-binding subunit	0.532258	-0.342694	-0.096307	-2.7832
YEY1_00674|YE8081_00651	thiP	thiP	thiamine transporter membrane protein	0.113914	1.45906	-0.737588	1.41558
YEY1_00675|YE8081_00652	thiB tbpA	thiB tbpA	thiamine transporter substrate binding subunit	0.658542	1.65276	-0.104469	-0.0424479
YEY1_00677|YE8081_00654	NA_89	NA_73	hypothetical protein	-2.45171	0.695308	0.75755	0.666723
YEY1_00678|YE8081_00655	NA_90	NA_74	hypothetical protein	0.198599	3.7935	3.31299	4.30857
YEY1_00679|YE8081_00656	sgrR_1	sgrR_1	transcriptional regulator SgrR	0.373491	-0.382581	-0.0772986	-0.652057
YEY1_00680|YE8081_00657	pflA_1	pflA_1	pyruvate formate lyase-activating enzyme 1	1.72368	2.23989	2.4601	-0.323289
YEY1_00681|YE8081_00658	pflB_2	pflB_2	formate acetyltransferase	1.44832	1.2417	1.3485	0.00667255
YEY1_00682|YE8081_00661	setA	setA	sugar efflux transporter	-1.91476	-1.49836	-2.43365	-4.94425
YEY1_00683|YE8081_00662	mtr_1	mtr_1	aromatic amino acid transporter	0.118307	-0.449851	-1.78698	-1.40171
YEY1_00685|YE8081_00663		tnaA	tryptophanase	-0.633152	-5.52517	-0.9646	-1.98131
YEY1_00686|YE8081_00664	tnaC	tnaC	tryptophanase leader peptide	-2.62014	-4.92849	-0.522014	-0.872271
YEY1_00687|YE8081_00665	leuD	leuD	isopropylmalate isomerase small subunit	-2.15684	1.03171	0.149023	-0.80197
YEY1_00688|YE8081_00666	leuC	leuC	isopropylmalate isomerase large subunit	-0.810346	2.96793	1.22883	2.21259
YEY1_00689|YE8081_00667	leuB	leuB	3-isopropylmalate dehydrogenase	-2.59783	-0.505118	-1.64349	-0.977301
YEY1_00690|YE8081_00668	leuA	leuA	2-isopropylmalate synthase	-2.0248	-1.06715	-0.98106	1.73653
YEY1_00693|YE8081_00670	leuO_1	leuO_1	leucine transcriptional activator	2.42689	5.89643	1.66753	0.403883
YEY1_00694|YE8081_00672	fadD-2	fadD-2	AMP-dependent synthetase and ligase	-0.887155	-1.43082	-1.07231	-0.821616
YEY1_00695|YE8081_00673	ilvI_1	ilvI_1	acetolactate synthase 3 catalytic subunit	-0.471197	0.260697	0.0367098	0.303963
YEY1_00696|YE8081_00674	ilvH	ilvH	acetolactate synthase 3 regulatory subunit	1.81114	4.34152	1.69705	3.15118
YEY1_00698|YE8081_00676	ygaW	ygaW	hypothetical protein	1.24356	2.27749	1.70058	-0.597563
YEY1_00699|YE8081_00677	mraZ	mraZ	cell division protein MraZ	0.185468	0.769897	0.576816	0.383813
YEY1_00700|YE8081_00678	mraW rsmH	mraW rsmH	S-adenosyl-methyltransferase MraW	-0.682563	-1.65798	-0.789937	-0.199354
YEY1_00701|YE8081_00679	ftsL	ftsL	cell division protein FtsL	0.67782	-0.785377	0.170707	1.30331
YEY1_00702|YE8081_00680	ftsI_1	ftsI_1	peptidoglycan glycosyltransferase	0.304364	0.146395	-0.162981	1.68877
YEY1_00703|YE8081_00681	murE	murE	UDP-N-acetylmuramoylalanyl-D-glutamate--26-diaminopimelate ligase	-0.27079	-1.37986	0.160979	2.09314
YEY1_00704|YE8081_00682	murF	murF	UDP-N-acetylmuramoyl-tripeptide--D-alanyl-D-alanine ligase	0.53614	-0.575167	0.509555	1.38005
YEY1_00705|YE8081_00683	mraY_1	mraY	phospho-N-acetylmuramoyl-pentapeptide-transferase	0.972101	0.454569	0.408818	0.530552
YEY1_00706|YE8081_00684	murD	murD	UDP-N-acetylmuramoyl-L-alanyl-D-glutamate synthetase	0.339052	-0.102503	-0.00691882	2.02402
YEY1_00707|YE8081_00685	ftsW	ftsW	cell division protein FtsW	-0.011466	-1.05616	-0.64186	-0.061735
YEY1_00708|YE8081_00686	murG	murG	undecaprenyldiphospho-muramoylpentapeptide beta-N- acetylglucosaminyltransferase	0.0949722	-0.161635	-0.228195	2.02466
YEY1_00709|YE8081_00687	murC	murC	UDP-N-acetylmuramate--L-alanine ligase	0.138516	0.110235	0.235135	1.58061
YEY1_00710|YE8081_00688	ddl_1	ddl_1	D-alanine--D-alanine ligase	0.397824	0.370242	-0.126951	0.139186
YEY1_00711|YE8081_00689	ftsQ	ftsQ	cell division protein FtsQ	-0.0757487	-1.05975	0.868663	2.36812
YEY1_00712|YE8081_00690	ftsA	ftsA	cell division protein FtsA	0.302511	0.0438634	0.703965	1.65182
YEY1_00713|YE8081_00691	ftsZ	ftsZ	cell division protein FtsZ	0.331071	-0.0907632	-0.329798	1.66756
YEY1_00714|YE8081_00692	lpxC	lpxC	UDP-3-O-[3-hydroxymyristoyl] N-acetylglucosamine deacetylase	0.598633	0.108122	0.591418	-0.369259
YEY1_00715|YE8081_00693	NA_91	NA_75	hypothetical protein	-1.60771	-1.13447	-1.01849	-0.143256
YEY1_00716|YE8081_00694	secM	secM	SecA regulator SecM	0.089061	0.533917	0.250941	0.599152
YEY1_00717|YE8081_00695	secA	secA	preprotein translocase subunit SecA	0.302288	0.82223	0.225204	2.38363
YEY1_00718|YE8081_00696	mutT	mutT	nucleoside triphosphate pyrophosphohydrolase	-1.85768	-0.346112	-0.972945	-0.794619
YEY1_00719|YE8081_00697	yacG	yacG	zinc-binding protein	-0.167894	-0.892025	0.0562299	-0.681804
YEY1_00720|YE8081_00698	yacF	yacF	hypothetical protein	0.387903	0.411342	0.68293	1.74085
YEY1_00721|YE8081_00699	coaE	coaE	dephospho-CoA kinase	-0.00969091	-0.689844	-0.699053	-0.743537
YEY1_00722|YE8081_00700	guaC	guaC	guanosine 5_-monophosphate oxidoreductase	-1.04294	-1.75439	-1.3186	-1.57721
YEY1_00723|YE8081_00701	hofC	hofC	type IV pilin biogenesis protein	-0.230309	-0.635243	0.0458566	-2.21961
YEY1_00725|YE8081_00703	ppdD	ppdD	putative major pilin subunit	0.447236	-0.0975631	0.573877	1.14368
YEY1_00726|YE8081_00704	nadC	nadC	quinolinate phosphoribosyltransferase	0.51111	0.362255	-0.672002	0.344276
YEY1_00727|YE8081_00705	ampD	ampD	N-acetyl-anhydromuranmyl-L-alanine amidase	-1.23835	-0.891442	-0.739445	-0.286385
YEY1_00728|YE8081_00706	ampE	ampE	regulatory protein AmpE	-0.787452	-0.542244	-1.0522	-0.469754
YEY1_00729|YE8081_00708	aroP-2	aroP-2	amino acid permease-associated region	-0.059371	-0.575052	-0.701014	-0.96487
YEY1_00730|YE8081_00709	pdhR	pdhR	transcriptional regulator PdhR	-0.570258	0.789862	-0.182319	1.3513
YEY1_00732|YE8081_00711	aceE	aceE	pyruvate dehydrogenase subunit E1	-0.543348	-0.111355	0.1852	0.749569
YEY1_00733|YE8081_00712	aceF	aceF	dihydrolipoamide acetyltransferase	-0.358907	0.0751262	0.636973	0.744322
YEY1_00734|YE8081_00713	lpdA	lpdA	dihydrolipoamide dehydrogenase	-0.671653	-1.90391	-0.335812	-0.220938
YEY1_00736|YE8081_00714	NA_92	NA_76	transcriptional regulator AraC family	-0.296359	0.879673	-1.15361	-0.611432
YEY1_00737|YE8081_00715	fepA-2 cirA-2	yiuR fepA-1 cirA-1_1	putative outer membrane receptor	1.66983	1.70101	0.72376	0.272316
YEY1_00738|YE8081_00716	acnB	acnB	bifunctional aconitate hydratase 2/2-methylisocitrate dehydratase	0.632765	0.506988	0.979735	2.18896
YEY1_00739|YE8081_00717	yacL	yacL	hypothetical protein	0.734334	0.841075	2.69742	4.15541
YEY1_00740|YE8081_00718	yddG	yddG	hypothetical protein	1.15044	2.00352	-0.0296593	0.459022
YEY1_00742|YE8081_00720	speD	speD	S-adenosylmethionine decarboxylase	-0.540667	-0.251711	-1.16763	-0.56825
YEY1_00743|YE8081_00721	speE	speE	spermidine synthase	-0.27602	-0.395401	-1.2546	-0.321016
YEY1_00744|YE8081_00722	yacC	yacC	hypothetical protein	-1.1329	-0.512178	-1.49406	-1.47577
YEY1_00745|YE8081_00723	cueO yacK	cueO yacK	multicopper oxidase	0.310012	-0.896509	0.0783372	0.201725
YEY1_00746|YE8081_00724	hpt	hpt	hypoxanthine phosphoribosyltransferase	-1.24554	-1.36318	-1.01818	-0.67877
YEY1_00747|YE8081_00725	cynT can_1	cynT can_1	carbonate dehydratase	0.00906046	1.85425	-0.956651	-1.0006
YEY1_00749|YE8081_00726	yadG	yadG	ABC transporter related	-0.0266488	1.82749	0.296784	2.16445
YEY1_00750|YE8081_00727	yadH	yadH	ABC-2 type transporter	0.262271	1.98037	-0.0329116	2.83725
YEY1_00751|YE8081_00728	yadE	yadE	polysaccharide deacetylase	-1.13168	-0.788634	-1.22148	-1.18361
YEY1_00752|YE8081_00729	panD	panD	aspartate alpha-decarboxylase	-0.432091	-0.50933	-0.349675	0.245632
YEY1_00753|YE8081_00730	panC	panC	pantoate--beta-alanine ligase	0.684988	-0.281922	0.566869	-0.385247
YEY1_00754|YE8081_00731	panB	panB	3-methyl-2-oxobutanoate hydroxymethyltransferase	1.00148	-0.66801	0.692998	1.83474
YEY1_00755|YE8081_00732	folK	folK	2-amino-4-hydroxy-6-hydroxymethyldihydropteridine pyrophosphokinase	0.729009	-0.159374	0.689342	0.779374
YEY1_00756|YE8081_00733	pcnB	pcnB	poly(A) polymerase I	-0.117992	-1.63353	-0.75305	-1.05059
YEY1_00757|YE8081_00734	gluQ	gluQ	glutamyl-Q tRNA(Asp) synthetase	-0.373795	-1.21548	-0.711377	-1.00096
YEY1_00758|YE8081_00735	dksA	dksA	RNA polymerase-binding transcription factor	-0.447804	-1.11027	-0.134272	3.20407
YEY1_00759|YE8081_00736	sfsA	sfsA	sugar fermentation stimulation protein A	-0.348989	-0.283894	-0.72188	-0.584583
YEY1_00760|YE8081_00737	ligT	ligT	2_-5_ RNA ligase	0.111193	-1.58072	-0.859766	-1.984
YEY1_00761|YE8081_00738	hrpB	hrpB	ATP-dependent RNA helicase HrpB	0.521379	0.029902	0.625537	0.739805
YEY1_00762|YE8081_00739	mrcB	mrcB	penicillin-binding protein 1b	-0.0227946	-0.840515	-0.0156127	1.08067
YEY1_00763|YE8081_00740	fhuC	fhuC	iron-hydroxamate transporter ATP-binding subunit	1.12231	0.440067	-0.0523543	0.0859358
YEY1_00764|YE8081_00741	fhuD	fhuD	iron-hydroxamate transporter substrate-binding subunit	1.36761	0.296131	-0.399218	-2.22615
YEY1_00765|YE8081_00742	fhuB	fhuB	iron-hydroxamate transporter permease subunit	1.77439	1.61477	1.06664	3.9023
YEY1_00767|YE8081_00744	nark	nark	nitrite extrusion protein	-0.495975	-0.545002	-0.0972607	0.18105
YEY1_00768|YE8081_00745	hemL	hemL	glutamate-1-semialdehyde aminotransferase	1.32198	1.56013	1.13082	3.63263
YEY1_00769|YE8081_00746	yadQ clcA	yadQ clcA	chloride channel protein	0.422115	-1.68897	0.307398	1.07837
YEY1_00770|YE8081_00747	erpA yadR	erpA yadR	iron-sulfur cluster insertion protein ErpA	0.115077	0.342816	0.871562	0.121163
YEY1_00771|YE8081_00748	yadS	yadS	hypothetical protein	-0.820898	0.329814	-2.47316	-2.25612
YEY1_00772|YE8081_00749	btuF	btuF	vitamin B12-transporter protein BtuF	0.0118839	1.13101	-0.312295	2.10937
YEY1_00773|YE8081_00750	mtnN mtn pfs	mtnN mtn pfs	5_-methylthioadenosine/S-adenosylhomocysteine nucleosidase	-0.832435	-1.08931	-0.856041	0.311297
YEY1_00774|YE8081_00751	dgt	dgt	deoxyguanosinetriphosphate triphosphohydrolase	0.560367	-0.110291	0.640852	0.639908
YEY1_00776|YE8081_00753	barA	barA	hybrid sensory histidine kinase BarA	0.55134	1.38465	0.613615	2.2097
YEY1_00777|YE8081_00754	rumB_1	rumB_1	23S rRNA methyluridine methyltransferase	0.0851664	0.375618	0.347593	0.045725
YEY1_00778|YE8081_00755	relA	relA	(p)ppGpp synthetase I	0.877149	0.195011	0.929352	1.62375
YEY1_00779|YE8081_00756	mazG	mazG	nucleoside triphosphate pyrophosphohydrolase	-0.344806	-1.73321	0.214351	2.14732
YEY1_00781|YE8081_00757	pyrG	pyrG	CTP synthetase	-0.533472	-0.0100778	-0.16798	0.778919
YEY1_00782|YE8081_00758	eno	eno	phosphopyruvate hydratase	0.296821	-1.12294	-0.198412	0.874228
YEY1_00783|YE8081_03490	ygfA	ygfA	5-formyltetrahydrofolate cyclo-ligase	-1.80646	0.870471	-1.23602	-0.882208
YEY1_00785|YE8081_03488	zapA	zapA	Z-ring-associated protein	-0.86637	-1.06865	-0.798998	-1.92204
YEY1_00787|YE8081_03486	pepP	pepP	proline aminopeptidase P II	0.0806611	-0.0732329	-0.0118658	2.11017
YEY1_00788|YE8081_03485	ubiH	ubiH	2-octaprenyl-6-methoxyphenyl hydroxylase	0.0854241	-0.108404	0.484224	3.4997
YEY1_00789|YE8081_03484	visC ubiI	visC ubiI	2-octaprenylphenol hydroxylase	0.263949	1.53974	0.334297	1.66066
YEY1_00790|YE8081_03483	gcvT	gcvT	glycine cleavage system aminomethyltransferase T	-0.122861	-0.625229	0.141568	0.312309
YEY1_00791|YE8081_03482	gcvH	gcvH	glycine cleavage system protein H	-0.655431	-1.33563	-0.578374	-0.742519
YEY1_00792|YE8081_03481	gcvP	gcvP	glycine dehydrogenase	0.875012	0.273086	0.809537	1.24569
YEY1_00794|YE8081_03480	NA_93	NA_493	hypothetical protein	0.859781	-3.46834	0.921153	-2.28618
YEY1_00796|YE8081_03479			hydrolase (HAD superfamily)	-0.200774	1.80787	0.468039	0.211039
YEY1_00797|YE8081_03478	yqfA hlyIII	yqfA hlyIII	hemolysin III family channel protein	0.226808	1.25084	0.604932	-0.713485
YEY1_00800|YE8081_03477	ygfZ	ygfZ	tRNA-modifying protein YgfZ	0.374801	-0.56179	-0.364089	-0.259239
YEY1_00801|YE8081_03476	ygfY	ygfY	hypothetical protein	-0.0658263	0.391626	0.502921	0.988345
YEY1_00802|YE8081_03475			hypothetical protein	-0.576486	0.453327	0.359951	-0.0586918
YEY1_00803|YE8081_03474	creB	creB	DNA-binding response regulator CreB	0.319807	1.65133	0.0307847	1.53244
YEY1_00805|YE8081_03473	creC_2	creC	sensory histidine kinase CreC	-1.08685	-0.0330063	-1.30478	3.52372
YEY1_00806|YE8081_03472	creD	creD	inner membrane CreD family protein	0.954902	-0.120663	1.26177	-0.542099
YEY1_00807|YE8081_03471	fldB	fldB	flavodoxin FldB	0.173132	0.0642404	0.0988491	1.37531
YEY1_00808|YE8081_03470	xerD	xerD_1	site-specific tyrosine recombinase XerD	1.14555	0.174114	1.92461	0.652382
YEY1_00809|YE8081_03469	dsbC	dsbC	thiol:disulfide interchange protein DsbC	-0.701045	-1.54424	-0.472738	-2.22201
YEY1_00810|YE8081_03468	recJ	recJ	ssDNA exonuclease RecJ	0.698905	0.00255892	1.08714	0.731484
YEY1_00811|YE8081_03467	prfB	prfB	peptide chain release factor 2	0.161256	0.276606	1.06198	1.43232
YEY1_00812|YE8081_03466	lysS	lysS	lysyl-tRNA synthetase	0.273161	-0.126471	0.732655	0.759304
YEY1_00820|YE8081_03460	NA_97	NA_491	filamentation induced by cAMP protein Fic	-3.25356	-3.42991	-3.155	-5.43778
YEY1_00821|YE8081_03456			hypothetical protein	-1.23218	-1.68316	-0.72405	-0.0039529
YEY1_00822|YE8081_03455	hmsT_2	hmsT_5	diguanylate cyclase	-0.643204	0.432398	-0.349128	1.12561
YEY1_00824|YE8081_03449	dnaJ_2	dnaJ_2	chaperone protein DnaJ	1.90478	0.540717	1.49432	0.74145
YEY1_00825|YE8081_03448			hypothetical protein	1.12174	-0.982044	0.759496	-1.58766
YEY1_00826|YE8081_03447	NA_98	NA_489	short-chain dehydrogenase/reductase SDR	0.105407	3.40472	-0.0113482	1.30638
YEY1_00827|YE8081_03446	NA_99	NA_488	HxlR family transcriptional regulator	1.47564	2.37886	2.01013	-0.611825
YEY1_00828|YE8081_03445	cynT can_2	cynT can_2	carbonic anhydrase	0.610009	-2.34836	2.23669	1.23134
YEY1_00829|YE8081_03444	NA_100	NA_487	putative transcriptional regulator CadC	-1.40519	1.47926	-0.404952	-0.624207
YEY1_00830|YE8081_03443	gspC	gspC	general secretion pathway protein C	-1.47345	0.565935	1.34347	-2.11981
YEY1_00831|YE8081_03442	gspD_1	gspD_1	general secretion pathway protein D	0.3487	2.2569	1.64819	-1.62461
YEY1_00832|YE8081_03441	gspE	gspE_1	type II secretion system protein E	1.87202	1.40032	0.883369	-1.27131
YEY1_00833|YE8081_03440	gspF_1	gspF_1	type II secretion system protein	-1.40645	-1.46242	-1.14772	-1.34037
YEY1_00835|YE8081_03439	gspG	gspG_1	general secretion pathway protein G	1.76048	0.31158	-1.03803	0.850994
YEY1_00837|YE8081_03437	gspJ	gspJ_1	general secretion pathway protein J	3.0984	4.02108	2.66675	2.01585
YEY1_00839|YE8081_03436	gspK	gspK_1	general secretion pathway protein K	1.79482	2.25256	1.70832	-0.882866
YEY1_00840|YE8081_03435	gspL	gspL_1	general secretion pathway protein L	0.673087	2.31893	0.806039	-0.750546
YEY1_00844|YE8081_03432	NA_101	NA_486	putative regulatory membrane protein	-0.306179	2.24044	1.75855	1.95947
YEY1_00846|YE8081_03430	tsr_1	tsr	methyl-accepting chemotaxis sensory transducer	-1.45281	0.282145	-0.195838	0.278423
YEY1_00848|YE8081_03429	NA_103	NA_484	hypothetical protein	-0.603088	0.427362	0.787497	-1.84602
YEY1_00849|YE8081_03428	NA_104	NA_483	beta-lactamase domain-containing protein	-0.671814	0.672472	-0.105053	-0.653799
YEY1_00850|YE8081_03427	NA_105	NA_482	LysR family transcriptional regulator	-0.400604	0.196743	0.801179	-0.0519121
YEY1_00851|YE8081_03426	araJ_1	araJ_3	major facilitator superfamily MFS_1	-0.686919	1.57889	-1.32578	0.236066
YEY1_00852|YE8081_03425	lysR	lysR	DNA-binding transcriptional regulator LysR	-1.26841	-1.04209	-0.58451	-2.13325
YEY1_00853|YE8081_03424	lysA	lysA	diaminopimelate decarboxylase	1.34754	0.836858	0.140375	2.83556
YEY1_00854|YE8081_03423	galR-1_2	galR-1_4	DNA-binding transcriptional regulator GalR	-0.409883	0.256151	-0.145551	1.50709
YEY1_00855|YE8081_03422	bisC_1	bisC_2	molybdopterin oxidoreductase	0.166349	0.558323	-0.103651	0.0329104
YEY1_00858|YE8081_03418	aas	aas	bifunctional acyl-[acyl carrier protein] synthetase/2-acylglycerophosphoethanolamine acyltransferase	-0.00265287	0.248342	0.118016	0.698424
YEY1_00859|YE8081_03417	lplT ygeD	lplT ygeD	lysophospholipid transporter LplT	-0.199348	0.280766	-0.562361	1.60957
YEY1_00860|YE8081_03415	tas	tas	putative aldo-keto reductase	1.37197	1.78169	1.58365	1.31178
YEY1_00861|YE8081_03414	yegH_1	yegH_2	integral membrane protein TerC	-1.26147	-0.276923	-1.03251	1.31143
YEY1_00862|YE8081_03413	mutH	mutH	DNA mismatch repair protein	0.68746	1.36818	0.864041	-1.28577
YEY1_00863|YE8081_03412	nudH	nudH	dinucleoside polyphosphate hydrolase	0.320894	0.949247	0.387974	-0.291712
YEY1_00864|YE8081_03411	ptsP	ptsP	fused phosphoenolpyruvate-protein phosphotransferase PtsP/GAF domain	0.482819	0.480505	-0.0491352	1.09268
YEY1_00865|YE8081_03410	lgt	lgt	prolipoprotein diacylglyceryl transferase	-0.411665	-0.182529	-0.872048	0.329645
YEY1_00866|YE8081_03409	thyA	thyA	thymidylate synthase	0.331237	0.0717973	-0.325281	1.01305
YEY1_00867|YE8081_03408	ppdA	ppdA	prepilin peptidase dependent protein A	-0.995453	-3.11215	-0.365858	-0.536021
YEY1_00868|YE8081_03407	ppdB	ppdB	putative prepilin peptidase dependent protein	0.243407	-1.12294	-0.429592	0.437661
YEY1_00869|YE8081_03406	NA_106	NA_481	hypothetical protein	0.582868	0.308729	0.652724	2.63765
YEY1_00870|YE8081_03405	recC	recC	exonuclease V subunit gamma	0.488782	0.453934	0.474215	0.488346
YEY1_00871|YE8081_03404	ptrA_2	ptrA	peptidase M16 domain-containing protein	0.223722	-0.843307	-0.0776897	0.0259048
YEY1_00872|YE8081_03403	recB	recB	exonuclease V subunit beta	-0.59497	-0.981485	-0.822432	-1.13751
YEY1_00873|YE8081_03402	recD	recD	exonuclease V subunit alpha	0.5414	-0.0132878	0.251802	0.878636
YEY1_00875|YE8081_03388	rlmM	rlmM	putative RNA 2_-O-ribose methyltransferase	-0.427348	-0.920839	-0.605081	0.822882
YEY1_00876|YE8081_03389	NA_107	NA_478	hypothetical protein	-0.868898	-0.811847	-0.501699	-0.115604
YEY1_00877|YE8081_03390	gcvA_2	gcvA_2	DNA-binding transcriptional activator GcvA	-0.912271	-1.45019	-0.480381	-0.442528
YEY1_00879|YE8081_03392	NA_108	NA_479	hypothetical protein	-0.843448	-4.53331	0.138809	-0.462837
YEY1_00880|YE8081_03393	csdA	csdA	cysteine sulfinate desulfinase	0.0948057	0.782238	-0.550169	-0.35103
YEY1_00881|YE8081_03394	sufE-1	sufE-1	cysteine desulfurase sulfur acceptor subunit CsdE	-0.573485	-0.316454	-1.1559	-0.713241
YEY1_00882|YE8081_03395	NA_109	NA_480	UBA/THIF-type NAD/FAD binding protein	-0.315214	-0.141897	-0.0237842	0.0747683
YEY1_00883|YE8081_03396	mltA	mltA	murein transglycosylase A	-1.38752	-0.797081	-0.945303	1.83345
YEY1_00886|YE8081_03400	amiC	amiC	N-acetylmuramoyl-L-alanine amidase	0.84823	1.64706	0.962273	0.351657
YEY1_00887|YE8081_03401	argA	argA	N-acetylglutamate synthase	-1.68921	-0.00365161	-0.84071	-0.0140077
YEY1_00890|YE8081_03387	xni	xni	exonuclease IX	0.788204	1.81203	0.743418	2.78181
YEY1_00891|YE8081_03386	ygdH	ygdH	hypothetical protein	-0.209307	-0.598451	0.277757	0.637744
YEY1_00892|YE8081_03385	queF	queF	7-cyano-7-deazaguanine reductase	-0.575882	-1.83654	-1.23871	-1.25179
YEY1_00893|YE8081_03384	syd	syd	SecY interacting protein Syd	-0.727476	0.281576	-0.410994	-0.404213
YEY1_00895|YE8081_03379	NA_111	NA_476	hypothetical protein	-0.53756	-1.27774	-0.808555	-1.39497
YEY1_00896|YE8081_03378	truC	truC	tRNA pseudouridine synthase C	-0.383458	-0.159013	-0.526157	1.26345
YEY1_00897|YE8081_03377	NA_112	NA_475	flavodoxin	-0.0338269	0.492243	-0.379249	0.245869
YEY1_00898|YE8081_03376	NA_113	NA_474	hypothetical protein	-0.102471	-1.11251	-0.216242	0.00580687
YEY1_00899|YE8081_03375	dapD	dapD	2345-tetrahydropyridine-26-carboxylate N-succinyltransferase	1.50222	2.07889	1.00755	2.47615
YEY1_00900|YE8081_03374	glnD	glnD	PII uridylyl-transferase	2.35538	0.420709	1.62123	1.93407
YEY1_00901|YE8081_03373	map-1	map-1	methionine aminopeptidase	-0.90133	-1.66654	-0.959719	0.228597
YEY1_00903|YE8081_03371	rpsB	rpsB	30S ribosomal protein S2	-0.787739	-1.60362	-1.19327	-0.542817
YEY1_00904|YE8081_03370	tsf	tsf	translation elongation factor Ts	-0.602511	-1.40992	-0.806894	0.0767757
YEY1_00905|YE8081_03369	pyrH	pyrH	uridylate kinase	-0.100714	-0.333462	-0.242571	0.800172
YEY1_00907|YE8081_03367	dxr	dxr	1-deoxy-D-xylulose 5-phosphate reductoisomerase	0.145156	0.391857	0.158726	-0.173929
YEY1_00908|YE8081_03366	uppS ispU	uppS ispU	undecaprenyl pyrophosphate synthase	-0.377549	0.489566	-0.342309	0.547307
YEY1_00909|YE8081_03365	cdsA-1	cdsA-1	CDP-diglyceride synthase	-0.349964	0.45092	-0.676055	0.190608
YEY1_00910|YE8081_03364	rseP	rseP	zinc metallopeptidase RseP	-0.22089	-0.903342	0.293204	2.40844
YEY1_00911|YE8081_03363	yaeT bamA	yaeT bamA	outer membrane protein assembly factor YaeT	0.440026	0.280681	0.101784	0.415129
YEY1_00912|YE8081_03362	ompH skp	ompH skp	periplasmic chaperone	0.669609	0.0727326	0.714567	5.51826
YEY1_00913|YE8081_03361	lpxD	lpxD	UDP-3-O-[3-hydroxymyristoyl] glucosamine N-acyltransferase	-0.0245637	0.0364713	0.753159	0.314751
YEY1_00914|YE8081_03360	fabZ-1	fabZ-1	(3R)-hydroxymyristoyl-ACP dehydratase	-0.516394	-0.940513	0.180837	2.93398
YEY1_00915|YE8081_03359	lpxA_1	lpxA_2	UDP-N-acetylglucosamine acyltransferase	-0.211959	-0.0425476	-0.252949	2.05405
YEY1_00916|YE8081_03358	lpxB	lpxB	lipid-A-disaccharide synthase	-0.410287	0.624301	-0.199818	3.70346
YEY1_00917|YE8081_03357	rnhB	rnhB	ribonuclease HII	0.48302	1.84299	0.479344	0.881743
YEY1_00918|YE8081_03356	dnaE	dnaE	DNA polymerase III subunit alpha	-0.444009	-0.753104	-0.0570491	-0.123728
YEY1_00919|YE8081_03355	accA	accA	acetyl-CoA carboxylase carboxyltransferase subunit alpha	0.0416699	0.0499074	0.0998242	1.42376
YEY1_00920|YE8081_03354	adiA	adiA	lysine decarboxylase	2.26107	2.39139	3.17552	1.4709
YEY1_00921|YE8081_03353	yaeR	yaeR	glyoxalase/bleomycin resistance protein/dioxygenase	0.297448	0.915128	0.0630161	1.1726
YEY1_00922|YE8081_03352	tilS	tilS	tRNA(Ile)-lysidine synthetase	1.26133	1.70871	1.03099	3.91773
YEY1_00923|YE8081_03351	NA_114	NA_473	cytochrome c class I	-0.354791	-0.0182283	-0.573842	1.61298
YEY1_00924|YE8081_03350	rof	rof	Rho-binding antiterminator	-0.187709	0.252465	-0.17333	1.39777
YEY1_00925|YE8081_03349	NA_115	NA_472	hypothetical protein	0.00548969	-0.497614	-0.157311	-0.815613
YEY1_00926|YE8081_03348	yaeQ	yaeQ	YaeQ family protein	-0.355102	0.11354	-0.611877	-1.23162
YEY1_00927|YE8081_03347	yaeJ	yaeJ	peptidyl-tRNA hydrolase domain-containing protein	0.37911	0.224274	0.263617	-0.24695
YEY1_00928|YE8081_03346	cutF	cutF	copper homeostasis and adhesion lipoprotein	0.0348301	0.869403	0.197439	-0.0706287
YEY1_00929|YE8081_03345	proS	proS	prolyl-tRNA synthetase	0.794188	-0.349904	1.17362	-0.683192
YEY1_00930|YE8081_03344	NA_116	NA_471	hypothetical protein	0.406114	-0.73486	-0.354416	-0.710095
YEY1_00931|YE8081_03343	rcsF	rcsF	outer membrane lipoprotein	-0.165032	-2.06283	-0.853943	-2.95654
YEY1_00932|YE8081_03342	metQ-1	metQ-1	DL-methionine transporter substrate-binding subunit	-0.491961	0.299834	-0.771707	0.941035
YEY1_00933|YE8081_03341	metI-1_1	metI-1_1	DL-methionine transporter permease	-1.0042	0.709936	-1.42459	-0.1732
YEY1_00934|YE8081_03340	metN-1_1	metN-1_2	DL-methionine transporter ATP-binding subunit	-0.835023	2.57644	-0.851969	-0.401077
YEY1_00935|YE8081_03339	gmhB	gmhB	DD-heptose 17-bisphosphate phosphatase	-0.61232	0.552425	-0.244839	1.66744
YEY1_00938|YE8081_04397	NA_117	NA_588	transposase mutator type	-6.67102	-5.86459	-7.72245	-6.99309
YEY1_00939|YE8081_00932	fabF-1_1	fabF-1_3	3-oxoacyl-(acyl-carrier-protein) synthase 2	-1.75358	0.695537	-0.0256428	1.46148
YEY1_00940|YE8081_00933	dkgB	dkgB	25-diketo-D-gluconate reductase B	0.122375	1.50749	0.519649	1.25477
YEY1_00941|YE8081_00934	NA_118	NA_116	LysR family transcriptional regulator	0.150959	0.653836	-0.373109	1.54649
YEY1_00942|YE8081_00935	araJ_2	araJ_1	major facilitator superfamily MFS_1	1.88162	3.76309	0.697964	2.12664
YEY1_00943|YE8081_00937	yafD	yafD	hypothetical protein	0.253455	1.63053	0.512236	-0.868972
YEY1_00946|YE8081_00938	mltD	mltD	membrane-bound lytic murein transglycosylase D	0.0162023	-0.508429	0.324816	1.8469
YEY1_00947|YE8081_00939	gloB	gloB	hydroxyacylglutathione hydrolase	0.00588227	-0.832064	0.391229	1.00141
YEY1_00948|YE8081_00940	yafS	yafS	methyltransferase type 11	-0.0706626	-0.230834	-0.420158	1.01943
YEY1_00949|YE8081_00941	rnhA	rnhA	ribonuclease H	-0.830084	-0.423709	-1.50436	-1.20688
YEY1_00950|YE8081_00942	dnaQ	dnaQ	DNA polymerase III subunit epsilon	1.03405	1.56097	1.70044	2.08129
YEY1_00952|YE8081_00944	proX	proX	glycine betaine transporter periplasmic subunit	1.13408	-0.445695	0.407726	0.0141575
YEY1_00953|YE8081_00945	proW	proW	glycine betaine transporter membrane protein	1.57823	-0.662528	0.190569	-2.18833
YEY1_00954|YE8081_00946	proV	proV	glycine betaine/L-proline ABC transporter ATPase	1.54657	-0.516904	0.87949	1.04513
YEY1_00955|YE8081_00948	nrdF	nrdF	ribonucleotide-diphosphate reductase subunit beta	4.23524	1.59005	4.11373	-1.19285
YEY1_00956|YE8081_00949	nrdE	nrdE	ribonucleotide-diphosphate reductase subunit alpha	3.23088	0.148501	2.2687	-0.878353
YEY1_00957|YE8081_00950	nrdI	nrdI	ribonucleotide reductase stimulatory protein	3.80239	1.66475	3.71613	3.0425
YEY1_00958|YE8081_00951	nrdH	nrdH	glutaredoxin-like protein NrdH	2.64285	2.94113	2.67109	-1.01063
YEY1_00959|YE8081_00952			hypothetical protein	1.97128	2.71111	3.28813	2.75462
YEY1_00960|YE8081_00953	NA_120	NA_117	GntR family transcriptional regulator	-0.150045	-0.682815	-0.326823	-0.442716
YEY1_00961|YE8081_00954	yqjD_1	yqjD_1	hypothetical protein	1.29668	0.70253	0.793273	0.223626
YEY1_00964|YE8081_00957			chlorophyllase family protein	0.49589	1.82547	0.183319	-0.634186
YEY1_00965|YE8081_00958	rhaR	rhaR	transcriptional activator RhaR	-1.92787	-1.91336	-3.13439	-2.67556
YEY1_00966|YE8081_00959			major Facilitator Superfamily protein	3.52865	2.74346	2.67877	1.19297
YEY1_00967|YE8081_00960	NA_121	NA_118	hypothetical protein	-0.230503	1.40999	0.315663	0.0372629
YEY1_00968|YE8081_00961	yicN	yicN	hypothetical protein	-0.312114	0.543227	-0.0488289	-0.0539024
YEY1_00969|YE8081_00962	NA_122	NA_119	hypothetical protein	-0.329045	-0.177186	0.380902	1.4591
YEY1_00972|YE8081_00965		NA_120	AraC family transcriptional regulator	-1.70974	-1.73332	-2.14923	-2.2632
YEY1_00973|YE8081_00966			putative rhodanese-like protein	1.06223	-0.276066	0.870417	-0.96713
YEY1_00974|YE8081_00967			DNA-directed RNA polymerase beta subunit/140 kD subunit	0.581391	0.607117	-0.606067	0.132223
YEY1_00976|YE8081_00968	yntA ddpA-1	yntA ddpA-1	extracellular solute-binding protein family 5	1.53299	-1.39745	0.884123	0.672903
YEY1_00977|YE8081_00969	yntB ddpB-1	yntB ddpB-1	binding-protein-dependent transport systems inner membrane component	1.65614	-0.606754	1.1234	0.0286247
YEY1_00978|YE8081_00970	yntC ddpC-1	yntC ddpC-1	binding-protein-dependent transport systems inner membrane component	0.608962	-0.628673	1.14213	2.83475
YEY1_00979|YE8081_00971	yntD ddpD-1	yntD ddpD-1	ABC transporter related	0.133027	0.049434	0.677574	3.43767
YEY1_00980|YE8081_00972	yntE ddpF-1	yntE ddpF-1	ABC transporter related	2.54744	0.805754	2.17822	2.32379
YEY1_00981|YE8081_00974	ureA	ureA	urease subunit gamma	4.6531	0.217877	3.86999	4.31225
YEY1_00982|YE8081_00975	ureB	ureB	urease subunit beta	4.56551	-0.0976359	3.89843	3.66813
YEY1_00983|YE8081_00976	ureC	ureC	urease subunit alpha	4.21449	-0.222633	3.55003	2.2327
YEY1_00984|YE8081_00977	ureE	ureE	urease accessory protein UreE	3.6763	0.330754	4.45846	6.28282
YEY1_00986|YE8081_00979	ureG	ureG	urease accessory protein UreG	2.50579	-0.773244	2.78384	7.02314
YEY1_00987|YE8081_00980	ureD	ureD	urease accessory protein UreD	2.44163	-0.209457	2.49607	0.502581
YEY1_00988|YE8081_00981	yut	yut	urea transporter	2.40483	-0.541794	1.71832	0.957359
YEY1_00989|YE8081_00982	nixA ureH hoxN	nixA ureH hoxN	high-affinity nickel-transporter	0.595243	-0.506406	1.13448	-0.383938
YEY1_00990|YE8081_00983	hdeB_1	hdeB_1	acid-resistance protein	0.770938	0.104571	1.7532	0.366096
YEY1_00991|YE8081_00984	kch	kch	voltage-gated potassium channel	0.723661	-0.725074	0.672158	2.10593
YEY1_00992|YE8081_00985	crcB-1	crcB-1	camphor resistance protein CrcB	1.06522	1.56493	1.06195	1.91542
YEY1_00993|YE8081_00986	crcB-2	crcB-2	CrcB protein	2.26601	1.51879	2.01254	2.59236
YEY1_00994|YE8081_00987	NA_123	NA_121	aldo/keto reductase	-1.30487	-0.637862	-1.25008	-0.308143
YEY1_00997|YE8081_00988			putative exported protein	0.229443	-1.79096	0.311682	-0.312424
YEY1_00998|YE8081_00989	celA_2	celA_1	PTS system NN_-diacetylchitobiose-specific transporter subunit IIB	-0.748619	-0.421912	0.653055	2.0271
YEY1_00999|YE8081_00990	celB_3	celB_1	PTS system NN_-diacetylchitobiose-specific transporter subunit IIC	-0.508103	-1.22371	-0.303611	-0.23762
YEY1_01000|YE8081_00991	bglA_2	bglA_1	glycoside hydrolase family protein	0.0245978	-0.71083	-0.381311	0.46229
YEY1_01001|YE8081_00992	celC_2	celC_1	PTS system NN_-diacetylchitobiose-specific transporter subunit IIA	0.300468	1.03829	1.36727	1.94586
YEY1_01002|YE8081_00993	celD chbR	celD chbR	DNA-binding transcriptional regulator ChbR	-0.40914	-0.416439	0.144417	1.04149
YEY1_01003|YE8081_00994	chbG	chbG	hypothetical protein	0.106721	-0.160158	0.518491	0.617478
YEY1_01004|YE8081_00995	ychM_1	ychM_1	putative sulfate transporter YchM	-0.724527	0.0872821	-0.048978	2.30906
YEY1_01006|YE8081_01017	NA_125	NA_123	integrase family protein	-1.74504	-2.06693	-2.18302	-1.54227
YEY1_01008|YE8081_01019	smpB	smpB	SsrA-binding protein	-0.538623	0.791861	0.0128345	1.62719
YEY1_01009|YE8081_01020	yfjG	yfjG	cyclase/dehydrase	-0.793344	0.710443	-0.689528	1.35648
YEY1_01010|YE8081_01021	yfjF	yfjF	hypothetical protein	-1.79166	-1.58654	-1.70847	0.2879
YEY1_01012|YE8081_01022	bamE smpA	bamE smpA	hypothetical protein	-0.803303	-1.50842	-1.49717	-0.723914
YEY1_01013|YE8081_01023	recN	recN	recombination and repair protein	-0.39906	0.281772	0.377562	-0.716264
YEY1_01014|YE8081_01024	ppnK	ppnK	ATP-NAD/AcoX kinase	1.08503	-0.677736	0.275611	-0.415157
YEY1_01015|YE8081_01025	grpE	grpE	heat shock protein GrpE	-0.672745	0.266442	-0.441278	-0.961012
YEY1_01016|YE8081_01028	ung	ung	uracil-DNA glycosylase	0.000381483	-0.282493	-0.339269	0.352138
YEY1_01017|YE8081_01029	grcA	grcA	autonomous glycyl radical cofactor GrcA	-1.05866	-0.176949	-1.10001	1.47894
YEY1_01019|YE8081_01030	yplA_2	yplA	phospholipase A(1)	0.44081	-0.975381	0.594499	-1.72934
YEY1_01020|YE8081_01031	yplB	yplB	ankyrin	0.129966	-0.853108	0.134041	-1.10774
YEY1_01023|YE8081_01032	srmB	srmB	ATP-dependent RNA helicase SrmB	-0.55444	-1.95555	-0.933842	-2.43193
YEY1_01024|YE8081_01033	yfiC trmN	yfiC trmN	methyltransferase small	-0.142641	-1.43281	-0.728423	-1.17622
YEY1_01025|YE8081_01034	nadB	nadB	L-aspartate oxidase	-0.0675481	-0.591916	-0.21144	-1.75231
YEY1_01027|YE8081_01035	rpoE	rpoE	RNA polymerase sigma factor RpoE	-0.94221	-0.973481	-0.659769	-0.757053
YEY1_01028|YE8081_01036	rseA	rseA	anti-RNA polymerase sigma factor SigE	0.802444	0.789621	0.716275	3.32292
YEY1_01029|YE8081_01037	rseB	rseB	periplasmic negative regulator of sigmaE	-0.0307675	0.70535	-0.0184164	0.458184
YEY1_01030|YE8081_01038	rseC	rseC	SoxR reducing system protein RseC	-0.807033	0.864584	0.0607127	2.32587
YEY1_01031|YE8081_01039	NA_126	NA_124	hypothetical protein	0.790478	-1.23883	1.94568	1.23376
YEY1_01032|YE8081_01040	lepA	lepA	GTP-binding protein LepA	-0.438341	-0.551681	-0.560277	0.368804
YEY1_01033|YE8081_01041	lepB	lepB	signal peptidase I	-0.68634	0.00334971	-0.863853	-0.546237
YEY1_01035|YE8081_01043	rnc	rnc	ribonuclease III	-0.900092	0.140644	-0.623706	1.01897
YEY1_01036|YE8081_01044	era	era	GTP-binding protein Era	-0.685161	0.172015	-0.517256	0.480352
YEY1_01037|YE8081_01045	recO	recO	DNA repair protein RecO	-0.963019	0.243073	-2.18758	-1.01408
YEY1_01038|YE8081_01046	pdxJ	pdxJ	pyridoxine 5_-phosphate synthase	0.18965	0.0608851	-0.168398	0.818846
YEY1_01039|YE8081_01047	acpS	acpS	4_-phosphopantetheinyl transferase	-0.16248	-0.584843	-0.489539	-1.58016
YEY1_01040|YE8081_01048	gntP	gntP	gluconate transporter	3.12144	0.221163	1.76678	-1.48853
YEY1_01041|YE8081_01049	yfhL	yfhL	iron-sulfur cluster-binding protein	-0.197099	-0.190763	-1.17017	-2.22559
YEY1_01042|YE8081_01050	yfhH_1	yfhH_1	putative DNA-binding transcriptional regulator	0.0121033	-1.50101	-1.08918	0.717647
YEY1_01043|YE8081_01053	murQ_1	murQ_1	N-acetylmuramic acid 6-phosphate etherase	-0.839093	-1.10455	-0.440823	-2.2888
YEY1_01044|YE8081_01054	yfhB	yfhB	hypothetical protein	-0.217123	-0.190324	-0.105606	-1.06616
YEY1_01045|YE8081_01055			putative integral membrane protein	-0.286605	-0.90178	-0.502825	-0.717135
YEY1_01046|YE8081_01056	tadA	tadA	tRNA-specific adenosine deaminase	0.524141	0.87261	0.260688	0.385854
YEY1_01047|YE8081_01057	yfhD	yfhD	putative transglycosylase	-0.800662	-0.745958	-0.790486	-1.17793
YEY1_01048|YE8081_01058	purL	purL	phosphoribosylformylglycinamidine synthase	0.520075	-1.33293	0.405372	0.0352386
YEY1_01049|YE8081_01059	NA_127	NA_125	hypothetical protein	-1.15482	1.27358	0.434129	-0.299644
YEY1_01052|YE8081_01063	glrK qseE yfhK	glrK qseE yfhK	integral membrane sensor signal transduction histidine kinase	-0.350429	0.0182255	0.274041	-0.832615
YEY1_01053|YE8081_01064	NA_128	NA_126	hypothetical protein	0.142351	0.655236	-0.37187	0.349306
YEY1_01054|YE8081_01065	glrR qseF yfhA_1	glrR qseF yfhA_2	two component sigma54 specific Fis family transcriptional regulator	0.578511	0.0774216	0.474574	-0.613544
YEY1_01055|YE8081_01066	nadE	nadE	NAD synthetase	-0.0261936	-1.00387	-0.464676	-2.20813
YEY1_01056|YE8081_01067	glnB	glnB	nitrogen regulatory protein P-II 1	-0.641815	-1.23112	-0.860389	-1.12401
YEY1_01057|YE8081_01068			membrane protein	0.806171	0.302816	0.250109	0.56085
YEY1_01058|YE8081_01069			putative inner membrane protein	0.694049	-0.515015	1.21857	0.294384
YEY1_01059|YE8081_01070			putative hydrolase	1.03706	-0.780204	0.753458	-0.513893
YEY1_01060|YE8081_01071			hypothetical protein	-0.0998169	0.0581095	1.20068	-0.698299
YEY1_01061|YE8081_01072			hypothetical protein	-0.785549	-0.114966	-1.02454	0.778457
YEY1_01062|YE8081_01073	yhfZ	yhfZ	hypothetical protein	0.0739195	1.26993	-0.527124	0.615102
YEY1_01063|YE8081_01074	hmp	hmp	nitric oxide dioxygenase	-0.627848	-0.215366	-0.744897	-3.00527
YEY1_01064|YE8081_01075	glyA	glyA	serine hydroxymethyltransferase	0.292733	-1.15192	0.463956	1.62038
YEY1_01065|YE8081_01076	hcaT	hcaT	putative 3-phenylpropionic acid transporter	-1.00165	1.5496	0.176598	0.416299
YEY1_01066|YE8081_01077	csiE	csiE	stationary phase inducible protein CsiE	0.405032	-0.692711	1.00457	1.05624
YEY1_01067|YE8081_01078	NA_129	NA_127	hypothetical protein	-0.177298	0.175433	0.00563956	-0.0200534
YEY1_01068|YE8081_01079	NA_130	NA_128	high-affinity nickel-transporter	0.56099	0.199753	-0.466559	0.139758
YEY1_01069|YE8081_01080	suhB_1	suhB_1	inositol monophosphatase	-0.38795	-0.411522	-1.44964	-0.654868
YEY1_01070|YE8081_01081	trmJ	trmJ	RNA methyltransferase	-0.237	0.236336	-0.258743	-1.81054
YEY1_01071|YE8081_01082	iscR	iscR	DNA-binding transcriptional regulator IscR	0.647624	0.28685	-0.184136	-0.907661
YEY1_01072|YE8081_01083	iscS-1	iscS-1	cysteine desulfurase	-0.206952	-0.414344	-0.585089	0.435987
YEY1_01073|YE8081_01084	nifU iscU	nifU iscU	scaffold protein	0.547801	0.227624	0.0205284	4.13727
YEY1_01074|YE8081_01085	iscA	iscA	iron-sulfur cluster assembly protein	-0.0453581	-1.17042	-0.379416	0.781558
YEY1_01075|YE8081_01086	hscB	hscB	co-chaperone HscB	-0.654209	-1.90896	-0.823426	1.07391
YEY1_01076|YE8081_01087	hscA	hscA	chaperone protein HscA	0.136851	-0.12157	-0.345503	0.896439
YEY1_01077|YE8081_01088	fdx	fdx	ferredoxin 2Fe-2S type ISC system	0.277034	-0.761132	-0.282572	0.901099
YEY1_01078|YE8081_01089	NA_131	NA_129	hypothetical protein	2.04897	1.12891	1.75121	1.57543
YEY1_01079|YE8081_01090	pepB	pepB	aminopeptidase B	-0.166913	-0.859187	-1.3325	-0.308837
YEY1_01080|YE8081_01091	sseB	sseB	enhanced serine sensitivity protein SseB	1.17534	2.14874	0.540404	2.89019
YEY1_01083|YE8081_01092	yfhM	yfhM	alpha-2-macroglobulin domain-containing protein	-0.0436975	1.31353	-0.487472	2.70866
YEY1_01084|YE8081_01093	pbpC	pbpC	penicillin-binding protein 1C	0.0556841	1.30948	-1.52513	1.47107
YEY1_01085|YE8081_01094	NA_132	NA_130	beta and gamma crystallin	1.21923	0.484616	1.33157	-0.728544
YEY1_01086|YE8081_01095	ndk	ndk	nucleoside diphosphate kinase	-0.605531	-1.78458	-0.127813	-0.945023
YEY1_01087|YE8081_01096	rlmN	rlmN	ribosomal RNA large subunit methyltransferase N	0.0221155	1.01525	-0.409091	2.214
YEY1_01088|YE8081_01097	pilF	pilF	type IV pilus biogenesis/stability protein PilW	-0.595911	0.082534	-0.393068	-0.0414925
YEY1_01089|YE8081_01098	yfgA rodZ	yfgA rodZ	cytoskeletal protein RodZ	0.164527	0.888099	-0.170285	1.50148
YEY1_01090|YE8081_01099	ispG	ispG	4-hydroxy-3-methylbut-2-en-1-yl diphosphate synthase	0.388756	-0.0363999	-0.155517	0.629407
YEY1_01091|YE8081_01100	hisS	hisS	histidyl-tRNA synthetase	0.067757	0.307859	0.308121	-1.95603
YEY1_01092|YE8081_01101	yfgM	yfgM	hypothetical protein	-0.470732	-0.911112	-0.343915	0.572481
YEY1_01093|YE8081_01102	yfgL	yfgL	outer membrane protein assembly complex subunit YfgL	0.26625	-0.109783	0.0615292	-0.418552
YEY1_01094|YE8081_01103	engA	engA	GTP-binding protein EngA	-0.646414	-0.747979	-0.316406	1.99842
YEY1_01095|YE8081_01104	NA_133	NA_131	auxin efflux carrier	-1.66665	-2.3935	-1.36379	-0.194105
YEY1_01097|YE8081_01105	NA_135	NA_132	hypothetical protein	-0.557059	-0.893029	-0.0226623	-0.544215
YEY1_01098|YE8081_01106	xseA	xseA	exodeoxyribonuclease VII large subunit	-0.807805	-1.99593	-0.622989	-3.34749
YEY1_01099|YE8081_01107	guaB	guaB	inosine 5_-monophosphate dehydrogenase	0.393742	-0.778941	0.230997	-1.73728
YEY1_01100|YE8081_01108	guaA	guaA	GMP synthase	1.27547	0.234428	1.39668	2.09292
YEY1_01101|YE8081_01109	NA_136	NA_133	hypothetical protein	0.27704	0.204837	0.292007	0.250407
YEY1_01102|YE8081_01110			2-keto-D-gluconate dehydrogenasemembrane-bound gamma subunit	2.30773	0.574765	2.87301	1.02916
YEY1_01104|YE8081_01111			choline dehydrogenase	-0.818705	-1.57935	-0.708049	-0.412104
YEY1_01105|YE8081_01112			cytochrome c family protein	0.129094	0.343628	1.13693	-1.34762
YEY1_01111|YE8081_01115	thiD	thiD	phosphomethylpyrimidine kinase	-1.03376	-0.356752	-2.28819	-0.867934
YEY1_01112|YE8081_01116	NA_137	NA_134	hypothetical protein	1.17261	0.936982	2.16353	3.15165
YEY1_01114|YE8081_01118	NA_138	NA_135	inhibitor of vertebrate lysozyme	-2.39473	-1.91143	-2.10157	-0.867119
YEY1_01115|YE8081_01119	kdsD_1	kdsD_1	D-arabinose 5-phosphate isomerase	-0.186693	-0.815939	0.33969	2.30169
YEY1_01116|YE8081_01120	agaR_1	agaR_1	DeoR family transcriptional regulator	-0.34217	-1.02005	-0.308729	-0.154645
YEY1_01117|YE8081_01121	gutM	gutM	glucitol operon activator protein	-1.2188	-0.236588	-0.0876561	0.372429
YEY1_01118|YE8081_01122	NA_139	NA_136	short chain dehydrogenase	-0.994823	-0.798969	-1.18254	-2.40044
YEY1_01119|YE8081_01123	gutB_1	gutB	pts system glucitol/sorbitol-specific iia component	-0.105781	0.256809	1.31131	1.99021
YEY1_01120|YE8081_01124	gutE	gutE	pts system glucitol/sorbitol-specific iibc component	0.0555895	-0.376586	1.07255	0.634388
YEY1_01121|YE8081_01125	gutA	gutA	pts system glucitol/sorbitol-specific iic2 component	-0.0239227	-1.18473	-0.449659	-0.322263
YEY1_01122|YE8081_01127	yegS	yegS	lipid kinase	0.08893	0.280009	0.616877	-0.741169
YEY1_01124|YE8081_01129	yegQ	yegQ	peptidase U32	-1.53627	-1.5685	-0.749834	-0.344867
YEY1_01126|YE8081_01133	baeR	baeR	DNA-binding transcriptional regulator BaeR	-0.101761	0.360718	-0.352235	-0.67644
YEY1_01127|YE8081_01134	baeS	baeS	signal transduction histidine-protein kinase BaeS	-1.58927	0.72035	-1.01674	-0.922082
YEY1_01128|YE8081_01135	mdtD yegB_2	mdtD yegB_1	multidrug efflux system protein MdtD	-0.826664	-0.334446	-2.14886	-0.404482
YEY1_01129|YE8081_01137			hypothetical protein	1.3595	5.1932	2.51792	3.30901
YEY1_01130|YE8081_01138	mdtC yegO_1	mdtC yegO	multidrug efflux system subunit MdtC	-2.07095	-0.355215	-1.8876	0.133817
YEY1_01131|YE8081_01139	mdtB yegN	mdtB yegN_1	multidrug efflux system subunit MdtB	-1.41688	-0.0295137	-1.71853	1.63518
YEY1_01132|YE8081_01140	mdtA yegM	mdtA yegM	multidrug efflux system subunit MdtA	-1.83262	-2.11097	-1.37984	-2.65386
YEY1_01134|YE8081_01146	yegD	yegD	putative chaperone	-1.15512	-0.343198	-1.09457	0.892614
YEY1_01139|YE8081_01151	ppk	ppk	polyphosphate kinase	1.25625	0.563354	1.7331	-0.612858
YEY1_01140|YE8081_01150	ppx gppA	ppx gppA	exopolyphosphatase	0.228285	-0.62623	0.379807	-0.406789
YEY1_01141|YE8081_01149	yfgG	yfgG	hypothetical protein	-1.32413	-2.45268	-0.84322	-4.86845
YEY1_01142|YE8081_01148	mgtE_1	mgtE	magnesium transporter	0.798222	0.763106	1.10863	-0.394406
YEY1_01143|YE8081_01147	fliB_2	atoS1_1	PAS/PAC sensor-containing diguanylate cyclase	0.797625	-0.479647	0.412216	-0.156791
YEY1_01144|YE8081_01156	speG	speG	N-acetyltransferase GCN5	-1.10196	-0.403774	-0.19235	0.795659
YEY1_01145|YE8081_01157	purN	purN	phosphoribosylglycinamide formyltransferase	0.158498	-0.404503	-0.180756	0.443133
YEY1_01146|YE8081_01158	purM	purM	phosphoribosylaminoimidazole synthetase	0.126042	-1.2446	-0.328485	0.0952268
YEY1_01147|YE8081_01159	upp	upp	uracil phosphoribosyltransferase	-2.23076	-0.201478	-1.54767	0.275091
YEY1_01148|YE8081_01160	uraA pyrP_1	uraA pyrP_1	uracil transporter	-1.64741	-0.0383357	-2.45312	-0.819298
YEY1_01149|YE8081_01161	hda	hda	DNA replication initiation factor	-0.295028	-0.337444	0.287249	1.67013
YEY1_01150|YE8081_01162	arsC yfgD_1	arsC yfgD_1	arsenate reductase	0.75833	-0.679845	-0.360015	0.429456
YEY1_01151|YE8081_01163	yfgC	yfgC	peptidase M48 Ste24p	0.304165	-0.431234	-0.393849	1.24837
YEY1_01152|YE8081_01164	perM	perM	hypothetical protein	-0.574399	2.5516	1.29644	2.7018
YEY1_01153|YE8081_01166	bcp	bcp	thioredoxin-dependent thiol peroxidase	0.646814	0.201231	0.640751	1.9347
YEY1_01154|YE8081_01167	gcvR	gcvR	glycine cleavage system transcriptional repressor	0.44481	-0.507212	-0.324642	-0.0211511
YEY1_01155|YE8081_01168	dapA	dapA	dihydrodipicolinate synthase	0.23167	0.143534	-0.124401	0.0181259
YEY1_01156|YE8081_01169	dapX bamC	dapX bamC	lipoprotein	0.285171	0.91856	-0.221977	0.604473
YEY1_01157|YE8081_01170	purC	purC	phosphoribosylaminoimidazole-succinocarboxamide synthase	0.372364	0.016434	0.433564	-0.0308155
YEY1_01158|YE8081_01171	NA_140	NA_139	hypothetical protein	-1.57342	-0.78482	-1.08196	-1.74457
YEY1_01159|YE8081_01172	yeaL	yeaL	hypothetical protein	-0.222891	0.479377	-0.926012	-1.53713
YEY1_01160|YE8081_01173	tmcA	tmcA	tRNA(Met) cytidine acetyltransferase	-1.32072	-1.67367	-2.01926	-1.59981
YEY1_01163|YE8081_01174			esterase YpfH	0.421855	-2.16028	-0.428534	-0.31733
YEY1_01165|YE8081_01865			putative phage endopeptidase	1.27937	-1.43356	-0.161857	1.13186
YEY1_01168|YE8081_01867			hypothetical phage-related protein	3.45982	3.38623	2.4013	4.07964
YEY1_01169|YE8081_01868	ailA	ailA	virulence-related outer membrane protein	-2.94685	-2.69076	-1.51462	-0.56524
YEY1_01172|YE8081_01175	NA_142	NA_140	hypothetical protein	1.62829	-0.577407	2.02088	4.2072
YEY1_01173|YE8081_01176	NA_143	NA_141	peptidase M15B and M15C DD-carboxypeptidase VanY/endolysin	0.692584	-0.453446	0.675276	0.281143
YEY1_01174|YE8081_01177	dapE	dapE	succinyl-diaminopimelate desuccinylase	0.483858	0.103549	-0.0269099	1.6968
YEY1_01175|YE8081_01178	yffB	yffB	hypothetical protein	0.0227613	0.556259	-0.539813	1.81048
YEY1_01176|YE8081_01179	NA_144	NA_142	hypothetical protein	0.0692948	0.765158	-0.522486	-3.04187
YEY1_01177|YE8081_01180			ycaO-like family protein	1.28399	6.0295	0.779798	6.52492
YEY1_01178|YE8081_01181			hypothetical protein	3.22851	3.44895	0.922136	6.70544
YEY1_01179|YE8081_01182	acrD	acrD	aminoglycoside/multidrug efflux system	-1.20542	-0.515638	-1.43013	-0.242675
YEY1_01180|YE8081_01183	NA_145	NA_143	hypothetical protein	-2.002	-2.32725	-1.34883	-2.4959
YEY1_01181|YE8081_01184	narP	narP	two component transcriptional regulator LuxR family	0.115351	0.635733	0.596907	0.74771
YEY1_01182|YE8081_01185	napF	napF	ferredoxin-type protein NapF	-1.76048	-0.938194	-0.0869903	4.41618
YEY1_01183|YE8081_01186	napD	napD	assembly protein for periplasmic nitrate reductase	-2.21355	-0.765768	-0.93398	3.52043
YEY1_01184|YE8081_01187	napA	napA	nitrate reductase catalytic subunit	-1.74799	-0.879963	0.118306	4.20847
YEY1_01185|YE8081_01188	napB	napB	citrate reductase cytochrome c-type subunit	-2.15849	-0.960539	0.0108379	3.47741
YEY1_01186|YE8081_01189	napC_1	napC_1	cytochrome c-type protein NapC	-1.94822	-1.15566	-0.440618	1.19862
YEY1_01187|YE8081_01192	nudK	nudK	NUDIX hydrolase	-1.8415	-0.811927	-1.32009	-0.740153
YEY1_01188|YE8081_01193	maeB	maeB	malic enzyme	-0.216462	-1.78925	0.832957	-0.10362
YEY1_01190|YE8081_01647	yceE	yceE	amino acid/peptide transporter	-1.21167	-0.550557	-1.60791	-0.43494
YEY1_01191|YE8081_01648			putative MFS-family transport protein	-1.55834	-0.995759	-1.78843	0.0377097
YEY1_01193|YE8081_01649			putative membrane protein	-1.67599	-1.0632	-2.0259	2.14204
YEY1_01195|YE8081_01650	htrB	htrB	lipid A biosynthesis lauroyl acyltransferase	3.18176	-0.00266134	2.13117	1.44155
YEY1_01196|YE8081_01651	glrR qseF yfhA_2	glrR qseF yfhA_3	two component sigma54 specific Fis family transcriptional regulator	-0.593062	-0.0699531	-1.2757	-0.0137032
YEY1_01197|YE8081_01652	zraS hydH_1	zraS hydH_1	signal transduction histidine kinase nitrogen specific NtrB	0.491484	-0.59377	0.25178	1.54505
YEY1_01200|YE8081_01654	ttrC_2	ttrC	tetrathionate reductase subunit C	0.103191	-1.92772	-3.24238	-0.842909
YEY1_01201|YE8081_01655			tetrathionate reductase subunit A	2.57089	2.73919	1.93975	0.790824
YEY1_01202|YE8081_01656	NA_146	NA_204	hypothetical protein	0.21478	0.72545	0.714336	1.33405
YEY1_01203|YE8081_01657	yceA	yceA	hypothetical protein	0.823772	-0.165009	0.545066	-1.02058
YEY1_01204|YE8081_01658	tqsA	tqsA	putative transport protein	0.0599475	-0.99967	0.197979	-0.248808
YEY1_01205|YE8081_01659	NA_147	NA_205	LuxR family transcriptional regulator	0.850634	3.07459	1.73839	1.26014
YEY1_01206|YE8081_01660	solA	solA	N-methyltryptophan oxidase	0.988808	0.858743	0.781523	0.573388
YEY1_01207|YE8081_01661	bssS	bssS	biofilm formation regulatory protein BssS	-0.659727	-0.738383	-0.573138	2.44512
YEY1_01208|YE8081_01662	dinI	dinI	DNA damage-inducible protein I	-0.766484	0.284818	-0.951142	2.41803
YEY1_01209|YE8081_01663	pyrC	pyrC	dihydroorotase	-1.07165	-2.10596	-1.61457	-1.01003
YEY1_01210|YE8081_01664	NA_148	NA_206	antibiotic biosynthesis monooxygenase	0.61914	0.637201	0.100413	1.54042
YEY1_01211|YE8081_01665	rne	rne	ribonuclease E	-0.143279	-0.48053	-0.0825484	0.658022
YEY1_01214|YE8081_01667	rluC	rluC	23S rRNA pseudouridylate synthase C	-0.395617	0.154777	-0.506364	1.36013
YEY1_01215|YE8081_01668	maf-2	maf-2	Maf-like protein	0.776075	-0.573353	-0.22088	-1.78251
YEY1_01216|YE8081_01669	yceD	yceD	hypothetical protein	-0.0388736	-0.797312	-0.721578	-0.191373
YEY1_01217|YE8081_01670	rpmF	rpmF	50S ribosomal protein L32	-0.406468	-0.90944	-1.38643	-0.350352
YEY1_01218|YE8081_01671	plsX	plsX	putative glycerol-3-phosphate acyltransferase PlsX	-0.733388	-1.58984	-1.18397	-1.58641
YEY1_01219|YE8081_01672	fabH-1	fabH-1	3-oxoacyl-ACP synthase	-1.64889	-3.26381	-1.64021	-0.16905
YEY1_01220|YE8081_01673	fabD-1	fabD-1	malonyl CoA-acyl carrier protein transacylase	0.587499	0.0553984	0.563603	0.783842
YEY1_01221|YE8081_01674	fabG-1_1	fabG-1_3	3-ketoacyl-ACP reductase	0.738255	0.72457	0.848832	0.96161
YEY1_01222|YE8081_01675	acpP	acpP	acyl carrier protein	-0.15364	1.26518	-0.38291	1.83629
YEY1_01223|YE8081_01676	fabF-1_2	fabF-1_4	3-oxoacyl-(acyl-carrier-protein) synthase 2	0.690764	1.23782	0.629459	0.777213
YEY1_01224|YE8081_01677	pabC	pabC	4-amino-4-deoxychorismate lyase	-0.040197	2.08543	-0.139943	-0.282241
YEY1_01225|YE8081_01678	yceG	yceG	aminodeoxychorismate lyase	-0.396437	-0.64703	-0.308055	1.12295
YEY1_01226|YE8081_01679	tmk	tmk	thymidylate kinase	-0.0296298	0.450524	0.416042	2.36445
YEY1_01227|YE8081_01680	holB	holB	DNA polymerase III subunit delta_	0.116187	0.13147	-0.232694	4.02563
YEY1_01228|YE8081_01681	tatD-1 ycfH	tatD-1 ycfH	putative metallodependent hydrolase	-0.4297	-0.335656	-0.506294	-0.88088
YEY1_01229|YE8081_01682	ptsG-2_1	ptsG-2_1	PTS system glucose-specific transporter subunit IIBC	-0.196429	-0.433319	-0.0303097	1.47544
YEY1_01230|YE8081_01738			aspartyl protease family protein	-0.299611	1.07075	0.185469	-0.724969
YEY1_01231|YE8081_01739	raxB cvaB_1	raxB cvaB_2	ABC transporter-like protein	2.15529	1.33054	0.879329	-0.795405
YEY1_01232|YE8081_01740	raxA cvaA		putative exported protein	1.63997	1.85247	0.974876	-0.99648
YEY1_01233|YE8081_01742	ydeM-1 yidF-1 aslB-1	ydeM-1 yidF-1 aslB-1	radical SAM domain protein	0.605588	0.640946	0.680706	-1.03565
YEY1_01235|YE8081_01743	sgrR_2	sgrR_2	transcriptional regulator SgrR	1.59586	-0.671025	0.245711	-0.719438
YEY1_01236|YE8081_01744	aroE-2	aroE-2	shikimate 5-dehydrogenase	1.18735	-0.111422	-0.275761	-2.52035
YEY1_01237|YE8081_01745	hinT hit	hinT hit	purine nucleoside phosphoramidase	0.643109	-0.020133	0.263061	3.96303
YEY1_01238|YE8081_01746	ycfL	ycfL	hypothetical protein	-0.366503	-1.67486	-0.119951	-0.192868
YEY1_01239|YE8081_01747	ycfM	ycfM	membrane lipoprotein lipid attachment site	0.175662	-1.3619	-0.575402	-0.924446
YEY1_01240|YE8081_01748	thiK ycfN	thiK ycfN	thiamine kinase	1.14623	-0.785555	0.918425	-0.468152
YEY1_01241|YE8081_01749	nagZ ycfO_1	nagZ ycfO_1	beta-hexosaminidase	0.994786	-0.28186	0.849764	0.0898432
YEY1_01242|YE8081_01750	ycfP	ycfP	hypothetical protein	1.05368	1.13194	0.786445	2.3494
YEY1_01243|YE8081_01751	ndh	ndh	FAD-dependent pyridine nucleotide-disulphide oxidoreductase	1.66032	3.39063	1.0313	2.4138
YEY1_01245|YE8081_01752	ycfJ	ycfJ	hypothetical protein	0.461189	-1.68486	0.568992	0.2074
YEY1_01246|YE8081_01753	mfd	mfd	transcription-repair coupling factor	0.49957	-0.369246	-0.190665	0.263788
YEY1_01247|YE8081_01754	lolC	lolC	outer membrane-specific lipoprotein transporter subunit LolC	-0.307707	-0.689782	-1.04807	-0.768029
YEY1_01248|YE8081_01755	lolD	lolD	lipoprotein transporter ATP-binding subunit	0.680826	-0.243928	0.0901768	0.280365
YEY1_01249|YE8081_01756	lolE	lolE	outer membrane-specific lipoprotein transporter subunit LolE	0.0257103	0.0647978	-0.428342	0.711236
YEY1_01250|YE8081_01757	nagK	nagK	N-acetyl-D-glucosamine kinase	0.468262	-0.507939	-0.160653	-1.29765
YEY1_01251|YE8081_01758	cobB	cobB	NAD-dependent deacetylase	-0.297886	-1.26601	-1.0943	0.886748
YEY1_01252|YE8081_01759	pepT-2	pepT-2	peptidase T	0.320266	1.42742	-0.447054	0.419481
YEY1_01253|YE8081_01760	NA_149	NA_237	cupin 4 family protein	0.485172	0.0834571	0.0767028	-0.449754
YEY1_01254|YE8081_01761	phoQ	phoQ	sensor protein PhoQ	0.216568	-0.281438	0.242976	-0.0767363
YEY1_01255|YE8081_01762	phoP	phoP	DNA-binding transcriptional regulator PhoP	0.256535	0.244693	0.982746	0.730831
YEY1_01256|YE8081_01763	NA_150	NA_238	putative lipoprotein	-0.302522	0.421679	0.970118	1.46468
YEY1_01257|YE8081_01764	purB	purB	adenylosuccinate lyase	-0.296814	-0.41813	-0.404813	0.450348
YEY1_01258|YE8081_01765	hflD	hflD	hypothetical protein	0.719245	2.14281	0.250132	0.224551
YEY1_01259|YE8081_01766	mnmA	mnmA	tRNA-specific 2-thiouridylase MnmA	-0.0823397	-0.0153712	-0.00793194	-0.00898422
YEY1_01260|YE8081_01767	nudJ	nudJ	thiamin pyrophosphate (TPP) hydrolase	0.881589	-0.869706	-0.188405	1.68867
YEY1_01261|YE8081_01768	ymfC rluE	ymfC rluE	pseudouridine synthase	0.697912	0.558135	0.662734	0.415731
YEY1_01262|YE8081_01769	icdA_1	icdA	isocitrate dehydrogenase	0.732925	-0.787106	0.472257	-0.209753
YEY1_01267|YE8081_03119			putative exported protein	1.13715	2.20267	0.109068	-0.76029
YEY1_01269|YE8081_01770			glycosyl transferase 2 family protein	-0.0896392	-0.894113	-0.507745	-1.07997
YEY1_01270|YE8081_01771	NA_152	NA_239	O-antigen polymerase	0.764096	0.428468	0.0953422	-0.225293
YEY1_01271|YE8081_01772			hypothetical protein	-1.55253	-0.703768	1.51964	0.564238
YEY1_01272|YE8081_01773	lacY	lacY	galactoside permease	-1.03043	-1.15098	1.15501	-0.498381
YEY1_01274|YE8081_01774	cscR_1	cscR	LacI family transcriptional regulator	1.91418	0.08386	1.91454	-1.52721
YEY1_01276|YE8081_01775	NA_153	NA_240	hypothetical protein	-0.186913	-1.87847	0.135409	-0.776429
YEY1_01277|YE8081_01776	aer	aer	Pas/Pac sensor-containing methyl-accepting chemotaxis sensory transducer	-0.841494	-0.636558	-0.0666057	-3.0227
YEY1_01278|YE8081_01778	dinB_1	dinB_1	DNA polymerase IV	0.651207	-0.505938	-0.133985	-0.530942
YEY1_01280|YE8081_01780			linear amide C-N hydrolase choloylglycine hydrolase family protein	-2.66138	0.280725	0.715736	1.37497
YEY1_01282|YE8081_01783	NA_154	NA_242	NmrA family protein	-2.10867	-1.9287	-2.05849	-3.37353
YEY1_01283|YE8081_01784	NA_155	NA_243	HxlR family transcriptional regulator	-0.574183	-1.29759	0.281725	-1.6647
YEY1_01284|YE8081_01785	NA_156	NA_244	hypothetical protein	0.574292	-0.369368	1.33181	1.00963
YEY1_01288|YE8081_01788			putative inner membrane protein	1.30243	0.954797	2.45868	1.55371
YEY1_01289|YE8081_01789	rob_2	rob_2	right origin-binding protein	-0.108505	-1.13245	-0.29813	0.0760369
YEY1_01290|YE8081_01790			putative periplasmic protein	-0.603401	3.66925	-0.354757	1.58847
YEY1_01293|YE8081_01793	atoS1_1	atoS1_2	PAS/PAC sensor-containing diguanylate cyclase	-0.73178	-0.0202874	-0.307029	-1.95069
YEY1_01296|YE8081_01794	NA_157	NA_245	hypothetical protein	-0.147047	-0.86147	-0.697322	0.385832
YEY1_01297|YE8081_01795	mdlA-3	mdlA-3	ABC transporter-like protein	-0.0185651	0.297443	-0.0778555	-1.05051
YEY1_01298|YE8081_01796			putative acetyltransferase	1.77978	3.10652	3.56091	2.70869
YEY1_01299|YE8081_01797	arcD lysl lysP_2	arcD lysl lysP_2	arginine/ornithine antiporter	-0.293425	-2.34522	-0.0187785	-0.451702
YEY1_01300|YE8081_01799	NA_158	NA_247	hypothetical protein	-0.13156	-0.430421	1.56593	0.818391
YEY1_01301|YE8081_01800	NA_159	NA_248	AraC family transcriptional regulator	-0.0106407	-1.09146	-1.31842	-1.15784
YEY1_01302|YE8081_01801	NA_160	NA_249	hypothetical protein	1.08732	-1.8465	1.77048	0.71067
YEY1_01304|YE8081_01802	yecJ	yecJ	hypothetical protein	-0.165835	0.579166	0.0255606	-0.411611
YEY1_01305|YE8081_01803	yobH	yobH	hypothetical protein	-0.413134	-0.757117	0.858172	-1.44711
YEY1_01306|YE8081_01804	yebO	yebO	hypothetical protein	-0.5754	-0.37791	0.265887	0.964067
YEY1_01307|YE8081_01805	NA_162	NA_250	hypothetical protein	0.055835	1.14124	2.76413	0.422656
YEY1_01309|YE8081_01807	aroP-1	aroP-1	amino acid permease-associated region	-0.756249	-0.170548	-1.29825	-0.206651
YEY1_01310|YE8081_01808	pagP	pagP	palmitoyl transferase	0.927838	1.44574	1.08167	1.06804
YEY1_01314|YE8081_01812	NA_164	NA_252	hypothetical protein	0.560973	2.01414	2.14594	1.79167
YEY1_01317|YE8081_01814	rrmA	rrmA	23S rRNA methyltransferase A	-0.0735339	-0.586365	-0.89218	-0.240782
YEY1_01318|YE8081_01815	NA_165	NA_253	hypothetical protein	-2.76308	-1.30574	-0.108178	-1.9148
YEY1_01319|YE8081_01816	atoS1_2	atoS1_3	PAS/PAC sensor-containing diguanylate cyclase	-0.0266297	-0.0559992	0.318926	-0.0238159
YEY1_01320|YE8081_01817	fcuA	fcuA	TonB-dependent siderophore receptor	1.02783	-1.9221	-0.356048	-3.17262
YEY1_01321|YE8081_01818	yebN	yebN	hypothetical protein	-0.333724	-1.42398	-0.789391	-2.00767
YEY1_01322|YE8081_01819	yobD	yobD	hypothetical protein	2.01322	0.112823	0.875386	-1.16459
YEY1_01323|YE8081_01820	manZ_1	manZ_2	PTS system mannose-specific transporter subunit IID	5.65679	4.46115	4.75806	4.63519
YEY1_01324|YE8081_01821	manY_1	manY_2	PTS system mannose/fructose/sorbose family transporter subunit IIC	5.43813	4.06049	4.32633	2.60264
YEY1_01325|YE8081_01822	manX_1	manX_3	PTS system mannose/fructose/sorbose family transporter subunit IIB	1.82169	-1.15413	0.612925	1.06934
YEY1_01326|YE8081_01823	yoaE	yoaE	integral membrane protein TerC	-0.377418	-1.36383	-0.258073	0.536404
YEY1_01327|YE8081_01824	ystA	ystA	heat-stable enterotoxin A	2.11837	7.68659	1.25545	8.43333
YEY1_01328|YE8081_01825	sdaA_1	sdaA_2	L-serine dehydratase 1	0.112321	-0.719097	0.73943	0.74364
YEY1_01329|YE8081_01826	yeaB	yeaB	hypothetical protein	-0.473897	0.650661	-0.596403	-0.796932
YEY1_01330|YE8081_01827	pabB	pabB	para-aminobenzoate synthase subunit I	0.473406	0.0343787	0.264254	-0.9263
YEY1_01331|YE8081_01828	yoaH	yoaH	hypothetical protein	-0.847099	-0.157492	-0.65196	-0.250353
YEY1_01332|YE8081_01829	purT	purT	phosphoribosylglycinamide formyltransferase 2	0.535314	-1.4711	0.462701	-1.84521
YEY1_01333|YE8081_01830	dbpA	dbpA	ATP-dependent RNA helicase DbpA	-0.591575	-0.711865	-0.533161	-0.679141
YEY1_01334|YE8081_01831	yebG	yebG	hypothetical protein	-0.286035	1.6051	-0.331667	1.90403
YEY1_01335|YE8081_01832	yqfB	yqfB	hypothetical protein	0.0242293	0.633738	0.328475	-0.245163
YEY1_01336|YE8081_01833	NA_166	NA_254	hypothetical protein	-0.386247	0.150561	0.0971398	-0.125347
YEY1_01337|YE8081_01834	ptrB	ptrB	oligopeptidase B	0.0166214	-1.07457	-0.225411	1.24832
YEY1_01338|YE8081_01835	exoX	exoX	putative exodeoxyribonuclease	0.407992	-0.0245476	0.424455	1.31368
YEY1_01340|YE8081_01838	pip	pip	proline iminopeptidase	0.3914	2.60647	0.28935	0.493268
YEY1_01341|YE8081_01839	holE	holE	DNA polymerase III subunit theta	-1.21977	-1.00579	-1.76891	-0.726871
YEY1_01342|YE8081_01840	ftnA	ftnA	ferroxidase	0.610153	-0.484556	3.18931	0.683665
YEY1_01343|YE8081_01841	pcoC	pcoC	copper resistance protein CopC	-0.21825	-0.431066	0.0690544	-1.84542
YEY1_01344|YE8081_01842	pcoD	pcoD	copper resistance D domain-containing protein	-0.319211	-0.371127	-0.615996	0.690092
YEY1_01345|YE8081_01843	yebY	yebY	hypothetical protein	0.706794	0.360847	0.531392	0.312001
YEY1_01350|YE8081_02010	NA_169	NA_289	transcriptional activator Ogr/delta	2.52149	0.770864	1.53705	-0.319391
YEY1_01356|YE8081_02017			putative LuxR-family transcriptional regulatory protein	-2.77601	1.77316	-3.48372	-2.28829
YEY1_01357|YE8081_02016			putative purine and pyrimidine permease	2.74754	3.99945	1.71109	-0.494857
YEY1_01358|YE8081_02015			putative LuxR-family transcriptional regulatory protein	2.83139	2.7873	3.36879	0.505618
YEY1_01364|YE8081_02568	ybhA-1 ybjI-1 yidA-1 yigL -1_3	ybhA-1 ybjI-1 yidA-1 yigL -1_1	sugar phosphatase	0.722447	0.70925	1.37356	0.291029
YEY1_01365|YE8081_02567	NA_178	NA_367	major facilitator transporter	-0.958618	1.11796	-0.756863	-2.05884
YEY1_01366|YE8081_02566			ROK family protein	-0.874841	-1.59015	0.0253176	-1.80802
YEY1_01367|YE8081_02564			hypothetical protein	-1.58321	-0.731588	-0.874752	0.598018
YEY1_01368|YE8081_02563	ansP	ansP	amino acid permease-associated region	-0.120278	-0.32827	-0.128179	-0.515015
YEY1_01369|YE8081_02562			putative citrate/sodium-family symporter	1.12722	1.17369	0.821305	0.140293
YEY1_01370|YE8081_02561			two-component system sensor regulator	0.210726	1.59752	-0.391746	-0.935172
YEY1_01371|YE8081_02560	zraS hydH_2	zraS hydH_2	signal transduction histidine kinase nitrogen specific NtrB	0.209262	-0.163602	-0.379424	0.855686
YEY1_01372|YE8081_02559	ygbI	ygbI	DeoR family transcriptional regulator	-0.224365	-0.0470859	-0.188187	-1.92282
YEY1_01373|YE8081_02558	NA_179	NA_366	Hrp-dependent type III effector protein	-1.63187	1.59562	-1.31867	3.19108
YEY1_01375|YE8081_02556	hyi	hyi	hydroxypyruvate isomerase	-1.20569	-0.858144	-0.684336	0.115269
YEY1_01376|YE8081_02555	glsA-2_1	glsA-2_1	glutaminase	-1.26729	0.695322	-0.37971	1.05262
YEY1_01377|YE8081_02554	NA_181	NA_364	major facilitator transporter	-1.07769	0.820153	0.0192967	1.16399
YEY1_01378|YE8081_02553			hypothetical protein	0.0806217	0.358437	-0.205311	0.325297
YEY1_01379|YE8081_02552	efeU-1	efeU-1	iron permease FTR1	2.17496	1.49039	0.635307	2.8759
YEY1_01380|YE8081_02551	NA_182	NA_363	hypothetical protein	2.26545	0.243114	-0.0516896	0.320795
YEY1_01381|YE8081_02550	NA_183	NA_362	YHS domain-containing protein	1.611	0.376274	-0.190994	-0.495558
YEY1_01382|YE8081_02549	ybbP-2	ybbP-2	putative ABC transport system permease protein	1.892	-0.194681	0.762741	0.521008
YEY1_01383|YE8081_02548	ybbP-1	ybbP-1	putative ABC transport system permease protein	1.13361	0.265867	0.345194	1.87564
YEY1_01384|YE8081_02547	ybbA-1	ybbA-1	ABC transporter-like protein	2.36369	2.00327	2.04289	4.87728
YEY1_01385|YE8081_02546	NA_184	NA_361	redoxin domain-containing protein	0.91181	-1.16292	1.1288	3.2105
YEY1_01386|YE8081_02545	NA_185	NA_360	cytochrome c class I	2.87978	0.944108	0.184644	1.38276
YEY1_01387|YE8081_02544	tehB	tehB	tellurite resistance protein TehB	0.145645	-0.422297	0.00549501	-1.12988
YEY1_01388|YE8081_02543	NA_186	NA_359	LysR family transcriptional regulator	0.757273	0.0196983	0.18608	0.80409
YEY1_01389|YE8081_02542			metal-dependent hydrolase related to alanyl-tRNA synthetase	-0.377414	-0.395048	1.05526	-0.266725
YEY1_01390|YE8081_02541	fhuF	fhuF	ferric hydroximate transport ferric iron reductase	2.07021	0.0154217	0.917022	-1.41722
YEY1_01391|YE8081_02540	NA_187	NA_358	putative endopeptidase	0.674575	0.631697	0.731614	-0.23819
YEY1_01393|YE8081_02539	hmsH pgaA_2	hmsH pgaA	outer membrane protein	-0.0618209	-2.19606	0.537929	-0.300154
YEY1_01394|YE8081_02538	hmsF pgaB	hmsF pgaB	outer membrane N-deacetylase	-0.0382343	-2.85733	0.893779	0.0934142
YEY1_01395|YE8081_02537	hmsR pgaC_2	hmsR pgaC	N-glycosyltransferase	0.0705632	-1.68731	0.471884	0.203024
YEY1_01396|YE8081_02536	hmsS pgaD	hmsS pgaD	hemin storage system protein	-0.911852	-1.53996	-0.897447	-2.10794
YEY1_01397|YE8081_02535	NA_188	NA_357	N-acetyltransferase GCN5	-0.332037	0.144719	-0.20627	1.06902
YEY1_01398|YE8081_02534	phoH	phoH	putative phosphate starvation-inducible protein	2.51672	1.70187	3.01447	5.02386
YEY1_01400|YE8081_02464	argS	argS	arginyl-tRNA synthetase	0.521976	1.05258	0.392199	0.461991
YEY1_01401|YE8081_02463	yecM	yecM	hypothetical protein	-0.100241	0.56805	-1.09818	0.225599
YEY1_01402|YE8081_02462	cutC	cutC	copper homeostasis protein CutC	1.37465	0.751033	0.335286	0.445914
YEY1_01405|YE8081_01897			putative inner membrane protein	-3.96507	-4.28254	-2.14793	-2.2562
YEY1_01406|YE8081_01898	NA_190	NA_269	hypothetical protein	-6.6695	-7.04147	-5.25594	-6.89671
YEY1_01407|YE8081_01899	mscS_1	mscS_1	mechanosensitive ion channel MscS	-0.220968	0.28692	0.878583	0.627699
YEY1_01408|YE8081_01900			putative transferase	-0.834405	-0.498677	-0.901253	0.556567
YEY1_01409|YE8081_01901			putative acetyl transferase	-1.03851	-1.37348	-0.804156	0.545663
YEY1_01410|YE8081_01903	NA_191	NA_270	hypothetical protein	-1.31612	-1.91264	-0.582075	0.595348
YEY1_01411|YE8081_01904	NA_192	NA_271	hypothetical protein	0.125327	-1.24423	1.47092	-2.35338
YEY1_01412|YE8081_01905	NA_193	NA_272	hypothetical protein	-1.03997	-3.16129	-1.1201	-1.53234
YEY1_01414|YE8081_01907		hmsT_2	diguanylate cyclase	0.660873	-0.127596	0.580837	1.76277
YEY1_01415|YE8081_01908	NA_195	NA_274	spore coat U domain-containing protein	0.753818	0.346505	0.300199	0.383924
YEY1_01416|YE8081_01909	fimD-2 fimC-2 mrkC-2 htrE-2 cssD-2	fimD-2 fimC-2 mrkC-2 htrE-2 cssD-2	fimbrial biogenesis outer membrane usher protein	3.00336	0.207996	1.68951	0.0989421
YEY1_01417|YE8081_01910	fimC-2	fimC-2	chaperone protein	1.50272	-0.0708276	2.6532	0.288354
YEY1_01418|YE8081_01911	NA_196	NA_275	spore coat U domain-containing protein	0.959904	-0.902096	0.78816	0.486933
YEY1_01419|YE8081_01912	NA_197	NA_276	spore coat U domain-containing protein	1.60947	2.12338	2.90342	3.35099
YEY1_01422|YE8081_01914	yebQ_1	yebQ_1	major facilitator transporter	-0.199679	-0.399175	-1.25213	-1.31853
YEY1_01423|YE8081_01915	leuO_2	leuO_3	leucine transcriptional activator	-1.02371	-0.569012	-0.69818	-0.425591
YEY1_01424|YE8081_01916	NA_199	NA_278	hypothetical protein	-0.0648739	-1.12062	-0.50136	-0.0507039
YEY1_01425|YE8081_01917	pqiA-1 yebS	pqiA-1 yebS	PqiA family integral membrane protein	0.602515	-0.868747	-0.544397	-0.134189
YEY1_01426|YE8081_01918	msrC yebR	msrC yebR	hypothetical protein	-0.00536742	0.550111	0.00984882	0.0542733
YEY1_01427|YE8081_01919	proQ	proQ	putative solute/DNA competence effector	-0.221682	-0.552211	-0.084452	2.24804
YEY1_01428|YE8081_01920	prc	prc	carboxy-terminal protease	0.557815	-1.18553	0.38189	0.824554
YEY1_01429|YE8081_01921	htpX	htpX	heat shock protein HtpX	-0.685181	0.363952	-1.14447	-0.442603
YEY1_01430|YE8081_01927	yebQ_2	yebQ_2	major facilitator transporter	-0.818022	-0.506896	-1.57551	0.820628
YEY1_01431|YE8081_01928	ogl	ogl	oligogalacturonide lyase	-0.659994	-0.705915	-0.276236	-1.13255
YEY1_01432|YE8081_01929	kdgR	kdgR	transcriptional regulator IclR family	-0.387193	-0.508663	-0.562954	-0.0324136
YEY1_01433|YE8081_01930	ybjR amiD	ybjR amiD	N-acetylmuramyl-L-alanine amidase negative regulator of AmpC AmpD	-1.12264	-3.20713	0.137708	-1.94431
YEY1_01436|YE8081_01931	gltP-1 ydjN	gltP-1 ydjN	sodium:dicarboxylate symporter	0.56011	-0.777545	-2.7448	-1.29004
YEY1_01437|YE8081_01932	ydjM	ydjM	hypothetical protein	0.602299	0.31827	0.772626	-0.591854
YEY1_01438|YE8081_01933	kdgM	kdgM	oligogalacturonate-specific porin	-1.41066	1.13157	-0.785998	0.500077
YEY1_01439|YE8081_01934	togB	togB	extracellular solute-binding protein family 1	-0.422637	-2.69826	0.217962	-0.821287
YEY1_01440|YE8081_01935	togA	togA	ABC transporter related	-0.332136	-1.20134	-1.14915	-1.02124
YEY1_01441|YE8081_01936	togN	togN	binding-protein-dependent transport systems inner membrane component	-0.46178	-1.80306	0.0315936	-1.3427
YEY1_01442|YE8081_01937	togM	togM	binding-protein-dependent transport systems inner membrane component	0.484126	-0.482507	-0.734606	-1.1552
YEY1_01443|YE8081_01938	pelW	pelW	pectate disaccharide-lyase	0.424674	-3.40173	-0.924232	-0.604314
YEY1_01444|YE8081_01939	kduD1	kduD1	2-deoxy-D-gluconate 3-dehydrogenase	-1.39761	-1.68006	-1.66453	-0.500355
YEY1_01445|YE8081_01940	kduI	kduI	5-keto-4-deoxyuronate isomerase	1.11524	-3.11923	-0.572901	-2.4759
YEY1_01446|YE8081_01941	kdgF	kdgF	pectin degradation protein	-0.657485	-0.740736	0.181015	1.3429
YEY1_01447|YE8081_01942	yniC	yniC	2-deoxyglucose-6-phosphatase	0.998896	-0.367018	1.07157	-0.26791
YEY1_01448|YE8081_01943	yfeE	yfeE	yfeABCD locus regulator	0.405705	1.38685	0.480178	1.78053
YEY1_01449|YE8081_01944	ynfL_1	ynfL_1	LysR family transcriptional regulator	0.412077	-1.13386	0.318557	-0.546969
YEY1_01450|YE8081_01945	ripA ict-Y	ripA ict-Y	succinyl-CoA:itaconate CoA transferase (Ict)	0.934436	-1.02462	0.350745	0.0140738
YEY1_01451|YE8081_01946	menB_1	menB_2	naphthoate synthase	0.439402	-0.238785	0.412727	-1.31662
YEY1_01453|YE8081_01948			methylmalonyl-CoA mutase	0.126939	0.0492192	1.21973	0.115503
YEY1_01454|YE8081_01949	yniA	yniA	fructosamine kinase	-0.283243	-0.405583	-0.377842	-0.308715
YEY1_01455|YE8081_01950	yfeD sitD_1	yfeD sitD_1	ABC-3 protein	1.51857	-0.378531	-0.220506	0.243105
YEY1_01456|YE8081_01951	yfeC sitC	yfeC sitC	ABC-3 protein	0.74026	-0.515186	0.077	0.764971
YEY1_01457|YE8081_01952	yfeB sitB_1	yfeB sitB_1	ABC transporter-like protein	1.70393	-0.616448	1.06897	0.103452
YEY1_01458|YE8081_01953	yfeA sitA_1	yfeA sitA_1	periplasmic solute binding protein	1.3584	-3.742	0.559169	-0.702186
YEY1_01459|YE8081_01954	mltE	mltE	lytic transglycosylase	0.108302	-2.84144	0.231708	-0.330806
YEY1_01460|YE8081_01955	marC	marC	multiple drug resistance protein MarC	0.254341	0.532623	-0.108883	0.434386
YEY1_01461|YE8081_01956	NA_200	NA_279	hypothetical protein	0.97341	0.16347	1.30139	1.57379
YEY1_01462|YE8081_01957			steroid delta-isomerase	-5.57702	-4.6572	-4.66166	-2.49689
YEY1_01463|YE8081_01958			hypothetical protein	-2.31842	-1.41009	-1.66436	0.00605769
YEY1_01464|YE8081_01959			hypothetical protein	0.123867	-1.51486	-0.507372	-1.86848
YEY1_01465|YE8081_01960			putative inner membrane protein	-0.953711	0.301282	-0.821552	-0.190541
YEY1_01466|YE8081_01961	NA_201	NA_280	hypothetical protein	-0.514178	-0.238146	0.0129596	0.0709071
YEY1_01467|YE8081_01962	thrS	thrS	threonyl-tRNA synthetase	-0.405684	0.22876	-0.162914	0.675039
YEY1_01468|YE8081_01963	infC	infC	translation initiation factor IF-3	-1.11372	-0.760747	-0.921028	0.557051
YEY1_01469|YE8081_01964	rpmI	rpmI	50S ribosomal protein L35	-0.161707	-0.188235	-0.361642	0.953631
YEY1_01470|YE8081_01965	rplT	rplT	50S ribosomal protein L20	-0.569579	-0.655831	-0.990696	1.42345
YEY1_01472|YE8081_01967	pheS	pheS	phenylalanyl-tRNA synthetase subunit alpha	0.549484	-0.919736	0.124824	0.130926
YEY1_01473|YE8081_01968	pheT	pheT	phenylalanyl-tRNA synthetase subunit beta	0.193633	-0.924738	0.177274	1.94892
YEY1_01475|YE8081_01987	yozV	yozV	putative membrane protein YozV	-2.86954	-3.85159	-3.32956	-1.99693
YEY1_01476|YE8081_02259	NA_202	NA_323	hypothetical protein	-1.01238	-1.26966	0.944619	-1.4298
YEY1_01477|YE8081_02258	btuC	btuC	vtamin B12-transporter permease	0.730379	-0.420714	0.670587	-0.698677
YEY1_01478|YE8081_02257	btuE	btuE	putative glutathione peroxidase	0.458546	0.520578	0.223361	2.19548
YEY1_01479|YE8081_02256	btuD	btuD	vitamin B12-transporter ATPase	-0.575915	-0.167601	0.118139	1.35665
YEY1_01480|YE8081_02255	arnB pmrH	arnB pmrH	UDP-4-amino-4-deoxy-L-arabinose--oxoglutarate aminotransferase	0.269215	0.868172	0.891873	-0.111744
YEY1_01481|YE8081_02254	arnC pmrF	arnC pmrF	undecaprenyl phosphate 4-deoxy-4-formamido-L-arabinose transferase	0.310357	0.166013	1.25549	0.837193
YEY1_01482|YE8081_02253	arnA pmrI	arnA pmrI	bifunctional UDP-glucuronic acid decarboxylase/UDP-4-amino-4-deoxy-L-arabinose formyltransferase	0.0984813	-0.600571	1.02919	-0.485238
YEY1_01483|YE8081_02252	arnD yfbH	arnD yfbH	polysaccharide deacetylase	-0.0291672	-0.962341	0.782981	-1.48578
YEY1_01484|YE8081_02251	arnT pmrK	arnT pmrK	4-amino-4-deoxy-L-arabinose transferase	0.233169	0.15549	0.880894	-0.246676
YEY1_01485|YE8081_02250	arnE yfbW	arnE yfbW	hypothetical protein	1.0214	1.21546	0.263373	0.397336
YEY1_01486|YE8081_02249	arnF yfbJ	arnF yfbJ	hypothetical protein	1.56781	1.81756	1.79992	1.09414
YEY1_01487|YE8081_02248	nlpC	nlpC	NLP/P60 protein	-0.605411	-0.493434	-0.831343	-0.198863
YEY1_01488|YE8081_02247	lplA	lplA	lipoate-protein ligase A	0.454038	-0.392506	-0.00939188	-0.00350079
YEY1_01489|YE8081_02246	ydiU	ydiU	hypothetical protein	0.890098	0.578704	0.942319	-0.22621
YEY1_01490|YE8081_02245	hmuT_2	hmuT_2	periplasmic binding protein	0.833105	3.49593	0.997141	1.9224
YEY1_01491|YE8081_02244	hmuS_2	hmuS_2	hemin-degrading family protein	2.14198	2.35469	2.30608	1.97613
YEY1_01492|YE8081_02243	hmuR_2	hmuR_2	TonB-dependent heme/hemoglobin receptor family protein	2.55817	-1.785	0.74969	1.87062
YEY1_01493|YE8081_02242	aroH	aroH	phospho-2-dehydro-3-deoxyheptonate aldolase	0.401979	-0.336598	-0.714048	-0.852639
YEY1_01494|YE8081_02241	ppsR ydiA	ppsR ydiA	hypothetical protein	0.389285	-0.566373	-0.18692	0.288648
YEY1_01495|YE8081_02240	ppsA	ppsA	phosphoenolpyruvate synthase	-2.81312	-2.17655	-0.220894	-0.0380822
YEY1_01497|YE8081_02238	ydiK	ydiK	hypothetical protein	1.00085	1.8822	1.15855	0.766765
YEY1_01498|YE8081_02237	ydiJ	ydiJ	FAD linked oxidase domain-containing protein	0.549151	1.08917	0.597779	0.712112
YEY1_01499|YE8081_02236	ydiI	ydiI	thioesterase superfamily protein	0.638963	-2.1098	0.248069	-0.534314
YEY1_01500|YE8081_02235	sufA	sufA	iron-sulfur cluster assembly scaffold protein	2.00229	0.483047	1.09541	-0.431278
YEY1_01501|YE8081_02234	sufB	sufB	cysteine desulfurase activator complex subunit SufB	1.77865	0.102906	0.806757	0.843713
YEY1_01502|YE8081_02233	sufC	sufC	cysteine desulfurase ATPase	2.23206	-0.226084	1.51731	3.08486
YEY1_01503|YE8081_02232	sufD	sufD	cysteine desulfurase activator complex subunit SufD	0.652951	-2.23844	-0.194686	0.419885
YEY1_01504|YE8081_02231	sufS	sufS	bifunctional cysteine desulfurase/selenocysteine lyase	1.2428	-1.23461	0.495714	-2.316
YEY1_01505|YE8081_02230	sufE-2	sufE-2	cysteine desufuration protein SufE	0.843738	0.120034	1.13355	0.998046
YEY1_01506|YE8081_02229	ycfS	ycfS	ErfK/YbiS/YcfS/YnhG family protein	-0.433727	-1.41225	-0.137605	-0.0838356
YEY1_01507|YE8081_02228	lpp	lpp	LPP repeat-containing protein	0.247654	-0.433006	0.246265	0.935151
YEY1_01508|YE8081_02227	pykF	pykF	pyruvate kinase	1.32129	-0.817254	0.807062	0.0880933
YEY1_01511|YE8081_02223	mdtK	mdtK	multidrug efflux protein	0.591626	-0.483515	0.28099	0.30919
YEY1_01512|YE8081_02222	ribE	ribE	riboflavin synthase subunit alpha	1.09692	0.994591	1.14233	1.45992
YEY1_01513|YE8081_02221	cfa	cfa	cyclopropane-fatty-acyl-phospholipid synthase	1.79467	-1.39028	0.634684	-1.09943
YEY1_01514|YE8081_02220	ydhC	ydhC	inner membrane transport protein YdhC	0.767699	0.131713	1.0019	1.4462
YEY1_01515|YE8081_02219	ydhB	ydhB	putative DNA-binding transcriptional regulator	-0.22186	-0.237237	-0.97882	-0.131121
YEY1_01516|YE8081_02218	purR_1	purR_3	DNA-binding transcriptional repressor PurR	-0.150464	-0.784456	-0.683618	-1.85155
YEY1_01519|YE8081_02215	sodB	sodB	superoxide dismutase	0.446548	-0.566348	1.91133	3.98097
YEY1_01520|YE8081_02214	ydhO	ydhO	NLP/P60 protein	1.61009	3.18017	0.476819	1.24006
YEY1_01521|YE8081_02213	grxD	grxD	monothiol glutaredoxin	1.30806	0.993616	1.31248	1.19079
YEY1_01523|YE8081_02212	rnt	rnt	ribonuclease T	-0.0367196	-0.589247	0.195976	-0.951974
YEY1_01525|YE8081_02211	gloA	gloA	lactoylglutathione lyase	1.62555	-0.192496	0.9324	2.23
YEY1_01526|YE8081_02210	nemA-1	nemA-1	N-ethylmaleimide reductase	1.36595	0.203982	0.30267	-1.12582
YEY1_01527|YE8081_02209	nemR	nemR	transcriptional regulator TetR family	-0.212884	1.32566	-0.657069	-3.93621
YEY1_01528|YE8081_02208	eptA	eptA	putative cell division protein	-3.53337	-1.33239	-1.18124	-2.878
YEY1_01529|YE8081_02207	ydhL	ydhL	hypothetical protein	0.609509	0.383	2.24064	0.476117
YEY1_01530|YE8081_02206	NA_203	NA_322	aldo/keto reductase	-0.327211	-0.158821	0.549076	0.873935
YEY1_01531|YE8081_02205	aaeB_1	aaeB_1	p-hydroxybenzoic acid efflux subunit AaeB	0.710336	0.339979	0.535559	-1.0253
YEY1_01532|YE8081_02204	aaeA_1	aaeA_1	p-hydroxybenzoic acid efflux subunit AaeA	0.544589	-0.19357	0.663924	0.752722
YEY1_01533|YE8081_02203			putative inner membrane protein	1.78869	1.54364	0.388249	-1.65356
YEY1_01534|YE8081_02202	rovA slyA	rovA slyA	MarR family transcriptional regulator	1.76528	2.67149	1.79052	4.81838
YEY1_01535|YE8081_02201	slyB-2_1	slyB-2_1	17 kDa surface antigen	0.631711	0.304751	0.688995	-2.08458
YEY1_01537|YE8081_02200	anmK	anmK	anhydro-N-acetylmuramic acid kinase	0.448863	-1.71769	0.218918	-0.826683
YEY1_01538|YE8081_02199	NA_204	NA_321	hypothetical protein	0.260796	-3.73801	-0.445808	-1.77202
YEY1_01539|YE8081_02198	pdxH	pdxH	pyridoxamine 5_-phosphate oxidase	0.152565	0.383949	-0.298049	0.307119
YEY1_01540|YE8081_02197	tyrS	tyrS	tyrosyl-tRNA synthetase	-0.121119	0.0519391	-0.182999	-0.236961
YEY1_01541|YE8081_02196	pdxY	pdxY	pyridoxamine kinase	0.397278	0.198722	0.211476	-0.226127
YEY1_01542|YE8081_02195	gst	gst	glutathionine S-transferase	1.40458	-0.122972	1.02297	0.263927
YEY1_01543|YE8081_02194	NA_205	NA_320	hypothetical protein	-0.675546	-0.740045	1.7387	1.22778
YEY1_01544|YE8081_02193	NA_206	NA_319	hypothetical protein	-0.337964	0.177828	1.38261	1.02879
YEY1_01545|YE8081_02192			hypothetical protein	0.107121	-0.834747	1.45347	-0.32195
YEY1_01546|YE8081_02191	tppB_1	tppB_1	putative tripeptide transporter permease	0.334952	-0.68851	-0.707337	-0.148647
YEY1_01547|YE8081_02190	oxyR_1	oxyR_2	DNA-binding transcriptional regulator OxyR	0.961085	1.52071	1.2066	0.661334
YEY1_01548|YE8081_02189	NA_207	NA_318	hypothetical protein	4.84904	3.91413	-0.263688	-0.610228
YEY1_01550|YE8081_02187	sapF dppF	sapF dppF	ABC transporter related	0.214787	0.123991	0.217784	0.936571
YEY1_01551|YE8081_02186	sapD dppD	sapD dppD	oligopeptide/dipeptide ABC transporter ATPase subunit	0.179038	-1.13697	0.755206	3.3743
YEY1_01552|YE8081_02185	sapC dppC	sapC dppC	binding-protein-dependent transport systems inner membrane component	0.349462	-0.862	0.198983	2.70542
YEY1_01553|YE8081_02184	sapB dppB	sapB dppB	binding-protein-dependent transport systems inner membrane component	0.0332009	-1.61051	0.0122286	0.266699
YEY1_01554|YE8081_02183	sapA dppA	sapA dppA	extracellular solute-binding protein family 5	-0.121982	-0.201661	-0.226708	1.49551
YEY1_01557|YE8081_02035	araD-1	araD-1	L-ribulose-5-phosphate 4-epimerase	-2.41671	0.668214	-1.73075	-4.81212
YEY1_01558|YE8081_02036	NA_208	NA_295	hypothetical protein	-1.41139	-3.13805	-2.08098	-0.0812495
YEY1_01559|YE8081_02037	agaR_2	agaR_2	DeoR family transcriptional regulator	0.137929	-1.33705	-0.0744787	0.0781158
YEY1_01560|YE8081_02038	fsaA mipB	fsaA mipB	fructose-6-phosphate aldolase	0.976592	0.253169	1.6563	0.0768674
YEY1_01561|YE8081_02039	NA_209	NA_296	hypothetical protein	0.124984	-0.742564	-0.20651	0.799216
YEY1_01562|YE8081_02040	cstA-1	cstA-1	carbon starvation protein CstA	-0.708851	-3.38477	0.909709	-0.934395
YEY1_01563|YE8081_02041	rnb	rnb	exoribonuclease II	0.562343	-0.211317	-0.0361788	-0.368874
YEY1_01564|YE8081_02042	fdoG fdfH_1	fdoG fdfH_1	formate dehydrogenase subunit alpha	1.45932	1.45779	1.42634	1.74484
YEY1_01567|YE8081_02043			putative membrane protein	2.01578	5.25015	1.91266	3.23065
YEY1_01568|YE8081_02044			hypothetical protein	0.64976	3.54049	0.939189	4.858
YEY1_01569|YE8081_02046	nth	nth	endonuclease III	0.228887	-0.67809	-0.0161663	1.39327
YEY1_01570|YE8081_02047	rnfE rsxE	rnfE rsxE	electron transport complex protein RsxE	0.884629	1.95251	0.267621	1.72025
YEY1_01571|YE8081_02048	rnfG rsxG	rnfG rsxG	electron transport complex protein RnfG	-0.165431	0.11175	0.231241	1.9503
YEY1_01572|YE8081_02049	rnfD rsxD	rnfD rsxD	electron transport complex protein RnfD	0.103926	0.328911	-0.148115	0.0214708
YEY1_01573|YE8081_02050	NA_210	NA_297	AraC family transcriptional regulator	0.0324918	2.01612	-0.00719002	-0.790773
YEY1_01576|YE8081_02051	rnfC rsxC_1	rnfC rsxC_1	electron transport complex protein RnfC	0.78216	1.82923	0.170124	3.52133
YEY1_01577|YE8081_02052	rnfB rsxB	rnfB rsxB	electron transport complex protein RnfB	0.215305	0.38411	-0.198441	0.732312
YEY1_01578|YE8081_02053	rnfA rsxA	rnfA rsxA	Na(+)-translocating NADH-quinone reductase subunit E	0.588971	2.51511	0.394191	0.563322
YEY1_01579|YE8081_02054	ydgK	ydgK	hypothetical protein	0.20896	-0.600327	-0.0845458	1.20129
YEY1_01580|YE8081_02055			putative formate--tetrahydrofolate ligase	0.472516	-1.01004	0.169335	-1.49124
YEY1_01581|YE8081_02056	rtxB	rtxB	type I secretion system ATPase	-2.4451	-1.73568	0.227745	-1.03223
YEY1_01582|YE8081_02057	rtxD_1	rtxD	type I secretion membrane fusion protein HlyD family	-3.65928	-6.44097	-5.00134	-5.35014
YEY1_01584|YE8081_02058	rtxE_2	rtxE	type I secretion system ATPase	-1.85848	-2.72468	-2.3418	-2.87595
YEY1_01586|YE8081_02059	araA	araA	L-arabinose isomerase	1.15451	-0.473985	0.918495	1.36021
YEY1_01587|YE8081_02060	araB	araB	ribulokinase	0.659794	-0.879094	0.747559	-0.291581
YEY1_01588|YE8081_02061	araF	araF	monosaccharide-transporting ATPase	-0.575901	-2.8401	0.198112	-0.113458
YEY1_01589|YE8081_02062	araG	araG	L-arabinose transporter ATP-binding protein	1.07515	-2.01342	2.02515	-0.379677
YEY1_01590|YE8081_02063	araH	araH	L-arabinose transporter permease	0.359444	-0.818061	0.248118	-0.249402
YEY1_01591|YE8081_02064	araC_1	araC_1	DNA-binding transcriptional regulator AraC	-0.218395	-1.05597	0.191391	1.05286
YEY1_01592|YE8081_02065	ydgJ	ydgJ	putative oxidoreductase	0.98678	0.321374	0.507363	2.32486
YEY1_01593|YE8081_02066	yfeH	yfeH	putative sodium/bile acid symporter family protein	1.04879	0.249723	0.136619	0.325501
YEY1_01594|YE8081_02067	add	add	adenosine deaminase	1.28849	-0.575078	1.90792	1.15035
YEY1_01595|YE8081_02068	patB-1 malY-1	patB-1 malY-1	class I and II aminotransferase	0.346253	-2.51473	-0.128742	-0.890043
YEY1_01596|YE8081_02069	ptsG-2_2	ptsG-2_2	PTS system glucose-specific transporter subunit IIBC	-0.02263	-1.65938	-0.502278	-2.19981
YEY1_01597|YE8081_02070		cytR_2	DNA-binding transcriptional regulator CytR	-1.45045	-1.77807	-1.98471	-2.59015
YEY1_01599|YE8081_02072	NA_211	NA_298	hypothetical protein	0.219351	-1.02402	0.22632	-1.0621
YEY1_01600|YE8081_02073	manA_2	manA_1	mannose-6-phosphate isomerase	-0.329229	-1.09765	-0.77321	-1.74784
YEY1_01601|YE8081_02074	fumC	fumC	fumarate hydratase	2.30152	0.285234	2.84891	2.54419
YEY1_01605|YE8081_02075			putative LuxR-family transcriptional regulatory protein	3.46635	2.97254	0.497539	0.906838
YEY1_01606|YE8081_02076			hypothetical protein	0.585697	0.918253	1.80809	-3.67363
YEY1_01607|YE8081_02077	blaA	blaA	beta-lactamase precursor	1.66617	-0.8674	1.06857	1.51209
YEY1_01608|YE8081_02078			putative membrane protein	0.755485	-0.77167	0.495875	1.28701
YEY1_01609|YE8081_02079	ynfM	ynfM	major facilitator transporter	2.74343	0.4053	1.71541	-0.102376
YEY1_01610|YE8081_02080	ynfL_2	ynfL_2	LysR family transcriptional regulator	1.40746	-0.422098	1.40869	1.65578
YEY1_01611|YE8081_02081	mlc dgsA	mlc dgsA	ROK family protein	0.806567	-1.74524	0.479297	-0.617856
YEY1_01612|YE8081_02082	bioD-1	bioD-1	putative dithiobiotin synthetase	0.654267	-0.068247	-0.162271	-0.296512
YEY1_01613|YE8081_02083	clcB	clcB	putative voltage-gated ClC-type chloride channel ClcB	1.70206	1.45862	0.727392	1.26783
YEY1_01615|YE8081_02084	NA_212	NA_299	hypothetical protein	0.608991	-1.85704	1.64384	-0.444929
YEY1_01616|YE8081_02085	NA_213	NA_300	hypothetical protein	-0.251348	-0.0360201	0.688859	0.381377
YEY1_01617|YE8081_02086	NA_214		Putative exported protein	-0.0280759	-1.72054	-0.163833	0.192858
YEY1_01618|YE8081_02087			putative exported protein	0.4786	-1.53639	-0.321154	0.669453
YEY1_01619|YE8081_02088	ydfG_1	ydfG	3-hydroxy acid dehydrogenase	0.230335	-0.374764	-0.278561	0.15343
YEY1_01620|YE8081_02090		NA_302	hypothetical protein	1.62196	-7.1041	0.515584	-2.77288
YEY1_01636|YE8081_02095	NA_215	NA_303	hypothetical protein	-0.037178	0.942976	-0.0342746	2.29296
YEY1_01637|YE8081_02096	NA_216	NA_304	hypothetical protein	0.619656	-1.697	0.408319	-1.27904
YEY1_01638|YE8081_02097	yghU	yghU	putative glutathione S-transferase YghU	1.13575	0.371028	1.33551	0.825976
YEY1_01642|YE8081_02098			hypothetical protein	-0.707251	0.0118526	0.415549	-0.491468
YEY1_01643|YE8081_02099	lrp-2_1	lrp-2_2	leucine-responsive transcriptional regulator	0.579841	-0.127351	0.060664	-0.0356486
YEY1_01644|YE8081_02100	hisM_1	hisM_2	polar amino acid ABC transporter inner membrane subunit	0.917387	2.49194	0.374464	0.844675
YEY1_01647|YE8081_02104			putative hydrolase	1.99462	1.01735	1.69423	2.11511
YEY1_01648|YE8081_02106	aguB_1	aguB_1	N-carbamoylputrescine amidase	-0.620774	-0.912101	-1.20966	-0.281083
YEY1_01649|YE8081_02107	ynfL_3	ynfL_3	LysR family transcriptional regulator	1.63959	1.94976	0.111391	2.76149
YEY1_01651|YE8081_04227	NA_217	NA_566	filamentation induced by cAMP protein Fic	-5.54954	-5.69131	-4.47307	-1.64972
YEY1_01653|YE8081_02111	amn	amn	AMP nucleosidase	0.180781	-0.259226	-0.543969	-0.451993
YEY1_01654|YE8081_02112	purR_2	purR_2	DNA-binding transcriptional repressor PurR	0.0392608	-0.862214	-0.615075	-0.991561
YEY1_01655|YE8081_02113	suhB_2	suhB_2	inositol monophosphatase	0.416052	-0.673616	0.287498	0.141221
YEY1_01656|YE8081_02114	uhpC_2	uhpC_2	regulatory protein UhpC	1.49864	0.995455	0.608861	0.998294
YEY1_01658|YE8081_02115	NA_218	NA_305	hypothetical protein	-7.06339	-3.14811	-3.13172	-3.86161
YEY1_01659|YE8081_02116	srfB	srfB	putative virulence factor SrfB	-3.94715	-0.940174	-0.959585	0.0861517
YEY1_01660|YE8081_02117	NA_219	NA_306	putative virulence factor	-3.4731	-0.433074	-1.5832	-0.297842
YEY1_01663|YE8081_02118	ilvB_2	ilvB_1	acetolactate synthase catalytic subunit	-1.6149	-3.21259	-0.767098	0.434242
YEY1_01664|YE8081_02119	ilvN	ilvN	acetolactate synthase 1 regulatory subunit	-1.29194	-3.84354	-0.98322	-0.804927
YEY1_01665|YE8081_02120	yrfG-2 yigB-2 yihX-2	yrfG-2 yigB-2 yihX-2	nucleotidase	-0.0254029	-2.09421	-0.433299	-0.11304
YEY1_01666|YE8081_02121	NA_221	NA_307	hypothetical protein	-0.997167	0.12758	1.21698	-0.991863
YEY1_01667|YE8081_02122			arpA protein	-3.68163	-5.55086	-5.1149	-4.17742
YEY1_01669|YE8081_02124		fucP	L-fucose permease	-4.2095	-1.57135	0.368816	-1.84073
YEY1_01670|YE8081_02125	rbsK-2_1	rbsK-2_2	ribokinase	-4.7797	-0.295568	0.164282	-0.866211
YEY1_01672|YE8081_02126	phoA	phoA	alkaline phosphatase	-1.49826	-1.09239	-0.200793	-0.361788
YEY1_01673|YE8081_02127	NA_222	NA_308	short chain dehydrogenase	1.01963	2.05729	1.80867	2.21257
YEY1_01674|YE8081_02128	gyrI	gyrI	DNA gyrase inhibitory protein	-0.458229	-0.875637	-0.00756629	-1.01989
YEY1_01675|YE8081_02129	ybbK	ybbK	putative protein YbbK	-0.17164	-1.78821	-0.396776	-0.9307
YEY1_01676|YE8081_02130			N-formylglutamate amidohydrolase family protein	0.621277	0.43092	0.0637881	0.166984
YEY1_01677|YE8081_02131	ogt	ogt	methylated-DNA--protein-cysteine methyltransferase	0.0168361	-1.44006	0.344427	1.16656
YEY1_01678|YE8081_02132	fnr	fnr	fumarate/nitrate reduction transcriptional regulator	-0.938263	-1.33193	0.145893	0.984323
YEY1_01679|YE8081_02133	uspE	uspE	universal stress protein UspE	0.746814	-0.3427	0.263977	0.999301
YEY1_01680|YE8081_02134	pntB	pntB	pyridine nucleotide transhydrogenase	0.247516	-0.886007	-0.125914	0.743581
YEY1_01681|YE8081_02135	pntA	pntA	NAD(P) transhydrogenase subunit alpha	1.03224	0.376767	0.647001	0.844163
YEY1_01682|YE8081_02136	ydgH	ydgH	hypothetical protein	-0.262076	-1.14216	-0.843841	-0.761202
YEY1_01683|YE8081_02137	arcD lysl lysP_3	arcD lysl lysP_3	arginine/ornithine antiporter	-0.683176	0.0466186	-1.05444	-0.868895
YEY1_01684|YE8081_02138	NA_223	NA_309	hypothetical protein	-1.25932	0.288231	0.432921	-1.12692
YEY1_01685|YE8081_02139	rstA	rstA	DNA-binding transcriptional regulator RstA	0.176136	0.446459	0.502643	0.741774
YEY1_01686|YE8081_02140	rstB	rstB	sensor protein RstB	0.562534	-1.25806	-0.157019	0.81315
YEY1_01688|YE8081_02141	NA_225	NA_310	carboxypeptidase Taq	-2.56132	-1.42423	-3.17553	-1.88216
YEY1_01690|YE8081_02143	ydgD	ydgD	peptidase S1 and S6 chymotrypsin/Hap	0.289603	-1.77808	-0.494485	-0.605161
YEY1_01691|YE8081_02144	NA_226	NA_311	XRE family transcriptional regulator	-1.48265	-1.10856	-1.78176	-2.14929
YEY1_01692|YE8081_02145	NA_227	NA_312	hypothetical protein	0.103955	-0.00207519	-0.174059	1.10722
YEY1_01693|YE8081_02146	hrpA	hrpA	ATP-dependent RNA helicase HrpA	0.374812	-0.155612	0.255683	0.0577292
YEY1_01694|YE8081_02149	acpD azoR	acpD azoR	azoreductase	0.289414	0.0240273	-0.275938	0.478723
YEY1_01695|YE8081_02151	ydbL	ydbL	hypothetical protein	0.0861122	-0.57657	0.887522	1.56684
YEY1_01696|YE8081_02152	ynbE	ynbE	putative lipoprotein	-0.97537	-1.80848	-0.731377	1.02707
YEY1_01697|YE8081_02153	NA_228	NA_314	hypothetical protein	0.0207246	-1.25138	-0.11093	0.923025
YEY1_01698|YE8081_02154	ldhA	ldhA	NAD-binding D-isomer specific 2-hydroxyacid dehydrogenase	0.697679	-0.170454	0.506495	-1.22448
YEY1_01699|YE8081_02155	NA_229	NA_315	putative lipoprotein	0.367864	-0.347685	1.12286	-1.49227
YEY1_01700|YE8081_02156	mgtC-2 yhiD	mgtC-2 yhiD	putative Mg(2+) transport ATPase	0.589819	-0.920058	1.06542	0.163974
YEY1_01701|YE8081_02157	qacE emrE	qacE emrE	small multidrug resistance protein	-0.550436	-1.45025	0.289076	0.326142
YEY1_01702|YE8081_02158	nifJ	nifJ	pyruvate flavodoxin/ferredoxin oxidoreductase domain-containing protein	0.521582	-1.48721	0.128043	-0.345357
YEY1_01704|YE8081_02162	ttcA	ttcA	C32 tRNA thiolase	0.0190502	-0.463724	0.289468	1.69111
YEY1_01706|YE8081_02164	zntB	zntB	zinc transporter	1.75107	1.4147	1.22695	0.963159
YEY1_01707|YE8081_02166	mppA oppA	mppA oppA	extracellular solute-binding protein family 5	-0.564244	-0.995346	-0.633539	1.17266
YEY1_01708|YE8081_02167	mpaA	mpaA	murein peptide amidase A	-2.21377	-1.99802	-1.48437	-1.69779
YEY1_01709|YE8081_02168	ycjG	ycjG	mandelate racemase/muconate lactonizing protein	-0.825923	-0.689961	-0.946127	-0.574168
YEY1_01710|YE8081_02169	tpx	tpx	thiol peroxidase	0.565835	-0.825362	-0.236677	-2.32769
YEY1_01711|YE8081_02170	tyrR	tyrR	DNA-binding transcriptional regulator TyrR	0.513419	0.388321	0.73368	0.51274
YEY1_01712|YE8081_02171	NA_230	NA_316	hypothetical protein	0.630057	2.3718	0.175055	-0.404726
YEY1_01713|YE8081_02172	NA_231	NA_317	RES domain-containing protein	1.22227	2.5986	1.6999	0.321925
YEY1_01714|YE8081_02173	ycjF	ycjF	hypothetical protein	-0.118599	0.0966837	-0.163723	1.75939
YEY1_01715|YE8081_02174	ycjX	ycjX	hypothetical protein	0.327179	0.130848	0.74351	1.76621
YEY1_01716|YE8081_02175	pspD	pspD	peripheral inner membrane phage-shock protein	-0.548185	0.667761	0.746706	2.40109
YEY1_01717|YE8081_02176	pspC	pspC	DNA-binding transcriptional activator PspC	0.592931	1.18593	0.593358	2.48954
YEY1_01718|YE8081_02177	pspB	pspB	phage shock protein B	1.65836	0.741963	0.204675	2.43451
YEY1_01719|YE8081_02178	pspA	pspA	phage shock protein PspA	-0.311921	1.74588	-0.048173	2.6056
YEY1_01720|YE8081_02179	pspF	pspF	phage shock protein operon transcriptional activator	0.338407	-0.406622	0.544162	0.126935
YEY1_01721|YE8081_02180		ytxB	putative lipoprotein	-1.33823	-1.27675	0.20353	-0.98683
YEY1_01722|YE8081_02181		ytxA	putative enterotoxin subunit	-1.80803	-0.905927	1.4534	1.36353
YEY1_01725|YE8081_02033	yciH	yciH	translation initiation factor SUI1	-0.471027	0.287358	-0.446314	-2.31039
YEY1_01726|YE8081_02032	pyrF	pyrF	orotidine 5_-phosphate decarboxylase	-0.148202	0.287938	-0.106449	-0.871964
YEY1_01727|YE8081_02031	NA_232	NA_294	hypothetical protein	-3.0724	-0.263172	-4.27254	-1.68977
YEY1_01728|YE8081_02030			putative membrane transport protein	-1.9905	-1.63736	-0.565498	-2.08002
YEY1_01730|YE8081_02029			putative DNA-binding protein	-1.62922	-0.898188	-0.876182	-0.216594
YEY1_01732|YE8081_02027	yciM	yciM	tetratricopeptide TPR_2 repeat protein	-0.549515	-0.271421	-0.205215	0.409833
YEY1_01733|YE8081_02026	yciS	yciS	hypothetical protein	-1.20619	-1.41432	-0.961829	-0.339768
YEY1_01734|YE8081_02025	pgpB	pgpB	phosphatidylglycerophosphatase B	-0.161893	0.435124	0.33126	-0.964226
YEY1_01735|YE8081_02024	ribA	ribA	GTP cyclohydrolase II	-1.10912	-0.641625	-0.15939	-1.79995
YEY1_01737|YE8081_02023	acnA	acnA	aconitate hydratase	0.947127	-1.22956	1.44366	-0.303718
YEY1_01739|YE8081_02260	cysB_1	cysB_1	transcriptional regulator CysB	0.817578	1.69191	0.948552	-0.347596
YEY1_01740|YE8081_02261	topA	topA	DNA topoisomerase I	-0.498054	-1.63915	-0.327919	0.509599
YEY1_01741|YE8081_02262	yciN	yciN	hypothetical protein	0.459902	2.19957	1.86455	0.361725
YEY1_01742|YE8081_02264	sohB	sohB	putative periplasmic protease	0.911796	1.15524	0.677501	-1.39426
YEY1_01743|YE8081_02265	yciK	yciK	short chain dehydrogenase	-0.652271	-0.23805	-0.608461	0.0375636
YEY1_01744|YE8081_02266	btuR cobO_2	btuR cobO_1	cob(I)yrinic acid ac-diamide adenosyltransferase	-1.63796	-2.03574	-1.89767	-0.904082
YEY1_01746|YE8081_02267	rluB	rluB	23S rRNA pseudouridylate synthase B	-0.369862	-1.1729	-0.524574	-0.338666
YEY1_01747|YE8081_02268	yciO	yciO	hypothetical protein	-0.834274	-2.9288	-0.871886	0.523995
YEY1_01748|YE8081_02269	trpH yciV	trpH yciV	phosphotransferase domain-containing protein	0.633177	0.58251	1.04193	0.0564962
YEY1_01750|YE8081_02271	trpE	trpE	anthranilate synthase component I	0.236449	1.33634	0.14726	-2.31339
YEY1_01752|YE8081_02273	trpD	trpD	anthranilate phosphoribosyltransferase	0.59046	0.144735	-0.401946	0.558224
YEY1_01753|YE8081_02274	trpC	trpC	bifunctional indole-3-glycerol phosphate synthase/phosphoribosylanthranilate isomerase	0.829281	1.1554	0.811904	2.4583
YEY1_01754|YE8081_02275	trpB	trpB	tryptophan synthase subunit beta	0.370463	0.0453129	0.445194	1.08084
YEY1_01755|YE8081_02276	trpA	trpA	tryptophan synthase subunit alpha	-0.240804	-0.7804	-0.716106	-1.88337
YEY1_01756|YE8081_02277	NA_234	NA_324	transport-associated	-1.94287	-5.50089	-1.84721	-1.34764
YEY1_01757|YE8081_02278	ompW	ompW	outer membrane protein W	-0.907072	-2.49806	-0.417526	-1.11354
YEY1_01758|YE8081_02279			hypothetical protein	0.651201	-1.12059	-0.405088	0.310371
YEY1_01759|YE8081_02280	yciC	yciC	hypothetical protein	-1.0343	-0.597988	-0.718119	0.859225
YEY1_01760|YE8081_02281	NA_235	NA_325	sulfate transporter	-0.194074	0.572577	-0.00707734	0.60487
YEY1_01761|YE8081_02282	ispZ	ispZ	intracellular septation protein A	-0.32694	2.55772	-0.332245	1.12299
YEY1_01762|YE8081_02283	yciA	yciA	acyl-CoA thioester hydrolase	-1.0638	1.67082	-0.774591	-0.0663385
YEY1_01763|YE8081_02284	tonB-1	tonB-1_1	transporter	0.0506494	-0.0494741	0.0799539	-0.937761
YEY1_01764|YE8081_02285	yciI	yciI	hypothetical protein	0.681934	0.443465	-0.305593	0.854717
YEY1_01766|YE8081_02286	NA_237	NA_326	hypothetical protein	-0.408656	-0.091676	1.65439	0.307195
YEY1_01767|YE8081_02287	NA_238	NA_327	diguanylate phosphodiesterase	-0.831626	1.67386	1.12425	-1.67304
YEY1_01768|YE8081_02288	cls	cls	cardiolipin synthetase	0.449191	-1.20816	0.088772	0.833515
YEY1_01769|YE8081_02289	NA_239	NA_328	dsDNA-mimic protein	-0.256008	-1.08683	-0.223568	2.37084
YEY1_01770|YE8081_02290	oppF	oppF	oligopeptide/dipeptide ABC transporter ATPase	-0.208593	-0.818448	0.114598	0.534158
YEY1_01771|YE8081_02291	oppD	oppD	oligopeptide transporter ATP-binding protein	-0.363219	-1.86444	0.190107	1.15998
YEY1_01772|YE8081_02292	oppC	oppC	binding-protein-dependent transport system inner membrane protein	-0.510738	-2.04469	-0.518415	1.46493
YEY1_01773|YE8081_02293	oppB	oppB	oligopeptide transporter permease	-0.508444	-1.66538	-0.30499	0.484099
YEY1_01774|YE8081_02294	oppA_1	oppA_1	extracellular solute-binding protein	-0.699218	-2.36726	-0.428868	0.708525
YEY1_01775|YE8081_02295	oppA_2	oppA_2	extracellular solute-binding protein	-1.4437	-1.61685	-0.652756	1.40012
YEY1_01776|YE8081_02296	ychE	ychE	hypothetical protein	-0.805708	-0.841748	-0.982107	0.174415
YEY1_01777|YE8081_02297	adhE_1	adhE_1	bifunctional acetaldehyde-CoA/alcohol dehydrogenase	0.538907	-1.56083	0.0651073	-0.683367
YEY1_01778|YE8081_02299	tdk	tdk	thymidine kinase	-0.924216	-1.33447	-0.309496	2.16181
YEY1_01779|YE8081_02300	hns	hns	global DNA-binding transcriptional dual regulator H-NS	-0.30625	-1.32947	0.0734332	3.12182
YEY1_01780|YE8081_02301	ugd	ugd	nucleotide sugar dehydrogenase	0.714852	2.18515	1.64814	1.32557
YEY1_01781|YE8081_02302	rssB_1	rssB	response regulator of RpoS	0.251324	0.414073	1.44048	0.343021
YEY1_01783|YE8081_02303			putative exported protein	0.12168	-0.794072	0.93601	0.458606
YEY1_01784|YE8081_02304			acetyltransferase domain protein	0.115995	1.34705	0.575155	-3.39468
YEY1_01785|YE8081_02305	NA_240	NA_329	hypothetical protein	-0.514735	-0.278308	-0.136804	-0.606531
YEY1_01786|YE8081_02306	purU	purU	formyltetrahydrofolate deformylase	-0.620165	-1.01488	-0.669548	-1.14851
YEY1_01789|YE8081_02312	NA_241	NA_330	LysR family transcriptional regulator	0.450891	0.906494	2.15459	-1.51205
YEY1_01790|YE8081_02313	xthA	xthA	exonuclease III	0.474966	0.122002	0.395753	1.45627
YEY1_01791|YE8081_02314	nudG	nudG	pyrimidine (deoxy)nucleoside triphosphate pyrophosphohydrolase	-0.0827597	0.13069	-0.181667	-0.647503
YEY1_01792|YE8081_02315	NA_242	NA_331	hypothetical protein	0.385057	-0.086239	0.363108	1.65707
YEY1_01793|YE8081_02316	topB	topB	DNA topoisomerase III	0.693723	-0.00271504	0.700362	0.504676
YEY1_01794|YE8081_02317	selD	selD	selenophosphate synthetase	0.624459	0.695713	0.604048	-0.119509
YEY1_01795|YE8081_02318	ydjA	ydjA	hypothetical protein	1.17781	-0.746477	0.195472	-0.807144
YEY1_01796|YE8081_02319	sppA	sppA	protease 4	-0.157059	-0.373032	-0.567984	-0.633795
YEY1_01797|YE8081_02320	ansA	ansA	asparaginase	-0.0549665	-1.46039	-0.613953	-1.65643
YEY1_01798|YE8081_02321	pncA	pncA	nicotinamidase/pyrazinamidase	-0.86369	-0.496731	-1.01645	-0.238898
YEY1_01800|YE8081_02322	yeaC	yeaC	hypothetical protein	-1.43078	-0.720361	-0.932043	1.39471
YEY1_01801|YE8081_02323	msrB	msrB	methionine sulfoxide reductase B	-0.590229	0.444465	0.151807	2.02547
YEY1_01802|YE8081_02324	gapA	gapA	glyceraldehyde-3-phosphate dehydrogenase	-0.0671277	-1.35248	-0.901778	0.375591
YEY1_01803|YE8081_02327	yeaD	yeaD	aldose 1-epimerase	0.332725	-0.0678901	-0.127675	0.997918
YEY1_01804|YE8081_02329	mipA	mipA	MltA-interacting MipA family protein	0.255167	2.15615	0.848597	1.60245
YEY1_01805|YE8081_02330	prkA yeaG	prkA yeaG	putative serine protein kinase PrkA	0.576489	-1.21381	0.504361	2.87633
YEY1_01806|YE8081_02331	yeaH	yeaH	hypothetical protein	-0.0432605	-0.345949	0.552938	1.34996
YEY1_01807|YE8081_02332	NA_243	NA_332	hypothetical protein	-0.118423	0.228057	-0.416563	0.740419
YEY1_01808|YE8081_02333			putative exported protein	1.36127	0.816454	1.37425	-0.854723
YEY1_01809|YE8081_02334	NA_244	NA_333	LysR family transcriptional regulator	0.517271	-1.93791	-0.504688	2.00594
YEY1_01810|YE8081_02335	NA_245	NA_334	pirin domain-containing protein	1.74293	-0.464524	1.58437	-0.0466544
YEY1_01812|YE8081_02337	bcr-1	bcr-1	Bcr/CflA subfamily drug resistance transporter	-1.02193	-0.381351	-1.26923	0.0308141
YEY1_01813|YE8081_02338	alr-2_1	alr-2_1	alanine racemase	1.8208	-1.88492	1.01937	0.0484899
YEY1_01814|YE8081_02339	dadA	dadA	D-amino acid dehydrogenase small subunit	1.00161	-3.27689	1.1379	-1.42568
YEY1_01815|YE8081_02340	ycgB spoVR	ycgB spoVR	SpoVR family protein	1.89262	-1.33732	1.04807	0.93409
YEY1_01816|YE8081_02341	fadR	fadR	fatty acid metabolism regulator	-0.388013	1.02691	-0.359184	0.731642
YEY1_01817|YE8081_02342	nhaB	nhaB	sodium/proton antiporter	0.665031	1.4384	0.263432	0.125659
YEY1_01818|YE8081_02343	dsbB	dsbB	disulfide bond formation protein B	0.0768305	-0.83652	0.0417937	1.6973
YEY1_01822|YE8081_02345	NA_248	NA_336	hypothetical protein	-0.274486	1.65174	0.604914	-0.447434
YEY1_01823|YE8081_02424	ycgN	ycgN	hypothetical protein	-1.09893	-0.948467	-0.788753	0.120581
YEY1_01824|YE8081_02425	ycgM	ycgM	hypothetical protein	-0.0178382	0.811167	-1.05892	-1.29648
YEY1_01825|YE8081_02426	mltB-2	mltB-2	lytic murein transglycosylase	-0.567963	-0.564725	-0.392354	-0.585954
YEY1_01826|YE8081_02427	ycgL	ycgL	hypothetical protein	-0.814296	-1.72683	-1.23657	-1.54296
YEY1_01827|YE8081_02428			putative exported protein	-0.38313	-2.00204	-0.155519	-0.817207
YEY1_01828|YE8081_02429	minC	minC	septum formation inhibitor	-0.479582	-0.38634	-0.424848	-0.427409
YEY1_01829|YE8081_02430	minD	minD	cell division inhibitor MinD	0.0443254	-0.18915	-0.273255	0.738489
YEY1_01830|YE8081_02431	minE	minE	cell division topological specificity factor MinE	-0.594117	-1.43186	-0.365199	0.929158
YEY1_01831|YE8081_02432	rnd	rnd	ribonuclease D	-0.52211	-0.588012	-0.872845	-0.338132
YEY1_01832|YE8081_02433	fadD-1	fadD-1_1	long-chain-fatty-acid--CoA ligase	-1.07834	-2.73887	-0.00864824	-1.21123
YEY1_01833|YE8081_02434	slp yeaY	slp yeaY	Slp family outer membrane lipoprotein	-0.504838	-1.11666	-0.892327	-0.687518
YEY1_01834|YE8081_02435	yeaZ tsaB	yeaZ tsaB	peptidase M22 glycoprotease	-0.136123	-1.37081	-0.429851	-1.11475
YEY1_01835|YE8081_02436	yoaA	yoaA	helicase c2	0.0897071	0.625766	-0.146617	0.382097
YEY1_01836|YE8081_02437	yoaB	yoaB	endoribonuclease L-PSP	-0.426184	-0.834653	-0.279783	-0.135312
YEY1_01837|YE8081_02438	mdtI	mdtI	multidrug efflux system protein MdtI	-1.57423	0.24341	-0.898687	1.39205
YEY1_01838|YE8081_02439	mdtJ	mdtJ	small multidrug resistance protein	-0.635506	0.0830185	0.197749	2.22631
YEY1_01839|YE8081_02440	eda	eda	keto-hydroxyglutarate-aldolase/keto-deoxy-phosphogluconate aldolase	0.538824	-0.719101	-0.494307	1.71102
YEY1_01840|YE8081_02441	zwf	zwf	glucose-6-phosphate 1-dehydrogenase	-0.0331902	-1.24118	-0.0103341	0.746125
YEY1_01842|YE8081_02443	pykA	pykA	pyruvate kinase	-0.200439	-0.3067	-0.413306	-1.42439
YEY1_01844|YE8081_02444	msbB	msbB	lipid A biosynthesis (KDO)2-(lauroyl)-lipid IVA acyltransferase	-1.03983	-0.958663	-0.22914	-0.757884
YEY1_01845|YE8081_02445	mepM	mepM	murein DD-endopeptidase MepM	-0.374686	-0.0233462	-0.23723	2.2105
YEY1_01846|YE8081_02446	znuA	znuA	high-affinity zinc transporter periplasmic protein	0.390936	0.351474	-0.120292	1.35767
YEY1_01847|YE8081_02447	znuC	znuC	high-affinity zinc transporter ATPase	-0.708402	0.170561	-1.04969	-0.924588
YEY1_01848|YE8081_02448	znuB	znuB	high-affinity zinc transporter membrane protein	-0.37905	0.586556	-0.812333	0.016673
YEY1_01849|YE8081_02449	tppB_2	tppB_2	putative tripeptide transporter permease	0.996055	0.574747	2.20176	-1.02895
YEY1_01850|YE8081_02450	ruvB	ruvB	Holliday junction DNA helicase RuvB	0.0537291	-0.304771	0.501467	0.335325
YEY1_01851|YE8081_02451	ruvA	ruvA	Holliday junction DNA helicase RuvA	0.125654	-0.117014	1.01737	0.19168
YEY1_01852|YE8081_02452	ruvC	ruvC	Holliday junction resolvase	0.326063	0.26591	0.781111	2.69886
YEY1_01853|YE8081_02453	NA_249	NA_349	hypothetical protein	0.787818	1.27932	1.0695	2.50658
YEY1_01854|YE8081_02454	ntpA	ntpA	dATP pyrophosphohydrolase	1.0374	0.836734	1.47918	-0.811499
YEY1_01855|YE8081_02456	aspS	aspS	aspartyl-tRNA synthetase	0.70112	-0.183928	0.784249	1.71164
YEY1_01856|YE8081_02457			putative isochorismatase	2.37186	1.01449	1.79028	4.03401
YEY1_01857|YE8081_02458	NA_250	NA_350	hypothetical protein	-1.11386	-0.469516	-0.287242	-2.06554
YEY1_01858|YE8081_02459	yecN	yecN	hypothetical protein	-0.469312	0.268504	0.330493	0.348678
YEY1_01859|YE8081_02460	cmoA	cmoA	methyltransferase	0.357716	-0.0659561	0.192415	0.0672328
YEY1_01860|YE8081_02461	cmoB	cmoB	methyltransferase	-0.75833	-0.139432	-0.452077	-0.0700908
YEY1_01861|YE8081_02500			hypothetical protein	1.92148	2.46572	1.94021	0.89338
YEY1_01862|YE8081_02505	agaR_3	agaR_3	DeoR family transcriptional regulator	-0.261121	0.653844	1.05034	-0.210246
YEY1_01868|YE8081_02506	agaS	agaS	AgaS family sugar isomerase	-2.03202	-1.54931	0.18383	-1.1126
YEY1_01869|YE8081_02507	gatY	gatY	tagatose-bisphosphate aldolase	1.2075	3.22991	2.06345	2.33882
YEY1_01870|YE8081_02508	nlpD_1	nlpD_2	lipoprotein NlpD	0.659427	2.68983	1.26372	1.79502
YEY1_01872|YE8081_02511	NA_251	NA_355	hypothetical protein	0.57472	-0.252918	1.00667	1.54674
YEY1_01873|YE8081_02108	yapH	yapH	pertactin family virulence factor/autotransporter	0.904284	2.40172	1.34712	0.473334
YEY1_01874|YE8081_02513			Putative autotransporter protein	-0.848591	1.04443	0.475529	0.210792
YEY1_01875|YE8081_02514			candidate zinc-binding lipoprotein ZinT	-0.312762	-0.121217	-0.440426	-0.023129
YEY1_01876|YE8081_02515	ydjR	ydjR	hypothetical protein	-0.0408617	-0.871549	0.425267	-0.314221
YEY1_01877|YE8081_02516	hutF	hutF	N-formimino-L-glutamate deiminase	0.0359685	-0.13156	0.327681	-0.667422
YEY1_01878|YE8081_02517	hutC	hutC	histidine utilization repressor	-0.741779	-0.653227	-0.438031	-1.62067
YEY1_01879|YE8081_02518	hutI	hutI	imidazolonepropionase	0.925679	3.39302	1.74844	-0.00969454
YEY1_01880|YE8081_02519	hutG	hutG	N-formylglutamate amidohydrolase	-0.983089	0.307116	-0.591132	-1.56526
YEY1_01883|YE8081_02520	ompC-1	ompC-1	porin	-0.162365	-0.284855	0.117678	-0.739453
YEY1_01885|YE8081_02521	astE	astE	succinylglutamate desuccinylase	-0.567778	-4.6139	0.0301865	0.239142
YEY1_01886|YE8081_02522	astB	astB	succinylarginine dihydrolase	-0.313574	-4.78433	-0.678855	1.64067
YEY1_01887|YE8081_02523	astD	astD	succinylglutamic semialdehyde dehydrogenase	-1.35548	-5.31655	0.485588	2.67664
YEY1_01888|YE8081_02524	astA	astA	arginine succinyltransferase	-0.490271	-4.3061	1.35788	2.41756
YEY1_01889|YE8081_02525	astC argD	astC argD	bifunctional succinylornithine transaminase/acetylornithine transaminase	-0.20877	-4.88178	2.54501	1.69766
YEY1_01890|YE8081_02526	NA_252	NA_356	GntR family transcriptional regulator	-0.312241	-1.52882	-0.272843	-2.04875
YEY1_01891|YE8081_02527	cydA_1	cydA_1	cytochrome D ubiquinol oxidase subunit I	-0.128215	-2.46219	0.550372	-2.38002
YEY1_01892|YE8081_02528	cydB_1	cydB_1	cytochrome D ubiquinol oxidase subunit II	1.47602	-2.66984	-1.20895	1.48022
YEY1_01893|YE8081_02529	narX	narX	nitrate/nitrite sensor protein NarX	-0.609389	-1.34767	-0.904294	-0.17333
YEY1_01894|YE8081_02530	cysB_2	cysB_2	transcriptional regulator CysB	1.33332	2.96478	1.48363	2.36634
YEY1_01896|YE8081_02531	araJ_3	araJ_2	major facilitator superfamily MFS_1	-0.546611	-1.03328	-1.44325	-1.13591
YEY1_01897|YE8081_02532			hypothetical protein	2.33767	1.21925	0.909614	-0.572691
YEY1_01898|YE8081_02533	chaA	chaA	calcium/sodium:proton antiporter	-0.615996	-0.967033	-1.39486	-1.84084
YEY1_01899|YE8081_02467	mviN	mviN	integral membrane protein MviN	0.407996	0.138748	0.785194	1.37883
YEY1_01900|YE8081_02468		ygjR_1	oxidoreductase domain-containing protein	-0.373766	-0.948738	0.661076	2.65784
YEY1_01901|YE8081_02469	NA_253	NA_351	pseudogene	-0.224513	-0.56833	0.717661	1.50126
YEY1_01902|YE8081_02470	rimJ	rimJ	ribosomal-protein-S5-alanine N-acetyltransferase	-0.197083	-1.14827	0.185905	2.6326
YEY1_01903|YE8081_02471	NA_254	NA_352	hypothetical protein	-2.5928	-1.03085	2.61269	-0.776209
YEY1_01904|YE8081_02473			putative inner membrane protein	-0.412148	0.685381	0.999924	0.743776
YEY1_01905|YE8081_02474	mdtH	mdtH	multidrug resistance protein MdtH	-1.04963	0.0321363	-0.197447	-1.51499
YEY1_01906|YE8081_02475	yceB	yceB	hypothetical protein	-1.01086	-0.372921	-0.456325	0.0430594
YEY1_01907|YE8081_02476	ycdY	ycdY	cytoplasmic chaperone TorD family protein	-0.938924	-2.0542	-0.151483	1.22128
YEY1_01908|YE8081_02477	ycdX_1	ycdX	putative hydrolase	-0.328407	-0.565381	0.498691	1.28253
YEY1_01909|YE8081_02478	serA-2	serA-2	NAD-binding D-isomer specific 2-hydroxyacid dehydrogenase	0.99759	-1.40066	0.173192	1.54256
YEY1_01911|YE8081_02480	NA_255	NA_354	glycerophosphoryl diester phosphodiesterase	-0.187446	0.8025	0.755924	-1.22043
YEY1_01913|YE8081_02482	hmsT_3	hmsT_3	diguanylate cyclase	1.49104	0.1779	1.05609	0.686031
YEY1_01915|YE8081_02483	ychM_2	ychM_2	putative sulfate transporter YchM	-0.066924	1.5217	0.150294	0.604414
YEY1_01916|YE8081_02484	kdsA	kdsA	2-dehydro-3-deoxyphosphooctonate aldolase	-0.0903497	-0.235733	-0.311919	-0.0694863
YEY1_01917|YE8081_02485	ychA	ychA	putative transcriptional regulator	-0.440048	-0.227121	0.117155	2.92316
YEY1_01918|YE8081_02486	sirB2	sirB2	invasion gene expression up-regulator SirB	-0.619623	-0.576963	-0.384943	-0.0512115
YEY1_01919|YE8081_02487	hemK prmC	hemK prmC	N5-glutamine S-adenosyl-L-methionine-dependent methyltransferase	-1.02279	-1.56054	-0.942258	-2.59408
YEY1_01920|YE8081_02488	prfA	prfA	peptide chain release factor 1	-1.21731	-1.13098	-1.13339	0.0156266
YEY1_01921|YE8081_02489	hemA	hemA	glutamyl-tRNA reductase	-0.612889	-0.599226	-1.03295	-1.65107
YEY1_01922|YE8081_02490	lolB	lolB	outer membrane lipoprotein LolB	0.0722976	-0.896815	-0.282801	-1.85934
YEY1_01923|YE8081_02491	ipk ispE	ipk ispE	4-diphosphocytidyl-2-C-methyl-D-erythritol kinase	-0.884935	-1.33173	-0.898538	-0.560823
YEY1_01924|YE8081_02492	prsA	prsA	ribose-phosphate pyrophosphokinase	-0.414466	-0.794901	-0.866284	-0.4194
YEY1_01926|YE8081_02493	ychH	ychH	hypothetical protein	-0.351931	-0.0329384	1.55718	2.15387
YEY1_01927|YE8081_02494	pth	pth	peptidyl-tRNA hydrolase	-0.686509	-0.612017	-0.916991	-2.0055
YEY1_01928|YE8081_02495			putative exported protein	-0.658686	-0.357254	0.273225	0.697497
YEY1_01929|YE8081_02496	engD ychF	engD ychF	GTP-dependent nucleic acid-binding protein EngD	-1.12182	-1.01651	-1.33255	-0.619831
YEY1_01930|YE8081_02497	ampH_1	ampH_2	beta-lactam binding protein AmpH	1.63476	-0.0959107	0.686617	-0.118454
YEY1_01931|YE8081_02498	gcvA_3	gcvA_1	DNA-binding transcriptional activator GcvA	-0.0679982	0.972144	-0.611839	-0.566588
YEY1_01932|YE8081_02499			putative inner membrane protein	-1.92796	1.47394	-1.70436	-0.543306
YEY1_01933|YE8081_01893			lipase	0.256754	2.23841	2.5006	3.67969
YEY1_01934|YE8081_01892			bacteriophage lysozyme	-0.443539	-0.366674	0.290954	-1.04243
YEY1_01935|YE8081_01890			putative membrane protein	0.557409	0.518695	1.09539	-2.42143
YEY1_01936|YE8081_01889	NA_257	NA_267	antitermination Q family protein	-1.253	-0.899213	0.926472	-0.14472
YEY1_01937|YE8081_01888			hypothetical protein	1.29731	1.71844	2.17532	1.79484
YEY1_01938|YE8081_01887			hypothetical phage-related protein	1.82141	1.79051	4.54134	2.16208
YEY1_01940|YE8081_01886			putative DNA-binding protein	-1.03379	0.56199	0.860497	-1.3477
YEY1_01944|YE8081_01152	NA_259	NA_137	putative transposase	2.8469	5.46124	3.39126	4.68159
YEY1_01947|YE8081_01714	NA_261	NA_225	bacteriophage P7-like protein	0.0874446	-0.234421	-1.67118	-3.51099
YEY1_01952|YE8081_00518	NA_266	NA_51	hypothetical protein	-1.95058	-1.9769	-1.82046	-3.1502
YEY1_01953|YE8081_00519	NA_267	NA_52	hypothetical protein	-1.65092	-3.14101	-0.376832	-1.45795
YEY1_01963|YE8081_01983			hypothetical protein	-1.94318	-0.814051	-1.15996	-0.53608
YEY1_01964|YE8081_01982			DinJ-like protein	-0.951375	0.0675296	-0.485448	0.222885
YEY1_01965|YE8081_01981			phage protein	0.701874	0.10356	0.0852277	0.198453
YEY1_01966|YE8081_01980			hypothetical protein	-1.10733	-0.53039	-1.90554	-1.53303
YEY1_01967|YE8081_01699			hypothetical phage protein	-2.19632	-2.32186	-1.8896	-1.2176
YEY1_01969|YE8081_01977	NA_275	NA_284	putative transposase YhgA family protein	1.04362	-2.11523	1.89646	-1.29077
YEY1_01970|YE8081_01696	NA_276	NA_215	putative transposase YhgA family protein	6.05491	5.30181	4.77067	4.54165
YEY1_01981|YE8081_01880	pgsA	pgsA	phosphatidylglycerophosphate synthetase	-0.235847	0.286972	0.836892	-1.64749
YEY1_01982|YE8081_01881	uvrC	uvrC	excinuclease ABC subunit C	-0.558592	-0.60371	-0.234051	0.599557
YEY1_01983|YE8081_01882	uvrY	uvrY	response regulator	-0.196846	0.13528	0.354463	-0.127558
YEY1_01984|YE8081_01883	NA_280	NA_265	hypothetical protein	0.187955	0.166854	0.961977	1.09308
YEY1_01985|YE8081_01884	ydgC glpM	ydgC glpM	GlpM family protein	-2.41345	-1.38048	-0.267698	-1.48206
YEY1_01986|YE8081_01885	NA_281	NA_266	hypothetical protein	-0.530219	-0.5929	0.312643	-0.491272
YEY1_01988|YE8081_02020			hypothetical protein	-0.785	0.186105	0.998014	0.405842
YEY1_01989|YE8081_02019			putative exported protein	0.0904909	0.163988	1.02813	0.01482
YEY1_01990|YE8081_02018	bioC_1	bioC_1	biotin biosynthesis protein BioC	0.131782	0.79099	1.40673	0.679747
YEY1_01993|YE8081_02008	cycA	cycA	D-alanine/D-serine/glycine permease	0.183905	-4.50852	-0.745491	-1.06523
YEY1_01994|YE8081_02007	ybiH_1	ybiH_1	putative DNA-binding transcriptional regulator	-1.12326	1.27171	-0.822407	-0.968208
YEY1_01995|YE8081_02006		ssuD	alkanesulfonate monooxygenase	0.093426	1.4416	0.311059	-0.264173
YEY1_02000|YE8081_02002			putative oxidoreductase	2.03805	-0.251448	-1.02655	-1.4622
YEY1_02002|YE8081_02000	uraA pyrP_2	uraA pyrP_2	uracil transporter	0.649927	0.643805	0.258594	0.910506
YEY1_02004|YE8081_01999	nanM yjhT	nanM yjhT	N-acetylneuraminic acid mutarotase	-0.861079	1.04987	0.62313	-0.416432
YEY1_02005|YE8081_01998			helix-turn-helix family protein	1.06181	-0.10851	0.431112	2.47052
YEY1_02006|YE8081_01997	wrbA	wrbA	TrpR binding protein WrbA	0.381357	-1.49955	-0.364006	0.326739
YEY1_02007|YE8081_01996	efeB ycdB	efeB ycdB	Dyp-type peroxidase family protein	1.45959	0.561721	1.11908	-0.452205
YEY1_02008|YE8081_01995	efeO ycdO	efeO ycdO	hypothetical protein	0.807278	-0.485949	0.573889	-4.28543
YEY1_02009|YE8081_01994	efeU-2	efeU-2	oxidase dependent Fe+2 transporter	1.27267	-0.328541	0.182288	-0.0646289
YEY1_02010|YE8081_01992	NA_283	NA_288	hypothetical protein	-0.697409	-0.230782	0.0772476	0.133207
YEY1_02011|YE8081_01991	NA_284	NA_287	hypothetical protein	-1.78947	-3.00385	-0.641935	-0.605702
YEY1_02012|YE8081_01990	tpn1330	tpn1330_3	transposase for	4.53988	3.82989	5.2351	5.01063
YEY1_02013|YE8081_01989	putP	putP	sodium/proline symporter	1.0331	1.95507	1.79519	3.03558
YEY1_02014|YE8081_01988	putA	putA	trifunctional transcriptional regulator/proline dehydrogenase/pyrroline-5-carboxylate dehydrogenase	0.592413	3.15883	0.425739	2.23185
YEY1_02017|YE8081_02569	yecC	yecC_2	putative amino-acid ABC transporter ATP-binding protein YecC	1.88316	0.915564	0.263508	-2.97547
YEY1_02018|YE8081_02570	yecS	yecS_2	polar amino acid ABC transporter inner membrane subunit	1.80309	-0.561456	0.273448	0.141624
YEY1_02019|YE8081_02571	fliY	fliY	cystine transporter subunit	2.5575	-0.351646	0.599247	1.5607
YEY1_02020|YE8081_02572	dcyD yedO	dcyD yedO	D-cysteine desulfhydrase	1.42258	0.974134	0.893374	0.982741
YEY1_02021|YE8081_02573	fliZ	fliZ	flagella biosynthesis protein FliZ	-2.82618	-3.13656	-1.82507	-0.316309
YEY1_02022|YE8081_02574	fliA_1	fliA	flagellar biosynthesis sigma factor	-1.46251	-2.64934	-0.462522	1.34835
YEY1_02023|YE8081_02575	fliB_3	fliB	hypothetical protein	-3.22197	-3.87531	1.34077	-0.372113
YEY1_02024|YE8081_02576	fliC	fliC_1	flagellin	-2.28812	-4.11932	1.06158	0.737103
YEY1_02025|YE8081_02579	fliD_1	fliD	flagellar capping protein	-2.29117	-0.981639	0.940322	1.8175
YEY1_02026|YE8081_02580	fliS_1	fliS	flagellar protein FliS	-1.94315	-0.122224	-0.53043	0.6909
YEY1_02027|YE8081_02581	fliT	fliT	flagellar biosynthesis protein FliT	-1.30896	0.174742	-0.592335	1.90963
YEY1_02028|YE8081_02582	NA_286	NA_368	AraC family transcriptional regulator	0.139788	0.679312	1.79191	-0.243351
YEY1_02029|YE8081_02583	NA_287	NA_369	metal dependent phosphohydrolase	-1.52076	-1.74566	-0.532949	-1.29425
YEY1_02030|YE8081_02584	alkA	alkA	HhH-GPD family protein	-0.152501	0.340502	-0.162514	-0.69309
YEY1_02033|YE8081_02585			hypothetical protein	-2.05291	-0.242976	1.80103	-3.00496
YEY1_02034|YE8081_02586			putative membrane protein	-2.15084	-1.674	-0.234351	-1.20955
YEY1_02035|YE8081_02587	fliE-2	fliE-2	flagellar hook-basal body protein FliE	-1.60953	0.520543	0.0852015	0.286006
YEY1_02036|YE8081_02588	fliF-2	fliF-2	flagellar MS-ring protein	-3.24748	-0.168467	-1.14397	-1.56641
YEY1_02037|YE8081_02589	fliG-2	fliG-2	flagellar motor switch protein G	-1.4043	1.50942	0.218012	1.03698
YEY1_02038|YE8081_02590	fliH-2	fliH-2	flagellar assembly protein H	-2.59253	-0.189772	-1.42686	-1.42334
YEY1_02039|YE8081_02591	fliI-2	fliI-2	flagellum-specific ATP synthase	-2.68817	-0.245146	-0.157908	0.397432
YEY1_02040|YE8081_02592	fliJ-2	fliJ-2	flagellar biosynthesis chaperone	-1.27728	-1.28366	-1.93085	-1.34886
YEY1_02041|YE8081_02593	fliK-1	fliK-1	flagellar hook-length control protein	-1.62634	-2.86999	-1.63832	-0.825928
YEY1_02042|YE8081_02594	fliL	fliL	flagellar basal body-associated protein FliL	-2.53543	-0.586833	-2.18202	-3.31005
YEY1_02043|YE8081_02595	fliM-2	fliM-2	flagellar motor switch protein FliM	-1.73933	-0.762478	-0.835096	-0.693725
YEY1_02044|YE8081_02596	fliN-2	fliN-2	flagellar motor switch protein FliN	-1.79596	-0.486021	-0.235974	-0.76471
YEY1_02045|YE8081_02597	fliO	fliO	flagellar biosynthesis protein FliO	-2.1855	1.26218	-0.640869	-1.73283
YEY1_02046|YE8081_02598	fliP-2	fliP-2	flagellar biosynthesis protein FliP	-1.78496	0.243127	-0.711182	0.587543
YEY1_02048|YE8081_02600	fliR-2	fliR-2	flagellar biosynthesis protein FliR	-1.77703	2.67125	-0.373429	0.384031
YEY1_02049|YE8081_02601	flgL_1	flgL	flagellar hook-associated protein FlgL	-1.74777	-1.0123	-0.996141	-1.02354
YEY1_02050|YE8081_02602	flgK_1	flgK	flagellar hook-associated protein FlgK	-2.06098	-2.23164	-1.83747	-3.48605
YEY1_02051|YE8081_02603	flgJ	flgJ	flagellar rod assembly protein/muramidase FlgJ	-1.28545	0.410914	0.215343	1.24931
YEY1_02052|YE8081_02604	flgI_1	flgI	flagellar basal body P-ring protein	-1.92457	0.507635	-0.359848	-0.771954
YEY1_02053|YE8081_02605	flgH_1	flgH	flagellar basal body L-ring protein	-0.718313	-1.72022	1.26769	-0.297953
YEY1_02054|YE8081_02606	flgG_1	flgG	flagellar basal body rod protein FlgG	-1.73935	-2.08634	-0.59352	0.628832
YEY1_02055|YE8081_02607	flgF_1	flgF	flagellar basal body rod protein FlgF	-0.807926	-1.92047	-1.0266	-0.445866
YEY1_02056|YE8081_02608	flgE-2_1	flgE-2	flagellar hook protein FlgE	-1.07242	-1.29385	-0.352342	0.713047
YEY1_02057|YE8081_02609	flgD-2	flgD-2	flagellar basal body rod modification protein	-1.42098	-0.225822	-0.85864	-0.27482
YEY1_02058|YE8081_02610	flgC-2	flgC-2	flagellar basal body rod protein FlgC	-1.20689	-1.28033	-2.00859	-2.38044
YEY1_02059|YE8081_02611	flgB-2	flgB-2	flagellar basal body rod protein FlgB	-1.76095	0.758617	-1.65038	0.498542
YEY1_02060|YE8081_02612	flgA-2	flgA-2	flagellar basal body P-ring biosynthesis protein FlgA	-1.5217	0.425753	-0.486296	-0.0182277
YEY1_02061|YE8081_02613	flgM-2	flgM-2	anti-sigma-28 factor FlgM	-2.39195	-1.56703	-0.76504	1.2075
YEY1_02062|YE8081_02614	flgN-2	flgN-2	FlgN family protein	-2.86075	-2.40836	-1.59908	-1.5546
YEY1_02063|YE8081_02615	invA	invA	invasin	3.78166	-0.6122	6.88114	5.55463
YEY1_02066|YE8081_02617	flhE	flhE	flagellar FlhE family protein	-1.32731	0.787584	1.97561	1.61062
YEY1_02067|YE8081_02618	flhA-2	flhA-2	flagellar biosynthesis protein FlhA	-1.37621	1.12835	1.03262	0.139566
YEY1_02068|YE8081_02619	flhB-2	flhB-2	flagellar biosynthetic protein FlhB	-2.05181	1.01441	1.71865	1.80594
YEY1_02069|YE8081_02620	hreP	hreP	subtilisin/kexin-like protease	-0.307385	0.0336471	0.0575923	-0.632426
YEY1_02070|YE8081_02621	cheZ	cheZ	chemotaxis regulator CheZ	-1.59229	-0.14317	-0.418283	-0.206994
YEY1_02071|YE8081_02622	cheY	cheY	chemotaxis regulatory protein CheY	-1.88493	-0.99435	0.120321	0.56167
YEY1_02072|YE8081_02623	cheB	cheB	chemotaxis-specific methylesterase	-2.20814	-1.59197	-0.716298	-0.834676
YEY1_02074|YE8081_02625	NA_289	NA_370	pseudogene	-2.47554	-2.13674	-0.645143	0.758958
YEY1_02075|YE8081_02626	cheD tsr_2	cheD tsr_2	methyl-accepting chemotaxis sensory transducer	-3.02083	-2.0435	-0.328589	1.52151
YEY1_02076|YE8081_02627	cheW	cheW	purine-binding chemotaxis protein	-1.31494	-1.45882	-0.389861	-0.257056
YEY1_02077|YE8081_02628	cheA	cheA	chemotaxis protein CheA	-1.82805	-1.92188	-0.41629	0.338316
YEY1_02078|YE8081_02629	motB-2	motB-2	flagellar motor protein MotB	0.290726	0.57672	1.1124	3.19369
YEY1_02079|YE8081_02630	motA-2	motA-2	flagellar motor protein MotA	-2.55972	-2.24691	-0.925863	0.460412
YEY1_02080|YE8081_02631	flhC	flhC	transcriptional activator FlhC	-2.26192	-1.14189	-1.9584	0.580818
YEY1_02081|YE8081_02632	flhD	flhD	transcriptional activator FlhD	-2.16417	-2.3189	-1.81148	-0.0894813
YEY1_02082|YE8081_02633	uspA_2	uspA_1	UspA domain-containing protein	0.755746	1.99919	1.67882	1.86939
YEY1_02083|YE8081_02634	NA_290	NA_371	PIG3 family NAD(P)H quinone oxidoreductase	1.20657	0.39306	2.03619	2.0188
YEY1_02084|YE8081_02635	mgtB_1	mgtB_1	magnesium-translocating P-type ATPase	-2.72779	3.01419	-1.10631	1.87427
YEY1_02085|YE8081_02636	mgtC-1	mgtC-1	MgtC/SapB transporter	-2.42157	2.07148	-1.2414	1.08448
YEY1_02086|YE8081_02637	caiB	caiB	caiB/BaiF family protein	0.480783	-1.82188	0.530929	1.43395
YEY1_02088|YE8081_02638	trg	trg	methyl-accepting chemotaxis sensory transducer	-1.2452	-2.59585	0.194369	0.238649
YEY1_02089|YE8081_02639	dsrB	dsrB	hypothetical protein	0.551056	-0.341848	1.48158	-0.289641
YEY1_02093|YE8081_02643	lacI-1	lacI-1	transcriptional regulator LacI family	0.126751	-0.355407	-0.36997	-1.37464
YEY1_02094|YE8081_02644	lacZ	lacZ	beta-D-galactosidase	-0.216044	-1.46134	1.16038	1.22236
YEY1_02095|YE8081_02647	NA_291	NA_372	PIG3 family NAD(P)H quinone oxidoreductase	-1.54501	-1.38891	-1.40275	-1.09205
YEY1_02096|YE8081_02648	ylaC	ylaC	hypothetical protein	-0.342385	-0.412632	0.316938	-0.537659
YEY1_02097|YE8081_02649	lrp-1	lrp-1	AsnC family transcriptional regulator	0.795572	0.328553	1.42423	-0.225383
YEY1_02099|YE8081_02650	NA_293	NA_373	hypothetical protein	-3.65556	-4.21154	-3.59968	-2.60493
YEY1_02100|YE8081_02651	NA_294	NA_374	hypothetical protein	-0.0798542	1.49519	-0.96715	-1.03157
YEY1_02101|YE8081_02652	appA_1	appA_2	phosphoanhydride phosphorylase	0.695258	-2.06607	1.25727	0.518579
YEY1_02102|YE8081_02653	glgC_2	glgC_1	glucose-1-phosphate adenylyltransferase	-0.593316	-2.94437	0.696031	-0.365188
YEY1_02103|YE8081_02654	NA_295	NA_375	hypothetical protein	-1.72417	-2.24449	-0.232077	-2.57431
YEY1_02106|YE8081_01640	cvrA nhaP2	cvrA nhaP2	potassium/proton antiporter	-0.415612	0.299036	0.141796	2.02872
YEY1_02107|YE8081_01639	NA_296	NA_202	hypothetical protein	-1.30254	-0.303048	-0.321138	-0.228462
YEY1_02108|YE8081_01638	ypsI ypeI	ypsI ypeI	autoinducer synthesis protein	0.0616569	1.29225	0.573617	-0.290297
YEY1_02109|YE8081_01637	ypsR ypeR sdiA	ypsR ypeR sdiA_2	LuxR family transcriptional regulator	-2.28863	-0.475506	-0.296228	-1.6598
YEY1_02119|YE8081_01635	tusE dsrC yccK	tusE dsrC yccK	TusE/DsrC/DsvC family sulfur relay protein	-0.722768	-0.678004	-0.995584	-0.662728
YEY1_02120|YE8081_01634	acyP yccX	acyP yccX	acylphosphatase	-0.0252137	-0.0938128	-0.592275	1.34091
YEY1_02121|YE8081_01633			putative membrane protein	-0.141093	-0.685052	-0.176786	1.1072
YEY1_02122|YE8081_01632			hypothetical protein	-0.148463	-0.729054	0.688426	1.12256
YEY1_02123|YE8081_01631	rlmI yccW	rlmI yccW	23S rRNA (cytosine1962-C5)-methyltransferase	-0.45778	-0.406736	-0.0394059	-0.850947
YEY1_02124|YE8081_01630	hspQ	hspQ	heat shock protein HspQ	-0.492091	1.46709	0.392909	1.94505
YEY1_02125|YE8081_01626	yccU	yccU	CoA-binding domain-containing protein	-0.0495654	-1.38722	0.326225	0.986592
YEY1_02126|YE8081_01625	yccT	yccT	hypothetical protein	-1.2768	-1.62165	-0.820405	0.0780165
YEY1_02127|YE8081_01624	mgsA	mgsA	methylglyoxal synthase	-0.434369	-1.14706	-0.664697	0.950243
YEY1_02128|YE8081_01623	helD	helD	DNA helicase IV	0.1146	0.462571	-0.204099	0.837649
YEY1_02129|YE8081_01622	yccF	yccF	hypothetical protein	-0.0539114	-0.314662	-1.00442	0.880409
YEY1_02130|YE8081_01621	yccS	yccS	hypothetical protein	-0.702731	-0.299289	-1.0561	0.540647
YEY1_02131|YE8081_01620	tfoX	tfoX	competence-specific genes regulator	-1.68327	-0.984757	-1.56366	-0.123606
YEY1_02132|YE8081_01619	sulA	sulA	SOS cell division inhibitor	0.189345	0.452916	0.289565	-0.602389
YEY1_02133|YE8081_01618	ompA	ompA	outer membrane protein A	-0.744546	-2.8732	-1.0782	0.492284
YEY1_02134|YE8081_01617	matP ycbG	matP ycbG	Ter macrodomain organizer MatS-binding protein	-0.017594	-0.60744	0.374139	-2.75446
YEY1_02135|YE8081_01616	lonH ycbZ	lonH ycbZ	Lon-like ATP-dependent protease	-0.297929	-0.897237	-0.272084	-0.462294
YEY1_02136|YE8081_01615	fabA	fabA	3-hydroxydecanoyl-ACP dehydratase	-0.159115	-1.17069	-0.162701	-1.70503
YEY1_02137|YE8081_01614			hypothetical protein	-0.0549289	-0.95064	0.121109	-1.81881
YEY1_02138|YE8081_01613	fabF-2	fabF-2	3-oxoacyl-(acyl-carrier-protein) synthase 2	1.4049	1.15795	1.84473	3.13643
YEY1_02139|YE8081_01612			ribosome modulation factor	0.248473	-2.89984	2.15442	1.03616
YEY1_02140|YE8081_01611	ymbA pqiC	ymbA pqiC	lipoprotein	-0.240844	0.039082	-0.759906	1.8677
YEY1_02141|YE8081_01610	pqiB	pqiB	paraquat-inducible protein B	-0.507369	-1.34746	-0.402076	0.279857
YEY1_02142|YE8081_01609	pqiA-2	pqiA-2	PqiA family integral membrane protein	-0.613251	-0.476908	-0.412613	0.215633
YEY1_02143|YE8081_01608	uup	uup	ABC transporter ATPase	0.182469	-1.51263	-0.360667	0.53032
YEY1_02144|YE8081_01607	rlmL	rlmL	23S rRNA m(2)G2445 methyltransferase	0.112419	-1.61563	-0.0457418	0.102706
YEY1_02145|YE8081_01606	NA_297	NA_200	MOSC domain-containing protein	-0.0871739	-1.62564	-0.535051	-1.02201
YEY1_02146|YE8081_01605	NA_298	NA_199	hypothetical protein	-0.137286	-2.25238	-0.233637	1.09858
YEY1_02147|YE8081_01604	pyrD	pyrD	dihydroorotate dehydrogenase 2	-0.623398	-2.14796	-0.432093	-1.85556
YEY1_02148|YE8081_01603	pepN	pepN	aminopeptidase N	-0.577504	-0.978046	-1.09973	0.145054
YEY1_02149|YE8081_01601	pncB	pncB	nicotinate phosphoribosyltransferase	-0.872273	0.0641703	-1.16553	-2.58412
YEY1_02150|YE8081_01600	asnS	asnS	asparaginyl-tRNA synthetase	0.0712517	-0.160694	-0.413199	-0.0676875
YEY1_02151|YE8081_01599	ompF	ompF	porin	-0.531726	-1.63145	-1.10092	3.4184
YEY1_02152|YE8081_01597	aspC	aspC	aromatic amino acid aminotransferase	1.19471	1.38614	1.41139	2.59221
YEY1_02153|YE8081_01596	NA_299	NA_198	hypothetical protein	-1.726	0.0459205	-0.726913	0.217702
YEY1_02154|YE8081_01595	ycbL	ycbL	beta-lactamase domain-containing protein	-0.278179	-1.21256	-0.335774	0.236133
YEY1_02155|YE8081_01594	ycbK	ycbK	hypothetical protein	-0.639849	-1.77814	-1.08162	-0.721276
YEY1_02156|YE8081_01593	ycbB	ycbB	hypothetical protein	-0.605889	-1.4934	-0.486704	-0.64768
YEY1_02157|YE8081_01592	mukB	mukB	cell division protein MukB	0.732529	0.61061	0.650484	2.25327
YEY1_02158|YE8081_01591	mukE	mukE	condesin subunit E	0.269641	-0.140662	-0.333741	2.90717
YEY1_02159|YE8081_01590	mukF	mukF	condesin subunit F	0.176192	-0.0117035	-0.170027	0.410011
YEY1_02160|YE8081_01589	smtA	smtA	putative metallothionein SmtA	-0.0279716	0.238052	-0.040371	0.219496
YEY1_02161|YE8081_01588	ycbC	ycbC	putative protein YcbC	0.485422	0.183006	-1.37179	-0.841527
YEY1_02162|YE8081_01587	NA_300	NA_197	hypothetical protein	-1.68526	-2.47967	-1.19175	-1.0142
YEY1_02163|YE8081_01586	kdsB	kdsB	3-deoxy-manno-octulosonate cytidylyltransferase	-0.472544	-0.820304	-0.826416	-0.0263411
YEY1_02164|YE8081_01585	ycaR	ycaR	hypothetical protein	0.00268601	-0.688313	-0.551298	0.921342
YEY1_02165|YE8081_01584	cspB-2	cspB-2	cold-shock DNA-binding domain-containing protein	-3.02202	-1.05147	-2.23041	-2.75729
YEY1_02168|YE8081_01581	NA_301	NA_196	hypothetical protein	-1.2273	-2.67432	-0.438813	0.828954
YEY1_02169|YE8081_01580	lpxK	lpxK	tetraacyldisaccharide 4_-kinase	-0.631058	-0.445662	-0.241407	-0.423455
YEY1_02170|YE8081_01579	msbA	msbA	lipid transporter ATP-binding/permease	-0.632658	-1.14788	-0.908984	-1.02041
YEY1_02171|YE8081_01578	ycaI comEC	ycaI comEC	DNA internalization-related competence protein ComEC/Rec2	-1.30471	-1.54919	-0.361788	-1.49104
YEY1_02173|YE8081_01577	ihfB	ihfB	integration host factor subunit beta	-0.610813	-1.32528	-0.838521	1.39164
YEY1_02174|YE8081_01576	rpsA	rpsA	30S ribosomal protein S1	-0.961477	-0.836527	-1.16061	-0.157711
YEY1_02175|YE8081_01575	cmk	cmk	cytidylate kinase	-0.481123	-0.131193	-0.647306	-0.457314
YEY1_02176|YE8081_01574	aroA	aroA	3-phosphoshikimate 1-carboxyvinyltransferase	-1.41561	-1.63208	-2.34407	-2.50799
YEY1_02177|YE8081_01573	serC	serC	phosphoserine aminotransferase	-0.211787	-0.125516	-0.189007	0.528383
YEY1_02178|YE8081_01572			putative inner membrane protein	0.687747	-0.666142	0.580113	0.443023
YEY1_02179|YE8081_01571	ansB	ansB	L-asparaginase II	-2.66455	-1.4027	-1.60127	-2.32772
YEY1_02180|YE8081_01570	ycaO	ycaO	hypothetical protein	-0.571466	-1.34215	-0.771798	-0.499612
YEY1_02183|YE8081_01569	focA	focA_1	formate transporter	-1.43369	-2.16611	-1.90123	-1.42359
YEY1_02184|YE8081_01568	pflB_3	pflB_3	formate acetyltransferase	-0.771841	-1.69893	-0.918534	-0.0972008
YEY1_02186|YE8081_01566	ycaD	ycaD	putative MFS family transporter protein	-1.66406	-0.854907	-1.84165	-0.612901
YEY1_02189|YE8081_01564	serS	serS	seryl-tRNA synthetase	-0.121245	0.484911	-0.264011	1.35644
YEY1_02190|YE8081_01563	ycaJ rarA	ycaJ rarA	recombination factor protein RarA	0.033555	0.517371	0.333994	0.444828
YEY1_02191|YE8081_01562	lolA	lolA	outer-membrane lipoprotein carrier protein	-1.33803	-1.28445	-0.863616	-0.411526
YEY1_02192|YE8081_01560	ftsK	ftsK	cell division protein FtsK	-0.251249	-0.197334	0.0250188	1.43265
YEY1_02193|YE8081_01559	lrp-2_2	lrp-2_1	leucine-responsive transcriptional regulator	-0.0605428	0.519299	-0.18961	2.04288
YEY1_02195|YE8081_01557	trxB	trxB	thioredoxin reductase	0.48192	1.57322	1.11444	0.548335
YEY1_02196|YE8081_01556	cydD	cydD	cysteine/glutathione ABC transporter membrane/ATP-binding protein	-0.551518	-0.939501	-0.77028	0.381144
YEY1_02197|YE8081_01555	cydC_2	cydC_2	cysteine/glutathione ABC transporter membrane/ATP-binding protein	-0.29012	-0.588487	-0.223206	-0.515698
YEY1_02198|YE8081_01554	aat	aat	leucyl/phenylalanyl-tRNA--protein transferase	-0.351502	0.223516	0.0485853	0.863016
YEY1_02199|YE8081_01553	infA	infA	translation initiation factor IF-1	-1.68119	-0.476976	-1.91019	-2.10624
YEY1_02200|YE8081_01552	clpA	clpA	ATP-dependent Clp protease ATP-binding subunit	-0.0557151	0.0860175	0.621492	0.957288
YEY1_02201|YE8081_01551	clpS	clpS	ATP-dependent Clp protease adaptor protein ClpS	-0.230545	0.00774416	0.679482	-0.925337
YEY1_02202|YE8081_01550	cspD-2	cspD-2	cold-shock DNA-binding domain-containing protein	-1.70429	-3.80211	-1.77629	-2.8053
YEY1_02203|YE8081_01549	macB-2	macB-2	macrolide transporter ATP-binding /permease	0.966653	0.678745	1.82963	-0.0573529
YEY1_02204|YE8081_01548	macA-2	macA-2	macrolide transporter subunit MacA	0.88537	0.887792	1.64278	0.65753
YEY1_02205|YE8081_01547	virK ybjX	virK ybjX	putative virulence factor	-0.128585	-0.603075	1.51074	-1.80614
YEY1_02206|YE8081_01546	ybjD	ybjD	hypothetical protein	-0.49723	-0.928233	0.271042	0.843269
YEY1_02207|YE8081_01545	NA_303	NA_195	hypothetical protein	-1.05726	-1.61124	-0.882665	-0.970219
YEY1_02208|YE8081_01544	hcp-4	hcp-4	hydroxylamine reductase	-0.662336	1.12838	0.0832715	0.032889
YEY1_02210|YE8081_01542	poxB	poxB	pyruvate dehydrogenase	-0.858254	-4.46472	-2.20315	-2.87974
YEY1_02211|YE8081_01541			O-methyltransferase involved in polyketide biosynthesis	0.377158	-1.75882	1.58014	-0.806344
YEY1_02212|YE8081_01540	ltaA	ltaA	L-threonine aldolase	-0.604075	-1.19741	-0.534631	-1.71524
YEY1_02213|YE8081_01539	ybjT	ybjT	NAD-dependent epimerase/dehydratase	-0.277093	-0.856415	-0.48844	-1.1011
YEY1_02214|YE8081_01538	NA_304	NA_194	NAD-dependent epimerase/dehydratase	0.0388966	-0.052151	-0.657409	-0.746591
YEY1_02215|YE8081_01537	ybjP	ybjP	putative lipoprotein	0.924979	0.771524	0.241466	1.40741
YEY1_02216|YE8081_01536	artP_1	artP_1	arginine transporter ATP-binding subunit	-0.640784	-1.08918	-1.33764	-0.584987
YEY1_02217|YE8081_01535	artI	artI	cationic amino acid ABC transporter periplasmic binding protein	-0.00682932	-1.92106	-0.230628	-0.593975
YEY1_02218|YE8081_01534	artQ	artQ	arginine transporter permease subunit ArtQ	-0.611077	-1.53883	-0.682583	0.0664966
YEY1_02219|YE8081_01533	artM	artM	arginine transporter permease subunit ArtM	0.126595	-1.31642	-0.420481	-0.473457
YEY1_02220|YE8081_01532	artJ	artJ_2	cationic amino acid ABC transporter periplasmic binding protein	-0.449596	-0.0602211	-0.597945	0.826555
YEY1_02221|YE8081_01531	rumB_2	rumB_2	23S rRNA methyluridine methyltransferase	-1.22218	0.269889	-0.624611	-1.09649
YEY1_02222|YE8081_01529	ybjO	ybjO_1	hypothetical protein	-0.94807	-1.13051	-1.01	-2.64637
YEY1_02223|YE8081_01528	potI	potI	ornithine carbamoyltransferase	-0.130021	1.61275	-0.111013	0.968226
YEY1_02224|YE8081_01527	potH	potH	putrescine ABC transporter membrane protein	-0.393234	-1.51478	-1.32062	-0.0792108
YEY1_02225|YE8081_01526	potG	potG	putrescine ABC transporter ATP-binding protein	0.198114	0.816436	0.147516	-0.490432
YEY1_02226|YE8081_01525	potF	potF	putrescine ABC transporter periplasmic-binding protein	-0.557519	0.507376	-0.670863	-0.408581
YEY1_02227|YE8081_01524	ybjN	ybjN	hypothetical protein	-0.817394	-1.75615	-0.858029	0.714128
YEY1_02228|YE8081_01523	ybjC	ybjC	hypothetical protein	0.426502	0.645419	0.833411	-0.41998
YEY1_02229|YE8081_01522	grxA	grxA	glutaredoxin	-1.20587	-0.262408	0.0490523	0.110689
YEY1_02230|YE8081_01521	ybjL	ybjL	hypothetical protein	-0.865025	-1.55897	-0.754232	-0.0134598
YEY1_02232|YE8081_01519	NA_305	NA_193	membrane protein	-1.17304	0.0406116	-0.255947	-0.437358
YEY1_02233|YE8081_01518	ybjG	ybjG	undecaprenyl pyrophosphate phosphatase	-1.65219	-0.34884	-0.868677	-0.137513
YEY1_02234|YE8081_01517	deoC-2	deoC-2	deoxyribose-phosphate aldolase	-0.148565	2.5295	1.50851	1.78151
YEY1_02235|YE8081_01516	deoR	deoR	DNA-binding transcriptional repressor DeoR	-0.690091	-0.633932	-1.0775	-0.295895
YEY1_02236|YE8081_01514	sdaC_2	sdaC_2	serine transporter	-1.71739	-1.93897	-1.1106	-0.237339
YEY1_02237|YE8081_01513	sdaA_2	sdaA_1	L-serine dehydratase 1	-0.688575	0.417739	1.39871	1.9435
YEY1_02240|YE8081_01512	dacC	dacC	serine-type D-Ala-D-Ala carboxypeptidase	-0.157083	-0.851331	-0.35269	1.22574
YEY1_02241|YE8081_01511	cysM_1	cysM_2	cysteine synthase B	4.21749	2.69849	2.24355	0.0341035
YEY1_02242|YE8081_01510	metB_2	metB_2	cystathionine gamma-synthase	3.79286	0.706622	2.8098	-0.227502
YEY1_02243|YE8081_01509	metI-2	metI-2	binding-protein-dependent transport systems inner membrane component	-0.0276345	-1.0296	-0.331623	-0.210924
YEY1_02244|YE8081_01508	metN-2	metN-2	ABC transporter related	0.594913	-1.95238	-0.130049	-2.2198
YEY1_02245|YE8081_01507	metQ-2_1	metQ-2_1	NLPA lipoprotein	1.20037	-2.35821	0.909189	-2.91223
YEY1_02246|YE8081_01506	NA_306	NA_191	2OG-Fe(II) oxygenase	3.5328	0.00244061	3.17896	-1.70651
YEY1_02248|YE8081_01504	NA_308	NA_189	HAD family hydrolase	-0.27602	0.547525	0.317328	0.95865
YEY1_02249|YE8081_01503	yliJ gst_1	yliJ gst_1	glutathione S-transferase domain-containing protein	-0.117751	1.00357	0.300059	2.12137
YEY1_02250|YE8081_01502	yiuR fepA-1 cirA-1	yiuR fepA-1 cirA-1_2	putative outer membrane receptor	2.81176	-1.80448	0.412446	-1.42221
YEY1_02251|YE8081_01501	yiuC fhuC-4 fepC-4 fecE-4	yiuC fhuC-4 fepC-4 fecE-4	ABC transporter-like protein	1.99068	0.752137	0.603135	0.474499
YEY1_02252|YE8081_01500	yiuB fhuB-5 fepG-5 fepD-5 fecD-5 fecC-5	yiuB fhuB-5 fepG-5 fepD-5 fecD-5 fecC-5	transport system permease	1.08205	-0.125709	0.500404	-0.51253
YEY1_02253|YE8081_01499	lysP	lysP	lysine transporter	-0.141356	-0.028989	0.0179607	-0.0972822
YEY1_02254|YE8081_01498	yeiE	yeiE	putative DNA-binding transcriptional regulator	-0.0721144	-0.722148	-0.719394	0.256745
YEY1_02258|YE8081_01496	yeiH	yeiH	hypothetical protein	-1.35804	0.380399	1.29702	-1.24117
YEY1_02259|YE8081_01495	nfo	nfo	endonuclease IV	0.00673831	0.458033	0.184984	2.62869
YEY1_02260|YE8081_01494	psaC_2	psaC_2	fimbrial biogenesis outer membrane usher protein	0.0127695	0.306345	0.419669	0.571841
YEY1_02261|YE8081_01493	psaB	psaB	pili assembly chaperone	0.651093	-1.71991	0.55467	-0.462181
YEY1_02262|YE8081_01492	psaA	psaA	pH 6 antigen	3.0402	0.190763	1.60474	0.222567
YEY1_02263|YE8081_01491	psaF	psaF	hypothetical protein	-0.687258	-0.765007	-0.049064	-0.521212
YEY1_02264|YE8081_01490	psaE	psaE	transcriptional regulator CadC	-0.460779	-2.43736	-0.673063	-0.892642
YEY1_02265|YE8081_01489	fruA	fruA	PTS system fructose-specific transporter subunit IIBC	4.59836	-3.30898	1.56461	-0.772741
YEY1_02266|YE8081_01488	fruK	fruK	1-phosphofructokinase	4.77246	-3.82731	1.30169	-1.27861
YEY1_02267|YE8081_01487	fruB_1	fruB_1	bifunctional PTS system fructose-specific transporter subunit IIA/HPr protein	5.12305	-3.56174	1.38563	-0.5447
YEY1_02268|YE8081_01486	NA_309	NA_188	NUDIX hydrolase	0.459981	-2.32123	-0.83876	-1.31573
YEY1_02269|YE8081_01485	napC_2	napC_2	cytochrome c-type protein NapC	-2.7029	-6.35605	-2.31988	-3.72388
YEY1_02270|YE8081_01484	bisC_2	bisC_1	molybdopterin oxidoreductase	-2.44256	-6.38193	-1.96437	-2.77363
YEY1_02271|YE8081_01483	ykgJ yeiW	ykgJ yeiW	hypothetical protein	-1.65371	-2.30162	-2.06538	-2.58438
YEY1_02272|YE8081_01482	mtr_2	mtr_2	aromatic amino acid transporter	-0.608744	-0.696378	-0.827184	-4.95922
YEY1_02273|YE8081_01481	efp-1	efp-1	elongation factor P	-0.557645	-1.94531	-1.51723	-2.1122
YEY1_02274|YE8081_01480	uxuA	uxuA	mannonate dehydratase	-0.562435	-0.0474175	-0.909751	-0.501245
YEY1_02275|YE8081_01479	uxuB yeiQ	uxuB yeiQ	mannitol dehydrogenase domain-containing protein	-0.130666	-1.57051	-0.417272	-1.36738
YEY1_02276|YE8081_01478	uxuR	uxuR	GntR family transcriptional regulator	-0.580544	0.626338	-0.436394	1.10332
YEY1_02277|YE8081_01477	NA_310	NA_187	hypothetical protein	-0.706348	-0.355423	1.93566	1.42923
YEY1_02278|YE8081_01476	yeiR	yeiR	cobalamin synthesis protein P47K	-1.01468	-0.920384	-0.39153	0.453565
YEY1_02279|YE8081_01475	yeiU	yeiU	PA-phosphatase-like phosphoesterase	-2.61585	-1.80821	-2.7704	-1.39193
YEY1_02280|YE8081_01474	spr	spr	putative outer membrane lipoprotein	-0.760983	-1.03046	-0.344204	-1.42648
YEY1_02281|YE8081_01473	NA_311	NA_186	hypothetical protein	0.205258	1.40547	0.0601714	0.392581
YEY1_02282|YE8081_01472	yejA	yejA	extracellular solute-binding protein	-0.378584	-0.610735	-0.14587	0.957519
YEY1_02283|YE8081_01471	yejB	yejB	binding-protein-dependent transport system inner membrane protein	0.0609073	0.502415	-0.228204	3.05527
YEY1_02284|YE8081_01470	yejE	yejE	binding-protein-dependent transport system inner membrane protein	-0.0579787	-0.731675	-0.200185	0.761855
YEY1_02285|YE8081_01469	yejF	yejF	ABC transporter-like protein	-0.0940956	-0.0202174	-0.107604	-0.250332
YEY1_02286|YE8081_01468	yejG	yejG	hypothetical protein	-1.86366	-2.59759	-1.18571	-1.73018
YEY1_02287|YE8081_01467	bcr-2_1	bcr-2_2	bicyclomycin/multidrug efflux system protein	-1.23374	-1.44336	-1.30353	-0.480789
YEY1_02288|YE8081_01466	rsuA	rsuA	16S rRNA pseudouridylate synthase A	-0.966729	-2.6992	-1.77868	-0.54871
YEY1_02289|YE8081_01465	yejH	yejH	type III restriction protein Res subunit	0.0612656	0.889378	0.491708	0.814314
YEY1_02290|YE8081_01464	rplY	rplY	50S ribosomal protein L25	-1.00535	-2.90302	-1.19525	-2.01318
YEY1_02291|YE8081_01463	ndpA yejK	ndpA yejK	nucleoid-associated protein NdpA	-0.494403	-1.25074	-0.74288	-0.579636
YEY1_02292|YE8081_01462	yejL	yejL	hypothetical protein	-0.760524	0.792289	-0.156551	-0.662381
YEY1_02293|YE8081_01461	yejM	yejM	sulfatase	-0.535623	0.361665	-0.629632	0.716175
YEY1_02295|YE8081_02346	NA_312	NA_337	hypothetical protein	-2.40952	-2.61119	-1.87281	-3.67707
YEY1_02296|YE8081_02347		NA_338	hypothetical protein	-0.95508	2.7057	0.542954	2.8067
YEY1_02299|YE8081_01458	bglA_3	bglA_5	glycoside hydrolase family protein	-0.65115	-0.234567	-0.0105398	0.962409
YEY1_02300|YE8081_01457	treB_2	treB_3	PTS system trehalose(maltose)-specific transporter subunit IIBC	-1.26777	-0.753692	-0.514543	-0.482973
YEY1_02301|YE8081_01456	NA_314	NA_185	RpiR family transcriptional regulator	-1.45485	-1.84809	-0.777613	-1.04508
YEY1_02306|YE8081_01452	NA_317	NA_182	XRE family transcriptional regulator	-4.28279	-3.39644	-2.50341	-4.87259
YEY1_02307|YE8081_01451	NA_318	NA_181	DinI family protein	-0.767762	1.87577	-0.694854	-0.238081
YEY1_02308|YE8081_01449	pla2	pla2_1	outer membrane protease	1.25372	4.87302	1.96459	1.41717
YEY1_02309|YE8081_01448	tsr mcp	tsr mcp_1	Cache sensor-containing methyl-accepting chemotaxis sensory transducer	-0.51112	0.984214	0.191629	2.45646
YEY1_02310|YE8081_01447	NA_319	NA_180	beta-lactamase domain-containing protein	-0.378484	-1.41042	-0.570758	-0.425196
YEY1_02311|YE8081_01446	togT rhiT	togT rhiT	putative transport protein	-0.44921	-0.0205959	0.394547	-0.273581
YEY1_02312|YE8081_01445	ampH_2	ampH_1	beta-lactam binding protein AmpH	-0.229374	0.136545	-0.592017	-0.226492
YEY1_02316|YE8081_01441	rtxD_2		Putative type I secretion protein	2.56736	5.98971	2.37719	3.28282
YEY1_02318|YE8081_01440	NA_320	NA_179	major facilitator transporter	-0.522831	0.458817	-0.972689	1.0193
YEY1_02319|YE8081_01439	rcsD	rcsD	phosphotransfer intermediate protein in two-component regulatory system with RcsBC	-0.596517	-0.366114	0.214757	1.49176
YEY1_02320|YE8081_01438	rcsB	rcsB	transcriptional regulator RcsB	-0.834631	-0.739065	-0.176886	-0.967988
YEY1_02321|YE8081_01437	rcsC	rcsC_1	hybrid sensory kinase in two-component regulatory system with RcsB and YojN	0.857036	2.11472	0.888457	1.17403
YEY1_02322|YE8081_01436	gyrA	gyrA	DNA gyrase subunit A	-0.529333	-0.463509	-0.5981	-0.240858
YEY1_02323|YE8081_01435	ubiG	ubiG	3-demethylubiquinone-9 3-methyltransferase	-0.599686	-2.0235	-0.626114	-2.79186
YEY1_02324|YE8081_01434	nrdA	nrdA	ribonucleotide-diphosphate reductase subunit alpha	-0.624789	1.90275	-0.319099	-3.12135
YEY1_02325|YE8081_01433	nrdB	nrdB	ribonucleotide-diphosphate reductase subunit beta	-0.507828	1.04669	-0.726772	-0.533882
YEY1_02326|YE8081_01432	yfaE	yfaE	2Fe-2S ferredoxin	-1.50561	1.26539	-1.0365	0.520998
YEY1_02327|YE8081_01431	eco	eco	ecotin	-0.594403	-1.02954	-0.687864	-0.909257
YEY1_02329|YE8081_01430			putative serine protease	-1.05472	0.973577	-1.08396	-0.939761
YEY1_02331|YE8081_01428			putative exported protein	1.07951	3.72391	1.84752	1.32862
YEY1_02332|YE8081_01429			putative exported protein	0.0864235	-1.80286	1.24449	-0.678534
YEY1_02333|YE8081_01424	cinA yfaY	cinA yfaY	competence damage-inducible protein A	-0.229816	0.760179	0.269271	-0.380117
YEY1_02334|YE8081_01423	tyrP	tyrP	aromatic amino acid transporter	-0.722747	-1.14759	-0.176692	-0.746024
YEY1_02335|YE8081_01422	yfaZ	yfaZ	hypothetical protein	-0.694946	0.734806	-0.598073	1.45572
YEY1_02336|YE8081_01421	katA	katA	catalase	-0.261375	-1.2133	-0.0114425	0.514172
YEY1_02337|YE8081_01420	menE	menE	O-succinylbenzoic acid--CoA ligase	0.486565	1.62103	0.227082	3.08757
YEY1_02338|YE8081_01419	menC	menC	O-succinylbenzoate synthase	-0.770359	-0.331838	-0.980721	0.276725
YEY1_02340|YE8081_01417	menH yfbB	menH yfbB	acyl-CoA thioester hydrolase YfbB	-0.94079	-2.14665	-1.04978	0.921881
YEY1_02341|YE8081_01416	menD	menD	2-succinyl-5-enolpyruvyl-6-hydroxy-3-cyclohexene-1-carboxylate synthase	-1.15164	-0.73926	-0.875916	0.306645
YEY1_02342|YE8081_01415	menF	menF	isochorismate synthase	0.216474	0.869483	0.451885	2.35783
YEY1_02343|YE8081_01413	elaB	elaB	hypothetical protein	4.15266	2.839	4.23268	3.61407
YEY1_02344|YE8081_01409	edd	edd	phosphogluconate dehydratase	-0.224773	-0.319525	-0.0136128	0.0794518
YEY1_02346|YE8081_01407	NA_322	NA_177	major facilitator transporter	2.03981	2.89777	3.8936	1.3256
YEY1_02347|YE8081_01406	ttuD ldhA	ttuD ldhA	NAD-binding D-isomer specific 2-hydroxyacid dehydrogenase	-0.551249	-1.35036	0.690219	-1.05371
YEY1_02348|YE8081_01405	idnR	idnR	LacI family transcriptional regulator	-1.80714	-1.4091	-0.920799	-1.57824
YEY1_02349|YE8081_01404	idnO_2	idnO	gluconate 5-dehydrogenase	0.314638	0.873522	0.770925	0.576545
YEY1_02350|YE8081_01403	idnK	idnK	carbohydrate kinase	-1.39072	-1.5658	-0.575314	-0.873349
YEY1_02351|YE8081_01402	NA_323	NA_176	hypothetical protein	1.18446	2.38038	-0.0740396	0.353001
YEY1_02352|YE8081_01400			membrane protein	1.38481	-1.04959	2.26961	-2.04249
YEY1_02354|YE8081_01398	nuoN	nuoN	NADH dehydrogenase subunit N	-0.886688	-1.19237	-0.930861	-1.13516
YEY1_02355|YE8081_01397	nuoM_1	nuoM_1	NADH dehydrogenase subunit M	-0.896247	-1.30965	-0.529958	0.522654
YEY1_02356|YE8081_01396	nuoL_1	nuoL_1	NADH dehydrogenase subunit L	-0.924638	-1.57142	-0.337165	0.800971
YEY1_02357|YE8081_01395	nuoK	nuoK	NADH dehydrogenase subunit K	-0.787001	-1.88813	0.131898	1.29518
YEY1_02358|YE8081_01394	nuoJ	nuoJ	NADH dehydrogenase subunit J	-0.737631	-1.16735	-0.0834763	-0.1202
YEY1_02359|YE8081_01393	nuoI_1	nuoI_1	NADH dehydrogenase subunit I	-0.763719	-1.4131	-0.56395	1.41191
YEY1_02360|YE8081_01392	nuoH_1	nuoH_1	NADH dehydrogenase subunit H	-0.956794	-1.96757	-0.406319	0.609598
YEY1_02361|YE8081_01391	nuoG	nuoG	NADH dehydrogenase subunit G	-0.754427	-1.78895	-0.544083	0.0922088
YEY1_02362|YE8081_01390	nuoF	nuoF	NADH dehydrogenase I subunit F	0.0502847	-1.0513	0.305334	2.71314
YEY1_02363|YE8081_01389	nuoE	nuoE	NADH dehydrogenase subunit E	0.734846	0.137082	1.04421	2.24417
YEY1_02364|YE8081_01388	nuoD_1	nuoD_1	bifunctional NADH:ubiquinone oxidoreductase subunit C/D	0.0572074	-0.195618	0.60277	2.94191
YEY1_02365|YE8081_01387	nuoB_1	nuoB_1	NADH dehydrogenase subunit B	-0.356095	-1.35631	-0.234237	0.856341
YEY1_02366|YE8081_01386	nuoA	nuoA	NADH dehydrogenase subunit A	-0.542933	-1.27914	-0.752961	0.158612
YEY1_02367|YE8081_01385	rovM lrhA pecT	rovM lrhA pecT	LysR family transcriptional regulator	-1.5308	-2.41271	-0.798906	0.125526
YEY1_02368|YE8081_01383	aat alaA ybfQ	aat alaA ybfQ	aminotransferase class I and II	0.83203	0.668964	0.661448	0.963608
YEY1_02369|YE8081_01382	yfbR	yfbR	metal dependent phosphohydrolase	0.607723	1.69303	1.12649	2.60814
YEY1_02370|YE8081_01381	yfbS	yfbS	citrate transporter	0.0603214	0.688117	0.45458	1.12523
YEY1_02371|YE8081_01380			putative exported protein	0.563605	-0.399512	1.8964	0.26008
YEY1_02372|YE8081_01379	NA_324	NA_174	putative phosphatase	0.950052	-0.0219464	1.21523	1.90658
YEY1_02373|YE8081_01378	yfbU	yfbU	hypothetical protein	0.917783	-0.403596	1.29235	3.39345
YEY1_02374|YE8081_01377	yfbV	yfbV	hypothetical protein	0.331198	0.00576043	0.620621	1.47908
YEY1_02375|YE8081_01376	ackA_2	ackA_2	acetate kinase	-0.781926	-1.85314	-0.835098	-0.295513
YEY1_02376|YE8081_01375	pta	pta	phosphate acetyltransferase	-0.969999	-2.19549	-1.21569	-0.62854
YEY1_02378|YE8081_01373	NA_325	NA_173	transcriptional regulator LacI family	0.4807	0.749952	1.1385	1.39239
YEY1_02379|YE8081_01372	ulaC sgaA cmtB	ulaC sgaA cmtB	putative PTS IIA-like nitrogen-regulatory protein PtsN	-2.32159	-4.01655	-3.19182	-2.02349
YEY1_02380|YE8081_01371	ulaB sgaB	ulaB sgaB	PTS system lactose/cellobiose-specific transporter subunit IIB	-4.65881	-2.80326	-1.07664	-0.932926
YEY1_02381|YE8081_01370	ulaA sgaT	ulaA sgaT	PTS system ascorbate-specific transporter subunit IIC	-3.20398	0.127635	-1.30879	2.48473
YEY1_02384|YE8081_01367	yfcD	yfcD	NUDIX hydrolase	-0.13608	1.08594	0.5652	2.54926
YEY1_02385|YE8081_01366	yfcE	yfcE	phosphodiesterase	-0.802947	0.212049	-0.667428	0.830807
YEY1_02386|YE8081_01365	NA_326	NA_172	diguanylate phosphodiesterase	0.0333146	-0.498541	0.290925	-0.540322
YEY1_02387|YE8081_01364	yfcH	yfcH	hypothetical protein	0.942306	-0.306272	1.1618	2.0655
YEY1_02389|YE8081_01363	NA_327	NA_171	virulence determinant	-2.55895	-1.43091	-0.122594	-2.24403
YEY1_02390|YE8081_01362	hisP	hisP	histidine/lysine/arginine/ornithine transporter subunit	-0.254617	-1.53257	0.517493	0.00380086
YEY1_02391|YE8081_01361	hisM_2	hisM_1	polar amino acid ABC transporter inner membrane subunit	0.413252	-3.18481	0.209518	-1.10734
YEY1_02392|YE8081_01360	hisQ_2	hisQ_1	polar amino acid ABC transporter inner membrane subunit	0.290202	-2.54427	1.05069	0.80489
YEY1_02393|YE8081_01359	hisJ	hisJ_1	cationic amino acid ABC transporter periplasmic binding protein	-0.219773	-2.73419	0.467959	0.70486
YEY1_02394|YE8081_01358	ubiX	ubiX	3-octaprenyl-4-hydroxybenzoate carboxy-lyase	-0.297132	-0.256374	0.179373	0.285269
YEY1_02395|YE8081_01357	purF	purF	amidophosphoribosyltransferase	-0.697722	-2.09855	-1.0296	0.182081
YEY1_02396|YE8081_01356	cvpA	cvpA	colicin V production protein	-1.11551	-2.74668	-0.398444	0.278762
YEY1_02397|YE8081_01355	dedD	dedD	phosphogluconate dehydratase	-0.481162	-0.807887	-0.534435	-0.0853234
YEY1_02398|YE8081_01354	folC	folC	bifunctional folylpolyglutamate synthase/ dihydrofolate synthase	0.0558627	-1.03499	0.426197	0.172203
YEY1_02399|YE8081_01353	accD	accD	acetyl-CoA carboxylase subunit beta	-0.526571	-0.509203	-0.264303	0.316251
YEY1_02400|YE8081_01352	dedA	dedA	hypothetical protein	-0.722904	-0.403276	-0.411067	0.0503688
YEY1_02401|YE8081_01351	truA	truA	tRNA pseudouridine synthase A	-0.30575	0.236095	-0.0775333	0.401292
YEY1_02402|YE8081_01350	usg	usg	putative semialdehyde dehydrogenase	-0.061275	0.717626	-0.0240072	2.04295
YEY1_02403|YE8081_01349	pdxB	pdxB	NAD-binding D-isomer specific 2-hydroxyacid dehydrogenase	0.445145	0.874764	0.909017	1.71824
YEY1_02404|YE8081_01348	NA_328	NA_170	AraC family transcriptional regulator	0.423168	0.956256	0.359026	0.867251
YEY1_02405|YE8081_01347	NA_329	NA_169	hypothetical protein	-0.715031	0.867121	-1.02119	-0.828121
YEY1_02406|YE8081_01346			putative inner membrane protein	-0.0192693	0.679114	0.401975	0.182434
YEY1_02407|YE8081_01345	NA_330	NA_168	GntR family transcriptional regulator	0.699822	0.822121	-0.145628	-1.22694
YEY1_02408|YE8081_01344			putative metal resistance protein	-1.44334	-1.07354	-1.27619	1.93149
YEY1_02409|YE8081_01343			DSBA-like thioredoxin domain protein	-0.948265	0.188776	-0.62615	1.6437
YEY1_02410|YE8081_01342	dipZ dsbD_2	dipZ dsbD_2	thiol:disulfide interchange protein	-1.51365	-1.43188	-1.98947	-0.169089
YEY1_02411|YE8081_01341	flk	flk	flagella biosynthesis regulator	0.579641	0.555553	0.844972	-0.170776
YEY1_02412|YE8081_01340			citrate transporter family protein	-0.485074	-0.131445	-0.310833	-0.263594
YEY1_02413|YE8081_01339	appA_2	appA_1	phosphoanhydride phosphorylase	0.0224813	-1.32385	0.102199	0.552752
YEY1_02414|YE8081_01338	galR-1_3	galR-1_2	DNA-binding transcriptional regulator GalR	-0.263428	-0.81182	-0.0905197	2.06435
YEY1_02415|YE8081_01337	celA_3	celA_2	PTS system NN_-diacetylchitobiose-specific transporter subunit IIB	1.09315	1.38981	-1.25024	-1.54801
YEY1_02416|YE8081_01336	celB_4	celB_2	PTS system NN_-diacetylchitobiose-specific transporter subunit IIC	-0.299204	-2.83578	-1.36411	0.921843
YEY1_02417|YE8081_01335	bglA_4	bglA_4	glycoside hydrolase family protein	-0.869827	-0.387318	-0.569918	-0.0808552
YEY1_02418|YE8081_01334	celC_3	celC_2	PTS system NN_-diacetylchitobiose-specific transporter subunit IIA	-1.11835	-1.81014	-0.780912	-2.05785
YEY1_02419|YE8081_01333	lamB-1_3	lamB-1_2	maltoporin	-0.293078	-0.622506	-3.06511	-0.711401
YEY1_02420|YE8081_01332	ygeA	ygeA	aspartate racemase	0.74992	1.13987	0.875966	-0.760554
YEY1_02422|YE8081_01331	NA_331	NA_167	diguanylate cyclase	0.476641	-0.798122	1.23078	-0.370204
YEY1_02423|YE8081_01330	fabB-1	fabB-1	3-oxoacyl-ACP synthase	-0.383023	-1.443	-0.475451	-1.37415
YEY1_02424|YE8081_01329	mnmC	mnmC	5-methylaminomethyl-2-thiouridine methyltransferase	-0.167289	-1.04794	-0.74923	-2.07502
YEY1_02425|YE8081_01328	yfcL	yfcL	hypothetical protein	-0.872205	-2.45048	-0.724944	0.820987
YEY1_02426|YE8081_01327	yfcM	yfcM	hypothetical protein	0.675942	0.949514	0.766282	1.43785
YEY1_02427|YE8081_01326	yfcA	yfcA	hypothetical protein	-0.849345	-1.19544	-1.16524	0.0670581
YEY1_02428|YE8081_01325	mepA	mepA	penicillin-insensitive murein endopeptidase	-0.456224	0.132193	0.116475	2.9451
YEY1_02429|YE8081_01324	aroC	aroC	chorismate synthase	0.108638	-0.461663	0.259109	0.664716
YEY1_02430|YE8081_01323	prmB	prmB	N5-glutamine S-adenosyl-L-methionine-dependent methyltransferase	0.196629	0.319582	0.360682	-0.668142
YEY1_02432|YE8081_01321	yfcN	yfcN	hypothetical protein	-1.12052	-1.00763	-0.378408	-0.707344
YEY1_02433|YE8081_01515		NA_192	hypothetical protein	0.251322	-0.812245	-0.0622005	-0.0567874
YEY1_02434|YE8081_01320	sixA	sixA	phosphohistidine phosphatase	-1.17075	-0.915158	-0.994367	0.680013
YEY1_02435|YE8081_01319	fadJ	fadJ	multifunctional fatty acid oxidation complex subunit alpha	-0.0684546	-1.57006	0.585059	-0.787713
YEY1_02436|YE8081_01318	fadI	fadI	3-ketoacyl-CoA thiolase	0.0705779	-1.95654	0.0246862	-0.906942
YEY1_02437|YE8081_01317	yfcZ	yfcZ	hypothetical protein	0.299349	0.00357605	0.0306067	-0.323888
YEY1_02438|YE8081_01316	fadL	fadL	long-chain fatty acid outer membrane transporter	-1.3807	-3.3221	-2.04923	-2.22019
YEY1_02439|YE8081_01313	vacJ	vacJ	VacJ family lipoprotein	-0.502213	-0.582187	-0.637281	1.28801
YEY1_02440|YE8081_01312	ccmI	ccmI	cytochrome c-type biogenesis protein CcmI	-1.12487	-0.143357	-0.799344	0.225238
YEY1_02441|YE8081_01311	ccmH_2	ccmH	cytochrome C biogenesis protein	-0.183901	0.358088	0.501896	0.834855
YEY1_02442|YE8081_01310	ccmG dsbE_2	ccmG dsbE	periplasmic protein thiol--disulfide oxidoreductase DsbE	-0.770706	-0.672635	-0.00253542	-0.51127
YEY1_02443|YE8081_01309	ccmF_2	ccmF	cytochrome c-type biogenesis protein CcmF	-0.705078	-0.560187	-0.929213	0.475791
YEY1_02444|YE8081_01308	ccmE	ccmE	cytochrome c-type biogenesis protein CcmE	-0.588693	-1.26239	-0.844756	-1.71114
YEY1_02445|YE8081_01307	ccmD	ccmD	heme exporter protein CcmD	-0.788617	-1.52846	-0.853366	0.90234
YEY1_02446|YE8081_01306	ccmC	ccmC	heme exporter protein CcmC	-0.502406	-0.230511	-1.21534	0.318553
YEY1_02447|YE8081_01305	ccmB	ccmB	heme exporter protein CcmB	-0.301086	-0.590554	-0.778746	1.07862
YEY1_02448|YE8081_01304	ccmA	ccmA	heme exporter protein CcmA	-0.388113	-1.32868	-0.393047	-0.553492
YEY1_02449|YE8081_01303			putative inner membrane protein	0.21928	-1.63344	-0.457902	1.27665
YEY1_02452|YE8081_01300	phnA	phnA	alkylphosphonate utilization operon protein PhnA	-3.10078	-2.14531	-1.6865	-2.15417
YEY1_02453|YE8081_01299	NA_332	NA_165	PadR-like family transcriptional regulator	-0.10462	-0.281303	0.882181	-0.327571
YEY1_02454|YE8081_01298	NA_333	NA_164	hypothetical protein	-0.201039	-0.691397	0.511749	-0.413712
YEY1_02455|YE8081_01297	bglA_5	bglA_3	glycoside hydrolase family protein	-0.291074	-0.11836	-0.790229	-1.06362
YEY1_02456|YE8081_01296	treB_3	treB_2	PTS system trehalose(maltose)-specific transporter subunit IIBC	-0.798433	-1.2983	-1.8472	-1.55177
YEY1_02457|YE8081_01295	galR-1_4	galR-1_1	DNA-binding transcriptional regulator GalR	-0.735504	0.174197	-0.374224	-1.79656
YEY1_02458|YE8081_01294	NA_334	NA_163	hypothetical protein	-1.64912	-3.37981	-2.78736	-1.8874
YEY1_02459|YE8081_01293	NA_335	NA_162	cytochrome B561	-0.899254	-3.07953	-1.61172	-0.251721
YEY1_02460|YE8081_01292	NA_336	NA_161	hypothetical protein	-4.4902	-4.98419	-6.59985	-3.35796
YEY1_02461|YE8081_01291		NA_160	MerR family transcriptional regulator	-1.06202	-1.95484	0.137754	0.243402
YEY1_02462|YE8081_01290			putative exported protein	1.94562	1.92742	2.19604	3.03572
YEY1_02463|YE8081_01289			putative exported protein	0.906751	1.09292	0.395796	-0.0883108
YEY1_02464|YE8081_01288	metN-1_2	metN-1_1	DL-methionine transporter ATP-binding subunit	0.857514	0.71524	0.0843374	0.262995
YEY1_02465|YE8081_01287	mlaE_1	mlaE_1	putative phospholipid ABC transporter permease protein MlaE	0.611673	0.529282	0.637988	0.940287
YEY1_02466|YE8081_01286	yebQ_3	emrB_1	EmrB/QacA family drug resistance transporter	0.13116	-0.894068	1.70792	-1.28991
YEY1_02467|YE8081_01285			TetR family regulatory protein	-0.392028	1.59764	1.1741	0.885712
YEY1_02468|YE8081_01284			amidohydrolase family protein	0.0755235	-0.50339	0.509642	1.19336
YEY1_02469|YE8081_01283	yeeF_1	yeeF_1	amino acid permease-associated region	0.802191	1.94763	0.0824133	4.13333
YEY1_02470|YE8081_01282	mltB-1	mltB-1	murein hydrolase B	0.702268	0.445676	0.620365	-0.555828
YEY1_02471|YE8081_01281	sfuA	sfuA_1	iron(III)-binding periplasmic protein	3.37794	-0.0488159	1.53272	-0.0635855
YEY1_02472|YE8081_01280	sfuB	sfuB	iron(III)-transport system permease	1.50561	-0.9955	-0.346366	0.847904
YEY1_02473|YE8081_01279	sfuC	sfuC	iron(III) ABC transporter ATP-binding protein	2.12476	-0.415473	0.131806	-3.91657
YEY1_02474|YE8081_01278	rhtC_1	rhtC_2	threonine efflux system	0.920329	-0.0561662	0.501583	2.35583
YEY1_02475|YE8081_01277	NA_337	NA_159	hypothetical protein	0.80589	-0.878184	1.55447	1.53669
[truncated: 1,348 more rows]

## Sheet: Y1_E25 vs.8081_E25 raw 
Dataset S4-2: Global gene expression changes between Y. enterocolitica Y1 and Y. enterocolitica 8081v (DESeq analysis Y1_E25 vs. 8081_E25; all ORFs listed).
			raw read counts						mean read counts		DESeq	DESeq
OrthologousPairID	Gene name	Gene description	Y1_E25_I	Y1_E25_II	Y1_E25_III	8081_E25_I	8081_E25_II	8081_E25_III	Y1_E25	8081_E25	log2 Fold change	adjusted p-value
YEY1_00001|YE8081_04292	dnaA	chromosomal replication initiation protein	306	285	251	321	386	423	280.667	376.667	0.28894	0.26466
YEY1_00002|YE8081_04291	dnaN	DNA polymerase III subunit beta	394	469	404	873	517	773	422.333	721	0.614392	0.533821
YEY1_00003|YE8081_04290	recF	recombination protein F	154	181	157	168	182	273	164	207.667	0.208851	0.675667
YEY1_00004|YE8081_04289	gyrB	DNA gyrase subunit B	891	1195	956	757	924	1202	1014	961	-0.205718	0.661789
YEY1_00005|YE8081_04288	ybhA, ybjI, yidA, yigL	sugar phosphatase	271	563	423	100	95	86	419	93.6667	-2.23839	2.58134e-06
YEY1_00006|YE8081_04287	ocd	ornithine cyclodeaminase	22	33	29	49	19	38	28	35.3333	0.202812	0.873039
YEY1_00007|YE8081_04286	ilvA, tdcB	threonine dehydratase	28	21	26	24	32	18	25	24.6667	-0.155152	0.805149
YEY1_00008|YE8081_04285	yidR	hypothetical protein	16	31	24	16	23	26	23.6667	21.6667	-0.250435	0.786368
YEY1_00009|YE8081_04284		hypothetical protein	5	5	3	12	8	4	4.33333	8	0.675582	0.538437
YEY1_00010|YE8081_04283	ibpA	heat shock protein IbpA	106	87	123	1103	715	789	105.333	869	2.64307	0.00668273
YEY1_00011|YE8081_04282	ibpB	heat shock chaperone IbpB	128	133	191	273	267	368	150.667	302.667	0.7292	0.674497
YEY1_00013|YE8081_04280	yidE	YidE/YbjL duplication	28	27	37	13	12	4	30.6667	9.66667	-1.72624	0.007574
YEY1_00014|YE8081_04279	avtA	valine--pyruvate transaminase	165	184	232	149	183	210	193.667	180.667	-0.231817	0.658332
YEY1_00015|YE8081_04278	malS	periplasmic alpha-amylase	3	3	3	37	42	50	3	43	3.56348	5.64048e-10
YEY1_00016|YE8081_04277	ghrB	NAD-binding D-isomer specific 2-hydroxyacid dehydrogenase	15	12	19	28	26	15	15.3333	23	0.439079	0.448557
YEY1_00017|YE8081_04276	mdtD, yegB	multidrug efflux system protein MdtD	39	33	45	25	22	26	39	24.3333	-0.788267	0.267361
YEY1_00018|YE8081_04275		putative transcriptional regulator	9	14	11	14	22	13	11.3333	16.3333	0.364917	0.777399
YEY1_00020|YE8081_04272		beta and gamma crystallin	4	6	1	3	17	11	3.66667	10.3333	1.26445	0.133467
YEY1_00022|YE8081_04271	yiaC	GCN5-related N-acetyltransferase	26	21	27	2	7	3	24.6667	4	-2.58342	0.00257729
YEY1_00023|YE8081_04270	tag	DNA-3-methyladenine glycosylase I	13	12	19	28	19	19	14.6667	22	0.44351	0.440103
YEY1_00024|YE8081_04269	glyQ	glycyl-tRNA synthetase subunit alpha	411	583	488	118	144	223	494	161.667	-1.70982	9.13219e-05
YEY1_00025|YE8081_04268	glyS	glycyl-tRNA synthetase subunit beta	1071	1124	949	304	347	424	1048	358.333	-1.62241	0.0127661
YEY1_00026|YE8081_04267	yiaF	putative lipoprotein	212	230	202	149	166	151	214.667	155.333	-0.574397	0.554691
YEY1_00027|YE8081_04265	mtlA	PTS system mannitol-specific transporter subunit Iic transporter subunit	37	47	46	50	150	83	43.3333	94.3333	0.961046	0.0295088
YEY1_00028|YE8081_04264	mtlD	mannitol-1-phosphate 5-dehydrogenase	24	40	28	59	104	79	30.6667	80.6667	1.2398	0.00194839
YEY1_00029|YE8081_04263	mtlR	mannitol repressor protein	11	9	7	11	16	16	9	14.3333	0.513834	0.583699
YEY1_00030|YE8081_04262		lysine exporter protein LysE/YggA	13	8	10	2	1	3	10.3333	2	-2.29983	0.00855496
YEY1_00031|YE8081_04261		GntR family transcriptional regulator	27	31	32	28	31	40	30	33	0.00477158	0.995369
YEY1_00032|YE8081_04260	yibL	hypothetical protein	189	145	147	319	145	125	160.333	196.333	0.155031	0.902202
YEY1_00033|YE8081_04259		SpoVT/AbrB-like protein	29	26	21	5	10	9	25.3333	8	-1.72066	0.00988762
YEY1_00034|YE8081_04258		Hypothetical protein	19	10	19	2	2	1	16	1.66667	-2.95393	0.000869363
YEY1_00035|YE8081_04257	yiiM	protein yiiM	55	33	29	71	38	40	39	49.6667	0.198177	0.907117
YEY1_00036|YE8081_04256	tar_1	methyl-accepting chemotaxis sensory transducer	9	5	13	20	20	12	9	17.3333	0.777754	0.236125
YEY1_00037|YE8081_04255	sodA	superoxide dismutase	535	744	692	725	668	558	657	650.333	-0.144806	0.818624
YEY1_00038|YE8081_04254	fdhD	formate dehydrogenase accessory protein	14	25	18	26	45	46	19	39	0.888613	0.0887971
YEY1_00039|YE8081_04253	fdoG-1	molybdopterin oxidoreductase Fe4S4 region	79	37	53	103	123	120	56.3333	115.333	0.876933	0.0604662
YEY1_00041|YE8081_04251	fdoG-2	formate dehydrogenase subunit alpha	176	140	168	192	233	376	161.333	267	0.572769	0.487682
YEY1_00042|YE8081_04250	fdoH	formate dehydrogenase subunit beta	158	142	122	242	193	310	140.667	248.333	0.656662	0.497016
YEY1_00043|YE8081_04249	fdoI	formate dehydrogenase-O subunit gamma	98	78	102	77	86	118	92.6667	93.6667	-0.117931	0.830585
YEY1_00044|YE8081_04248	fdhE	formate dehydrogenase accessory protein FdhE	166	151	165	121	126	145	160.667	130.667	-0.418967	0.618965
YEY1_00045|YE8081_04247	selA	selenocysteine synthase	258	323	307	126	65	135	296	108.667	-1.52537	0.0084521
YEY1_00046|YE8081_04246	selB	selenocysteinyl-tRNA-specific translation factor	86	85	104	56	64	82	91.6667	67.3333	-0.574788	0.08051
YEY1_00047|YE8081_04243	mdfA	major facilitator superfamily MFS_1	23	37	34	63	94	113	31.3333	90	1.3684	0.00389484
YEY1_00048|YE8081_04242		acyltransferase 3	14	10	10	47	65	41	11.3333	51	1.97137	0.000214021
YEY1_00049|YE8081_04241		Putative transcriptional regulator	19	13	11	20	16	19	14.3333	18.3333	0.215881	0.807861
YEY1_00050|YE8081_04240		Putative member of isochorismatase hydrolase family protein	13	17	14	9	37	12	14.6667	19.3333	0.238738	0.857559
YEY1_00051|YE8081_04239	fimC-1	pili assembly chaperone	57	68	52	41	20	14	59	25	-1.23351	0.290999
YEY1_00052|YE8081_04238	xylB-1	xylulokinase	4	4	5	0	4	2	4.33333	2	-1.11747	0.34758
YEY1_00053|YE8081_04237	xylA	xylose isomerase	14	23	17	16	4	5	18	8.33333	-1.15792	0.168793
YEY1_00054|YE8081_04236	xylF	D-xylose transporter subunit XylF	3	0	1	1	0	1	1.33333	0.666667	-0.798559	0.649681
YEY1_00055|YE8081_04235	xylG	xylose transporter ATP-binding subunit	3	4	3	9	6	7	3.33333	7.33333	0.920456	0.377321
YEY1_00056|YE8081_04234	xylH	monosaccharide-transporting ATPase	2	2	4	13	15	18	2.66667	15.3333	2.24887	0.00150968
YEY1_00058|YE8081_04233	lacI-1, galR-1	transcriptional regulator AraC family	2	6	6	6	9	5	4.66667	6.66667	0.348573	0.797188
YEY1_00060|YE8081_04231		integrase family protein	43	55	35	9	9	14	44.3333	10.6667	-2.14017	1.06276e-06
YEY1_00062|YE8081_01683		transcriptional activator Ogr/delta	4	0	0	2	3	8	1.33333	4.33333	1.35503	0.254136
YEY1_00068|YE8081_04207	hutT	amino acid permease-associated region	8	8	12	7	10	11	9.33333	9.33333	-0.131354	0.898082
YEY1_00069|YE8081_04208	hutH	histidine ammonia-lyase	14	12	19	16	19	21	15	18.6667	0.174717	0.833771
YEY1_00070|YE8081_04209	hutU	urocanate hydratase	39	34	35	27	19	32	36	26	-0.586935	0.288426
YEY1_00072|YE8081_01143	psaC	fimbrial biogenesis outer membrane usher protein	10	13	12	1	5	2	11.6667	2.66667	-2.00849	0.0356377
YEY1_00074|YE8081_04210	manA	mannose-6-phosphate isomerase	20	21	26	21	19	12	22.3333	17.3333	-0.486149	0.529925
YEY1_00075|YE8081_04211	bglA	glycoside hydrolase family protein	17	18	18	25	31	34	17.6667	30	0.615384	0.335142
YEY1_00076|YE8081_04212		putative beta-14 mannanase	13	18	19	13	15	27	16.6667	18.3333	0.0063063	0.993969
YEY1_00077|YE8081_04213	lamB-1	maltoporin	1	2	0	21	16	7	1	14.6667	3.33011	0.000498744
YEY1_00079|YE8081_04214	celB	PTS system NN_-diacetylchitobiose-specific transporter subunit IIC	23	17	22	37	53	37	20.6667	42.3333	0.867074	0.188397
YEY1_00080|YE8081_04215	celA	PTS system NN_-diacetylchitobiose-specific transporter subunit IIB	0	0	0	6	1	0	0	2.33333	2.54491	0.121664
YEY1_00081|YE8081_04216	celB	PTS system NN_-diacetylchitobiose-specific transporter subunit IIC	5	1	4	1	8	3	3.33333	4	0.104037	0.962127
YEY1_00082|YE8081_04217	celC	PTS system NN_-diacetylchitobiose-specific transporter subunit IIA	3	7	6	0	9	4	5.33333	4.33333	-0.408618	0.769176
YEY1_00083|YE8081_04218	mak	fructokinase	8	8	5	3	15	8	7	8.66667	0.155791	0.912283
YEY1_00084|YE8081_04219	galR-1	DNA-binding transcriptional regulator GalR	49	74	45	46	86	55	56	62.3333	0.0175397	0.991155
YEY1_00085|YE8081_04220		FR47-like family protein	11	13	7	3	8	8	10.3333	6.33333	-0.793897	0.424187
YEY1_00087|YE8081_03546	ypjF	hypothetical protein	0	0	0	3	0	1	0	1.33333	1.70916	0.404771
YEY1_00089|YE8081_04206		hypothetical protein	169	184	199	164	223	198	184	195	-0.0508929	0.970795
YEY1_00090|YE8081_04197		filamentous haemagglutinin family outer membrane protein	39	29	28	6	2	3	32	3.66667	-3.08559	1.10846e-06
YEY1_00091|YE8081_04198		polypeptide-transport-associated domain protein ShlB-type	3	7	6	8	6	7	5.33333	7	0.249994	0.849615
YEY1_00093|YE8081_04199		filamentous haemagglutinin family outer membrane protein	1	0	2	15	5	5	1	8.33333	2.52272	0.0285147
YEY1_00095|YE8081_04201	uhpC	regulatory protein UhpC	69	82	79	53	85	82	76.6667	73.3333	-0.1963	0.785647
YEY1_00096|YE8081_04202	uhpB	sensory histidine kinase UhpB	56	55	71	164	141	2007	60.6667	770.667	3.3633	3.11278e-06
YEY1_00097|YE8081_04203	uhpA-1	two component transcriptional regulator LuxR family	13	25	13	13	21	17	17	17	-0.129921	0.88456
YEY1_00098|YE8081_04204	eptB	phosphoethanolamine transferase	27	20	34	21	54	25	27	33.3333	0.153762	0.863026
YEY1_00099|YE8081_04205		putative osmotic/stress related protein	12	4	8	7	3	1	8	3.66667	-1.1291	0.291329
YEY1_00100|YE8081_01165		transposase family protein	0	0	0	2	1	0	0	1	0.484715	0.83129
YEY1_00101|YE8081_04196	dppA	4-phytase	150	163	227	63	55	66	180	61.3333	-1.66894	1.64061e-08
YEY1_00102|YE8081_04195	dppB	dipeptide transporter permease DppB	12	12	22	8	9	8	15.3333	8.33333	-0.988649	0.133034
YEY1_00103|YE8081_04194	dppC	dipeptide transporter	13	5	9	7	14	10	9	10.3333	0.0533654	0.976104
YEY1_00104|YE8081_04193	dppD	oligopeptide/dipeptide ABC transporter ATPase subunit	21	34	36	26	20	22	30.3333	22.6667	-0.540793	0.344533
YEY1_00105|YE8081_04192	dppF	oligopeptide/dipeptide ABC transporter ATPase subunit	10	22	23	13	16	14	18.3333	14.3333	-0.476821	0.483252
YEY1_00106|YE8081_04191	bcsG	Putative inner membrane protein possibly involved in cellulose synthesis	101	109	101	77	86	71	103.667	78	-0.540177	0.141834
YEY1_00107|YE8081_04190	bcsF	celllulose biosynthesis operon protein BcsF/YhjT	5	3	4	2	0	0	4	0.666667	-2.24954	0.0926036
YEY1_00108|YE8081_04189		hypothetical protein	47	30	46	13	29	21	41	21	-1.08489	0.031629
YEY1_00109|YE8081_04187		Hypothetical protein	9	9	3	3	23	10	7	12	0.580079	0.6195
YEY1_00110|YE8081_04186		hypothetical protein	46	51	42	32	43	33	46.3333	36	-0.492623	0.282426
YEY1_00111|YE8081_04185	hmsR, pgaC, bcsA		50	86	77	45	57	69	71	57	-0.443549	0.257699
YEY1_00112|YE8081_04184	bcsB	cyclic di-gmp binding protein precursor	72	83	117	57	41	66	90.6667	54.6667	-0.851522	0.0217649
YEY1_00113|YE8081_04183	bcsZ	endo-14-D-glucanase	35	27	30	18	30	23	30.6667	23.6667	-0.505651	0.29654
YEY1_00115|YE8081_04182		cellulose synthase subunit BcsC	82	71	72	194	145	144	75	161	0.918023	0.313861
YEY1_00116|YE8081_04181	yhjK	biofilm formation regulator HmsP	146	153	99	133	178	124	132.667	145	-0.00814864	0.991155
YEY1_00117|YE8081_04180		oligogalacturonate-specific porin	2	2	1	1	3	1	1.66667	1.66667	-0.12104	0.962127
YEY1_00118|YE8081_04179	pelY	pectate lyase	8	10	14	17	18	13	10.6667	16	0.435406	0.529119
YEY1_00119|YE8081_04178		coagulation factor 5/8 type domain-containing protein	0	2	3	0	3	2	1.66667	1.66667	-0.115504	0.9698
YEY1_00120|YE8081_04177	dctA	C4-dicarboxylate transporter DctA	23	16	30	187	189	44	23	140	2.37854	3.65273e-05
YEY1_00121|YE8081_04176		peptidase M16 domain-containing protein	201	288	239	166	129	132	242.667	142.333	-0.887089	0.0276621
YEY1_00123|YE8081_04175	kdgK	ribokinase-like domain-containing protein	49	27	28	171	84	85	34.6667	113.333	1.47815	0.0960133
YEY1_00124|YE8081_04174	praC	4-oxalocrotonate tautomerase	49	20	35	15	21	14	34.6667	16.6667	-1.15616	0.095156
YEY1_00125|YE8081_04173		EAL domain-containing protein	8	4	4	19	32	15	5.33333	22	1.74265	0.0674264
YEY1_00126|YE8081_04172	yhjG	AsmA family protein	129	100	109	35	25	18	112.667	26	-2.06957	0.0234898
YEY1_00127|YE8081_04171	cdh	CDP-diacylglycerol pyrophosphatase	15	8	4	14	12	13	9	13	0.380893	0.699156
YEY1_00128|YE8081_04170	yhjD	ribonuclease	14	13	5	20	16	13	10.6667	16.3333	0.464885	0.502894
YEY1_00129|YE8081_04169	yapE	outer membrane autotransporter barrel domain protein	70	115	82	204	186	243	89	211	1.0556	0.231408
YEY1_00130|YE8081_04168	gor	glutathione reductase	313	424	340	463	417	498	359	459.333	0.225221	0.424626
YEY1_00131|YE8081_04167	rlmJ	23S rRNA (adenine2030-N6)-methyltransferase	72	59	67	57	67	94	66	72.6667	0.00482692	0.99296
YEY1_00132|YE8081_04166	opdA	oligopeptidase A	295	421	449	236	329	401	388.333	322	-0.38864	0.671199
YEY1_00133|YE8081_04165	rsmJ	putative methyltransferase	49	57	68	57	88	96	58	80.3333	0.314423	0.818525
YEY1_00134|YE8081_04164		serralysin	3	3	2	15	35	17	2.66667	22.3333	2.76187	8.05557e-05
YEY1_00135|YE8081_04163	gdhA	glutamate dehydrogenase	115	117	124	498	728	898	118.667	708	2.35424	0.000104938
YEY1_00136|YE8081_04162	uspA	UspA domain-containing protein	189	117	139	231	207	122	148.333	186.667	0.185906	0.849652
YEY1_00137|YE8081_04161	uspB	universal stress protein UspB	10	13	9	2	10	5	10.6667	5.66667	-0.944928	0.381993
YEY1_00138|YE8081_04160	pitA	phosphate transporter	1359	1447	1218	2037	2108	1970	1341.33	2038.33	0.464222	0.331699
YEY1_00139|YE8081_04159	yhiN	hypothetical protein	119	142	91	198	118	139	117.333	151.667	0.232069	0.861785
YEY1_00140|YE8081_04158	gltP-2	glutamate/aspartate:proton symporter	0	1	3	4	8	5	1.33333	5.66667	1.65814	0.131628
YEY1_00142|YE8081_04157		hypothetical protein	0	0	0	0	0	0	0	0	-0.0242497	0.991155
YEY1_00143|YE8081_04156		hypothetical protein	5	3	7	7	7	12	5	8.66667	0.626344	0.497016
YEY1_00144|YE8081_04155		methylaspartate ammonia-lyase	9	11	16	5	2	1	12	2.66667	-1.95146	0.131628
YEY1_00145|YE8081_04154	mutE	methylaspartate mutase E chain	0	3	3	1	4	5	2	3.33333	0.513234	0.770383
YEY1_00146|YE8081_04153	mutL	glutamate mutase	1	4	4	1	1	0	3	0.666667	-1.87119	0.193455
YEY1_00147|YE8081_04152	mamA	methylaspartate mutase	1	1	0	0	0	3	0.666667	1	0.2959	0.907229
YEY1_00148|YE8081_04151	pduX	PduX	2	0	2	1	3	3	1.33333	2.33333	0.561003	0.757041
YEY1_00149|YE8081_04150	cysG-1	siroheme synthase	1	0	2	3	1	0	1	1.33333	0.203912	0.943774
YEY1_00150|YE8081_04149	gcvA	DNA-binding transcriptional activator GcvA	2	3	7	4	2	0	4	2	-0.995319	0.419769
YEY1_00151|YE8081_04148	fumA	tartrate/fumarate subfamily Fe-S type hydro-lyase subunit beta	1	3	2	13	11	8	2	10.6667	2.07511	0.0257143
YEY1_00152|YE8081_04147	btuR, cobO	cob(I)yrinic acid ac-diamide adenosyltransferase	6	7	9	60	27	23	7.33333	36.6667	2.08122	0.0064025
YEY1_00153|YE8081_04146	ybhA-1, ybjI-1, yidA-1, yigL -1	sugar phosphatase	51	72	64	199	215	255	62.3333	223	1.62119	0.0392554
YEY1_00155|YE8081_04145		LysR family transcriptional regulator	49	50	72	42	53	46	57	47	-0.402789	0.627759
YEY1_00156|YE8081_04144		major facilitator transporter	7	5	15	5	11	10	9	8.66667	-0.182595	0.909579
YEY1_00157|YE8081_04142	mmsA, iolA	methylmalonate-semialdehyde dehydrogenase	21	16	17	40	67	68	18	58.3333	1.53027	0.000629127
YEY1_00158|YE8081_04141	iolB	myo-inositol catabolism IolB domain-containing protein	10	6	9	13	17	27	8.33333	19	1.02473	0.0561135
YEY1_00159|YE8081_04140		RpiR family transcriptional regulator	56	100	78	111	97	124	78	110.667	0.36798	0.632431
YEY1_00160|YE8081_04139	iolC	ribokinase-like domain-containing protein	40	31	44	160	126	134	38.3333	140	1.71796	2.90008e-08
YEY1_00161|YE8081_04138	iolD	thiamine pyrophosphate binding domain-containing protein	19	15	25	60	52	27	19.6667	46.3333	1.0684	0.0684316
YEY1_00162|YE8081_04137	iolG	inositol 2-dehydrogenase	34	24	21	35	43	30	26.3333	36	0.305749	0.641567
YEY1_00163|YE8081_04136	iolE	xylose isomerase domain-containing protein	15	13	21	63	64	57	16.3333	61.3333	1.73578	3.25289e-05
YEY1_00164|YE8081_04135		Hypothetical protein	43	61	27	82	51	38	43.6667	57	0.249521	0.775623
YEY1_00166|YE8081_04133	ydiJ, yhaK, yhhW	pirin domain protein	79	72	49	39	66	33	66.6667	46	-0.632104	0.580754
YEY1_00167|YE8081_04132	gntR	transcriptional regulator LacI family	137	302	183	161	140	159	207.333	153.333	-0.52745	0.645711
YEY1_00168|YE8081_04131	gntT	gluconate transporter	12	8	10	24	47	46	10	39	1.72686	0.0238146
YEY1_00169|YE8081_04130	gntK, idnK	carbohydrate kinase	11	20	20	65	63	51	17	59.6667	1.62133	0.0100708
YEY1_00170|YE8081_04129	yhgN	putative dITP- and XTP- hydrolase	24	16	18	71	73	83	19.3333	75.6667	1.79952	5.99821e-05
YEY1_00171|YE8081_04128	asd	aspartate-semialdehyde dehydrogenase	135	119	144	98	105	104	132.667	102.333	-0.505844	0.141236
YEY1_00172|YE8081_04127	ilvB	acetolactate synthase catalytic subunit	10	5	9	1	4	4	8	3	-1.45569	0.10997
YEY1_00173|YE8081_04126	budA	alpha-acetolactate decarboxylase	30	36	39	1	2	3	35	2	-4.0057	5.13408e-09
YEY1_00174|YE8081_04125		LysR family transcriptional regulator	25	24	38	2	9	2	29	4.33333	-2.74732	0.00011668
YEY1_00175|YE8081_04124	yehU, ypdA	signal transduction histidine kinase LytS	16	16	15	29	24	15	15.6667	22.6667	0.367304	0.803136
YEY1_00176|YE8081_04123	glgB	glycogen branching protein	12	20	19	11	15	10	17	12	-0.614474	0.321353
YEY1_00177|YE8081_04122	glgX	glycogen debranching protein	25	17	30	5	5	6	24	5.33333	-2.03959	0.0483155
YEY1_00178|YE8081_04121	glgC	glucose-1-phosphate adenylyltransferase	5	11	11	1	3	4	9	2.66667	-1.73053	0.0134114
YEY1_00179|YE8081_04120	glgA	glycogen synthase	17	25	22	5	9	15	21.3333	9.66667	-1.22948	0.0343706
YEY1_00180|YE8081_04119	glgP-1	glycogen/starch/alpha-glucan phosphorylase	78	110	124	68	90	91	104	83	-0.435139	0.689052
YEY1_00181|YE8081_04118	glpD	glycerol-3-phosphate dehydrogenase	536	512	533	81	70	59	527	70	-2.88447	0.000104327
YEY1_00183|YE8081_04098	glpR	DNA-binding transcriptional repressor GlpR	86	95	86	100	123	130	89	117.667	0.267191	0.511616
YEY1_00184|YE8081_04099	glpG	intramembrane serine protease GlpG	108	128	100	96	182	178	112	152	0.296243	0.74501
YEY1_00185|YE8081_04100	glpE	thiosulfate sulfurtransferase	100	93	79	149	147	118	90.6667	138	0.467719	0.188783
YEY1_00187|YE8081_04101	malT	transcriptional regulator MalT	127	105	104	131	184	74	112	129.667	0.0648513	0.970795
YEY1_00188|YE8081_04102	glgP-2	glycogen/starch/alpha-glucan phosphorylase	41	34	73	733	802	1551	49.3333	1028.67	4.18851	1.14433e-30
YEY1_00189|YE8081_04103	malQ	4-alpha-glucanotransferase	26	19	32	428	499	735	25.6667	554	4.19402	5.63281e-19
YEY1_00191|YE8081_04104	nfuA	putative DNA uptake protein	803	536	437	1077	343	488	592	636	-0.0224298	0.991155
YEY1_00192|YE8081_04105		gluconate periplasmic binding protein	8	5	5	3	6	4	6	4.33333	-0.572515	0.572235
YEY1_00194|YE8081_04107		hypothetical protein	82	79	58	153	37	63	73	84.3333	0.0737777	0.977279
YEY1_00195|YE8081_04108		hypothetical protein	2	4	9	4	3	5	5	4	-0.422461	0.795278
YEY1_00196|YE8081_04109	feoB	ferrous iron transport protein B	120	87	107	47	47	70	104.667	54.6667	-1.05934	0.00558922
YEY1_00197|YE8081_04110	feoA	ferrous iron transport protein A	30	50	26	11	15	12	35.3333	12.6667	-1.56046	0.00756632
YEY1_00198|YE8081_04111	yhgF	RNA-binding S1 domain-containing protein	528	543	545	329	250	379	538.667	319.333	-0.842465	0.344363
YEY1_00199|YE8081_04112		putative MFS-family transport protein	9	9	4	1	1	5	7.33333	2.33333	-1.65452	0.0579905
YEY1_00200|YE8081_04113		Hypothetical protein	2	7	6	1	0	0	5	0.333333	-2.99462	0.0216565
YEY1_00203|YE8081_04114	greB	transcription elongation factor GreB	44	45	37	31	36	27	42	31.3333	-0.551445	0.204276
YEY1_00204|YE8081_04115	ompR	osmolarity response regulator	158	180	181	96	99	99	173	98	-0.945893	0.00101114
YEY1_00205|YE8081_04116	envZ	osmolarity sensor protein	140	150	188	102	136	117	159.333	118.333	-0.530068	0.661789
YEY1_00206|YE8081_04097	pckA	phosphoenolpyruvate carboxykinase	60	48	65	89	119	100	57.6667	102.667	0.681312	0.166514
YEY1_00207|YE8081_04096	hslO	Hsp33-like chaperonin	79	90	87	144	170	191	85.3333	168.333	0.835558	0.0696812
YEY1_00208|YE8081_04095	hslR	RNA-binding S4 domain-containing protein	50	51	52	75	83	70	51	76	0.438888	0.166664
YEY1_00209|YE8081_04094	yrfG-1, yigB-1, yihX-1	HAD-superfamily hydrolase subfamily IA variant 3	334	368	423	279	537	470	375	428.667	0.0532347	0.962127
YEY1_00210|YE8081_04093		intracellular growth attenuator IgaA	75	72	91	141	128	98	79.3333	122.333	0.483119	0.283048
YEY1_00211|YE8081_04092	nudE	ADP-ribose diphosphatase NudE	13	20	26	16	22	21	19.6667	19.6667	-0.131227	0.892468
YEY1_00212|YE8081_04091	mrcA	peptidoglycan synthetase	215	295	247	198	244	353	252.333	265	-0.0580025	0.939803
YEY1_00213|YE8081_04090	hofM	DNA catabolic putative pilus assembly protein	1	0	2	2	1	0	1	1	-0.10223	0.977279
YEY1_00214|YE8081_04089	hofN	pilus assembly protein HofN	1	0	0	0	0	0	0.333333	0	-0.198383	0.939803
YEY1_00215|YE8081_04088	hofO	pilus assembly protein HofO	1	1	2	0	0	1	1.33333	0.333333	-1.23465	0.599203
YEY1_00216|YE8081_04087	hofP	pilus assembly protein HofP	1	0	1	0	1	1	0.666667	0.666667	-0.0767025	0.984343
YEY1_00217|YE8081_04086	hofQ	protein transport protein HofQ	29	18	18	21	26	9	21.6667	18.6667	-0.347763	0.62176
YEY1_00218|YE8081_04085	aroK	shikimate kinase I	1150	1716	1384	1949	2173	2200	1416.67	2107.33	0.438552	0.227206
YEY1_00219|YE8081_04084	aroB	3-dehydroquinate synthase	561	480	498	570	858	747	513	725	0.358007	0.295341
YEY1_00220|YE8081_04083	damX	putative membrane protein interferes with cell division	200	204	186	176	257	209	196.667	214	-0.0151227	0.982167
YEY1_00221|YE8081_04082	dam-1	DNA adenine methylase	294	287	254	374	471	363	278.333	402.667	0.386625	0.595462
YEY1_00222|YE8081_04081	rpe	ribulose-phosphate 3-epimerase	92	84	95	104	128	163	90.3333	131.667	0.40326	0.483696
YEY1_00223|YE8081_04080	gph	phosphoglycolate phosphatase	470	487	380	928	371	455	445.667	584.667	0.242873	0.898082
YEY1_00224|YE8081_04079	trpS	tryptophanyl-tRNA synthetase	122	123	131	209	261	270	125.333	246.667	0.834662	0.014957
YEY1_00225|YE8081_04078	cysG-1	siroheme synthase	2	5	3	8	10	21	3.33333	13	1.7205	0.00888229
YEY1_00226|YE8081_04077	nirC	nitrite transporter NirC	18	8	14	9	40	12	13.3333	20.3333	0.428179	0.693837
YEY1_00227|YE8081_04076	nirD	nitrite reductase small subunit	0	1	1	1	0	0	0.666667	0.333333	-0.590555	0.835356
YEY1_00228|YE8081_04075	nirB	nitrite reductase (NAD(P)H) large subunit	10	16	14	9	19	13	13.3333	13.6667	-0.0946131	0.962127
YEY1_00229|YE8081_04074	codA	cytosine deaminase	18	7	11	6	13	17	12	12	-0.13486	0.906682
YEY1_00230|YE8081_04073	tsgA	major facilitator superfamily MFS_1	436	340	464	544	729	432	413.333	568.333	0.306221	0.770267
YEY1_00231|YE8081_04072		transcriptional regulator LacI family	15	15	17	18	24	21	15.6667	21	0.266262	0.849107
YEY1_00232|YE8081_04071	celF	glycoside hydrolase family protein	28	22	40	23	39	36	30	32.6667	-0.0169374	0.991155
YEY1_00234|YE8081_04070	ppiA	peptidyl-prolyl cis-trans isomerase A	107	120	112	102	146	82	113	110	-0.175601	0.755102
YEY1_00235|YE8081_04069	yjgR	putative NPT hydrolase	90	132	100	68	74	90	107.333	77.3333	-0.592772	0.23654
YEY1_00236|YE8081_04068	pabA	para-aminobenzoate synthase component II	29	20	28	27	34	24	25.6667	28.3333	0.00438744	0.994352
YEY1_00237|YE8081_04067	argD	bifunctional N-succinyldiaminopimelate-aminotransferase/acetylornithine transaminase protein	13	21	21	62	42	40	18.3333	48	1.20048	0.142181
YEY1_00238|YE8081_04066		YccS/YhfK family integral membrane protein	49	66	44	41	36	26	53	34.3333	-0.727155	0.361992
YEY1_00239|YE8081_04065	crp	cAMP-regulatory protein	269	228	267	359	532	252	254.667	381	0.43426	0.250028
YEY1_00240|YE8081_04064		OsmC family protein	63	70	79	77	75	56	70.6667	69.3333	-0.161194	0.692744
YEY1_00241|YE8081_04063	prk	phosphoribulokinase	7	9	10	7	5	10	8.66667	7.33333	-0.356671	0.707213
YEY1_00242|YE8081_04062		hypothetical protein	3	1	1	16	16	13	1.66667	15	2.66109	0.014057
YEY1_00243|YE8081_04061	yheT	alpha/beta hydrolase fold	22	24	21	6	14	17	22.3333	12.3333	-0.949173	0.235941
YEY1_00244|YE8081_04060		lysine exporter protein LysE/YggA	27	21	23	16	28	22	23.6667	22	-0.239672	0.712549
YEY1_00245|YE8081_04059		Hypothetical protein	15	28	38	30	30	22	27	27.3333	-0.114306	0.879235
YEY1_00246|YE8081_04058	tauA-1	taurine transporter substrate binding subunit	11	25	14	1	0	1	16.6667	0.666667	-4.02246	3.63616e-05
YEY1_00247|YE8081_04057	tauB-1	taurine transporter ATP-binding subunit	18	22	16	3	4	0	18.6667	2.33333	-2.91428	0.000382585
YEY1_00248|YE8081_04056	tauC-1	taurine transporter subunit	3	5	8	0	1	3	5.33333	1.33333	-1.88454	0.10279
YEY1_00249|YE8081_04055	tauD	taurine dioxygenase	6	2	10	0	2	0	6	0.666667	-2.80686	0.031536
YEY1_00250|YE8081_04054	rafQ	glycosyl transferase family protein	86	90	81	61	79	60	85.6667	66.6667	-0.492504	0.205974
YEY1_00251|YE8081_04053		glycosyl transferase family protein	10	5	7	3	8	11	7.33333	7.33333	-0.128664	0.947609
YEY1_00252|YE8081_04052	yheS	putative ABC transporter ATP-binding protein	154	233	203	118	102	163	196.667	127.667	-0.738961	0.11057
YEY1_00253|YE8081_04051	kefG	glutathione-regulated potassium-efflux system ancillary protein KefG	16	10	27	16	23	27	17.6667	22	0.176077	0.826923
YEY1_00254|YE8081_04050	kefB	glutathione-regulated potassium-efflux system protein KefB	106	105	109	74	64	60	106.667	66	-0.81844	0.0146649
YEY1_00255|YE8081_04049		hypothetical protein	17	7	20	33	9	12	14.6667	18	0.155376	0.917854
YEY1_00256|YE8081_04048	slyD	FKBP-type peptidyl-prolyl cis-trans isomerase	1125	1191	1047	2200	1217	1299	1121	1572	0.345138	0.744436
YEY1_00257|YE8081_04047	slyX	SlyX family protein	71	37	48	145	80	81	52	102	0.776322	0.495103
YEY1_00258|YE8081_04046	fkpA	FKBP-type peptidyl-prolyl cis-trans isomerase	625	465	439	929	519	532	509.667	660	0.225722	0.880834
YEY1_00259|YE8081_04045		YheO domain protein	216	244	273	98	180	137	244.333	138.333	-0.946471	0.0234123
YEY1_00260|YE8081_04044	tusD	sulfur transfer complex subunit TusD	12	8	7	2	9	8	9	6.33333	-0.623802	0.540016
YEY1_00261|YE8081_04043	tusC	sulfur relay protein TusC	59	50	53	39	51	43	54	44.3333	-0.414783	0.46929
YEY1_00262|YE8081_04042	tusB	sulfur transfer complex subunit TusB	63	65	66	47	74	69	64.6667	63.3333	-0.164262	0.807061
YEY1_00263|YE8081_04041	rpsL	30S ribosomal protein S12	1619	1765	1652	1616	1730	2322	1678.67	1889.33	0.0387722	0.968969
YEY1_00264|YE8081_04040	rpsG	30S ribosomal protein S7	6761	7262	6108	7264	9626	11371	6710.33	9420.33	0.351989	0.476956
YEY1_00265|YE8081_04039	fusA	translation elongation factor G	40463	74396	50739	45163	28949	46643	55199.3	40251.7	-0.562504	0.434606
YEY1_00266|YE8081_04038	tuf-1	translation elongation factor Tu	25624	30761	23589	24013	13942	18504	26658	18819.7	-0.60765	0.454361
YEY1_00267|YE8081_04037	bfd	bacterioferritin-associated ferredoxin	684	968	831	348	214	237	827.667	266.333	-1.7014	0.0065246
YEY1_00269|YE8081_04035		hypothetical protein	0	0	0	1	1	2	0	1.33333	0.691769	0.762185
YEY1_00270|YE8081_04034	rpsJ	30S ribosomal protein S10	4840	9150	6462	4506	7416	12727	6817.33	8216.33	0.138791	0.907229
YEY1_00271|YE8081_04033	rplC	50S ribosomal protein L3	11402	19368	13826	13268	12407	25677	14865.3	17117.3	0.078181	0.950315
YEY1_00272|YE8081_04032	rplD	50S ribosomal protein L4	6554	11666	8485	6166	7398	15567	8901.67	9710.33	0.001861	0.99881
YEY1_00273|YE8081_04031	rplW	50S ribosomal protein L23	17063	46744	20432	39625	5474	31369	28079.7	25489.3	-0.227298	0.902202
YEY1_00274|YE8081_04030	rplB	50S ribosomal protein L2	6320	7057	6021	6668	6513	12738	6466	8639.67	0.284631	0.704977
YEY1_00275|YE8081_04029	rpsS	30S ribosomal protein S19	2848	2412	2102	3044	1612	3301	2454	2652.33	-0.0141795	0.991155
YEY1_00276|YE8081_04028	rplV	50S ribosomal protein L22	21897	27987	20161	32713	10195	37171	23348.3	26693	0.0710029	0.970795
YEY1_00277|YE8081_04027	rpsC	30S ribosomal protein S3	6360	7227	6429	5869	6620	12568	6672	8352.33	0.192407	0.80195
YEY1_00278|YE8081_04026	rplP	50S ribosomal protein L16	15265	16713	12293	25901	7287	20843	14757	18010.3	0.156506	0.931541
YEY1_00279|YE8081_04025	rpmC	50S ribosomal protein L29	1548	3031	1873	2151	1676	3038	2150.67	2288.33	-0.0314153	0.977279
YEY1_00280|YE8081_04024	rpsQ	30S ribosomal protein S17	4211	7945	6159	4002	7542	11384	6105	7642.67	0.188695	0.879235
YEY1_00281|YE8081_04023	rplN	50S ribosomal protein L14	2368	3871	2980	2448	3168	6463	3073	4026.33	0.257634	0.785647
YEY1_00282|YE8081_04022	rplX	50S ribosomal protein L24	3786	5023	3992	7637	4428	8419	4267	6828	0.5474	0.22595
YEY1_00283|YE8081_04021	rplE	50S ribosomal protein L5	13477	33619	22298	20775	15980	38704	23131.3	25153	0.00253477	0.997169
YEY1_00284|YE8081_04020	rpsN	30S ribosomal protein S14	9397	11419	10212	13403	9710	21181	10342.7	14764.7	0.374327	0.704977
YEY1_00285|YE8081_04019	rpsH	30S ribosomal protein S8	3006	4396	3881	3392	3941	8294	3761	5209	0.336433	0.655762
YEY1_00286|YE8081_04018	rplF	50S ribosomal protein L6	2424	3072	2815	2442	3047	5563	2770.33	3684	0.276286	0.737671
YEY1_00287|YE8081_04017	rplR	50S ribosomal protein L18	2034	2614	2691	1786	2847	4977	2446.33	3203.33	0.252541	0.781934
YEY1_00288|YE8081_04016	rpsE	30S ribosomal protein S5	2892	4169	3222	3193	3440	5915	3427.67	4182.67	0.157642	0.850046
YEY1_00289|YE8081_04015	rpmD	50S ribosomal protein L30	2104	2809	2592	1678	3967	5068	2501.67	3571	0.36801	0.68676
YEY1_00290|YE8081_04014	rplO	50S ribosomal protein L15	2841	3738	3132	2729	2602	5810	3237	3713.67	0.0719918	0.936595
YEY1_00291|YE8081_04013	secY	preprotein translocase subunit SecY	27770	32697	24953	43092	22164	51242	28473.3	38832.7	0.299313	0.861259
YEY1_00292|YE8081_04012	rpmJ-1	50S ribosomal protein L36	1514	1330	1473	1269	2079	2465	1439	1937.67	0.288259	0.637546
YEY1_00294|YE8081_04010	rpsM	30S ribosomal protein S13	18482	23624	17434	40960	13141	30405	19846.7	28168.7	0.347174	0.853636
YEY1_00295|YE8081_04009	rpsK	30S ribosomal protein S11	18244	34141	21448	32405	18697	41437	24611	30846.3	0.200204	0.849652
YEY1_00296|YE8081_04008	rpsD	30S ribosomal protein S4	17277	20799	16034	26231	19183	27053	18036.7	24155.7	0.285961	0.75175
YEY1_00297|YE8081_04007	rpoA	DNA-directed RNA polymerase subunit alpha	17699	27688	20443	27695	20026	37098	21943.3	28273	0.239184	0.674377
YEY1_00298|YE8081_04006	rplQ	50S ribosomal protein L17	4551	6338	5568	4179	10106	12199	5485.67	8828	0.543389	0.313526
YEY1_00299|YE8081_04005		hypothetical protein	45	31	38	111	73	59	38	81	0.933788	0.0870146
YEY1_00300|YE8081_04004	zntR	zinc-responsive transcriptional regulator	75	79	87	60	75	59	80.3333	64.6667	-0.444857	0.220541
YEY1_00301|YE8081_04003	arfA	alternative ribosome-rescue factor	26	33	30	10	7	9	29.6667	8.66667	-1.81517	0.00547569
YEY1_00303|YE8081_04002	mscL	large-conductance mechanosensitive channel	115	139	129	74	123	71	127.667	89.3333	-0.644202	0.177001
YEY1_00305|YE8081_04000	rsmB, sun	16S rRNA methyltransferase B	190	207	159	149	99	176	185.333	141.333	-0.50591	0.450007
YEY1_00306|YE8081_03999	fmt	methionyl-tRNA formyltransferase	292	233	232	205	607	352	252.333	388	0.455133	0.630237
YEY1_00307|YE8081_03998	def	peptide deformylase	479	435	424	397	623	436	446	485.333	-0.0179623	0.982167
YEY1_00308|YE8081_03997	smf, dprA	DNA protecting protein DprA	45	43	63	21	29	24	50.3333	24.6667	-1.1468	0.00241684
YEY1_00309|YE8081_03996	smg	Smg protein	286	272	276	507	196	255	278	319.333	0.0666861	0.976104
YEY1_00310|YE8081_03995	yrdD	DNA topoisomerase type IA Zn finger domain-containing protein	171	195	205	142	172	147	190.333	153.667	-0.440967	0.151805
YEY1_00311|YE8081_03994	rimN, tsaC	putative ribosome maturation factor	169	190	210	149	193	205	189.667	182.333	-0.188472	0.783618
YEY1_00312|YE8081_03993	aroE-1	shikimate 5-dehydrogenase	114	73	87	115	71	109	91.3333	98.3333	-0.024421	0.990502
YEY1_00313|YE8081_03992		hexapaptide repeat-containing transferase	38	16	26	21	30	22	26.6667	24.3333	-0.268388	0.676578
YEY1_00314|YE8081_00315		hypothetical protein	0	0	0	2	7	2	0	3.66667	1.16003	0.525115
YEY1_00318|YE8081_00320	actP	acetate permease	3	2	9	4	5	11	4.66667	6.66667	0.344571	0.749749
YEY1_00319|YE8081_00321	yjcH	hypothetical protein	0	1	1	1	0	1	0.666667	0.666667	-0.107393	0.970795
YEY1_00320|YE8081_00322	acs	acetyl-CoA synthetase	6	6	11	9	10	9	7.66667	9.33333	0.131062	0.92111
YEY1_00321|YE8081_00323	gltP-2	glutamate/aspartate:proton symporter	917	806	763	123	228	157	828.667	169.333	-2.37866	6.30811e-07
YEY1_00322|YE8081_00324	ssrB	two component LuxR family transcriptional regulator	7	19	12	218	137	122	12.6667	159	3.37036	1.20405e-06
YEY1_00337|YE8081_00325		AraC family transcriptional regulator	7	7	5	1	3	2	6.33333	2	-1.65341	0.104972
YEY1_00356|YE8081_00326	yedE, yeeE	hypothetical protein	1	0	0	13	22	27	0.333333	20.6667	4.58393	7.42281e-06
YEY1_00357|YE8081_00327		hypothetical protein	2	2	7	22	31	21	3.66667	24.6667	2.50246	1.168e-05
YEY1_00358|YE8081_00328	tonB-2, hasB	TonB family protein	5	17	12	6	6	7	11.3333	6.33333	-0.929314	0.287382
YEY1_00359|YE8081_00329		putative DNA-binding protein	4	8	7	3	1	2	6.33333	2	-1.50054	0.323252
YEY1_00360|YE8081_00330		fecR family protein	1	2	10	4	0	2	4.33333	2	-1.06718	0.50956
YEY1_00361|YE8081_00331		putative exported iron receptor protein	23	49	52	7	14	19	41.3333	13.3333	-1.69684	0.0106598
YEY1_00362|YE8081_00332	cydC	cysteine/glutathione ABC transporter membrane/ATP-binding protein	3	11	10	3	1	3	8	2.33333	-1.77563	0.081088
YEY1_00363|YE8081_00333	ptrA	peptidase M16 domain-containing protein	20	46	26	23	8	11	30.6667	14	-1.22633	0.0245498
YEY1_00364|YE8081_00334		hypothetical protein	145	144	131	23	33	34	140	30	-2.29256	6.54577e-06
YEY1_00365|YE8081_00336	kefA, mscK	potassium efflux protein KefA	33	39	35	25	40	18	35.6667	27.6667	-0.496607	0.301206
YEY1_00366|YE8081_00337	fhuA-2, yncD-2	TonB-dependent siderophore receptor	42	123	105	26	25	25	90	25.3333	-1.90996	0.000209195
YEY1_00367|YE8081_00338		hypothetical protein	0	0	2	2	2	2	0.666667	2	1.10764	0.538437
YEY1_00368|YE8081_00339		GntR family transcriptional regulator	18	15	20	26	16	27	17.6667	23	0.239104	0.827552
YEY1_00369|YE8081_00340	hmuV	hemin importer ATP-binding subunit	63	306	225	11	17	15	198	14.3333	-3.72543	2.53604e-07
YEY1_00370|YE8081_00341	hmuU	transport system permease protein	200	659	552	36	31	34	470.333	33.6667	-3.62943	5.99821e-05
YEY1_00371|YE8081_00342	hmuT	periplasmic binding protein	85	333	297	13	16	11	238.333	13.3333	-4.12272	9.95729e-11
YEY1_00372|YE8081_00343	hmuS	hemin-degrading family protein	496	1770	1581	62	90	77	1282.33	76.3333	-4.06176	4.29911e-13
YEY1_00373|YE8081_00344	hmuR	TonB-dependent heme/hemoglobin receptor family protein	175	1239	1063	6	4	16	825.667	8.66667	-6.32872	6.08945e-19
YEY1_00374|YE8081_00345	hemP	hemin uptake protein	143	246	276	27	37	45	221.667	36.3333	-2.68174	3.33595e-08
YEY1_00375|YE8081_00346		NmrA family protein	2	3	7	0	1	1	4	0.666667	-2.2662	0.0913686
YEY1_00376|YE8081_00347	chuX	hypothetical protein	2	4	4	0	4	0	3.33333	1.33333	-1.26582	0.427415
YEY1_00377|YE8081_00348	hemN-2, yggW	coproporphyrinogen III oxidase	14	24	33	5	4	3	23.6667	4	-2.61689	9.48397e-06
YEY1_00378|YE8081_00349	ilvA, tdcB	threonine dehydratase	55	51	61	23	11	3	55.6667	12.3333	-2.15709	0.0115642
YEY1_00379|YE8081_00350	sdaC	serine transporter	27	32	39	5	3	6	32.6667	4.66667	-2.74713	0.0004208
YEY1_00380|YE8081_00351	ackA	acetate kinase	14	26	20	3	1	2	20	2	-3.22217	8.78712e-05
YEY1_00381|YE8081_00352	pflB	formate acetyltransferase	27	41	48	10	7	13	38.6667	10	-2.02783	3.36268e-05
YEY1_00383|YE8081_00359	yjdC	putative transcriptional regulator	101	165	160	54	43	42	142	46.3333	-1.71389	5.31944e-05
YEY1_00384|YE8081_00360	glxK	glycerate kinase	23	14	11	26	23	17	16	22	0.309838	0.730715
YEY1_00385|YE8081_00361	dipZ, dsbD	thiol:disulfide interchange protein	40	40	46	43	76	67	42	62	0.415169	0.533821
YEY1_00386|YE8081_00362	cutA	divalent-cation tolerance protein CutA	15	7	18	15	28	30	13.3333	24.3333	0.711017	0.291329
YEY1_00387|YE8081_00363	dcuA	anaerobic C4-dicarboxylate transporter	64	50	58	124	129	155	57.3333	136	1.09771	0.00699629
YEY1_00388|YE8081_00364	aspA	aspartate ammonia-lyase	270	174	425	552	546	806	289.667	634.667	0.982713	0.0133679
YEY1_00389|YE8081_00365	fxsA	FxsA protein	56	23	66	101	132	112	48.3333	115	1.07213	0.124719
YEY1_00390|YE8081_00366	groES	co-chaperonin GroES	2891	3760	3819	4885	2365	3878	3490	3709.33	-0.0354415	0.981255
YEY1_00391|YE8081_00367	groEL	chaperonin GroEL	11884	13407	13283	23121	10161	18863	12858	17381.7	0.295019	0.818624
YEY1_00392|YE8081_00368		hypothetical protein	59	57	50	95	86	94	55.3333	91.6667	0.589539	0.108134
YEY1_00393|YE8081_00369	epmB, yjeK	lysine 23-aminomutase YodO family protein	178	149	124	78	181	180	150.333	146.333	-0.173813	0.852632
YEY1_00394|YE8081_00370	efp-2, yeiP	elongation factor P	3286	6719	4936	3952	5994	6846	4980.33	5597.33	0.0387741	0.972698
YEY1_00395|YE8081_00371	ecnB	entericidin B precursor	42	12	21	4	10	8	25	7.33333	-1.7611	0.0631583
YEY1_00396|YE8081_00373	sugE	small multidrug resistance protein	2	13	9	18	23	25	8	22	1.2572	0.113185
YEY1_00397|YE8081_00374		lipoprotein	19	20	19	8	7	5	19.3333	6.66667	-1.54755	0.0928589
YEY1_00398|YE8081_00375	frdD	fumarate reductase subunit D	19	13	23	27	30	49	18.3333	35.3333	0.77826	0.300063
YEY1_00399|YE8081_00376	frdC	fumarate reductase subunit C	11	7	17	7	15	21	11.6667	14.3333	0.150236	0.900811
YEY1_00400|YE8081_00377	frdB	fumarate reductase iron-sulfur subunit	18	9	13	15	10	23	13.3333	16	0.123933	0.908603
YEY1_00401|YE8081_00378	frdA	fumarate reductase flavoprotein subunit	70	65	55	70	51	61	63.3333	60.6667	-0.19103	0.74501
YEY1_00402|YE8081_00379	epmA, poxA	elongation factor P--(R)-beta-lysine ligase	114	128	101	135	239	184	114.333	186	0.555197	0.305686
YEY1_00403|YE8081_00380	mscM, kefA, bspA, aefA	miniconductance mechanosensitive channel MscM	194	212	185	197	236	242	197	225	0.055922	0.970795
YEY1_00404|YE8081_00381	psd	phosphatidylserine decarboxylase	112	86	52	123	110	110	83.3333	114.333	0.316083	0.641225
YEY1_00405|YE8081_00382	rsgA	ribosome-associated GTPase	189	179	162	263	275	262	176.667	266.667	0.455784	0.194596
YEY1_00406|YE8081_00383	orn	oligoribonuclease	26	20	29	44	62	51	25	52.3333	0.899221	0.152844
YEY1_00409|YE8081_00387	queG	epoxyqueuosine reductase	23	26	19	21	25	32	22.6667	26	0.064505	0.938197
YEY1_00411|YE8081_00389	tsaE, yjeE	tRNA threonylcarbamoyladenosine biosynthesis protein TsaE	46	42	57	26	42	41	48.3333	36.3333	-0.537069	0.424187
YEY1_00413|YE8081_00391	mutL	DNA mismatch repair protein	174	207	168	189	177	181	183	182.333	-0.136027	0.751753
YEY1_00414|YE8081_00392	miaA	tRNA delta(2)-isopentenylpyrophosphate transferase	434	453	488	402	391	442	458.333	411.667	-0.285491	0.473616
YEY1_00415|YE8081_00393	hfq	RNA-binding protein Hfq	248	213	181	222	378	250	214	283.333	0.26083	0.624963
YEY1_00416|YE8081_00394	hflX	putative GTPase HflX	1606	1487	1476	2775	1470	1781	1523	2008.67	0.25908	0.827552
YEY1_00417|YE8081_00395	hflK	FtsH protease regulator HflK	585	746	631	805	991	1008	654	934.667	0.378808	0.368142
YEY1_00418|YE8081_00396	hflC	FtsH protease regulator HflC	837	1025	1008	1526	1885	1683	956.667	1698	0.682602	0.15263
YEY1_00419|YE8081_00397		hypothetical protein	6	7	7	6	7	7	6.66667	6.66667	-0.126031	0.939803
YEY1_00420|YE8081_00398	purA	adenylosuccinate synthetase	2874	4106	3072	8436	3590	4673	3350.67	5566.33	0.595536	0.342075
YEY1_00421|YE8081_00399	nsrR	transcriptional repressor NsrR	35	57	45	35	28	43	45.6667	35.3333	-0.493534	0.222896
YEY1_00422|YE8081_00400	rnr	exoribonuclease R	321	355	366	243	270	360	347.333	291	-0.383371	0.353812
YEY1_00423|YE8081_00401	rlmB	23S rRNA (guanosine-2_-O-)-methyltransferase	114	172	174	70	125	132	153.333	109	-0.619344	0.11923
YEY1_00424|YE8081_00402	aidB	isovaleryl CoA dehydrogenase	14	14	13	7	8	12	13.6667	9	-0.689394	0.476956
YEY1_00425|YE8081_00403		putative biofilm stress and motility protein A	10	4	10	6	28	14	8	16	0.794732	0.430163
YEY1_00426|YE8081_00404	ycjY, yfhR, yjfP	esterase	38	27	16	13	7	12	27	10.6667	-1.43832	0.00526269
YEY1_00427|YE8081_00405		hypothetical protein	0	0	1	1	0	0	0.333333	0.333333	-0.0999032	0.977279
YEY1_00428|YE8081_00406	rpsF	30S ribosomal protein S6	3474	5838	4000	5401	3861	5308	4437.33	4856.67	0.00578969	0.994352
YEY1_00429|YE8081_00407	rpsR	30S ribosomal protein S18	1342	1663	1399	1806	2948	2596	1468	2450	0.587546	0.414409
YEY1_00430|YE8081_00408	rplI	50S ribosomal protein L9	3164	3754	3184	4529	6456	8813	3367.33	6599.33	0.810425	0.295303
YEY1_00431|YE8081_00409		hypothetical protein	1	1	1	2	6	3	1	3.66667	1.43168	0.263594
YEY1_00432|YE8081_00410	ytfB	opacity-associated protein A	93	100	91	239	166	159	94.6667	188	0.788254	0.520519
YEY1_00433|YE8081_00411	fklB	peptidyl-prolyl cis-trans isomerase	1077	1381	1210	1183	332	764	1222.67	759.667	-0.763187	0.46146
YEY1_00435|YE8081_00412	cpdB	bifunctional 2_3_-cyclic nucleotide 2_-phosphodiesterase/3_-nucleotidase periplasmic protein	20	13	30	36	50	34	21	40	0.768778	0.193383
YEY1_00436|YE8081_00413	cysQ	adenosine-3_(2_)5_-bisphosphate nucleotidase	32	39	41	27	28	35	37.3333	30	-0.442884	0.280871
YEY1_00437|YE8081_00414	ytfJ	hypothetical protein	62	73	80	26	21	22	71.6667	23	-1.69805	0.00925517
YEY1_00438|YE8081_00415	ytfK	hypothetical protein	101	101	96	75	53	26	99.3333	51.3333	-0.998733	0.335352
YEY1_00439|YE8081_00416	ytfL	hypothetical protein	137	183	162	142	182	190	160.667	171.333	-0.0391593	0.970795
YEY1_00440|YE8081_00417	msrA	methionine sulfoxide reductase A	37	23	24	19	46	34	28	33	0.0907641	0.939049
YEY1_00441|YE8081_00418	ytfM	surface antigen (D15)	130	187	165	87	123	129	160.667	113	-0.63118	0.17739
YEY1_00442|YE8081_00419	tamB, ytfN	translocation and assembly module TamB	265	283	244	184	249	224	264	219	-0.400321	0.393522
YEY1_00443|YE8081_00420	ytfP	AIG2 family protein	111	126	128	110	294	188	121.667	197.333	0.540477	0.43766
YEY1_00445|YE8081_00422	cheD, tsr	methyl-accepting chemotaxis sensory transducer	6	7	10	25	16	11	7.66667	17.3333	1.00203	0.121987
YEY1_00446|YE8081_00423	fbp	fructose-16-bisphosphatase	115	94	104	269	530	299	104.333	366	1.61203	0.00858569
YEY1_00447|YE8081_00424	mpl	UDP-N-acetylmuramate--L-alanyl-gamma-D-glutamyl-meso-diaminopimelate ligase	164	138	155	265	192	236	152.333	231	0.46078	0.417555
YEY1_00448|YE8081_00425	yhcN	hypothetical protein	8	6	9	12	16	10	7.66667	12.6667	0.540662	0.633735
YEY1_00449|YE8081_00426	argR	arginine repressor	203	155	112	263	180	198	156.667	213.667	0.295634	0.839589
YEY1_00450|YE8081_00427	mdh	malate dehydrogenase	196	106	218	194	250	136	173.333	193.333	0.0122971	0.991155
YEY1_00451|YE8081_00428	ner-2, nlp-2, sfsB-2	putative transcriptional regulator Nlp	141	177	118	14	21	21	145.333	18.6667	-3.03335	1.76121e-15
YEY1_00452|YE8081_00429		MuA-transposase/repressor protein CI DNA-binding	157	96	104	67	58	74	119	66.3333	-0.95052	0.129898
YEY1_00453|YE8081_00430	ispB	octaprenyl diphosphate synthase	150	190	167	236	292	242	169	256.667	0.457465	0.504162
YEY1_00454|YE8081_00431	rplU	50S ribosomal protein L21	4666	4529	2949	15185	5267	6542	4048	8998	0.918931	0.527415
YEY1_00455|YE8081_00432	rpmA	50S ribosomal protein L27	1329	3032	1599	2742	2487	3178	1986.67	2802.33	0.365461	0.605494
YEY1_00456|YE8081_00433		hypothetical protein	145	195	122	285	310	308	154	301	0.827077	0.0312736
YEY1_00457|YE8081_00434	obgE	GTPase ObgE	433	568	404	1136	687	933	468.333	918.667	0.824813	0.186704
YEY1_00458|YE8081_00435	basS	sensor protein BasS/PmrB	32	42	34	34	23	25	36	27.3333	-0.520569	0.290999
YEY1_00459|YE8081_00436	basR	DNA-binding transcriptional regulator BasR	90	180	131	86	66	90	133.667	80.6667	-0.789088	0.507004
YEY1_00460|YE8081_00437	dacB	D-alanyl-D-alanine carboxypeptidase	172	189	195	182	188	162	185.333	177.333	-0.196123	0.701495
YEY1_00462|YE8081_00439	greA	transcription elongation factor GreA	465	779	598	789	1233	1043	614	1021.67	0.584365	0.424869
YEY1_00463|YE8081_00440	yhbY	RNA-binding protein	230	298	208	2325	641	937	245.333	1301	2.15607	0.0079752
YEY1_00464|YE8081_00441	rlmE, rrmJ, ftsJ	23S rRNA methyltransferase J	467	476	497	1389	860	872	480	1040.33	0.95232	0.179288
YEY1_00465|YE8081_00442	ftsH, hflB	ATP-dependent metalloprotease	3402	3755	3065	5611	3369	3799	3407.33	4259.67	0.18291	0.902537
YEY1_00466|YE8081_00443	folP	dihydropteroate synthase	82	106	78	236	137	211	88.6667	194.667	0.972959	0.186768
YEY1_00467|YE8081_00444	glmM	phosphoglucosamine mutase	256	300	317	280	341	323	291	314.667	-0.0215051	0.978533
YEY1_00468|YE8081_00445	secG	preprotein translocase subunit SecG	884	1501	963	1855	1823	2591	1116	2089.67	0.761027	0.212069
YEY1_00472|YE8081_00449	rimP	ribosome maturation factor RimP	671	973	620	1156	824	1121	754.667	1033.67	0.311044	0.81952
YEY1_00473|YE8081_00450	nusA	transcription elongation factor NusA	1120	1449	1149	1723	1548	2139	1239.33	1803.33	0.407073	0.436945
YEY1_00474|YE8081_00451	infB	translation initiation factor IF-2	6871	13085	8214	17983	6987	14166	9390	13045.3	0.32928	0.839131
YEY1_00475|YE8081_00452	rbfA	ribosome-binding factor A	207	223	216	313	336	371	215.333	340	0.521028	0.192498
YEY1_00476|YE8081_00453	truB	tRNA pseudouridine synthase B	337	462	299	907	518	666	366	697	0.783475	0.230781
YEY1_00478|YE8081_00455	rpsO	30S ribosomal protein S15	1082	793	668	2208	1627	1758	847.667	1864.33	0.919017	0.464739
YEY1_00481|YE8081_00458	nlpI	lipoprotein NlpI	1684	2002	1529	1712	2275	2799	1738.33	2262	0.24536	0.636424
YEY1_00482|YE8081_00459	deaD	ATP-dependent RNA helicase DeaD	2674	5007	3017	3806	4992	7608	3566	5468.67	0.476535	0.559372
YEY1_00483|YE8081_00460		putative lipoprotein	13	7	6	66	13	11	8.66667	30	1.47122	0.197552
YEY1_00484|YE8081_00461		hypothetical protein	69	90	78	154	90	110	79	118	0.441938	0.502894
YEY1_00485|YE8081_00464	ibeB	RND efflux system outer membrane lipoprotein	4	4	2	5	6	6	3.33333	5.66667	0.57928	0.627425
YEY1_00486|YE8081_00465		putative transmembrane transport protein	4	1	1	5	10	9	2	8	1.68328	0.0614774
YEY1_00487|YE8081_00466		hypothetical protein	2	14	5	11	15	12	7	12.6667	0.691062	0.432861
YEY1_00488|YE8081_00467	yhbV	peptidase U32	22	15	19	4	8	6	18.6667	6	-1.7146	0.00365396
YEY1_00489|YE8081_00468	ydcP-2, yegQ-2, yhbU-2	peptidase U32	9	4	4	5	16	4	5.66667	8.33333	0.379686	0.781315
YEY1_00490|YE8081_00469	yhbT	sterol-binding domain-containing protein	113	126	114	133	178	123	117.667	144.667	0.157298	0.857559
YEY1_00491|YE8081_00470	yhbS	N-acetyltransferase GCN5	33	69	48	23	33	40	50	32	-0.753632	0.219359
YEY1_00492|YE8081_00471	yhbQ	GIY-YIG nuclease superfamily protein	12	20	19	16	47	26	17	29.6667	0.628467	0.528244
YEY1_00493|YE8081_00472	adiC	arginine:agmatin antiporter	6	7	11	4	13	12	8	9.66667	0.127413	0.915542
YEY1_00494|YE8081_00473	speC	ornithine decarboxylase	6	9	4	16	16	6	6.33333	12.6667	0.751795	0.586154
YEY1_00495|YE8081_00474		heparinase II/III family protein	11	19	18	6	6	12	16	8	-1.08325	0.120543
YEY1_00496|YE8081_00475		hypothetical protein	5	5	3	4	2	4	4.33333	3.33333	-0.468165	0.694308
YEY1_00497|YE8081_00476	ycjN-4	extracellular solute-binding protein	1	3	2	3	0	1	2	1.33333	-0.584341	0.725693
YEY1_00498|YE8081_00477	ycjO-4	binding-protein-dependent transport system inner membrane protein	4	2	3	2	5	4	3	3.66667	0.127615	0.939715
YEY1_00499|YE8081_00478	ycjP-4	binding-protein-dependent transport system inner membrane protein	6	10	6	7	4	8	7.33333	6.33333	-0.323234	0.765356
YEY1_00500|YE8081_00479	msmX, msmK, malK, sugC, ggtA, msiK	ABC transporter-like protein	21	39	37	4	6	9	32.3333	6.33333	-2.36347	0.000293567
YEY1_00501|YE8081_00480		hypothetical protein	16	26	19	4	6	13	20.3333	7.66667	-1.49429	0.00498808
YEY1_00502|YE8081_00481	yhbP	hypothetical protein	21	30	27	18	31	13	26	20.6667	-0.457575	0.523409
YEY1_00503|YE8081_01190		antitoxin Phd YefM type II toxin-antitoxin system family protein	16	9	8	53	35	36	11	41.3333	1.73643	8.05557e-05
YEY1_00504|YE8081_01191		stbe replicon stabilization toxin	26	19	23	15	8	8	22.6667	10.3333	-1.2157	0.0926137
YEY1_00505|YE8081_00483		hypothetical protein	6	15	14	9	16	6	11.6667	10.3333	-0.294143	0.824058
YEY1_00506|YE8081_00484	phnP	carbon-phosphorus lyase complex accessory protein	1	0	1	1	0	0	0.666667	0.333333	-0.638583	0.80353
YEY1_00508|YE8081_00485	phnN	ribose 15-bisphosphokinase	0	0	0	0	0	0	0	0	-0.0242497	0.991155
YEY1_00509|YE8081_00486	phnM	phosphonate metabolism protein PhnM	0	1	0	0	0	1	0.333333	0.333333	-0.0699272	0.985828
YEY1_00510|YE8081_00487	phnL	phosphonate C-P lyase system protein PhnL	1	1	0	0	0	0	0.666667	0	-0.372517	0.878319
YEY1_00511|YE8081_00488	phnK	phosphonate C-P lyase system protein PhnK	0	0	0	0	1	0	0	0.333333	0.149884	0.96154
YEY1_00512|YE8081_00489	phnJ	phosphonate metabolism PhnJ	1	0	1	0	1	0	0.666667	0.333333	-0.649907	0.808852
YEY1_00514|YE8081_00490	phnI	phosphonate metabolism protein	0	2	0	0	1	0	0.666667	0.333333	-0.198383	0.939803
YEY1_00515|YE8081_00491	phnH	carbon-phosphorus lyase complex subunit	0	0	0	0	1	0	0	0.333333	0.155248	0.960465
YEY1_00516|YE8081_00492	phnG	phosphonate C-P lyase system protein PhnG	0	0	0	0	0	0	0	0	-0.0242497	0.991155
YEY1_00517|YE8081_00493	phnF	phosphonate metabolism transcriptional regulator PhnF	0	0	0	0	0	0	0	0	-0.0242497	0.991155
YEY1_00518|YE8081_00494		putative lipoprotein	3	7	11	2	3	0	7	1.66667	-1.88848	0.0363531
YEY1_00519|YE8081_00495		putative activation/secretion signal peptide protein	33	14	21	2	3	3	22.6667	2.66667	-2.79994	0.00361179
YEY1_00520|YE8081_00496	nrdG	anaerobic ribonucleoside-triphosphate reductase activating protein	4	0	0	0	4	2	1.33333	2	0.334555	0.876404
YEY1_00521|YE8081_00497	nrdD	anaerobic ribonucleoside triphosphate reductase	15	15	18	11	12	11	16	11.3333	-0.601685	0.529119
YEY1_00522|YE8081_00502	ddpF-2	ABC transporter-like protein	35	34	22	2	8	8	30.3333	6	-2.42187	3.26349e-05
YEY1_00523|YE8081_00503	ddpD-2	ABC transporter-like protein	200	263	205	13	13	39	222.667	21.6667	-3.43982	4.81947e-19
YEY1_00524|YE8081_00504	ddpC-2	binding-protein-dependent transport system inner membrane protein	84	100	96	10	10	31	93.3333	17	-2.54882	1.45507e-08
YEY1_00525|YE8081_00505	ddpB-2	binding-protein-dependent transport system inner membrane protein	259	276	213	14	18	43	249.333	25	-3.37774	2.80722e-14
YEY1_00526|YE8081_00506	ddpA-2	extracellular solute-binding protein	1248	1616	1337	35	43	89	1400.33	55.6667	-4.72686	8.27015e-53
YEY1_00527|YE8081_00507	yjgK	hypothetical protein	14	14	14	15	35	20	14	23.3333	0.586072	0.321353
YEY1_00528|YE8081_00508	argI	ornithine carbamoyltransferase subunit I	9	14	11	17	17	20	11.3333	18	0.523452	0.47979
YEY1_00529|YE8081_00509	rraB	regulator of ribonuclease activity B	572	689	612	1387	461	636	624.333	828	0.267388	0.850056
YEY1_00532|YE8081_00510	yjgM	N-acetyltransferase GCN5	109	148	107	81	48	40	121.333	56.3333	-1.16397	0.196715
YEY1_00533|YE8081_00511	valS	valyl-tRNA synthetase	942	1369	1075	824	810	1272	1128.67	968.667	-0.344241	0.419769
YEY1_00534|YE8081_00512	holC	DNA polymerase III subunit chi	84	71	73	430	82	203	76	238.333	1.44564	0.0944722
YEY1_00535|YE8081_00513	pepA	leucyl aminopeptidase	160	205	203	243	201	237	189.333	227	0.129899	0.862158
YEY1_00536|YE8081_00514	lptF, yjgP	lipopolysaccharide export system permease protein lptF	84	140	82	110	217	229	102	185.333	0.702399	0.398192
YEY1_00537|YE8081_00515	lptG, yjgQ	lipopolysaccharide export system permease protein	107	152	109	126	129	147	122.667	134	-0.00226778	0.995685
YEY1_00548|YE8081_00524		putative acetyltransferase	21	20	24	40	32	18	21.6667	30	0.327119	0.622788
YEY1_00549|YE8081_00525		putative transcriptional regulator	77	58	67	30	35	19	67.3333	28	-1.37739	0.00433965
YEY1_00550|YE8081_00526		putative permease	103	81	110	45	58	39	98	47.3333	-1.16842	0.0114041
YEY1_00551|YE8081_00527		hypothetical protein	23	14	23	3	4	0	20	2.33333	-3.07575	8.63286e-06
YEY1_00552|YE8081_00528		putative permease	20	12	15	25	53	33	15.6667	37	1.06259	0.072333
YEY1_00553|YE8081_00529		putative restriction endonuclease	26	37	41	64	58	37	34.6667	53	0.469913	0.377065
YEY1_00555|YE8081_00531		hypothetical protein	60	42	48	107	88	83	50	92.6667	0.728887	0.323252
YEY1_00556|YE8081_00532		putative exported protein	4	1	2	4	9	4	2.33333	5.66667	1.02332	0.32507
YEY1_00557|YE8081_00533	lsrG	autoinducer-2 (AI-2) modifying protein LsrG	1	1	1	3	0	1	1	1.33333	0.203698	0.936919
YEY1_00558|YE8081_00534	lsrF	aldolase	2	3	3	4	1	5	2.66667	3.33333	0.160938	0.92111
YEY1_00559|YE8081_00535	lsrB	autoinducer AI-2 ABC transporter periplasmic AI-2-binding protein	0	1	3	3	3	4	1.33333	3.33333	0.965786	0.423468
YEY1_00560|YE8081_00536	lsrD, ydeZ	autoinducer AI-2 ABC transporter permease LsrD	3	2	4	5	4	1	3	3.33333	0.000892197	0.999173
YEY1_00561|YE8081_00537	lsrC, ydeY	autoinducer 2 ABC transporter permease LsrC	4	3	4	2	0	1	3.66667	1	-1.63878	0.174764
YEY1_00562|YE8081_00538	lsrA, ego	autoinducer 2 ABC transporter ATP-binding protein LsrA	2	2	0	3	1	1	1.33333	1.66667	0.13492	0.953571
YEY1_00563|YE8081_00539	lsrR, ydeW	DeoR family transcriptional regulator	23	47	29	45	26	28	33	33	-0.119725	0.921391
YEY1_00564|YE8081_00540	lsrK, ydeV	autoinducer-2 (AI-2) kinase	20	26	28	3	13	9	24.6667	8.33333	-1.64577	0.00342783
YEY1_00565|YE8081_00541	waaQ, rfaQ	lipopolysaccharide heptosyltransferase III	151	158	165	41	55	55	158	50.3333	-1.77537	5.12813e-13
YEY1_00566|YE8081_00542		O-antigen polymerase	93	74	91	39	79	70	86	62.6667	-0.590053	0.193921
YEY1_00567|YE8081_00543	arcD, lysl, lysP	arginine/ornithine antiporter	84	71	77	36	42	50	77.3333	42.6667	-0.984145	0.0011976
YEY1_00568|YE8081_00544	arcA	arginine deiminase	70	60	66	54	45	73	65.3333	57.3333	-0.316799	0.490891
YEY1_00569|YE8081_00545		RND family efflux transporter MFP subunit	24	33	34	15	18	28	30.3333	20.3333	-0.697115	0.139312
YEY1_00570|YE8081_00546		acriflavin resistance protein	115	142	147	158	122	131	134.667	137	-0.103155	0.918922
YEY1_00571|YE8081_00548	ybdH	putative oxidoreductase	18	7	29	47	35	20	18	34	0.757006	0.23209
YEY1_00572|YE8081_00549	dhaK	glycerone kinase	12	7	6	16	20	11	8.33333	15.6667	0.745102	0.272799
YEY1_00573|YE8081_00550	dhaL	dihydroxyacetone kinase subunit DhaL	3	6	8	4	8	9	5.66667	7	0.16069	0.905145
YEY1_00574|YE8081_00551	ptsI	phosphoenolpyruvate-protein phosphotransferase	20	19	23	35	27	38	20.6667	33.3333	0.546116	0.257673
YEY1_00575|YE8081_00552		glycosyl transferases group 1 family protein	15	12	12	4	6	6	13	5.33333	-1.36101	0.0244184
YEY1_00576|YE8081_00553		putative transferase	12	9	14	4	4	2	11.6667	3.33333	-1.78177	0.0351049
YEY1_00577|YE8081_00554		putative oxidoreductase	8	10	9	1	5	0	9	2	-2.11438	0.0100014
YEY1_00578|YE8081_00555		glycosyl transferases group 1 family protein	6	7	1	2	2	1	4.66667	1.66667	-1.43523	0.174316
YEY1_00579|YE8081_00556		major facilitator transporter	2	2	0	1	1	0	1.33333	0.666667	-0.756763	0.732043
YEY1_00580|YE8081_00557		hypothetical protein	2	0	2	0	1	0	1.33333	0.333333	-1.21155	0.509234
YEY1_00581|YE8081_00558	pemA, ybhC	pectinesterase	10	10	9	6	2	0	9.66667	2.66667	-1.81827	0.0328094
YEY1_00582|YE8081_00559	acoR, glrR, qseF, yfhA	two component sigma54 specific Fis family transcriptional regulator	32	35	41	42	62	71	36	58.3333	0.552977	0.306852
YEY1_00583|YE8081_00560	fruR, cra	DNA-binding transcriptional regulator FruR	109	126	116	81	153	160	117	131.333	0.0299104	0.982167
YEY1_00584|YE8081_00561	scrB	sucrose-6-phosphate hydrolase	26	20	55	72	98	176	33.6667	115.333	1.57218	0.0379415
YEY1_00585|YE8081_00562	treB	PTS system trehalose(maltose)-specific transporter subunit IIBC	29	15	42	58	75	136	28.6667	89.6667	1.44134	0.0682436
YEY1_00586|YE8081_00563	lamB-1	maltoporin	64	23	126	157	224	473	71	284.667	1.74636	0.0659175
YEY1_00587|YE8081_00564	iolC	ribokinase-like domain-containing protein	15	18	21	35	42	85	18	54	1.41729	0.0354433
YEY1_00588|YE8081_00565	yiuA, fhuD-4, fepB-4, fecB-4	periplasmic binding protein	62	74	74	42	97	82	70	73.6667	-0.0635177	0.939803
YEY1_00589|YE8081_00566	fhuA-2, yncD-2	TonB-dependent siderophore receptor	404	592	475	160	153	186	490.333	166.333	-1.63389	0.00909677
YEY1_00590|YE8081_00567	hmsT	diguanylate cyclase	16	10	12	9	10	2	12.6667	7	-0.895782	0.476956
YEY1_00591|YE8081_00568		hypothetical protein	4	6	13	2	2	5	7.66667	3	-1.34122	0.274096
YEY1_00593|YE8081_00571		LysR family transcriptional regulator	6	7	6	6	8	3	6.33333	5.66667	-0.281934	0.822026
YEY1_00594|YE8081_00572		aldo/keto reductase	3	8	6	6	8	9	5.66667	7.66667	0.288529	0.808865
YEY1_00595|YE8081_00573	rsmC-2	16S ribosomal RNA methyltransferase	143	164	151	112	100	125	152.667	112.333	-0.568251	0.126759
YEY1_00596|YE8081_00574	holD	DNA polymerase III subunit psi	181	175	175	122	92	134	177	116	-0.728084	0.13331
YEY1_00597|YE8081_00575	rimI	ribosomal-protein-alanine N-acetyltransferase	24	19	27	24	40	27	23.3333	30.3333	0.232	0.798092
YEY1_00598|YE8081_00576	prfC	peptide chain release factor 3	592	699	509	942	566	766	600	758	0.204017	0.849652
YEY1_00599|YE8081_00577	osmY	hypothetical protein	57	45	53	24	36	37	51.6667	32.3333	-0.784598	0.25521
YEY1_00601|YE8081_00579	yjjU	patatin	65	91	65	54	70	74	73.6667	66	-0.284257	0.69427
YEY1_00602|YE8081_00580	yjjV, tatD	TatD-related deoxyribonuclease	13	8	16	4	7	7	12.3333	6	-1.11713	0.197826
YEY1_00603|YE8081_00581	nupC-2	nucleoside transporter	290	229	290	2984	920	844	269.667	1582.67	2.32622	0.000565992
YEY1_00604|YE8081_00582	deoC-3	deoxyribose-phosphate aldolase	209	113	263	133	182	131	195	148.667	-0.516005	0.56206
YEY1_00605|YE8081_00583	deoA	thymidine phosphorylase	224	199	349	184	186	184	257.333	184.667	-0.595374	0.46041
YEY1_00606|YE8081_00584	deoB	phosphopentomutase	965	656	1173	998	530	698	931.333	742	-0.444651	0.612536
YEY1_00607|YE8081_00585	deoD	purine nucleoside phosphorylase	532	448	680	633	775	715	553.333	707.667	0.21169	0.810894
YEY1_00608|YE8081_00587	ytjB, smp	hypothetical protein	17	22	16	13	36	15	18.3333	21.3333	0.0740959	0.9481
YEY1_00609|YE8081_00588	serB	phosphoserine phosphatase	92	135	130	51	73	84	119	69.3333	-0.903822	0.0100462
YEY1_00610|YE8081_00589	radA, sms	DNA repair protein RadA	62	86	74	83	46	120	74	83	0.0418771	0.974238
YEY1_00614|YE8081_00590	nadR	nicotinamide-nucleotide adenylyltransferase	13	13	31	26	38	33	19	32.3333	0.617249	0.283048
YEY1_00615|YE8081_00591		PIG3 family NAD(P)H quinone oxidoreductase	3	13	8	2	14	14	8	10	0.167737	0.924957
YEY1_00616|YE8081_00592		LysR family transcriptional regulator	17	24	19	7	25	26	20	19.3333	-0.179967	0.849107
YEY1_00617|YE8081_00593		filamentation induced by cAMP protein Fic	112	94	86	150	110	106	97.3333	122	0.186112	0.864859
YEY1_00618|YE8081_00594	yjjK	putative ABC transporter ATP-binding protein	2423	3522	3086	2586	2436	3069	3010.33	2697	-0.278306	0.777141
YEY1_00619|YE8081_00595		OmpA/MotB domain-containing protein	24	18	26	18	26	15	22.6667	19.6667	-0.337925	0.59955
YEY1_00620|YE8081_00596		diguanylate cyclase	21	22	27	44	40	29	23.3333	37.6667	0.549564	0.193383
YEY1_00621|YE8081_00597		hypothetical protein	6	8	12	7	21	18	8.66667	15.3333	0.61199	0.660584
YEY1_00622|YE8081_00598		Ca++ transporting P-type ATPase	61	69	71	24	46	45	67	38.3333	-0.923865	0.0561135
YEY1_00623|YE8081_00599	slt	lytic murein transglycosylase	80	110	96	100	117	113	95.3333	110	0.0730234	0.900603
YEY1_00624|YE8081_00600	trpR	Trp operon repressor	116	154	150	124	218	169	140	170.333	0.143629	0.842778
YEY1_00625|YE8081_00601	yjjX	NTPase	12	16	12	24	27	16	13.3333	22.3333	0.594552	0.290999
YEY1_00626|YE8081_00602	gpmB	phosphoglycerate mutase	146	119	141	359	150	171	135.333	226.667	0.593352	0.474648
YEY1_00627|YE8081_00603	rob	right origin-binding protein	83	86	56	64	83	77	75	74.6667	-0.138059	0.876556
YEY1_00628|YE8081_00604	creA	hypothetical protein	67	69	58	82	153	87	64.6667	107.333	0.573805	0.406307
YEY1_00631|YE8081_00610	thrA	bifunctional aspartokinase I/homoserine dehydrogenase I	53	53	58	37	71	69	54.6667	59	-0.0270288	0.979759
YEY1_00632|YE8081_00611	thrB	homoserine kinase	99	87	106	180	62	97	97.3333	113	0.0830523	0.966727
YEY1_00633|YE8081_00612	thrC	threonine synthase	80	94	119	70	71	66	97.6667	69	-0.622817	0.283048
YEY1_00635|YE8081_00613	yaaA	hypothetical protein	67	55	68	118	153	110	63.3333	127	0.856998	0.011055
YEY1_00636|YE8081_00614	talB	transaldolase B	1716	2086	2348	1737	2258	2231	2050	2075.33	-0.114724	0.897262
YEY1_00637|YE8081_00615	mogA	molybdenum cofactor biosynthesis protein MogA	88	95	89	154	98	100	90.6667	117.333	0.234433	0.816945
YEY1_00638|YE8081_00616		major facilitator transporter	35	13	21	47	67	63	23	59	1.18533	0.0404073
YEY1_00639|YE8081_00617		N-acetyltransferase GCN5	5	1	2	3	7	11	2.66667	7	1.12767	0.210681
YEY1_00640|YE8081_00619	yaaH	hypothetical protein	148	204	121	405	1015	830	157.667	750	2.07461	3.19892e-06
YEY1_00641|YE8081_00620	dnaK	molecular chaperone DnaK	3326	3376	3769	4805	3979	4585	3490.33	4456.33	0.217802	0.707213
YEY1_00643|YE8081_00622	dnaJ	chaperone protein DnaJ	371	498	438	542	530	727	435.667	599.667	0.319944	0.761777
YEY1_00645|YE8081_00623	nhaA	pH-dependent sodium/proton antiporter	141	201	124	191	106	228	155.333	175	0.0439434	0.987123
YEY1_00646|YE8081_00624	nhaR	transcriptional activator NhaR	42	45	51	122	118	144	46	128	1.30255	0.0361303
YEY1_00647|YE8081_00625	rpsT	30S ribosomal protein S20	1402	1714	1304	1864	3686	2796	1473.33	2782	0.766375	0.116113
YEY1_00649|YE8081_00626	ribF	bifunctional riboflavin kinase/FMN adenylyltransferase	382	444	446	298	486	560	424	448	-0.0542767	0.946108
YEY1_00650|YE8081_00627	ileS	isoleucyl-tRNA synthetase	1317	1919	1575	1122	949	1482	1603.67	1184.33	-0.544325	0.518662
YEY1_00651|YE8081_00628	lspA	lipoprotein signal peptidase	192	224	226	135	311	299	214	248.333	0.075829	0.93217
YEY1_00652|YE8081_00629	slpA, fkpB	FKBP-type peptidylprolyl isomerase	71	111	98	77	102	107	93.3333	95.3333	-0.0992647	0.91114
YEY1_00653|YE8081_00630	ispH, lytB	4-hydroxy-3-methylbut-2-enyl diphosphate reductase	188	220	177	138	136	185	195	153	-0.462664	0.608171
YEY1_00654|YE8081_00631	dapB	dihydrodipicolinate reductase	203	186	153	344	197	227	180.667	256	0.358855	0.72329
YEY1_00655|YE8081_00632	carA	carbamoyl phosphate synthase small subunit	102	161	115	144	150	234	126	176	0.349327	0.589531
YEY1_00656|YE8081_00633	carB	carbamoyl phosphate synthase large subunit	517	755	585	605	550	1126	619	760.333	0.163302	0.910905
YEY1_00657|YE8081_00634		lysine exporter protein (LYSE/YGGA)	24	21	18	11	23	17	21	17	-0.43305	0.523074
YEY1_00658|YE8081_00635	yjjP	hypothetical protein	17	6	13	8	5	4	12	5.66667	-1.14122	0.212057
YEY1_00659|YE8081_00636		hypothetical protein	17	6	7	8	7	5	10	6.66667	-0.692038	0.425823
YEY1_00660|YE8081_00637	folA	dihydrofolate reductase	435	420	455	280	383	344	436.667	335.667	-0.5115	0.193383
YEY1_00661|YE8081_00638	apaH	diadenosine tetraphosphatase	64	39	44	178	232	225	49	211.667	1.96107	1.24928e-15
YEY1_00662|YE8081_00639	apaG	ApaG protein	34	25	24	56	43	54	27.6667	51	0.732826	0.215367
YEY1_00663|YE8081_00640	ksgA	dimethyladenosine transferase	258	332	228	164	141	183	272.667	162.667	-0.799696	0.526162
YEY1_00664|YE8081_00641	pdxA	4-hydroxythreonine-4-phosphate dehydrogenase	484	425	375	216	311	339	428	288.667	-0.670366	0.499115
YEY1_00665|YE8081_00642	surA	peptidyl-prolyl cis-trans isomerase SurA	430	546	486	669	672	726	487.333	689	0.359293	0.637276
YEY1_00666|YE8081_00643	lptD, imp, ostA	LPS assembly outer membrane complex protein LptD	563	561	578	631	817	738	567.333	728.667	0.223802	0.447871
YEY1_00667|YE8081_00644	djlA	Dna-J like membrane chaperone protein	69	60	54	95	72	63	61	76.6667	0.186215	0.898082
YEY1_00668|YE8081_00645	rluA	pseudouridine synthase	41	49	38	38	43	58	42.6667	46.3333	-0.0106302	0.993969
YEY1_00669|YE8081_00707	ifp, invB	invasin-like protein	31	34	26	1629	831	794	30.3333	1084.67	4.86955	1.26078e-20
YEY1_00671|YE8081_00647	polB	DNA polymerase II	54	71	37	53	31	42	54	42	-0.474478	0.518026
YEY1_00672|YE8081_00649	yabI	hypothetical protein	23	55	34	72	76	69	37.3333	72.3333	0.816115	0.0512634
YEY1_00673|YE8081_00650	thiQ	thiamine transporter ATP-binding subunit	15	4	16	4	7	15	11.6667	8.66667	-0.532258	0.674781
YEY1_00674|YE8081_00651	thiP	thiamine transporter membrane protein	25	30	15	17	34	20	23.3333	23.6667	-0.113914	0.920556
YEY1_00675|YE8081_00652	thiB, tbpA	thiamine transporter substrate binding subunit	24	56	39	23	34	25	39.6667	27.3333	-0.658542	0.218873
YEY1_00677|YE8081_00654		hypothetical protein	2	3	1	8	23	12	2	14.3333	2.45171	0.00972413
YEY1_00678|YE8081_00655		hypothetical protein	13	14	8	12	12	9	11.6667	11	-0.198599	0.913987
YEY1_00679|YE8081_00656	sgrR	transcriptional regulator SgrR	22	18	24	18	23	13	21.3333	18	-0.373491	0.626529
YEY1_00680|YE8081_00657	pflA	pyruvate formate lyase-activating enzyme 1	13	4	9	2	2	4	8.66667	2.66667	-1.72368	0.089589
YEY1_00681|YE8081_00658	pflB	formate acetyltransferase	34	15	32	6	18	8	27	10.6667	-1.44832	0.00801515
YEY1_00682|YE8081_00661	setA	sugar efflux transporter	21	8	11	74	52	51	13.3333	59	1.91476	0.00713032
YEY1_00683|YE8081_00662	mtr	aromatic amino acid transporter	3	0	1	2	1	1	1.33333	1.33333	-0.118307	0.96469
YEY1_00685|YE8081_00663	tnaA	tryptophanase	0	2	5	3	5	5	2.33333	4.33333	0.633152	0.635861
YEY1_00686|YE8081_00664	tnaC	tryptophanase leader peptide	0	0	0	0	7	1	0	2.66667	2.62014	0.11364
YEY1_00687|YE8081_00665	leuD	isopropylmalate isomerase small subunit	17	15	10	38	77	100	14	71.6667	2.15684	8.34986e-05
YEY1_00688|YE8081_00666	leuC	isopropylmalate isomerase large subunit	34	57	45	61	57	144	45.3333	87.3333	0.810346	0.0723708
YEY1_00689|YE8081_00667	leuB	3-isopropylmalate dehydrogenase	29	11	18	118	98	183	19.3333	133	2.59783	6.28738e-09
YEY1_00690|YE8081_00668	leuA	2-isopropylmalate synthase	33	32	35	151	112	221	33.3333	161.333	2.0248	0.0143376
YEY1_00693|YE8081_00670	leuO	leucine transcriptional activator	48	39	26	8	7	7	37.6667	7.33333	-2.42689	3.80576e-07
YEY1_00694|YE8081_00672	fadD-2	AMP-dependent synthetase and ligase	146	225	149	428	307	324	173.333	353	0.887155	0.0361684
YEY1_00695|YE8081_00673	ilvI	acetolactate synthase 3 catalytic subunit	122	114	113	206	143	184	116.333	177.667	0.471197	0.433451
YEY1_00696|YE8081_00674	ilvH	acetolactate synthase 3 regulatory subunit	104	133	157	39	47	32	131.333	39.3333	-1.81114	0.00316869
YEY1_00698|YE8081_00676	ygaW	hypothetical protein	15	28	22	5	12	11	21.6667	9.33333	-1.24356	0.188886
YEY1_00699|YE8081_00677	mraZ	cell division protein MraZ	372	330	270	217	440	285	324	314	-0.185468	0.703501
YEY1_00700|YE8081_00678	mraW, rsmH	S-adenosyl-methyltransferase MraW	300	287	290	616	503	436	292.333	518.333	0.682563	0.141526
YEY1_00701|YE8081_00679	ftsL	cell division protein FtsL	45	44	41	22	42	25	43.3333	29.6667	-0.67782	0.129133
YEY1_00702|YE8081_00680	ftsI	peptidoglycan glycosyltransferase	237	214	198	159	236	182	216.333	192.333	-0.304364	0.577054
YEY1_00703|YE8081_00681	murE	UDP-N-acetylmuramoylalanyl-D-glutamate--26-diaminopimelate ligase	247	275	230	577	158	264	250.667	333	0.27079	0.854758
YEY1_00704|YE8081_00682	murF	UDP-N-acetylmuramoyl-tripeptide--D-alanyl-D-alanine ligase	191	217	221	138	172	165	209.667	158.333	-0.53614	0.095629
YEY1_00705|YE8081_00683	mraY	phospho-N-acetylmuramoyl-pentapeptide-transferase	331	421	343	225	173	209	365	202.333	-0.972101	0.00205026
YEY1_00706|YE8081_00684	murD	UDP-N-acetylmuramoyl-L-alanyl-D-glutamate synthetase	254	330	246	239	254	225	276.667	239.333	-0.339052	0.341767
YEY1_00707|YE8081_00685	ftsW	cell division protein FtsW	157	115	117	135	149	147	129.667	143.667	0.011466	0.987665
YEY1_00708|YE8081_00686	murG	undecaprenyldiphospho-muramoylpentapeptide beta-N- acetylglucosaminyltransferase	110	93	115	94	114	119	106	109	-0.0949722	0.86512
YEY1_00709|YE8081_00687	murC	UDP-N-acetylmuramate--L-alanine ligase	291	367	339	224	339	429	332.333	330.667	-0.138516	0.790953
YEY1_00710|YE8081_00688	ddl	D-alanine--D-alanine ligase	275	304	248	157	290	240	275.667	229	-0.397824	0.526104
YEY1_00711|YE8081_00689	ftsQ	cell division protein FtsQ	176	277	153	423	128	147	202	232.667	0.0757487	0.976104
YEY1_00712|YE8081_00690	ftsA	cell division protein FtsA	954	1067	866	894	849	808	962.333	850.333	-0.302511	0.723738
YEY1_00713|YE8081_00691	ftsZ	cell division protein FtsZ	1291	1767	1571	1131	1439	1455	1543	1341.67	-0.331071	0.448557
YEY1_00714|YE8081_00692	lpxC	UDP-3-O-[3-hydroxymyristoyl] N-acetylglucosamine deacetylase	3529	7149	5261	2867	4005	4475	5313	3782.33	-0.598633	0.449868
YEY1_00715|YE8081_00693		hypothetical protein	10	19	16	61	46	47	15	51.3333	1.60771	0.000428245
YEY1_00716|YE8081_00694	secM	SecA regulator SecM	161	177	157	84	265	164	165	171	-0.089061	0.942432
YEY1_00717|YE8081_00695	secA	preprotein translocase subunit SecA	1257	1426	1124	1455	946	950	1269	1117	-0.302288	0.76614
YEY1_00718|YE8081_00696	mutT	nucleoside triphosphate pyrophosphohydrolase	11	1	4	30	20	18	5.33333	22.6667	1.85768	0.0197925
YEY1_00719|YE8081_00697	yacG	zinc-binding protein	47	40	41	56	51	51	42.6667	52.6667	0.167894	0.80195
YEY1_00720|YE8081_00698	yacF	hypothetical protein	114	96	70	83	70	79	93.3333	77.3333	-0.387903	0.704977
YEY1_00721|YE8081_00699	coaE	dephospho-CoA kinase	57	62	63	53	68	80	60.6667	67	0.00969091	0.991155
YEY1_00722|YE8081_00700	guaC	guanosine 5_-monophosphate oxidoreductase	186	210	197	613	433	307	197.667	451	1.04294	0.0122736
YEY1_00723|YE8081_00701	hofC	type IV pilin biogenesis protein	7	7	20	21	10	13	11.3333	14.6667	0.230309	0.829825
YEY1_00725|YE8081_00703	ppdD	putative major pilin subunit	4	2	3	2	4	1	3	2.33333	-0.447236	0.779544
YEY1_00726|YE8081_00704	nadC	quinolinate phosphoribosyltransferase	38	34	35	31	35	16	35.6667	27.3333	-0.51111	0.44168
YEY1_00727|YE8081_00705	ampD	N-acetyl-anhydromuranmyl-L-alanine amidase	44	44	43	112	137	97	43.6667	115.333	1.23835	0.0100708
YEY1_00728|YE8081_00706	ampE	regulatory protein AmpE	47	42	37	81	82	77	42	80	0.787452	0.0165554
YEY1_00729|YE8081_00708	aroP-2	amino acid permease-associated region	32	38	35	29	36	55	35	40	0.059371	0.962127
YEY1_00730|YE8081_00709	pdhR	transcriptional regulator PdhR	5011	12659	5399	17855	5415	15293	7689.67	12854.3	0.570258	0.715183
YEY1_00732|YE8081_00711	aceE	pyruvate dehydrogenase subunit E1	3269	5695	3641	4943	4284	10941	4201.67	6722.67	0.543348	0.440659
YEY1_00733|YE8081_00712	aceF	dihydrolipoamide acetyltransferase	2108	2793	1624	2773	1901	4501	2175	3058.33	0.358907	0.680217
YEY1_00734|YE8081_00713	lpdA	dihydrolipoamide dehydrogenase	1773	2072	1469	3362	2687	3285	1771.33	3111.33	0.671653	0.206987
YEY1_00736|YE8081_00714		transcriptional regulator AraC family	13	15	9	19	14	17	12.3333	16.6667	0.296359	0.668994
YEY1_00737|YE8081_00715	fepA-2, cirA-2	TonB-dependent receptor	25	46	54	11	17	14	41.6667	14	-1.66983	0.000399325
YEY1_00738|YE8081_00716	acnB	bifunctional aconitate hydratase 2/2-methylisocitrate dehydratase	708	772	755	505	400	653	745	519.333	-0.632765	0.327251
YEY1_00739|YE8081_00717	yacL	hypothetical protein	151	271	154	195	79	81	192	118.333	-0.734334	0.607152
YEY1_00740|YE8081_00718	yddG	hypothetical protein	36	23	30	15	11	17	29.6667	14.3333	-1.15044	0.0577215
YEY1_00742|YE8081_00720	speD	S-adenosylmethionine decarboxylase	454	402	400	616	696	701	418.667	671	0.540667	0.127893
YEY1_00743|YE8081_00721	speE	spermidine synthase	481	705	533	695	798	790	573	761	0.27602	0.519072
YEY1_00744|YE8081_00722	yacC	hypothetical protein	50	41	64	92	153	134	51.6667	126.333	1.1329	0.00828518
YEY1_00745|YE8081_00723	cueO, yacK	multicopper oxidase	11	13	9	6	11	12	11	9.66667	-0.310012	0.700534
YEY1_00746|YE8081_00724	hpt	hypoxanthine phosphoribosyltransferase	450	533	449	1336	1330	1080	477.333	1248.67	1.24554	3.13107e-06
YEY1_00747|YE8081_00725	cynT, can	carbonate dehydratase	386	492	452	379	511	559	443.333	483	-0.00906046	0.99152
YEY1_00749|YE8081_00726	yadG	ABC transporter related	211	162	159	158	212	226	177.333	198.667	0.0266488	0.976104
YEY1_00750|YE8081_00727	yadH	ABC-2 type transporter	102	130	92	65	128	102	108	98.3333	-0.262271	0.809292
YEY1_00751|YE8081_00728	yadE	polysaccharide deacetylase	105	87	72	163	269	215	88	215.667	1.13168	0.0218737
YEY1_00752|YE8081_00729	panD	aspartate alpha-decarboxylase	65	32	61	60	123	56	52.6667	79.6667	0.432091	0.629911
YEY1_00753|YE8081_00730	panC	pantoate--beta-alanine ligase	164	142	114	94	97	94	140	95	-0.684988	0.130459
YEY1_00754|YE8081_00731	panB	3-methyl-2-oxobutanoate hydroxymethyltransferase	95	82	76	48	46	44	84.3333	46	-1.00148	0.00503952
YEY1_00755|YE8081_00732	folK	2-amino-4-hydroxy-6-hydroxymethyldihydropteridine pyrophosphokinase	161	123	76	105	52	74	120	77	-0.729009	0.46929
YEY1_00756|YE8081_00733	pcnB	poly(A) polymerase I	214	201	173	188	294	221	196	234.333	0.117992	0.842689
YEY1_00757|YE8081_00734	gluQ	glutamyl-Q tRNA(Asp) synthetase	107	72	98	103	166	128	92.3333	132.333	0.373795	0.423277
YEY1_00758|YE8081_00735	dksA	RNA polymerase-binding transcription factor	4025	4394	3384	11090	4183	3084	3934.33	6119	0.447804	0.813256
YEY1_00759|YE8081_00736	sfsA	sugar fermentation stimulation protein A	71	48	77	72	97	107	65.3333	92	0.348989	0.577589
YEY1_00760|YE8081_00737	ligT	2_-5_ RNA ligase	17	16	17	15	28	8	16.6667	17	-0.111193	0.92754
YEY1_00761|YE8081_00738	hrpB	ATP-dependent RNA helicase HrpB	98	140	119	107	82	82	119	90.3333	-0.521379	0.202917
YEY1_00762|YE8081_00739	mrcB	penicillin-binding protein 1b	213	211	227	247	246	233	217	242	0.0227946	0.970795
YEY1_00763|YE8081_00740	fhuC	iron-hydroxamate transporter ATP-binding subunit	45	65	46	24	26	28	52	26	-1.12231	0.00510692
YEY1_00764|YE8081_00741	fhuD	iron-hydroxamate transporter substrate-binding subunit	59	95	72	33	31	31	75.3333	31.6667	-1.36761	0.000208129
YEY1_00765|YE8081_00742	fhuB	iron-hydroxamate transporter permease subunit	212	362	282	70	90	100	285.333	86.6667	-1.77439	0.0116548
YEY1_00766|YE8081_00743		hypothetical protein	0	0	0	0	0	0	0	0	-0.0242497	0.991155
YEY1_00767|YE8081_00744	nark	nitrite extrusion protein	4	3	1	3	8	2	2.66667	4.33333	0.495975	0.722821
YEY1_00768|YE8081_00745	hemL	glutamate-1-semialdehyde aminotransferase	565	491	504	196	188	241	520	208.333	-1.32198	0.245085
YEY1_00769|YE8081_00746	yadQ, clcA	chloride channel protein	104	88	90	102	66	61	94	76.3333	-0.422115	0.555041
YEY1_00770|YE8081_00747	erpA, yadR	iron-sulfur cluster insertion protein ErpA	90	108	66	75	88	103	88	88.6667	-0.115077	0.93217
YEY1_00771|YE8081_00748	yadS	hypothetical protein	45	44	40	43	109	101	43	84.3333	0.820898	0.095629
YEY1_00772|YE8081_00749	btuF	vitamin B12-transporter protein BtuF	58	70	57	64	65	72	61.6667	67	-0.0118839	0.990502
YEY1_00773|YE8081_00750	mtnN, mtn, pfs	5_-methylthioadenosine/S-adenosylhomocysteine nucleosidase	58	44	37	91	112	73	46.3333	92	0.832435	0.131628
YEY1_00774|YE8081_00751	dgt	deoxyguanosinetriphosphate triphosphohydrolase	91	67	111	80	71	46	89.6667	65.6667	-0.560367	0.559372
YEY1_00776|YE8081_00753	barA	hybrid sensory histidine kinase BarA	81	96	91	80	55	61	89.3333	65.3333	-0.55134	0.595462
YEY1_00777|YE8081_00754	rumB	23S rRNA methyluridine methyltransferase	150	196	171	176	132	224	172.333	177.333	-0.0851664	0.879235
YEY1_00778|YE8081_00755	relA	(p)ppGpp synthetase I	285	364	359	174	176	248	336	199.333	-0.877149	0.00192522
YEY1_00779|YE8081_00756	mazG	nucleoside triphosphate pyrophosphohydrolase	289	349	246	685	211	356	294.667	417.333	0.344806	0.841936
YEY1_00781|YE8081_00757	pyrG	CTP synthetase	1203	1841	1580	1868	2298	3211	1541.33	2459	0.533472	0.395438
YEY1_00782|YE8081_00758	eno	phosphopyruvate hydratase	6523	11638	9030	7498	7743	8853	9063.67	8031.33	-0.296821	0.660331
YEY1_00783|YE8081_03490	ygfA	5-formyltetrahydrofolate cyclo-ligase	5	2	4	9	16	20	3.66667	15	1.80646	0.016126
YEY1_00785|YE8081_03488	zapA	Z-ring-associated protein	963	886	849	1700	2478	1299	899.333	1825.67	0.86637	0.0534465
YEY1_00787|YE8081_03486	pepP	proline aminopeptidase P II	279	294	250	340	210	298	274.333	282.667	-0.0806611	0.962127
YEY1_00788|YE8081_03485	ubiH	2-octaprenyl-6-methoxyphenyl hydroxylase	151	193	178	226	112	195	174	177.667	-0.0854241	0.970795
YEY1_00789|YE8081_03484	visC, ubiI	2-octaprenylphenol hydroxylase	145	192	192	123	165	193	176.333	160.333	-0.263949	0.732043
YEY1_00790|YE8081_03483	gcvT	glycine cleavage system aminomethyltransferase T	98	33	94	116	92	63	75	90.3333	0.122861	0.900603
YEY1_00791|YE8081_03482	gcvH	glycine cleavage system protein H	37	25	43	84	61	38	35	61	0.655431	0.155247
YEY1_00792|YE8081_03481	gcvP	glycine dehydrogenase	129	84	187	74	80	84	133.333	79.3333	-0.875012	0.0414542
YEY1_00794|YE8081_03480		hypothetical protein	13	19	14	11	7	9	15.3333	9	-0.859781	0.251827
YEY1_00796|YE8081_03479		hydrolase (HAD superfamily)	11	15	15	19	21	12	13.6667	17.3333	0.200774	0.834761
YEY1_00797|YE8081_03478	yqfA, hlyIII	hemolysin III family channel protein	12	11	7	4	12	12	10	9.33333	-0.226808	0.82168
YEY1_00800|YE8081_03477	ygfZ	tRNA-modifying protein YgfZ	107	125	144	106	124	88	125.333	106	-0.374801	0.323252
YEY1_00801|YE8081_03476	ygfY	hypothetical protein	63	62	51	36	109	59	58.6667	68	0.0658263	0.962127
YEY1_00802|YE8081_03475		hypothetical protein	25	34	20	38	50	42	26.3333	43.3333	0.576486	0.258351
YEY1_00803|YE8081_03474	creB	DNA-binding response regulator CreB	104	126	89	79	86	114	106.333	93	-0.319807	0.520519
YEY1_00805|YE8081_03473	creC	sensory histidine kinase CreC	7	12	15	29	21	30	11.3333	26.6667	1.08685	0.0361684
YEY1_00806|YE8081_03472	creD	inner membrane CreD family protein	28	28	31	22	16	10	29	16	-0.954902	0.168862
YEY1_00807|YE8081_03471	fldB	flavodoxin FldB	43	43	28	56	23	31	38	36.6667	-0.173132	0.861785
YEY1_00808|YE8081_03470	xerD	site-specific tyrosine recombinase XerD	347	401	304	266	97	136	350.667	166.333	-1.14555	0.158135
YEY1_00809|YE8081_03469	dsbC	thiol:disulfide interchange protein DsbC	171	172	180	423	220	295	174.333	312.667	0.701045	0.203013
YEY1_00810|YE8081_03468	recJ	ssDNA exonuclease RecJ	239	333	282	171	188	214	284.667	191	-0.698905	0.0723067
YEY1_00811|YE8081_03467	prfB	peptide chain release factor 2	1821	1843	1439	2471	853	1624	1701	1649.33	-0.161256	0.900554
YEY1_00812|YE8081_03466	lysS	lysyl-tRNA synthetase	1017	1134	942	992	632	1160	1031	928	-0.273161	0.680217
YEY1_00820|YE8081_03460	NA_97	filamentation induced by cAMP protein Fic	4	2	6	61	37	40	4	46	3.25356	9.82441e-09
YEY1_00821|YE8081_03456		hypothetical protein	2	6	6	9	18	12	4.66667	13	1.23218	0.236125
YEY1_00822|YE8081_03455	hmsT	diguanylate cyclase	37	28	25	36	68	52	30	52	0.643204	0.174764
YEY1_00824|YE8081_03449	dnaJ	chaperone protein DnaJ	179	158	189	47	60	38	175.333	48.3333	-1.90478	0.00707382
YEY1_00825|YE8081_03448		hypothetical protein	24	30	41	15	21	11	31.6667	15.6667	-1.12174	0.038961
YEY1_00826|YE8081_03447		short-chain dehydrogenase/reductase SDR	3	13	8	12	4	8	8	8	-0.105407	0.962127
YEY1_00827|YE8081_03446		HxlR family transcriptional regulator	24	19	10	8	6	6	17.6667	6.66667	-1.47564	0.0220744
YEY1_00828|YE8081_03445	cynT, can	carbonic anhydrase	141	136	136	46	164	85	137.667	98.3333	-0.610009	0.446753
YEY1_00829|YE8081_03444		putative transcriptional regulator CadC	2	0	0	1	6	1	0.666667	2.66667	1.40519	0.424626
YEY1_00830|YE8081_03443	gspC	general secretion pathway protein C	0	0	0	1	0	2	0	1	1.47345	0.474648
YEY1_00831|YE8081_03442	gspD	general secretion pathway protein D	12	32	19	17	13	23	21	17.6667	-0.3487	0.778335
YEY1_00832|YE8081_03441	gspE	type II secretion system protein E	22	10	16	4	8	1	16	4.33333	-1.87202	0.0294858
YEY1_00833|YE8081_03440	gspF	type II secretion system protein	0	0	2	3	2	3	0.666667	2.66667	1.40645	0.313526
YEY1_00835|YE8081_03439	gspG	general secretion pathway protein G	1	1	1	0	0	0	1	0	-1.76048	0.333945
YEY1_00836|YE8081_03438	gspI	type II secretion system protein I/J	0	0	1	0	0	0	0.333333	0	-0.275421	0.926282
YEY1_00837|YE8081_03437	gspJ	general secretion pathway protein J	3	1	5	0	0	0	3	0	-3.0984	0.0186672
YEY1_00839|YE8081_03436	gspK	general secretion pathway protein K	4	1	1	0	1	0	2	0.333333	-1.79481	0.299912
YEY1_00840|YE8081_03435	gspL	general secretion pathway protein L	7	4	4	3	6	1	5	3.33333	-0.673087	0.533332
YEY1_00841|YE8081_03434		putative exported protein	0	0	0	0	1	1	0	0.666667	0.324017	0.897262
YEY1_00842|YE8081_03433	gspO	prepilin peptidase	0	1	0	0	5	0	0.333333	1.66667	1.15923	0.627269
YEY1_00844|YE8081_03432		putative regulatory membrane protein	3	1	1	2	2	3	1.66667	2.33333	0.306179	0.88601
YEY1_00845|YE8081_03431		hypothetical protein	0	0	0	0	0	0	0	0	-0.0242497	0.991155
YEY1_00846|YE8081_03430	tsr	methyl-accepting chemotaxis sensory transducer	2	3	6	14	13	8	3.66667	11.6667	1.45281	0.0708687
YEY1_00848|YE8081_03429		hypothetical protein	4	8	11	8	14	17	7.66667	13	0.603088	0.438472
YEY1_00849|YE8081_03428		beta-lactamase domain-containing protein	6	7	2	8	11	8	5	9	0.671814	0.488332
YEY1_00850|YE8081_03427		LysR family transcriptional regulator	29	11	14	31	26	22	18	26.3333	0.400604	0.568103
YEY1_00851|YE8081_03426	araJ	major facilitator superfamily MFS_1	22	21	21	36	45	33	21.3333	38	0.686919	0.126793
YEY1_00852|YE8081_03425	lysR	DNA-binding transcriptional regulator LysR	1	6	2	5	14	7	3	8.66667	1.26841	0.216197
YEY1_00853|YE8081_03424	lysA	diaminopimelate decarboxylase	10	8	14	0	3	10	10.6667	4.33333	-1.34754	0.095629
YEY1_00854|YE8081_03423	galR-1	DNA-binding transcriptional regulator GalR	57	39	67	96	80	65	54.3333	80.3333	0.409883	0.682881
YEY1_00855|YE8081_03422	bisC	molybdopterin oxidoreductase	22	26	30	25	21	30	26	25.3333	-0.166349	0.822509
YEY1_00858|YE8081_03418	aas	bifunctional acyl-[acyl carrier protein] synthetase/2-acylglycerophosphoethanolamine acyltransferase	90	109	84	121	113	77	94.3333	103.667	0.00265287	0.997169
YEY1_00859|YE8081_03417	lplT, ygeD	lysophospholipid transporter LplT	14	13	11	14	16	18	12.6667	16	0.199348	0.821748
YEY1_00860|YE8081_03415	tas	putative aldo-keto reductase	152	181	190	61	70	83	174.333	71.3333	-1.37197	0.0373317
YEY1_00861|YE8081_03414	yegH	integral membrane protein TerC	58	70	65	143	196	173	64.3333	170.667	1.26147	0.000154282
YEY1_00862|YE8081_03413	mutH	DNA mismatch repair protein	12	7	5	4	10	2	8	5.33333	-0.68746	0.48943
YEY1_00863|YE8081_03412	nudH	dinucleoside polyphosphate hydrolase	105	110	84	68	108	85	99.6667	87	-0.320894	0.753615
YEY1_00864|YE8081_03411	ptsP	fused phosphoenolpyruvate-protein phosphotransferase PtsP/GAF domain	159	135	135	127	111	98	143	112	-0.482819	0.215266
YEY1_00865|YE8081_03410	lgt	prolipoprotein diacylglyceryl transferase	97	81	69	131	112	118	82.3333	120.333	0.411665	0.212069
YEY1_00866|YE8081_03409	thyA	thymidylate synthase	100	103	83	68	96	85	95.3333	83	-0.331237	0.540636
YEY1_00867|YE8081_03408	ppdA	prepilin peptidase dependent protein A	2	0	1	3	2	3	1	2.66667	0.995453	0.453689
YEY1_00868|YE8081_03407	ppdB	putative prepilin peptidase dependent protein	5	3	4	6	3	2	4	3.66667	-0.243407	0.861785
YEY1_00869|YE8081_03406		hypothetical protein	8	6	11	6	8	4	8.33333	6	-0.582868	0.504053
YEY1_00870|YE8081_03405	recC	exonuclease V subunit gamma	157	128	162	115	141	94	149	116.667	-0.488782	0.101462
YEY1_00871|YE8081_03404	ptrA	peptidase M16 domain-containing protein	184	194	219	162	207	192	199	187	-0.223722	0.605485
YEY1_00872|YE8081_03403	recB	exonuclease V subunit beta	140	147	147	231	239	250	144.667	240	0.59497	0.00215215
YEY1_00873|YE8081_03402	recD	exonuclease V subunit alpha	51	65	65	38	50	48	60.3333	45.3333	-0.5414	0.141834
YEY1_00875|YE8081_03388	rlmM	putative RNA 2_-O-ribose methyltransferase	255	166	151	310	273	268	190.667	283.667	0.427348	0.534837
YEY1_00876|YE8081_03389		hypothetical protein	45	55	47	76	141	82	49	99.6667	0.868898	0.0969815
YEY1_00877|YE8081_03390	gcvA	DNA-binding transcriptional activator GcvA	46	34	43	58	93	106	41	85.6667	0.912271	0.0305797
YEY1_00879|YE8081_03392		hypothetical protein	2	3	1	4	6	3	2	4.33333	0.843448	0.526162
YEY1_00880|YE8081_03393	csdA	cysteine sulfinate desulfinase	75	85	93	80	78	101	84.3333	86.3333	-0.0948057	0.936919
YEY1_00881|YE8081_03394	sufE-1	cysteine desulfurase sulfur acceptor subunit CsdE	5	7	11	18	6	14	7.66667	12.6667	0.573485	0.506234
YEY1_00882|YE8081_03395		UBA/THIF-type NAD/FAD binding protein	66	67	64	81	84	104	65.6667	89.6667	0.315214	0.344755
YEY1_00883|YE8081_03396	mltA	murein transglycosylase A	125	107	80	519	214	257	104	330	1.38752	0.232911
YEY1_00886|YE8081_03400	amiC	N-acetylmuramoyl-L-alanine amidase	120	85	74	40	79	49	93	56	-0.84823	0.216197
YEY1_00887|YE8081_03401	argA	N-acetylglutamate synthase	20	12	10	44	51	59	14	51.3333	1.68921	0.00175397
YEY1_00890|YE8081_03387	xni	exonuclease IX	39	47	40	23	25	31	42	26.3333	-0.788204	0.188783
YEY1_00891|YE8081_03386	ygdH	hypothetical protein	501	472	536	644	754	523	503	640.333	0.209307	0.496976
YEY1_00892|YE8081_03385	queF	7-cyano-7-deazaguanine reductase	52	52	57	144	60	62	53.6667	88.6667	0.575882	0.491984
YEY1_00893|YE8081_03384	syd	SecY interacting protein Syd	135	82	126	259	193	175	114.333	209	0.727476	0.0341769
YEY1_00895|YE8081_03379		hypothetical protein	49	49	31	77	66	63	43	68.6667	0.53756	0.23209
YEY1_00896|YE8081_03378	truC	tRNA pseudouridine synthase C	111	79	88	147	121	133	92.6667	133.667	0.383458	0.635193
YEY1_00897|YE8081_03377		flavodoxin	77	78	67	112	72	65	74	83	0.0338269	0.978136
YEY1_00898|YE8081_03376		hypothetical protein	193	140	211	223	289	134	181.333	215.333	0.102471	0.900811
YEY1_00899|YE8081_03375	dapD	2345-tetrahydropyridine-26-carboxylate N-succinyltransferase	858	909	798	417	239	266	855	307.333	-1.50222	0.10634
YEY1_00900|YE8081_03374	glnD	PII uridylyl-transferase	221	246	273	37	60	60	246.667	52.3333	-2.35538	3.08527e-19
YEY1_00901|YE8081_03373	map-1	methionine aminopeptidase	431	392	319	1352	499	587	380.667	812.667	0.90133	0.423277
YEY1_00903|YE8081_03371	rpsB	30S ribosomal protein S2	4638	4765	4273	7500	9192	9325	4558.67	8672.33	0.787739	0.00668273
YEY1_00904|YE8081_03370	tsf	translation elongation factor Ts	4544	4947	4211	6931	8087	8005	4567.33	7674.33	0.602511	0.307444
YEY1_00905|YE8081_03369	pyrH	uridylate kinase	445	506	429	572	468	580	460	540	0.100714	0.865521
YEY1_00907|YE8081_03367	dxr	1-deoxy-D-xylulose 5-phosphate reductoisomerase	186	212	185	193	203	182	194.333	192.667	-0.145156	0.714106
YEY1_00908|YE8081_03366	uppS, ispU	undecaprenyl pyrophosphate synthase	328	326	288	394	537	417	314	449.333	0.377549	0.227039
YEY1_00909|YE8081_03365	cdsA-1	CDP-diglyceride synthase	297	346	292	446	452	411	311.667	436.333	0.349964	0.332352
YEY1_00910|YE8081_03364	rseP	zinc metallopeptidase RseP	1815	1688	1434	4042	1031	1301	1645.67	2124.67	0.22089	0.90946
YEY1_00911|YE8081_03363	yaeT, bamA	outer membrane protein assembly factor YaeT	1865	2328	2269	1579	1885	1741	2154	1735	-0.440026	0.370239
YEY1_00912|YE8081_03362	ompH, skp	periplasmic chaperone	8770	18614	13114	12615	6230	6770	13499.3	8538.33	-0.669609	0.707213
YEY1_00913|YE8081_03361	lpxD	UDP-3-O-[3-hydroxymyristoyl] glucosamine N-acyltransferase	1675	2075	1645	2506	1148	2324	1798.33	1992.67	0.0245637	0.983924
YEY1_00914|YE8081_03360	fabZ-1	(3R)-hydroxymyristoyl-ACP dehydratase	4393	6053	4705	12004	5479	6880	5050.33	8121	0.516394	0.726771
YEY1_00915|YE8081_03359	lpxA	UDP-N-acetylglucosamine acyltransferase	924	922	852	1288	1154	1007	899.333	1149.67	0.211959	0.860116
YEY1_00916|YE8081_03358	lpxB	lipid-A-disaccharide synthase	462	650	468	1065	534	745	526.667	781.333	0.410287	0.795278
YEY1_00917|YE8081_03357	rnhB	ribonuclease HII	145	165	174	113	137	129	161.333	126.333	-0.48302	0.226104
YEY1_00918|YE8081_03356	dnaE	DNA polymerase III subunit alpha	556	658	555	820	1028	799	589.667	882.333	0.444009	0.0877231
YEY1_00919|YE8081_03355	accA	acetyl-CoA carboxylase carboxyltransferase subunit alpha	1442	1572	1414	2205	1296	1201	1476	1567.33	-0.0416699	0.974238
YEY1_00920|YE8081_03354	adiA	lysine decarboxylase	262	238	264	48	68	49	254.667	55	-2.26107	0.000314032
YEY1_00921|YE8081_03353	yaeR	glyoxalase/bleomycin resistance protein/dioxygenase	15	10	11	10	14	8	12	10.6667	-0.297448	0.790634
YEY1_00922|YE8081_03352	tilS	tRNA(Ile)-lysidine synthetase	63	50	42	20	29	19	51.6667	22.6667	-1.26133	0.130767
YEY1_00923|YE8081_03351		cytochrome c class I	22	21	16	17	25	41	19.6667	27.6667	0.354791	0.5813
YEY1_00924|YE8081_03350	rof	Rho-binding antiterminator	120	89	121	130	164	121	110	138.333	0.187709	0.77017
YEY1_00925|YE8081_03349		hypothetical protein	52	70	41	64	65	49	54.3333	59.3333	-0.00548969	0.99296
YEY1_00926|YE8081_03348	yaeQ	YaeQ family protein	27	20	11	20	33	29	19.3333	27.3333	0.355102	0.610926
YEY1_00927|YE8081_03347	yaeJ	peptidyl-tRNA hydrolase domain-containing protein	53	32	64	32	62	32	49.6667	42	-0.37911	0.61365
YEY1_00928|YE8081_03346	cutF	copper homeostasis and adhesion lipoprotein	46	44	52	30	76	47	47.3333	51	-0.0348301	0.979759
YEY1_00929|YE8081_03345	proS	prolyl-tRNA synthetase	604	938	719	520	373	514	753.667	469	-0.794188	0.136459
YEY1_00930|YE8081_03344		hypothetical protein	43	46	61	18	45	60	50	41	-0.406114	0.671879
YEY1_00931|YE8081_03343	rcsF	outer membrane lipoprotein	68	82	68	71	113	85	72.6667	89.6667	0.165032	0.795231
YEY1_00932|YE8081_03342	metQ-1	DL-methionine transporter substrate-binding subunit	771	904	713	1492	1221	999	796	1237.33	0.491961	0.496596
YEY1_00933|YE8081_03341	metI-1	DL-methionine transporter permease	78	88	69	143	225	156	78.3333	174.667	1.0042	0.0248821
YEY1_00934|YE8081_03340	metN-1	DL-methionine transporter ATP-binding subunit	162	197	116	357	269	321	158.333	315.667	0.835023	0.288637
YEY1_00935|YE8081_03339	gmhB	DD-heptose 17-bisphosphate phosphatase	209	147	121	464	157	216	159	279	0.61232	0.688624
YEY1_00938|YE8081_04397		transposase mutator type	0	0	0	48	49	66	0	54.3333	6.67102	9.76461e-11
YEY1_00939|YE8081_00932	fabF-1	3-oxoacyl-(acyl-carrier-protein) synthase 2	35	40	35	144	122	148	36.6667	138	1.75358	1.29384e-05
YEY1_00940|YE8081_00933	dkgB	25-diketo-D-gluconate reductase B	48	57	57	41	53	69	54	54.3333	-0.122375	0.846614
YEY1_00941|YE8081_00934		LysR family transcriptional regulator	19	17	14	27	13	9	16.6667	16.3333	-0.150959	0.92119
YEY1_00942|YE8081_00935	araJ	major facilitator superfamily MFS_1	6	4	6	2	1	1	5.33333	1.33333	-1.88162	0.0683419
YEY1_00943|YE8081_00937	yafD	hypothetical protein	194	543	447	333	331	408	394.667	357.333	-0.253455	0.849652
YEY1_00944|YE8081_01836		transposase family protein	0	0	0	0	0	0	0	0	-0.0460219	0.991155
YEY1_00946|YE8081_00938	mltD	membrane-bound lytic murein transglycosylase D	289	328	270	355	330	276	295.667	320.333	-0.0162023	0.991155
YEY1_00947|YE8081_00939	gloB	hydroxyacylglutathione hydrolase	7	6	9	12	6	6	7.33333	8	-0.00588227	0.995685
YEY1_00948|YE8081_00940	yafS	methyltransferase type 11	15	15	21	22	19	18	17	19.6667	0.0706626	0.9698
YEY1_00949|YE8081_00941	rnhA	ribonuclease H	41	29	19	64	56	56	29.6667	58.6667	0.830084	0.152844
YEY1_00950|YE8081_00942	dnaQ	DNA polymerase III subunit epsilon	133	89	104	53	61	54	108.667	56	-1.03405	0.254052
YEY1_00952|YE8081_00944	proX	glycine betaine transporter periplasmic subunit	33	19	20	17	7	11	24	11.6667	-1.13408	0.0723018
YEY1_00953|YE8081_00945	proW	glycine betaine transporter membrane protein	24	27	27	7	9	12	26	9.33333	-1.57823	0.00639134
YEY1_00954|YE8081_00946	proV	glycine betaine/L-proline ABC transporter ATPase	95	121	107	33	57	29	107.667	39.6667	-1.54657	0.00209358
YEY1_00955|YE8081_00948	nrdF	ribonucleotide-diphosphate reductase subunit beta	97	335	297	10	16	13	243	13	-4.23524	4.07702e-17
YEY1_00956|YE8081_00949	nrdE	ribonucleotide-diphosphate reductase subunit alpha	87	209	206	15	23	16	167.333	18	-3.23088	7.86775e-08
YEY1_00957|YE8081_00950	nrdI	ribonucleotide reductase stimulatory protein	44	164	123	12	2	8	110.333	7.33333	-3.80239	1.23411e-06
YEY1_00958|YE8081_00951	nrdH	glutaredoxin-like protein NrdH -]	13	41	38	4	4	7	30.6667	5	-2.64285	0.000182578
YEY1_00959|YE8081_00952		hypothetical protein	146	77	72	21	37	16	98.3333	24.6667	-1.97128	0.0411871
YEY1_00960|YE8081_00953		GntR family transcriptional regulator -]	11	16	13	15	26	8	13.3333	16.3333	0.150045	0.857683
YEY1_00961|YE8081_00954	yqjD	hypothetical protein -]	27	57	41	20	20	14	41.6667	18	-1.29668	0.0145797
YEY1_00963|YE8081_00956		putative membrane protein	0	0	0	0	1	0	0	0.333333	0.215874	0.943352
YEY1_00964|YE8081_00957			0	1	2	1	0	1	1	0.666667	-0.49589	0.844498
YEY1_00965|YE8081_00958	rhaR	transcriptional activator RhaR -]	6	3	2	14	14	21	3.66667	16.3333	1.92787	0.00334195
YEY1_00966|YE8081_00959		major Facilitator Superfamily protein	6	13	12	0	0	2	10.3333	0.666667	-3.52865	0.000673288
YEY1_00967|YE8081_00960		hypothetical protein	19	7	14	27	16	9	13.3333	17.3333	0.230503	0.848208
YEY1_00968|YE8081_00961	yicN	hypothetical protein -]	34	33	32	36	56	44	33	45.3333	0.312114	0.689664
YEY1_00969|YE8081_00962		hypothetical protein -]	34	15	26	33	45	27	25	35	0.329045	0.721032
YEY1_00972|YE8081_00965		AraC family transcriptional regulator	4	4	1	13	15	7	3	11.6667	1.70974	0.0353128
YEY1_00973|YE8081_00966		putative rhodanese-like protein	8	11	7	3	6	4	8.66667	4.33333	-1.06223	0.269557
YEY1_00974|YE8081_00967		DNA-directed RNA polymerase beta subunit/140 kD subunit	5	7	13	5	5	8	8.33333	6	-0.581391	0.523409
YEY1_00976|YE8081_00968	yntA, ddpA-1	extracellular solute-binding protein family 5	25	17	24	12	5	6	22	7.66667	-1.53299	0.0773433
YEY1_00977|YE8081_00969	yntB, ddpB-1	binding-protein-dependent transport systems inner membrane component	14	12	8	2	5	4	11.3333	3.66667	-1.65614	0.0300354
YEY1_00978|YE8081_00970	yntC, ddpC-1	binding-protein-dependent transport systems inner membrane component	24	10	20	12	20	6	18	12.6667	-0.608962	0.596579
YEY1_00979|YE8081_00971	yntD, ddpD-1	ABC transporter related	13	10	12	8	16	11	11.6667	11.6667	-0.133027	0.936595
YEY1_00980|YE8081_00972	yntE, ddpF-1	ABC transporter related	13	11	10	0	3	2	11.3333	1.66667	-2.54744	0.00288986
YEY1_00981|YE8081_00974	ureA	urease subunit gamma	57	74	79	2	1	3	70	2	-4.6531	1.4823e-08
YEY1_00982|YE8081_00975	ureB	urease subunit beta	146	160	216	6	8	5	174	6.33333	-4.56551	1.66502e-10
YEY1_00983|YE8081_00976	ureC	urease subunit alpha	115	140	144	9	5	5	133	6.33333	-4.21449	2.88542e-09
YEY1_00984|YE8081_00977	ureE	urease accessory protein UreE	76	76	92	4	3	6	81.3333	4.33333	-3.6763	0.000775123
YEY1_00986|YE8081_00979	ureG	urease accessory protein UreG	91	113	137	11	17	12	113.667	13.3333	-2.50579	0.0767275
YEY1_00987|YE8081_00980	ureD	urease accessory protein UreD	37	49	54	14	6	6	46.6667	8.66667	-2.44163	7.67922e-05
YEY1_00988|YE8081_00981	yut	urea transporter	25	32	53	2	9	10	36.6667	7	-2.40483	8.05557e-05
YEY1_00989|YE8081_00982	nixA, ureH, hoxN	high-affinity nickel-transporter	48	33	34	20	35	28	38.3333	27.6667	-0.595243	0.313233
YEY1_00990|YE8081_00983	hdeB	acid-resistance protein	254	144	199	123	130	125	199	126	-0.770938	0.276789
YEY1_00991|YE8081_00984	kch	voltage-gated potassium channel	78	52	39	27	48	33	56.3333	36	-0.72366	0.546887
YEY1_00992|YE8081_00985	crcB-1	camphor resistance protein CrcB	27	26	23	12	5	20	25.3333	12.3333	-1.06522	0.313233
YEY1_00993|YE8081_00986	crcB-2	CrcB protein	52	47	46	8	7	14	48.3333	9.66667	-2.26601	0.00858413
YEY1_00994|YE8081_00987		aldo/keto reductase	26	34	25	68	99	67	28.3333	78	1.30487	0.000803673
YEY1_00995|YE8081_03148		hypothetical protein	1	0	0	0	0	0	0.333333	0	-0.208589	0.939803
YEY1_00997|YE8081_00988		putative exported protein	7	11	10	7	11	8	9.33333	8.66667	-0.229443	0.849652
YEY1_00998|YE8081_00989	celA	PTS system NN_-diacetylchitobiose-specific transporter subunit IIB	2	2	2	4	2	6	2	4	0.748619	0.607711
YEY1_00999|YE8081_00990	celB	PTS system NN_-diacetylchitobiose-specific transporter subunit IIC	10	13	8	15	19	15	10.3333	16.3333	0.508103	0.41955
YEY1_01000|YE8081_00991	bglA	glycoside hydrolase family protein	114	139	138	179	110	131	130.333	140	-0.0245978	0.983069
YEY1_01001|YE8081_00992	celC	PTS system NN_-diacetylchitobiose-specific transporter subunit IIA	77	77	77	120	43	39	77	67.3333	-0.300468	0.828553
YEY1_01002|YE8081_00993	celD, chbR	DNA-binding transcriptional regulator ChbR	32	27	28	56	32	40	29	42.6667	0.40914	0.664101
YEY1_01003|YE8081_00994	chbG	hypothetical protein	18	16	14	13	23	13	16	16.3333	-0.106721	0.922331
YEY1_01004|YE8081_00995	ychM	putative sulfate transporter YchM	3	4	11	9	15	10	6	11.3333	0.724527	0.491733
YEY1_01006|YE8081_01017		integrase family protein	27	27	21	119	87	76	25	94	1.74504	5.31944e-05
YEY1_01008|YE8081_01019	smpB	SsrA-binding protein	468	328	268	850	485	384	354.667	573	0.538623	0.523409
YEY1_01009|YE8081_01020	yfjG	cyclase/dehydrase	139	105	112	305	201	186	118.667	230.667	0.793344	0.325737
YEY1_01010|YE8081_01021	yfjF	hypothetical protein	43	26	27	258	54	90	32	134	1.79166	0.0639983
YEY1_01012|YE8081_01022	bamE, smpA	hypothetical protein	151	163	158	360	261	285	157.333	302	0.803303	0.0137545
YEY1_01013|YE8081_01023	recN	recombination and repair protein	108	92	70	185	86	120	90	130.333	0.39906	0.503585
YEY1_01014|YE8081_01024	ppnK	ATP-NAD/AcoX kinase	27	29	27	11	14	17	27.6667	14	-1.08503	0.0643808
YEY1_01015|YE8081_01025	grpE	heat shock protein GrpE	1027	1317	1084	2695	1707	1590	1142.67	1997.33	0.672745	0.0199445
YEY1_01016|YE8081_01028	ung	uracil-DNA glycosylase	52	39	47	56	63	33	46	50.6667	-0.000381483	0.999173
YEY1_01017|YE8081_01029	grcA	autonomous glycyl radical cofactor GrcA	50	25	25	136	48	56	33.3333	80	1.05866	0.256226
YEY1_01019|YE8081_01030	yplA	phospholipase A(1)	33	35	33	30	26	25	33.6667	27	-0.44081	0.507225
YEY1_01020|YE8081_01031	yplB	ankyrin	15	15	23	25	17	11	17.6667	17.6667	-0.129966	0.910025
YEY1_01023|YE8081_01032	srmB	ATP-dependent RNA helicase SrmB	461	549	449	836	589	924	486.333	783	0.55444	0.156252
YEY1_01024|YE8081_01033	yfiC, trmN	methyltransferase small	68	69	76	92	82	84	71	86	0.142641	0.777141
YEY1_01025|YE8081_01034	nadB	L-aspartate oxidase	317	350	465	455	418	429	377.333	434	0.0675481	0.934633
YEY1_01027|YE8081_01035	rpoE	RNA polymerase sigma factor RpoE	100	92	118	193	263	212	103.333	222.667	0.94221	0.113514
YEY1_01028|YE8081_01036	rseA	anti-RNA polymerase sigma factor SigE	625	1211	1017	398	776	549	951	574.333	-0.802444	0.459471
YEY1_01029|YE8081_01037	rseB	periplasmic negative regulator of sigmaE	74	79	103	90	115	83	85.3333	96	0.0307675	0.981607
YEY1_01030|YE8081_01038	rseC	SoxR reducing system protein RseC	15	13	12	15	31	32	13.3333	26	0.807033	0.136693
YEY1_01031|YE8081_01039		hypothetical protein	3	0	1	1	0	1	1.33333	0.666667	-0.790478	0.699088
YEY1_01032|YE8081_01040	lepA	GTP-binding protein LepA	1182	1407	1177	2023	1794	1806	1255.33	1874.33	0.438341	0.491984
YEY1_01033|YE8081_01041	lepB	signal peptidase I	213	221	240	326	409	469	224.667	401.333	0.68634	0.270494
YEY1_01035|YE8081_01043	rnc	ribonuclease III	86	96	75	240	160	129	85.6667	176.333	0.900092	0.0215102
YEY1_01036|YE8081_01044	era	GTP-binding protein Era	416	532	411	809	899	699	453	802.333	0.685161	0.0426866
YEY1_01037|YE8081_01045	recO	DNA repair protein RecO	23	19	21	29	53	55	21	45.6667	0.963019	0.0906988
YEY1_01038|YE8081_01046	pdxJ	pyridoxine 5_-phosphate synthase	68	66	61	46	84	58	65	62.6667	-0.18965	0.749872
YEY1_01039|YE8081_01047	acpS	4_-phosphopantetheinyl transferase	40	48	40	63	43	51	42.6667	52.3333	0.16248	0.803222
YEY1_01040|YE8081_01048	gntP	gluconate transporter	64	56	94	10	11	4	71.3333	8.33333	-3.12144	1.85107e-09
YEY1_01041|YE8081_01049	yfhL	iron-sulfur cluster-binding protein	43	92	54	68	77	92	63	79	0.197099	0.72329
YEY1_01042|YE8081_01050	yfhH	putative DNA-binding transcriptional regulator	12	7	14	15	13	8	11	12	-0.0121033	0.991155
YEY1_01043|YE8081_01053	murQ	N-acetylmuramic acid 6-phosphate etherase	19	30	21	38	53	48	23.3333	46.3333	0.839093	0.0927091
YEY1_01044|YE8081_01054	yfhB	hypothetical protein	19	22	26	24	33	29	22.3333	28.6667	0.217123	0.820961
YEY1_01045|YE8081_01055		putative integral membrane protein	14	5	18	15	15	20	12.3333	16.6667	0.286605	0.749749
YEY1_01046|YE8081_01056	tadA	tRNA-specific adenosine deaminase	44	59	47	36	40	38	50	38	-0.524141	0.179647
YEY1_01047|YE8081_01057	yfhD	putative transglycosylase	51	40	34	76	78	87	41.6667	80.3333	0.800662	0.0790196
YEY1_01048|YE8081_01058	purL	phosphoribosylformylglycinamidine synthase	78	95	76	31	73	85	83	63	-0.520075	0.435556
YEY1_01049|YE8081_01059		hypothetical protein	0	0	0	1	0	1	0	0.666667	1.15482	0.576885
YEY1_01052|YE8081_01063	glrK, qseE, yfhK	integral membrane sensor signal transduction histidine kinase	81	83	74	87	147	103	79.3333	112.333	0.350429	0.699156
YEY1_01053|YE8081_01064		hypothetical protein	67	89	75	82	80	67	77	76.3333	-0.142351	0.857683
YEY1_01054|YE8081_01065	glrR, qseF, yfhA	two component sigma54 specific Fis family transcriptional regulator	89	91	95	57	64	80	91.6667	67	-0.578511	0.167394
YEY1_01055|YE8081_01066	nadE	NAD synthetase	180	146	159	139	215	190	161.667	181.333	0.0261936	0.978136
YEY1_01056|YE8081_01067	glnB	nitrogen regulatory protein P-II 1	54	75	70	103	115	124	66.3333	114	0.641815	0.131628
YEY1_01057|YE8081_01068		membrane protein	110	106	100	79	82	36	105.333	65.6667	-0.806171	0.112391
YEY1_01058|YE8081_01069		putative inner membrane protein	19	15	19	18	10	7	17.6667	11.6667	-0.694049	0.504053
YEY1_01059|YE8081_01070		putative hydrolase	36	28	34	15	23	14	32.6667	17.3333	-1.03706	0.0271877
YEY1_01060|YE8081_01071		hypothetical protein	2	6	8	4	8	7	5.33333	6.33333	0.0998169	0.958841
YEY1_01061|YE8081_01072		hypothetical protein	16	16	14	25	40	23	15.3333	29.3333	0.785549	0.103682
YEY1_01062|YE8081_01073	yhfZ	hypothetical protein	65	115	90	92	107	82	90	93.6667	-0.0739195	0.9048
YEY1_01063|YE8081_01074	hmp	nitric oxide dioxygenase	15	10	10	10	24	26	11.6667	20	0.627848	0.344375
YEY1_01064|YE8081_01075	glyA	serine hydroxymethyltransferase	651	1699	1041	1558	467	907	1130.33	977.333	-0.292733	0.87172
YEY1_01065|YE8081_01076	hcaT	putative 3-phenylpropionic acid transporter	23	22	23	40	80	32	22.6667	50.6667	1.00165	0.0636799
YEY1_01066|YE8081_01077	csiE	stationary phase inducible protein CsiE	15	12	12	9	17	6	13	10.6667	-0.405032	0.692077
YEY1_01067|YE8081_01078		hypothetical protein	31	47	30	56	46	32	36	44.6667	0.177298	0.770618
YEY1_01068|YE8081_01079		high-affinity nickel-transporter	29	20	24	16	20	18	24.3333	18	-0.56099	0.352417
YEY1_01069|YE8081_01080	suhB	inositol monophosphatase	385	338	243	308	537	553	322	466	0.38795	0.576226
YEY1_01070|YE8081_01081	trmJ	RNA methyltransferase	58	68	52	73	68	89	59.3333	76.6667	0.237	0.6195
YEY1_01071|YE8081_01082	iscR	DNA-binding transcriptional regulator IscR	519	713	523	348	306	561	585	405	-0.647624	0.132937
YEY1_01072|YE8081_01083	iscS-1	cysteine desulfurase	1562	1694	1194	2219	1050	2346	1483.33	1871.67	0.206952	0.820961
YEY1_01073|YE8081_01084	nifU, iscU	scaffold protein	622	521	399	366	284	464	514	371.333	-0.547801	0.698631
YEY1_01074|YE8081_01085	iscA	iron-sulfur cluster assembly protein	191	191	159	142	185	285	180.333	204	0.0453581	0.970795
YEY1_01075|YE8081_01086	hscB	co-chaperone HscB	142	89	88	159	168	237	106.333	188	0.654209	0.503585
YEY1_01076|YE8081_01087	hscA	chaperone protein HscA	229	270	206	195	183	322	235	233.333	-0.136851	0.800196
YEY1_01077|YE8081_01088	fdx	ferredoxin 2Fe-2S type ISC system	151	130	103	159	80	105	128	114.667	-0.277034	0.797508
YEY1_01078|YE8081_01089		hypothetical protein	294	241	197	40	48	95	244	61	-2.04897	0.00187585
YEY1_01079|YE8081_01090	pepB	aminopeptidase B	162	195	201	187	250	251	186	229.333	0.166913	0.642185
YEY1_01080|YE8081_01091	sseB	enhanced serine sensitivity protein SseB	71	83	66	40	32	34	73.3333	35.3333	-1.17534	0.000196613
YEY1_01083|YE8081_01092	yfhM	alpha-2-macroglobulin domain-containing protein	101	118	98	109	140	110	105.667	119.667	0.0436975	0.953092
YEY1_01084|YE8081_01093	pbpC	penicillin-binding protein 1C	21	30	21	19	32	25	24	25.3333	-0.0556841	0.958637
YEY1_01085|YE8081_01094		beta and gamma crystallin	48	36	24	20	16	14	36	16.6667	-1.21923	0.00516468
YEY1_01086|YE8081_01095	ndk	nucleoside diphosphate kinase	334	314	288	320	837	438	312	531.667	0.605531	0.419216
YEY1_01087|YE8081_01096	rlmN	ribosomal RNA large subunit methyltransferase N	215	285	219	207	256	312	239.667	258.333	-0.0221155	0.982167
YEY1_01088|YE8081_01097	pilF	type IV pilus biogenesis/stability protein PilW	191	229	235	244	453	398	218.333	365	0.595911	0.186837
YEY1_01089|YE8081_01098	yfgA, rodZ	cytoskeletal protein RodZ	238	363	280	282	268	309	293.667	286.333	-0.164527	0.668101
YEY1_01090|YE8081_01099	ispG	4-hydroxy-3-methylbut-2-en-1-yl diphosphate synthase	621	785	711	494	595	675	705.667	588	-0.388756	0.503585
YEY1_01091|YE8081_01100	hisS	histidyl-tRNA synthetase	3322	6917	5185	5075	5193	5776	5141.33	5348	-0.067757	0.962127
YEY1_01092|YE8081_01101	yfgM	hypothetical protein	65	83	71	102	124	108	73	111.333	0.470732	0.25626
YEY1_01093|YE8081_01102	yfgL	outer membrane protein assembly complex subunit YfgL	643	886	712	534	822	683	747	679.667	-0.26625	0.700435
YEY1_01094|YE8081_01103	engA	GTP-binding protein EngA	982	1261	834	1940	1784	1631	1025.67	1785	0.646414	0.423137
YEY1_01095|YE8081_01104		auxin efflux carrier	9	11	16	42	46	40	12	42.6667	1.66665	0.000565992
YEY1_01097|YE8081_01105		hypothetical protein	28	30	23	34	64	36	27	44.6667	0.557059	0.580754
YEY1_01098|YE8081_01106	xseA	exodeoxyribonuclease VII large subunit	45	46	56	65	119	101	49	95	0.807805	0.029916
YEY1_01099|YE8081_01107	guaB	inosine 5_-monophosphate dehydrogenase	193	348	194	160	133	313	245	202	-0.393742	0.448557
YEY1_01100|YE8081_01108	guaA	GMP synthase	647	1226	705	347	359	432	859.333	379.333	-1.27547	0.016818
YEY1_01101|YE8081_01109		hypothetical protein	5	7	7	6	3	8	6.33333	5.66667	-0.27704	0.811211
YEY1_01102|YE8081_01110		2-keto-D-gluconate dehydrogenasemembrane-bound gamma subunit	20	35	12	0	5	8	22.3333	4.33333	-2.30773	0.00875985
YEY1_01104|YE8081_01111		choline dehydrogenase	6	3	3	6	5	13	4	8	0.818705	0.402735
YEY1_01105|YE8081_01112		cytochrome c family protein	15	15	9	6	14	19	13	13	-0.129094	0.915727
YEY1_01111|YE8081_01115	thiD	phosphomethylpyrimidine kinase	4	7	14	15	23	20	8.33333	19.3333	1.03376	0.161153
YEY1_01112|YE8081_01116		hypothetical protein	35	26	24	15	21	4	28.3333	13.3333	-1.17261	0.130767
YEY1_01114|YE8081_01118		inhibitor of vertebrate lysozyme	19	15	23	200	63	100	19	121	2.39473	0.00178801
YEY1_01115|YE8081_01119	kdsD	D-arabinose 5-phosphate isomerase	45	28	40	53	56	33	37.6667	47.3333	0.186693	0.808865
YEY1_01116|YE8081_01120	agaR	DeoR family transcriptional regulator	17	17	27	15	45	26	20.3333	28.6667	0.34217	0.676555
YEY1_01117|YE8081_01121	gutM	glucitol operon activator protein	2	1	6	5	15	5	3	8.33333	1.2188	0.174764
YEY1_01118|YE8081_01122		short chain dehydrogenase	16	13	28	45	42	41	19	42.6667	0.994823	0.135575
YEY1_01119|YE8081_01123	gutB	pts system glucitol/sorbitol-specific iia component	2	4	20	15	10	6	8.66667	10.3333	0.105781	0.961343
YEY1_01120|YE8081_01124	gutE	pts system glucitol/sorbitol-specific iibc component	15	8	30	28	18	10	17.6667	18.6667	-0.0555895	0.978919
YEY1_01121|YE8081_01125	gutA	pts system glucitol/sorbitol-specific iic2 component	11	0	12	13	11	2	7.66667	8.66667	0.0239227	0.991155
YEY1_01122|YE8081_01127	yegS	lipid kinase	25	10	22	15	22	22	19	19.6667	-0.08893	0.939049
YEY1_01124|YE8081_01129	yegQ	peptidase U32	47	59	32	121	216	128	46	155	1.53627	0.0457895
YEY1_01126|YE8081_01133	baeR	DNA-binding transcriptional regulator BaeR	19	22	25	16	37	25	22	26	0.101761	0.899539
YEY1_01127|YE8081_01134	baeS	signal transduction histidine-protein kinase BaeS	1	9	6	17	21	17	5.33333	18.3333	1.58927	0.0110933
YEY1_01128|YE8081_01135	mdtD, yegB	multidrug efflux system protein MdtD	5	9	5	7	16	15	6.33333	12.6667	0.826664	0.300761
YEY1_01129|YE8081_01137		hypothetical protein	1	1	0	0	0	0	0.666667	0	-1.3595	0.496519
YEY1_01130|YE8081_01138	mdtC, yegO	multidrug efflux system subunit MdtC	3	10	8	22	41	37	7	33.3333	2.07095	9.88592e-05
YEY1_01131|YE8081_01139	mdtB, yegN	multidrug efflux system subunit MdtB	12	11	12	30	40	38	11.6667	36	1.41688	0.0799858
YEY1_01132|YE8081_01140	mdtA, yegM	multidrug efflux system subunit MdtA	7	4	3	14	14	30	4.66667	19.3333	1.83262	0.00526416
YEY1_01134|YE8081_01146	yegD	putative chaperone	73	51	42	95	155	162	55.3333	137.333	1.15512	0.0212828
YEY1_01139|YE8081_01151	ppk	polyphosphate kinase	255	370	394	125	164	165	339.667	151.333	-1.25625	0.0537004
YEY1_01140|YE8081_01150	ppx, gppA	exopolyphosphatase	144	138	136	148	121	122	139.333	130.333	-0.228285	0.457187
YEY1_01141|YE8081_01149	yfgG	hypothetical protein	4	2	2	3	10	11	2.66667	8	1.32413	0.163849
YEY1_01142|YE8081_01148	mgtE	magnesium transporter	126	225	190	139	78	116	180.333	111	-0.798222	0.251827
YEY1_01143|YE8081_01147	fliB	PAS/PAC sensor-containing diguanylate cyclase	60	53	53	32	38	34	55.3333	34.6667	-0.797625	0.0716704
YEY1_01144|YE8081_01156	speG	N-acetyltransferase GCN5	56	45	46	122	146	85	49	117.667	1.10196	0.024569
YEY1_01145|YE8081_01157	purN	phosphoribosylglycinamide formyltransferase	16	12	14	7	9	25	14	13.6667	-0.158498	0.903224
YEY1_01146|YE8081_01158	purM	phosphoribosylaminoimidazole synthetase	35	50	36	39	38	44	40.3333	40.3333	-0.126042	0.905145
YEY1_01147|YE8081_01159	upp	uracil phosphoribosyltransferase	176	238	192	1123	1161	863	202	1049	2.23076	1.1212e-22
YEY1_01148|YE8081_01160	uraA, pyrP	uracil transporter	25	16	14	58	55	79	18.3333	64	1.64741	4.52837e-05
YEY1_01149|YE8081_01161	hda	DNA replication initiation factor	90	58	48	117	95	56	65.3333	89.3333	0.295028	0.837155
YEY1_01150|YE8081_01162	arsC, yfgD	arsenate reductase	11	14	24	10	10	11	16.3333	10.3333	-0.75833	0.341767
YEY1_01151|YE8081_01163	yfgC	peptidase M48 Ste24p	33	38	43	32	39	30	38	33.6667	-0.304165	0.652227
YEY1_01152|YE8081_01164	perM	hypothetical protein	34	39	31	41	76	56	34.6667	57.6667	0.574399	0.497541
YEY1_01153|YE8081_01166	bcp	thioredoxin-dependent thiol peroxidase	264	383	353	342	190	152	333.333	228	-0.646814	0.477051
YEY1_01154|YE8081_01167	gcvR	glycine cleavage system transcriptional repressor	67	66	81	75	62	35	71.3333	57.3333	-0.44481	0.37327
YEY1_01155|YE8081_01168	dapA	dihydrodipicolinate synthase	384	536	471	329	534	436	463.667	433	-0.23167	0.662844
YEY1_01156|YE8081_01169	dapX, bamC	lipoprotein	346	380	406	364	345	308	377.333	339	-0.285171	0.558006
YEY1_01157|YE8081_01170	purC	phosphoribosylaminoimidazole-succinocarboxamide synthase	151	213	208	184	146	152	190.667	160.667	-0.372364	0.437626
YEY1_01158|YE8081_01171		hypothetical protein	26	22	22	93	65	75	23.3333	77.6667	1.57342	9.55223e-05
YEY1_01159|YE8081_01172	yeaL	hypothetical protein	36	29	26	30	45	42	30.3333	39	0.222891	0.726037
YEY1_01160|YE8081_01173	tmcA	tRNA(Met) cytidine acetyltransferase	30	29	33	76	86	92	30.6667	84.6667	1.32072	3.4908e-05
YEY1_01163|YE8081_01174		esterase YpfH	5	4	6	5	3	4	5	4	-0.421855	0.733505
YEY1_01165|YE8081_01865		putative phage endopeptidase	4	1	3	0	1	2	2.66667	1	-1.27937	0.412062
YEY1_01168|YE8081_01867			8	8	13	1	0	1	9.66667	0.666667	-3.45982	0.00185475
YEY1_01169|YE8081_01868	ailA	virulence-related outer membrane protein	185	113	147	817	2010	1312	148.333	1379.67	2.94685	3.04142e-06
YEY1_01172|YE8081_01175		hypothetical protein	170	176	225	92	43	46	190.333	60.3333	-1.62829	0.130767
YEY1_01173|YE8081_01176		peptidase M15B and M15C DD-carboxypeptidase VanY/endolysin	24	24	35	10	26	20	27.6667	18.6667	-0.692584	0.18729
YEY1_01174|YE8081_01177	dapE	succinyl-diaminopimelate desuccinylase	46	42	38	34	27	37	42	32.6667	-0.483858	0.461083
YEY1_01175|YE8081_01178	yffB	hypothetical protein	36	42	38	33	39	53	38.6667	41.6667	-0.0227613	0.989182
YEY1_01176|YE8081_01179		hypothetical protein	3	7	14	7	7	11	8	8.33333	-0.0692948	0.968969
YEY1_01177|YE8081_01180		ycaO-like family protein	11	3	9	3	2	2	7.66667	2.33333	-1.28399	0.476956
YEY1_01178|YE8081_01181		hypothetical protein	98	44	65	1	4	2	69	2.33333	-3.22851	0.0322895
YEY1_01179|YE8081_01182	acrD	aminoglycoside/multidrug efflux system	19	15	10	42	35	36	14.6667	37.6667	1.20542	0.00547569
YEY1_01180|YE8081_01183		hypothetical protein	3	9	3	21	26	25	5	24	2.002	0.0100708
YEY1_01181|YE8081_01184	narP	two component transcriptional regulator LuxR family	45	64	41	44	70	38	50	50.6667	-0.115351	0.899057
YEY1_01182|YE8081_01185	napF	ferredoxin-type protein NapF	9	5	7	33	44	20	7	32.3333	1.76048	0.203013
YEY1_01183|YE8081_01186	napD	assembly protein for periplasmic nitrate reductase	6	4	2	25	35	15	4	25	2.21355	0.0602999
YEY1_01184|YE8081_01187	napA	nitrate reductase catalytic subunit	130	81	94	548	304	311	101.667	387.667	1.74799	0.00154489
YEY1_01185|YE8081_01188	napB	citrate reductase cytochrome c-type subunit	4	2	3	11	25	14	3	16.6667	2.15849	0.0144749
YEY1_01186|YE8081_01189	napC	cytochrome c-type protein NapC	6	3	7	28	23	23	5.33333	24.6667	1.94822	0.0105507
YEY1_01187|YE8081_01192	nudK	NUDIX hydrolase	28	27	29	91	134	115	28	113.333	1.8415	3.94137e-05
YEY1_01188|YE8081_01193	maeB	malic enzyme	37	52	61	89	48	54	50	63.6667	0.216462	0.700534
YEY1_01190|YE8081_01647	yceE	amino acid/peptide transporter	80	61	70	161	207	177	70.3333	181.667	1.21167	0.00498808
YEY1_01191|YE8081_01648		putative MFS-family transport protein	0	2	2	6	5	4	1.33333	5	1.55834	0.193383
YEY1_01193|YE8081_01649		putative membrane protein	23	23	22	94	69	82	22.6667	81.6667	1.67599	0.0013417
YEY1_01195|YE8081_01650	htrB	lipid A biosynthesis lauroyl acyltransferase	46	54	45	8	5	3	48.3333	5.33333	-3.18176	8.52528e-09
YEY1_01196|YE8081_01651	glrR, qseF, yfhA	two component sigma54 specific Fis family transcriptional regulator	3	1	1	1	7	1	1.66667	3	0.593062	0.733858
YEY1_01197|YE8081_01652	zraS, hydH	signal transduction histidine kinase nitrogen specific NtrB	8	4	5	5	5	3	5.66667	4.33333	-0.491484	0.635727
YEY1_01198|YE8081_01653	dmsB-2	dimethylsulfoxide reductase subunit B	1	2	0	0	0	0	1	0	-0.787446	0.747148
YEY1_01200|YE8081_01654	ttrC	tetrathionate reductase subunit C	1	1	0	0	1	1	0.666667	0.666667	-0.103191	0.976104
YEY1_01201|YE8081_01655		tetrathionate reductase subunit A	22	17	20	4	4	2	19.6667	3.33333	-2.57089	1.26717e-05
YEY1_01202|YE8081_01656		hypothetical protein	8	12	7	11	8	6	9	8.33333	-0.21478	0.912283
YEY1_01203|YE8081_01657	yceA	hypothetical protein	1044	1736	1225	853	614	971	1335	812.667	-0.823772	0.117802
YEY1_01204|YE8081_01658	tqsA	putative transport protein	57	49	51	63	50	52	52.3333	55	-0.0599475	0.962127
YEY1_01205|YE8081_01659		LuxR family transcriptional regulator	218	148	197	66	201	73	187.667	113.333	-0.850634	0.250502
YEY1_01206|YE8081_01660	solA	N-methyltryptophan oxidase	56	54	56	25	36	30	55.3333	30.3333	-0.988808	0.0248541
YEY1_01207|YE8081_01661	bssS	biofilm formation regulatory protein BssS	41	34	41	91	62	58	38.6667	70.3333	0.659727	0.608171
YEY1_01208|YE8081_01662	dinI	DNA damage-inducible protein I	293	217	183	699	356	308	231	454.333	0.766484	0.574997
YEY1_01209|YE8081_01663	pyrC	dihydroorotase	115	122	111	422	147	246	116	271.667	1.07165	0.101486
YEY1_01210|YE8081_01664		antibiotic biosynthesis monooxygenase	45	22	31	24	29	15	32.6667	22.6667	-0.61914	0.623991
YEY1_01211|YE8081_01665	rne	ribonuclease E	771	933	848	788	1085	1225	850.667	1032.67	0.143279	0.879235
YEY1_01214|YE8081_01667	rluC	23S rRNA pseudouridylate synthase C	71	71	56	73	108	109	66	96.6667	0.395617	0.725693
YEY1_01215|YE8081_01668	maf-2	Maf-like protein	5	9	4	1	3	7	6	3.66667	-0.776075	0.502997
YEY1_01216|YE8081_01669	yceD	hypothetical protein	6268	6868	6393	6058	8777	7230	6509.67	7355	0.0388736	0.962127
YEY1_01217|YE8081_01670	rpmF	50S ribosomal protein L32	1460	1419	1304	1295	2715	2142	1394.33	2050.67	0.406468	0.57806
YEY1_01218|YE8081_01671	plsX	putative glycerol-3-phosphate acyltransferase PlsX	322	345	312	500	644	652	326.333	598.667	0.733388	0.0511002
YEY1_01219|YE8081_01672	fabH-1	3-oxoacyl-ACP synthase	310	360	317	1323	854	1330	329	1169	1.64889	0.00699629
YEY1_01220|YE8081_01673	fabD-1	malonyl CoA-acyl carrier protein transacylase	1605	3198	2386	1475	1433	2256	2396.33	1721.33	-0.587499	0.367957
YEY1_01221|YE8081_01674	fabG-1	3-ketoacyl-ACP reductase	1888	2292	1914	1261	1402	1310	2031.33	1324.33	-0.738255	0.125057
YEY1_01222|YE8081_01675	acpP	acyl carrier protein	5247	6584	5319	8274	5817	6848	5716.67	6979.67	0.15364	0.903722
YEY1_01223|YE8081_01676	fabF-1	3-oxoacyl-(acyl-carrier-protein) synthase 2	2036	1682	1487	1284	1054	1115	1735	1151	-0.690764	0.489984
YEY1_01224|YE8081_01677	pabC	4-amino-4-deoxychorismate lyase	40	68	61	36	83	72	56.3333	63.6667	0.040197	0.966727
YEY1_01225|YE8081_01678	yceG	aminodeoxychorismate lyase	240	289	240	550	217	359	256.333	375.333	0.396437	0.786368
YEY1_01226|YE8081_01679	tmk	thymidylate kinase	71	72	80	115	59	75	74.3333	83	0.0296298	0.982167
YEY1_01227|YE8081_01680	holB	DNA polymerase III subunit delta	198	164	126	242	80	166	162.667	162.667	-0.116187	0.949033
YEY1_01228|YE8081_01681	tatD-1, ycfH	putative metallodependent hydrolase	154	135	150	132	277	252	146.333	220.333	0.4297	0.689664
YEY1_01229|YE8081_01682	ptsG-2	PTS system glucose-specific transporter subunit IIBC	1030	970	897	1333	906	1431	965.667	1223.33	0.196429	0.91114
YEY1_01230|YE8081_01738		aspartyl protease family protein	21	17	18	31	22	23	18.6667	25.3333	0.299611	0.663213
YEY1_01231|YE8081_01739	raxB, cvaB	ABC transporter-like protein	13	9	6	6	0	0	9.33333	2	-2.15529	0.00801515
YEY1_01232|YE8081_01740	raxA, cvaA	secretion protein HlyD family protein	2	4	2	0	1	1	2.66667	0.666667	-1.63997	0.207338
YEY1_01233|YE8081_01742	ydeM-1, yidF-1, aslB-1	radical SAM domain protein	0	1	1	0	1	0	0.666667	0.333333	-0.605588	0.792104
YEY1_01235|YE8081_01743	sgrR	transcriptional regulator SgrR	44	25	44	5	23	12	37.6667	13.3333	-1.59586	0.00526416
YEY1_01236|YE8081_01744	aroE-2	shikimate 5-dehydrogenase	15	17	15	6	7	9	15.6667	7.33333	-1.18735	0.0451177
YEY1_01237|YE8081_01745	hinT, hit	purine nucleoside phosphoramidase	189	170	177	174	79	106	178.667	119.667	-0.643109	0.645711
YEY1_01238|YE8081_01746	ycfL	hypothetical protein	53	37	58	80	80	51	49.3333	70.3333	0.366503	0.523409
YEY1_01239|YE8081_01747	ycfM	membrane lipoprotein lipid attachment site	32	36	24	20	35	34	30.6667	29.6667	-0.175662	0.889861
YEY1_01240|YE8081_01748	thiK, ycfN	thiamine kinase	59	54	63	35	22	29	58.6667	28.6667	-1.14623	0.0158585
YEY1_01241|YE8081_01749	nagZ, ycfO	beta-hexosaminidase	127	100	101	61	55	63	109.333	59.6667	-0.994786	0.0138287
YEY1_01242|YE8081_01750	ycfP	hypothetical protein	54	25	35	20	23	16	38	19.6667	-1.05368	0.130756
YEY1_01243|YE8081_01751	ndh	FAD-dependent pyridine nucleotide-disulphide oxidoreductase	287	441	366	98	95	176	364.667	123	-1.66032	0.000402495
YEY1_01245|YE8081_01752	ycfJ	hypothetical protein	24	24	29	17	19	25	25.6667	20.3333	-0.461189	0.398976
YEY1_01246|YE8081_01753	mfd	transcription-repair coupling factor	198	242	217	127	163	218	219	169.333	-0.49957	0.0971013
YEY1_01247|YE8081_01754	lolC	outer membrane-specific lipoprotein transporter subunit LolC	65	56	53	71	80	86	58	79	0.307707	0.559372
YEY1_01248|YE8081_01755	lolD	lipoprotein transporter ATP-binding subunit	44	51	43	22	39	33	46	31.3333	-0.680826	0.170915
YEY1_01249|YE8081_01756	lolE	outer membrane-specific lipoprotein transporter subunit LolE	88	72	78	96	95	66	79.3333	85.6667	-0.0257103	0.970795
YEY1_01250|YE8081_01757	nagK	N-acetyl-D-glucosamine kinase	127	200	172	88	171	135	166.333	131.333	-0.468262	0.425823
YEY1_01251|YE8081_01758	cobB	NAD-dependent deacetylase	111	100	113	235	100	103	108	146	0.297886	0.728294
YEY1_01252|YE8081_01759	pepT-2	peptidase T	21	9	19	12	26	5	16.3333	14.3333	-0.320266	0.819579
YEY1_01253|YE8081_01760		cupin 4 family protein	145	153	122	79	122	127	140	109.333	-0.485172	0.313233
YEY1_01254|YE8081_01761	phoQ	sensor protein PhoQ	280	320	253	230	244	327	284.333	267	-0.216568	0.79112
YEY1_01255|YE8081_01762	phoP	DNA-binding transcriptional regulator PhoP	415	435	395	318	429	390	415	379	-0.256535	0.820961
YEY1_01256|YE8081_01763		putative lipoprotein	2723	3218	2721	2764	5597	3469	2887.33	3943.33	0.302522	0.687276
YEY1_01257|YE8081_01764	purB	adenylosuccinate lyase	130	152	144	190	179	205	142	191.333	0.296814	0.423137
YEY1_01258|YE8081_01765	hflD	hypothetical protein	179	237	206	146	96	166	207.333	136	-0.719245	0.199294
YEY1_01259|YE8081_01766	mnmA	tRNA-specific 2-thiouridylase MnmA	111	181	132	110	154	227	141.333	163.667	0.0823397	0.920233
YEY1_01260|YE8081_01767	nudJ	thiamin pyrophosphate (TPP) hydrolase	14	10	9	6	2	11	11	6.33333	-0.881589	0.300334
YEY1_01261|YE8081_01768	ymfC, rluE	pseudouridine synthase	27	25	27	14	17	22	26.3333	17.6667	-0.697912	0.163849
YEY1_01262|YE8081_01769	icdA	isocitrate dehydrogenase	787	677	803	413	602	476	755.667	497	-0.732925	0.113185
YEY1_01267|YE8081_03119		putative exported protein	272	240	257	117	151	112	256.333	126.667	-1.13715	0.00858569
YEY1_01269|YE8081_01770		glycosyl transferase 2 family protein	1355	1157	1008	1498	1521	1102	1173.33	1373.67	0.0896392	0.892135
YEY1_01270|YE8081_01771		O-antigen polymerase	1163	1223	998	898	531	724	1128	717.667	-0.764096	0.173445
YEY1_01271|YE8081_01772		hypothetical protein	0	1	1	2	5	2	0.666667	3	1.55253	0.323252
YEY1_01272|YE8081_01773	lacY	galactoside permease	3	4	1	2	9	8	2.66667	6.33333	1.03043	0.34928
YEY1_01274|YE8081_01774	cscR	LacI family transcriptional regulator	21	22	24	11	4	3	22.3333	6	-1.91418	0.0114403
YEY1_01276|YE8081_01775		hypothetical protein	27	13	25	22	35	25	21.6667	27.3333	0.186913	0.839039
YEY1_01277|YE8081_01776	aer	Pas/Pac sensor-containing methyl-accepting chemotaxis sensory transducer	3	2	5	9	7	5	3.33333	7	0.841494	0.401031
YEY1_01278|YE8081_01778	dinB	DNA polymerase IV	7	1	4	2	5	1	4	2.66667	-0.651207	0.641567
YEY1_01279|YE8081_01779	umuD	putative uv protection and mutation protein	1	1	0	1	1	2	0.666667	1.33333	0.629309	0.792189
YEY1_01280|YE8081_01780		linear amide C-N hydrolase choloylglycine hydrolase family protein	0	2	0	7	15	11	0.666667	11	2.66138	0.0939879
YEY1_01282|YE8081_01783		NmrA family protein	5	5	5	24	23	32	5	26.3333	2.10867	0.00267681
YEY1_01283|YE8081_01784		HxlR family transcriptional regulator	8	8	8	15	11	14	8	13.3333	0.574183	0.393073
YEY1_01284|YE8081_01785		hypothetical protein	20	7	6	8	10	6	11	8	-0.574292	0.503585
YEY1_01285|YE8081_01786		hypothetical protein	1	0	0	0	2	0	0.333333	0.666667	0.399942	0.900811
YEY1_01288|YE8081_01788		putative inner membrane protein	6	1	4	0	2	2	3.66667	1.33333	-1.30243	0.381649
YEY1_01289|YE8081_01789	rob	right origin-binding protein	13	20	21	25	17	22	18	21.3333	0.108505	0.950315
YEY1_01290|YE8081_01790		putative periplasmic protein	3	4	10	10	11	9	5.66667	10	0.603401	0.668994
YEY1_01293|YE8081_01793	atoS1	PAS/PAC sensor-containing diguanylate cyclase	77	116	83	239	144	131	92	171.333	0.73178	0.428314
YEY1_01296|YE8081_01794		hypothetical protein	72	62	69	78	81	88	67.6667	82.3333	0.147047	0.783161
YEY1_01297|YE8081_01795	mdlA-3	ABC transporter-like protein	87	130	91	116	101	124	102.667	113.667	0.0185651	0.982167
YEY1_01298|YE8081_01796		putative acetyltransferase	45	57	47	30	6	8	49.6667	14.6667	-1.77978	0.0200213
YEY1_01299|YE8081_01797	arcD, lysl, lysP	arginine/ornithine antiporter	37	11	23	33	42	22	23.6667	32.3333	0.293425	0.728294
YEY1_01300|YE8081_01799		hypothetical protein	21	15	22	9	42	20	19.3333	23.6667	0.13156	0.937213
YEY1_01301|YE8081_01800		AraC family transcriptional regulator	17	13	16	18	21	12	15.3333	17	0.0106407	0.991155
YEY1_01302|YE8081_01801		hypothetical protein	56	73	70	21	49	30	66.3333	33.3333	-1.08732	0.11036
YEY1_01304|YE8081_01802	yecJ	hypothetical protein	90	101	94	75	164	114	95	117.667	0.165835	0.829071
YEY1_01305|YE8081_01803	yobH	hypothetical protein	18	32	22	29	39	39	24	35.6667	0.413134	0.723777
YEY1_01306|YE8081_01804	yebO	hypothetical protein	34	37	26	29	74	58	32.3333	53.6667	0.5754	0.435556
YEY1_01307|YE8081_01805		hypothetical protein	10	4	2	3	9	5	5.33333	5.66667	-0.055835	0.981607
YEY1_01308|YE8081_01806		hypothetical protein	1	0	0	0	0	0	0.333333	0	-0.604484	0.839039
YEY1_01309|YE8081_01807	aroP-1	amino acid permease-associated region	126	152	130	179	341	245	136	255	0.756249	0.126543
YEY1_01310|YE8081_01808	pagP	palmitoyl transferase	342	500	319	252	209	200	387	220.333	-0.927838	0.0370421
YEY1_01314|YE8081_01812		hypothetical protein	8	7	3	1	7	5	6	4.33333	-0.560973	0.655301
YEY1_01317|YE8081_01814	rrmA	23S rRNA methyltransferase A	62	56	50	74	63	57	56	64.6667	0.0735339	0.894894
YEY1_01318|YE8081_01815		hypothetical protein	1	0	2	14	17	2	1	11	2.76308	0.0238146
YEY1_01319|YE8081_01816	atoS1	PAS/PAC sensor-containing diguanylate cyclase	39	40	27	51	27	40	35.3333	39.3333	0.0266297	0.982167
YEY1_01320|YE8081_01817	fcuA	TonB-dependent siderophore receptor	618	794	620	301	325	453	677.333	359.667	-1.02783	0.0137545
YEY1_01321|YE8081_01818	yebN	hypothetical protein	38	37	20	23	47	62	31.6667	44	0.333724	0.652227
YEY1_01322|YE8081_01819	yobD	hypothetical protein	94	39	73	14	23	18	68.6667	18.3333	-2.01322	4.25457e-06
YEY1_01323|YE8081_01820	manZ	PTS system mannose-specific transporter subunit IID	3115	3731	4075	46	49	48	3640.33	47.6667	-5.65679	4.86497e-09
YEY1_01324|YE8081_01821	manY	PTS system mannose/fructose/sorbose family transporter subunit IIC	769	746	1030	17	20	20	848.333	19	-5.43813	2.24873e-25
YEY1_01325|YE8081_01822	manX	PTS system mannose/fructose/sorbose family transporter subunit IIB	1477	950	1322	331	232	517	1249.67	360	-1.82169	0.024569
YEY1_01326|YE8081_01823	yoaE	integral membrane protein TerC	127	229	190	290	232	255	182	259	0.377418	0.419522
YEY1_01327|YE8081_01824	ystA	heat-stable enterotoxin A	35	19	17	2	4	4	23.6667	3.33333	-2.11837	0.159449
YEY1_01328|YE8081_01825	sdaA	L-serine dehydratase 1	353	422	326	290	414	413	367	372.333	-0.112321	0.81005
YEY1_01329|YE8081_01826	yeaB	hypothetical protein	6	13	11	16	16	14	10	15.3333	0.473897	0.481949
YEY1_01330|YE8081_01827	pabB	para-aminobenzoate synthase subunit I	59	67	66	39	49	63	64	50.3333	-0.473406	0.279822
YEY1_01331|YE8081_01828	yoaH	hypothetical protein	56	84	53	121	167	99	64.3333	129	0.847099	0.141526
YEY1_01332|YE8081_01829	purT	phosphoribosylglycinamide formyltransferase 2	4	8	7	5	4	5	6.33333	4.66667	-0.535314	0.629537
YEY1_01333|YE8081_01830	dbpA	ATP-dependent RNA helicase DbpA	91	118	92	141	153	204	100.333	166	0.591575	0.0967473
YEY1_01334|YE8081_01831	yebG	hypothetical protein	54	52	46	65	73	66	50.6667	68	0.286035	0.599138
YEY1_01335|YE8081_01832	yqfB	hypothetical protein	131	170	150	119	167	200	150.333	162	-0.0242293	0.976607
YEY1_01336|YE8081_01833		hypothetical protein	37	24	27	36	38	53	29.3333	42.3333	0.386247	0.521463
YEY1_01337|YE8081_01834	ptrB	oligopeptidase B	110	86	100	148	72	100	98.6667	106.667	-0.0166214	0.991155
YEY1_01338|YE8081_01835	exoX	putative exodeoxyribonuclease	7	12	7	4	5	12	8.66667	7	-0.407992	0.717484
YEY1_01340|YE8081_01838	pip	proline iminopeptidase	104	118	123	95	117	76	115	96	-0.3914	0.472879
YEY1_01341|YE8081_01839	holE	DNA polymerase III subunit theta	27	30	24	93	60	56	27	69.6667	1.21977	0.000845783
YEY1_01342|YE8081_01840	ftnA	ferroxidase	182	179	164	85	128	146	175	119.667	-0.610152	0.680666
YEY1_01343|YE8081_01841	pcoC	copper resistance protein CopC	132	129	116	138	219	130	125.667	162.333	0.21825	0.861785
YEY1_01344|YE8081_01842	pcoD	copper resistance D domain-containing protein	25	31	19	36	41	27	25	34.6667	0.319211	0.80353
YEY1_01345|YE8081_01843	yebY	hypothetical protein	137	124	119	77	104	72	126.667	84.3333	-0.706794	0.276789
YEY1_01350|YE8081_02010		transcriptional activator Ogr/delta	20	13	18	3	2	4	17	3	-2.52149	0.000305998
YEY1_01356|YE8081_02017		putative LuxR-family transcriptional regulatory protein	1	1	0	15	3	8	0.666667	8.66667	2.77601	0.0124599
YEY1_01357|YE8081_02016		putative purine and pyrimidine permease	75	64	78	11	12	11	72.3333	11.3333	-2.74754	4.14023e-11
YEY1_01358|YE8081_02015		putative LuxR-family transcriptional regulatory protein	88	68	96	19	5	9	84	11	-2.83139	0.000681852
YEY1_01364|YE8081_02568	ybhA-1, ybjI-1, yidA-1, yigL -1	sugar phosphatase	71	60	42	38	43	33	57.6667	38	-0.722447	0.206987
YEY1_01365|YE8081_02567		major facilitator transporter	7	8	8	15	21	14	7.66667	16.6667	0.958618	0.126369
YEY1_01366|YE8081_02566		ROK family protein	67	74	69	114	219	106	70	146.333	0.874841	0.333348
YEY1_01367|YE8081_02564		hypothetical protein	7	9	8	24	32	27	8	27.6667	1.58321	0.0226276
YEY1_01368|YE8081_02563	ansP	amino acid permease-associated region	82	78	73	73	117	89	77.6667	93	0.120278	0.855521
YEY1_01369|YE8081_02562		putative citrate/sodium-family symporter	32	18	18	13	11	9	22.6667	11	-1.12722	0.120444
YEY1_01370|YE8081_02561		two-component system sensor regulator	28	20	21	32	18	15	23	21.6667	-0.210726	0.857621
YEY1_01371|YE8081_02560	zraS, hydH	signal transduction histidine kinase nitrogen specific NtrB	13	23	18	22	18	11	18	17	-0.209262	0.814143
YEY1_01372|YE8081_02559	ygbI	DeoR family transcriptional regulator	57	55	54	62	80	72	55.3333	71.3333	0.224365	0.795231
YEY1_01373|YE8081_02558		Hrp-dependent type III effector protein	5	6	8	22	24	21	6.33333	22.3333	1.63187	0.00876987
YEY1_01374|YE8081_02557		putative aldolase	2	0	1	1	7	5	1	4.33333	1.60569	0.330651
YEY1_01375|YE8081_02556	hyi	hydroxypyruvate isomerase	3	8	3	10	14	13	4.66667	12.3333	1.20569	0.134502
YEY1_01376|YE8081_02555	glsA-2	glutaminase	18	23	22	51	49	73	21	57.6667	1.26729	0.10997
YEY1_01377|YE8081_02554		major facilitator transporter	50	40	34	95	89	111	41.3333	98.3333	1.07769	0.129076
YEY1_01378|YE8081_02553		hypothetical protein	18	6	25	18	18	15	16.3333	17	-0.0806217	0.939803
YEY1_01379|YE8081_02552	efeU-1	iron permease FTR1	34	56	79	19	12	8	56.3333	13	-2.17496	0.000160093
YEY1_01380|YE8081_02551		hypothetical protein	12	25	31	3	6	5	22.6667	4.66667	-2.26545	0.00565215
YEY1_01381|YE8081_02550		YHS domain-containing protein	11	18	12	4	8	2	13.6667	4.66667	-1.611	0.0277034
YEY1_01382|YE8081_02549	ybbP-2	putative ABC transport system permease protein	14	17	26	4	4	8	19	5.33333	-1.892	0.0021265
YEY1_01383|YE8081_02548	ybbP-1	putative ABC transport system permease protein	9	15	13	4	9	5	12.3333	6	-1.13361	0.095629
YEY1_01384|YE8081_02547	ybbA-1	ABC transporter-like protein	74	92	79	20	6	16	81.6667	14	-2.36369	0.0291973
YEY1_01385|YE8081_02546		redoxin domain-containing protein	2	2	7	2	2	2	3.66667	2	-0.911809	0.526162
YEY1_01386|YE8081_02545		cytochrome c class I	4	12	4	1	0	1	6.66667	0.666667	-2.87978	0.0216962
YEY1_01387|YE8081_02544	tehB	tellurite resistance protein TehB	54	37	33	50	43	30	41.3333	41	-0.145645	0.863425
YEY1_01388|YE8081_02543		LysR family transcriptional regulator	23	22	22	11	18	14	22.3333	14.3333	-0.757273	0.174279
YEY1_01389|YE8081_02542		metal-dependent hydrolase related to alanyl-tRNA synthetase	7	5	8	8	8	13	6.66667	9.66667	0.377414	0.725693
YEY1_01390|YE8081_02541	fhuF	ferric hydroximate transport ferric iron reductase	263	368	382	46	130	77	337.667	84.3333	-2.07021	0.000830716
YEY1_01391|YE8081_02540		putative endopeptidase	137	130	116	80	106	77	127.667	87.6667	-0.674575	0.0229877
YEY1_01393|YE8081_02539	hmsH, pgaA	outer membrane protein	13	20	22	14	20	29	18.3333	21	0.0618209	0.949033
YEY1_01394|YE8081_02538	hmsF, pgaB	outer membrane N-deacetylase	23	43	21	33	41	24	29	32.6667	0.0382343	0.970795
YEY1_01395|YE8081_02537	hmsR, pgaC	N-glycosyltransferase	20	19	24	18	29	19	21	22	-0.0705632	0.951986
YEY1_01396|YE8081_02536	hmsS, pgaD	hemin storage system protein	11	9	10	23	17	23	10	21	0.911852	0.120822
YEY1_01397|YE8081_02535		N-acetyltransferase GCN5	39	32	34	36	77	34	35	49	0.332037	0.676446
YEY1_01398|YE8081_02534	phoH	putative phosphate starvation-inducible protein	65	36	66	8	8	10	55.6667	8.66667	-2.51672	0.00732526
YEY1_01400|YE8081_02464	argS	arginyl-tRNA synthetase	557	654	625	421	434	543	612	466	-0.521976	0.040136
YEY1_01401|YE8081_02463	yecM	hypothetical protein	25	33	38	28	41	44	32	37.6667	0.100241	0.902202
YEY1_01402|YE8081_02462	cutC	copper homeostasis protein CutC	432	507	609	171	242	230	516	214.333	-1.37465	0.0055174
YEY1_01405|YE8081_01897		putative inner membrane protein	0	0	0	2	10	10	0	7.33333	3.96507	0.00191089
YEY1_01406|YE8081_01898		hypothetical protein	0	2	0	333	111	104	0.666667	182.667	6.6695	9.51991e-11
YEY1_01407|YE8081_01899	mscS	mechanosensitive ion channel MscS	179	150	146	162	231	220	158.333	204.333	0.220968	0.850096
YEY1_01408|YE8081_01900		putative transferase	26	41	39	72	80	58	35.3333	70	0.834405	0.11756
YEY1_01409|YE8081_01901		putative acetyl transferase	7	7	6	14	21	12	6.66667	15.6667	1.03851	0.194518
YEY1_01410|YE8081_01903		hypothetical protein	95	70	72	232	219	219	79	223.333	1.31612	0.0523191
YEY1_01411|YE8081_01904		hypothetical protein	5	1	2	5	2	1	2.66667	2.66667	-0.125327	0.947609
YEY1_01412|YE8081_01905		hypothetical protein	117	104	106	341	214	199	109	251.333	1.03997	0.11719
YEY1_01414|YE8081_01907	hmsT	diguanylate cyclase	196	307	219	164	148	175	240.667	162.333	-0.660873	0.507225
YEY1_01415|YE8081_01908		spore coat U domain-containing protein	1	1	5	0	4	0	2.33333	1.33333	-0.753818	0.674377
YEY1_01416|YE8081_01909	fimD-2, fimC-2, mrkC-2, htrE-2, cssD-2	fimbrial biogenesis outer membrane usher protein	12	3	9	1	0	1	8	0.666667	-3.00336	0.00415123
YEY1_01417|YE8081_01910	fimC-2	chaperone protein	2	3	2	1	0	1	2.33333	0.666667	-1.50271	0.299721
YEY1_01418|YE8081_01911		spore coat U domain-containing protein	1	2	0	1	0	0	1	0.333333	-0.959904	0.629023
YEY1_01419|YE8081_01912		spore coat U domain-containing protein	3	1	5	0	2	0	3	0.666667	-1.60947	0.273415
YEY1_01422|YE8081_01914	yebQ	major facilitator transporter	2	0	1	2	2	0	1	1.33333	0.199679	0.939803
YEY1_01423|YE8081_01915	leuO	leucine transcriptional activator	16	16	16	31	43	36	16	36.6667	1.02371	0.0932656
YEY1_01424|YE8081_01916		hypothetical protein	110	112	123	105	153	139	115	132.333	0.0648739	0.937213
YEY1_01425|YE8081_01917	pqiA-1, yebS	PqiA family integral membrane protein	47	32	39	30	32	23	39.3333	28.3333	-0.602515	0.187332
YEY1_01426|YE8081_01918	msrC, yebR	hypothetical protein	348	627	513	419	658	561	496	546	0.00536742	0.994978
YEY1_01427|YE8081_01919	proQ	putative solute/DNA competence effector	2462	3246	2256	4323	1982	3919	2654.67	3408	0.221682	0.896129
YEY1_01428|YE8081_01920	prc	carboxy-terminal protease	966	1055	967	586	834	800	996	740	-0.557815	0.179045
YEY1_01429|YE8081_01921	htpX	heat shock protein HtpX	208	199	188	379	390	287	198.333	352	0.685181	0.0475438
YEY1_01430|YE8081_01927	yebQ	major facilitator transporter	3	5	4	5	11	8	4	8	0.818022	0.433454
YEY1_01431|YE8081_01928	ogl	oligogalacturonide lyase	6	2	14	18	9	12	7.33333	13	0.659994	0.406638
YEY1_01432|YE8081_01929	kdgR	transcriptional regulator IclR family	414	397	363	518	676	499	391.333	564.333	0.387193	0.300697
YEY1_01433|YE8081_01930	ybjR, amiD	N-acetylmuramyl-L-alanine amidase negative regulator of AmpC AmpD	193	185	185	637	433	302	187.667	457.333	1.12264	0.0563801
YEY1_01436|YE8081_01931	gltP-1, ydjN	sodium:dicarboxylate symporter	223	264	182	89	78	319	223	162	-0.56011	0.521463
YEY1_01437|YE8081_01932	ydjM	hypothetical protein	9	11	4	6	6	5	8	5.66667	-0.602299	0.497016
YEY1_01438|YE8081_01933	kdgM	oligogalacturonate-specific porin	1	2	2	11	4	3	1.66667	6	1.41066	0.251827
YEY1_01439|YE8081_01934	togB	extracellular solute-binding protein family 1	61	61	71	44	143	103	64.3333	96.6667	0.422637	0.693034
YEY1_01440|YE8081_01935	togA	ABC transporter related	4	1	2	2	3	5	2.33333	3.33333	0.332136	0.834761
YEY1_01441|YE8081_01936	togN	binding-protein-dependent transport systems inner membrane component	1	0	2	0	3	2	1	1.66667	0.461779	0.829825
YEY1_01442|YE8081_01937	togM	binding-protein-dependent transport systems inner membrane component	5	2	1	1	4	1	2.66667	2	-0.484126	0.749872
YEY1_01443|YE8081_01938	pelW	pectate disaccharide-lyase	0	2	2	3	0	0	1.33333	1	-0.424674	0.849381
YEY1_01444|YE8081_01939	kduD1	2-deoxy-D-gluconate 3-dehydrogenase	14	10	10	32	31	38	11.3333	33.6667	1.39761	0.00556062
YEY1_01445|YE8081_01940	kduI	5-keto-4-deoxyuronate isomerase	1	3	1	1	0	1	1.66667	0.666667	-1.11524	0.513786
YEY1_01446|YE8081_01941	kdgF	pectin degradation protein	17	32	25	76	29	28	24.6667	44.3333	0.657485	0.623126
YEY1_01447|YE8081_01942	yniC	2-deoxyglucose-6-phosphatase	125	109	103	97	38	46	112.333	60.3333	-0.998896	0.089589
YEY1_01448|YE8081_01943	yfeE	yfeABCD locus regulator	104	126	89	119	61	79	106.333	86.3333	-0.405705	0.707213
YEY1_01449|YE8081_01944	ynfL	LysR family transcriptional regulator	9	6	7	5	11	2	7.33333	6	-0.412077	0.687568
YEY1_01450|YE8081_01945	ripA, ict-Y	succinyl-CoA:itaconate CoA transferase (Ict)	1	6	1	1	2	1	2.66667	1.33333	-0.934435	0.503585
YEY1_01451|YE8081_01946	menB	naphthoate synthase	1	0	3	1	1	1	1.33333	1	-0.439402	0.849414
YEY1_01452|YE8081_01947		putative GTPase/ATPase	0	1	0	0	1	0	0.333333	0.333333	-0.0667934	0.987719
YEY1_01453|YE8081_01948		methylmalonyl-CoA mutase	3	1	1	0	4	1	1.66667	1.66667	-0.126939	0.958637
YEY1_01454|YE8081_01949	yniA	fructosamine kinase	13	24	20	17	38	22	19	25.6667	0.283243	0.769176
YEY1_01455|YE8081_01950	yfeD, sitD	ABC-3 protein	26	42	49	9	20	15	39	14.6667	-1.51857	0.000904084
YEY1_01456|YE8081_01951	yfeC, sitC	ABC-3 protein	16	46	31	14	24	22	31	20	-0.74026	0.303477
YEY1_01457|YE8081_01952	yfeB, sitB	ABC transporter-like protein	86	197	213	59	46	58	165.333	54.3333	-1.70393	3.496e-05
YEY1_01458|YE8081_01953	yfeA, sitA	periplasmic solute binding protein	26	44	60	16	20	17	43.3333	17.6667	-1.3584	0.089589
YEY1_01459|YE8081_01954	mltE	lytic transglycosylase	50	38	48	45	63	31	45.3333	46.3333	-0.108302	0.89459
YEY1_01460|YE8081_01955	marC	multiple drug resistance protein MarC	47	33	42	42	35	35	40.6667	37.3333	-0.254341	0.696472
YEY1_01461|YE8081_01956		hypothetical protein	102	66	89	29	82	28	85.6667	46.3333	-0.97341	0.33991
YEY1_01462|YE8081_01957		steroid delta-isomerase	2	4	2	151	219	125	2.66667	165	5.57702	4.07102e-21
YEY1_01463|YE8081_01958		hypothetical protein	16	11	15	63	101	80	14	81.3333	2.31842	7.52628e-05
YEY1_01464|YE8081_01959		hypothetical protein	5	3	0	3	4	1	2.66667	2.66667	-0.123867	0.961343
YEY1_01465|YE8081_01960		putative inner membrane protein	16	29	23	30	78	39	22.6667	49	0.953711	0.0786873
YEY1_01466|YE8081_01961		hypothetical protein	7	9	9	14	14	12	8.33333	13.3333	0.514178	0.627759
YEY1_01467|YE8081_01962	thrS	threonyl-tRNA synthetase	6077	5775	4723	11827	5336	7090	5525	8084.33	0.405684	0.682404
YEY1_01468|YE8081_01963	infC	translation initiation factor IF-3	23483	26779	20925	80285	43261	53472	23729	59006	1.11372	0.259762
YEY1_01469|YE8081_01964	rpmI	50S ribosomal protein L35	848	1331	1004	1411	1330	1162	1061	1301	0.161707	0.827552
YEY1_01470|YE8081_01965	rplT	50S ribosomal protein L20	3556	2286	3091	3338	5639	5835	2977.67	4937.33	0.569579	0.487745
YEY1_01472|YE8081_01967	pheS	phenylalanyl-tRNA synthetase subunit alpha	398	527	413	300	264	426	446	330	-0.549484	0.388462
YEY1_01473|YE8081_01968	pheT	phenylalanyl-tRNA synthetase subunit beta	1594	1662	1377	1460	1255	1679	1544.33	1464.67	-0.193633	0.902202
YEY1_01475|YE8081_01987	yozV	putative membrane protein YozV	7	1	5	29	62	25	4.33333	38.6667	2.86954	1.1447e-05
YEY1_01476|YE8081_02259		hypothetical protein	7	5	7	17	18	10	6.33333	15	1.01238	0.335165
YEY1_01477|YE8081_02258	btuC	vtamin B12-transporter permease	64	53	64	28	41	50	60.3333	39.6667	-0.730379	0.112156
YEY1_01478|YE8081_02257	btuE	putative glutathione peroxidase	103	113	132	107	103	65	116	91.6667	-0.458546	0.610792
YEY1_01479|YE8081_02256	btuD	vitamin B12-transporter ATPase	13	19	17	24	34	23	16.3333	27	0.575915	0.416126
YEY1_01480|YE8081_02255	arnB, pmrH	UDP-4-amino-4-deoxy-L-arabinose--oxoglutarate aminotransferase	420	425	414	327	395	423	419.667	381.667	-0.269215	0.504162
YEY1_01481|YE8081_02254	arnC, pmrF	undecaprenyl phosphate 4-deoxy-4-formamido-L-arabinose transferase	445	409	427	250	494	391	427	378.333	-0.310357	0.610474
YEY1_01482|YE8081_02253	arnA, pmrI	bifunctional UDP-glucuronic acid decarboxylase/UDP-4-amino-4-deoxy-L-arabinose formyltransferase	940	923	976	781	1130	1003	946.333	971.333	-0.0984813	0.895132
YEY1_01483|YE8081_02252	arnD, yfbH	polysaccharide deacetylase	177	220	184	132	275	245	193.667	217.333	0.0291672	0.977279
YEY1_01484|YE8081_02251	arnT, pmrK	4-amino-4-deoxy-L-arabinose transferase	325	281	311	172	368	318	305.667	286	-0.233169	0.721303
YEY1_01485|YE8081_02250	arnE, yfbW	hypothetical protein	50	65	41	28	23	32	52	27.6667	-1.0214	0.0454551
YEY1_01486|YE8081_02249	arnF, yfbJ	hypothetical protein	53	66	56	13	27	24	58.3333	21.3333	-1.56781	0.00013302
YEY1_01487|YE8081_02248	nlpC	NLP/P60 protein	40	34	25	57	48	63	33	56	0.605411	0.483252
YEY1_01488|YE8081_02247	lplA	lipoate-protein ligase A	93	97	93	67	74	85	94.3333	75.3333	-0.454038	0.188886
YEY1_01489|YE8081_02246	ydiU	hypothetical protein	61	60	54	34	36	33	58.3333	34.3333	-0.890098	0.0083924
YEY1_01490|YE8081_02245	hmuT	periplasmic binding protein	16	6	3	6	7	2	8.33333	5	-0.833105	0.343577
YEY1_01491|YE8081_02244	hmuS	hemin-degrading family protein	7	5	8	1	1	2	6.66667	1.33333	-2.14197	0.0254016
YEY1_01492|YE8081_02243	hmuR	TonB-dependent heme/hemoglobin receptor family protein	0	3	4	0	0	0	2.33333	0	-2.55817	0.129133
YEY1_01493|YE8081_02242	aroH	phospho-2-dehydro-3-deoxyheptonate aldolase	128	217	161	129	116	172	168.667	139	-0.401979	0.311176
YEY1_01494|YE8081_02241	ppsR, ydiA	hypothetical protein	10	16	14	11	11	11	13.3333	11	-0.389285	0.707213
YEY1_01495|YE8081_02240	ppsA	phosphoenolpyruvate synthase	36	38	43	314	368	267	39	316.333	2.81312	1.14161e-09
YEY1_01497|YE8081_02238	ydiK	hypothetical protein	72	76	82	32	52	41	76.6667	41.6667	-1.00085	0.0211674
YEY1_01498|YE8081_02237	ydiJ	FAD linked oxidase domain-containing protein	56	68	76	32	45	72	66.6667	49.6667	-0.549151	0.209148
YEY1_01499|YE8081_02236	ydiI	thioesterase superfamily protein	22	13	18	13	12	12	17.6667	12.3333	-0.638963	0.212342
YEY1_01500|YE8081_02235	sufA	iron-sulfur cluster assembly scaffold protein	100	200	183	40	36	52	161	42.6667	-2.00229	6.85719e-06
YEY1_01501|YE8081_02234	sufB	cysteine desulfurase activator complex subunit SufB	332	507	515	89	133	197	451.333	139.667	-1.77865	0.00052241
YEY1_01502|YE8081_02233	sufC	cysteine desulfurase ATPase	394	486	415	98	42	131	431.667	90.3333	-2.23206	0.00787893
YEY1_01503|YE8081_02232	sufD	cysteine desulfurase activator complex subunit SufD	132	189	157	131	56	138	159.333	108.333	-0.652951	0.439126
YEY1_01504|YE8081_02231	sufS	bifunctional cysteine desulfurase/selenocysteine lyase	232	343	264	151	81	143	279.667	125	-1.2428	0.0603608
YEY1_01505|YE8081_02230	sufE-2	cysteine desufuration protein SufE	34	34	28	22	18	18	32	19.3333	-0.843738	0.124683
YEY1_01506|YE8081_02229	ycfS	ErfK/YbiS/YcfS/YnhG family protein	386	416	380	415	763	600	394	592.667	0.433727	0.639324
YEY1_01507|YE8081_02228	lpp	LPP repeat-containing protein	12485	18695	14756	12951	16821	12596	15312	14122.7	-0.247654	0.63491
YEY1_01508|YE8081_02227	pykF	pyruvate kinase	3459	4401	3428	1531	1442	1864	3762.67	1612.33	-1.32129	0.0115642
YEY1_01511|YE8081_02223	mdtK	multidrug efflux protein	71	61	73	24	79	45	68.3333	49.3333	-0.591626	0.507138
YEY1_01512|YE8081_02222	ribE	riboflavin synthase subunit alpha	170	244	184	100	117	87	199.333	101.333	-1.09692	0.00198188
YEY1_01513|YE8081_02221	cfa	cyclopropane-fatty-acyl-phospholipid synthase	56	55	55	15	19	17	55.3333	17	-1.79467	3.55346e-06
YEY1_01514|YE8081_02220	ydhC	inner membrane transport protein YdhC	98	74	56	33	55	56	76	48	-0.767699	0.355225
YEY1_01515|YE8081_02219	ydhB	putative DNA-binding transcriptional regulator	8	6	7	8	4	15	7	9	0.22186	0.839983
YEY1_01516|YE8081_02218	purR	DNA-binding transcriptional repressor PurR	79	112	82	107	129	97	91	111	0.150464	0.849321
YEY1_01519|YE8081_02215	sodB	superoxide dismutase	234	312	194	385	64	110	246.667	186.333	-0.446548	0.809054
YEY1_01520|YE8081_02214	ydhO	NLP/P60 protein	130	153	137	43	49	57	140	49.6667	-1.61009	6.57935e-07
YEY1_01521|YE8081_02213	grxD	monothiol glutaredoxin	777	782	745	379	319	285	768	327.667	-1.30806	0.06983
YEY1_01523|YE8081_02212	rnt	ribonuclease T	93	98	93	75	118	127	94.6667	106.667	0.0367196	0.962127
YEY1_01525|YE8081_02211	gloA	lactoylglutathione lyase	216	172	200	74	66	62	196	67.3333	-1.62555	0.00547569
YEY1_01526|YE8081_02210	nemA-1	N-ethylmaleimide reductase	142	215	153	68	64	78	170	70	-1.36595	0.0236993
YEY1_01527|YE8081_02209	nemR	transcriptional regulator TetR family	112	91	92	154	86	135	98.3333	125	0.212884	0.749872
YEY1_01528|YE8081_02208	eptA	putative cell division protein	9	5	3	98	91	58	5.66667	82.3333	3.53337	6.93803e-08
YEY1_01529|YE8081_02207	ydhL	hypothetical protein	3	1	2	0	4	0	2	1.33333	-0.609509	0.74385
YEY1_01530|YE8081_02206		aldo/keto reductase	32	20	17	19	41	36	23	32	0.327211	0.669358
YEY1_01531|YE8081_02205	aaeB	p-hydroxybenzoic acid efflux subunit AaeB	25	37	30	10	26	25	30.6667	20.3333	-0.710336	0.2405
YEY1_01532|YE8081_02204	aaeA	p-hydroxybenzoic acid efflux subunit AaeA	11	19	12	11	11	9	14	10.3333	-0.544589	0.559372
YEY1_01533|YE8081_02203		putative inner membrane protein	22	4	15	3	5	4	13.6667	4	-1.78869	0.0248933
YEY1_01534|YE8081_02202	rovA, slyA	MarR family transcriptional regulator	1705	1434	1550	706	341	294	1563	447	-1.76528	0.0927091
YEY1_01535|YE8081_02201	slyB-2	17 kDa surface antigen	836	723	704	374	651	572	754.333	532.333	-0.631711	0.208155
YEY1_01537|YE8081_02200	anmK	anhydro-N-acetylmuramic acid kinase	18	22	14	11	17	15	18	14.3333	-0.448863	0.523343
YEY1_01538|YE8081_02199		hypothetical protein	19	19	22	29	12	13	20	18	-0.260796	0.857559
YEY1_01539|YE8081_02198	pdxH	pyridoxamine 5_-phosphate oxidase	78	49	51	49	64	63	59.3333	58.6667	-0.152565	0.814924
YEY1_01540|YE8081_02197	tyrS	tyrosyl-tRNA synthetase	492	466	458	593	492	605	472	563.333	0.121119	0.894806
YEY1_01541|YE8081_02196	pdxY	pyridoxamine kinase	99	95	111	70	88	95	101.667	84.3333	-0.397278	0.540893
YEY1_01542|YE8081_02195	gst	glutathionine S-transferase	460	344	424	203	188	114	409.333	168.333	-1.40458	3.17052e-05
YEY1_01543|YE8081_02194		hypothetical protein	63	117	45	322	30	58	75	136.667	0.675546	0.64526
YEY1_01544|YE8081_02193		hypothetical protein	1	0	0	1	1	0	0.333333	0.666667	0.337964	0.88958
YEY1_01545|YE8081_02192		hypothetical protein	33	22	36	29	39	25	30.3333	31	-0.107121	0.894894
YEY1_01546|YE8081_02191	tppB	putative tripeptide transporter permease	439	457	450	302	452	416	448.667	390	-0.334952	0.496336
YEY1_01547|YE8081_02190	oxyR	DNA-binding transcriptional regulator OxyR	113	70	83	72	42	34	88.6667	49.3333	-0.961084	0.0530789
YEY1_01548|YE8081_02189		hypothetical protein	44	33	35	1	0	2	37.3333	1	-4.84904	1.91078e-10
YEY1_01549|YE8081_02188		hypothetical protein	1	0	0	0	2	0	0.333333	0.666667	0.437195	0.88601
YEY1_01550|YE8081_02187	sapF, dppF	ABC transporter related	14	21	17	12	19	18	17.3333	16.3333	-0.214787	0.794783
YEY1_01551|YE8081_02186	sapD, dppD	oligopeptide/dipeptide ABC transporter ATPase subunit	48	40	40	44	35	44	42.6667	41	-0.179038	0.906682
YEY1_01552|YE8081_02185	sapC, dppC	binding-protein-dependent transport systems inner membrane component	41	46	42	20	48	43	43	37	-0.349462	0.524015
YEY1_01553|YE8081_02184	sapB, dppB	binding-protein-dependent transport systems inner membrane component	33	34	27	20	44	37	31.3333	33.6667	-0.0332009	0.974452
YEY1_01554|YE8081_02183	sapA, dppA	extracellular solute-binding protein family 5	50	43	54	37	66	73	49	58.6667	0.121982	0.827552
YEY1_01557|YE8081_02035	araD-1	L-ribulose-5-phosphate 4-epimerase	5	10	3	32	33	56	6	40.3333	2.41671	0.0028991
YEY1_01558|YE8081_02036		hypothetical protein	6	4	4	25	19	1	4.66667	15	1.41139	0.196991
YEY1_01559|YE8081_02037	agaR	DeoR family transcriptional regulator	15	5	16	6	16	14	12	12	-0.137929	0.932153
YEY1_01560|YE8081_02038	fsaA, mipB	fructose-6-phosphate aldolase	14	10	15	6	6	9	13	7	-0.976592	0.214064
YEY1_01561|YE8081_02039		hypothetical protein	8	1	5	9	1	4	4.66667	4.66667	-0.124984	0.939803
YEY1_01562|YE8081_02040	cstA-1	carbon starvation protein CstA	19	23	34	53	53	32	25.3333	46	0.708851	0.145631
YEY1_01563|YE8081_02041	rnb	exoribonuclease II	547	567	526	461	308	433	546.667	400.667	-0.562343	0.424613
YEY1_01564|YE8081_02042	fdoG, fdfH	formate dehydrogenase subunit alpha	32	32	19	9	12	11	27.6667	10.6667	-1.45932	0.00483678
YEY1_01567|YE8081_02043		putative membrane protein	10	4	11	1	2	2	8.33333	1.66667	-2.01578	0.0874904
YEY1_01568|YE8081_02044		hypothetical protein	52	30	22	36	13	18	34.6667	22.3333	-0.64976	0.702864
YEY1_01569|YE8081_02046	nth	endonuclease III	48	59	60	44	50	62	55.6667	52	-0.228887	0.608171
YEY1_01570|YE8081_02047	rnfE, rsxE	electron transport complex protein RsxE	33	61	51	17	32	36	48.3333	28.3333	-0.884629	0.111058
YEY1_01571|YE8081_02048	rnfG, rsxG	electron transport complex protein RnfG	109	138	69	214	69	106	105.333	129.667	0.165431	0.929388
YEY1_01572|YE8081_02049	rnfD, rsxD	electron transport complex protein RnfD	57	41	30	30	56	45	42.6667	43.6667	-0.103926	0.931541
YEY1_01573|YE8081_02050		AraC family transcriptional regulator	179	131	160	150	196	160	156.667	168.667	-0.0324918	0.962774
YEY1_01576|YE8081_02051	rnfC, rsxC	electron transport complex protein RnfC	219	212	205	120	144	141	212	135	-0.78216	0.00455176
YEY1_01577|YE8081_02052	rnfB, rsxB	electron transport complex protein RnfB	76	57	50	40	63	70	61	57.6667	-0.215305	0.72329
YEY1_01578|YE8081_02053	rnfA, rsxA	Na(+)-translocating NADH-quinone reductase subunit E	107	158	129	59	117	109	131.333	95	-0.588971	0.344725
YEY1_01579|YE8081_02054	ydgK	hypothetical protein	18	19	20	17	20	17	19	18	-0.20896	0.786368
YEY1_01580|YE8081_02055		putative formate--tetrahydrofolate ligase	33	30	32	21	31	23	31.6667	25	-0.472516	0.307307
YEY1_01581|YE8081_02056	rtxB	type I secretion system ATPase	2	2	0	3	12	15	1.33333	10	2.4451	0.014957
YEY1_01582|YE8081_02057	rtxD	type I secretion membrane fusion protein HlyD family	0	0	1	13	5	14	0.333333	10.6667	3.65928	0.00258787
YEY1_01584|YE8081_02058	rtxE	type I secretion system ATPase	1	3	3	13	12	6	2.33333	10.3333	1.85848	0.0278485
YEY1_01586|YE8081_02059	araA	L-arabinose isomerase	16	17	15	5	10	8	16	7.66667	-1.15451	0.036841
YEY1_01587|YE8081_02060	araB	ribulokinase	7	4	4	4	3	3	5	3.33333	-0.659794	0.506173
YEY1_01588|YE8081_02061	araF	monosaccharide-transporting ATPase	4	0	4	7	4	3	2.66667	4.66667	0.575901	0.608737
YEY1_01589|YE8081_02062	araG	L-arabinose transporter ATP-binding protein	2	1	6	3	1	0	3	1.33333	-1.07515	0.422967
YEY1_01590|YE8081_02063	araH	L-arabinose transporter permease	2	5	5	3	2	5	4	3.33333	-0.359444	0.794548
YEY1_01591|YE8081_02064	araC	DNA-binding transcriptional regulator AraC	43	18	56	78	57	17	39	50.6667	0.218395	0.879235
YEY1_01592|YE8081_02065	ydgJ	putative oxidoreductase	71	67	91	56	39	29	76.3333	41.3333	-0.98678	0.130767
YEY1_01593|YE8081_02066	yfeH	putative sodium/bile acid symporter family protein	59	50	64	26	34	31	57.6667	30.3333	-1.04879	0.010106
YEY1_01594|YE8081_02067	add	adenosine deaminase	366	389	397	195	136	171	384	167.333	-1.28849	0.0356377
YEY1_01595|YE8081_02068	patB-1, malY-1	class I and II aminotransferase	12	6	10	6	11	7	9.33333	8	-0.346253	0.72021
YEY1_01596|YE8081_02069	ptsG-2	PTS system glucose-specific transporter subunit IIBC	15	12	15	18	20	9	14	15.6667	0.02263	0.984843
YEY1_01597|YE8081_02070	cytR		5	6	4	18	19	10	5	15.6667	1.45045	0.0255196
YEY1_01599|YE8081_02072		hypothetical protein	651	981	835	845	758	713	822.333	772	-0.219351	0.611214
YEY1_01600|YE8081_02073	manA	mannose-6-phosphate isomerase	54	56	65	70	83	89	58.3333	80.6667	0.329229	0.512215
YEY1_01601|YE8081_02074	fumC	fumarate hydratase	132	187	177	22	36	44	165.333	34	-2.30152	0.00100102
YEY1_01605|YE8081_02075		putative LuxR-family transcriptional regulatory protein	15	15	11	0	1	1	13.6667	0.666667	-3.46635	0.00478023
YEY1_01606|YE8081_02076		hypothetical protein	31	41	23	13	40	15	31.6667	22.6667	-0.585697	0.609523
YEY1_01607|YE8081_02077	blaA	beta-lactamase precursor	216	182	160	57	66	59	186	60.6667	-1.66617	0.0345726
YEY1_01608|YE8081_02078		putative membrane protein	218	150	143	106	138	88	170.333	110.667	-0.755485	0.020934
YEY1_01609|YE8081_02079	ynfM	major facilitator transporter	64	61	48	5	9	13	57.6667	9	-2.74343	3.53504e-07
YEY1_01610|YE8081_02080	ynfL	LysR family transcriptional regulator	386	337	328	192	96	103	350.333	130.333	-1.40746	0.210681
YEY1_01611|YE8081_02081	mlc, dgsA	ROK family protein	95	72	73	64	60	26	80	50	-0.806567	0.0531901
YEY1_01612|YE8081_02082	bioD-1	putative dithiobiotin synthetase	45	39	42	24	28	35	42	29	-0.654267	0.232346
YEY1_01613|YE8081_02083	clcB	putative voltage-gated ClC-type chloride channel ClcB	48	44	49	14	16	16	47	15.3333	-1.70206	0.0020896
YEY1_01615|YE8081_02084		hypothetical protein	80	60	91	34	83	48	77	55	-0.608991	0.447871
YEY1_01616|YE8081_02085		hypothetical protein	97	123	87	138	148	116	102.333	134	0.251348	0.694658
YEY1_01617|YE8081_02086		Putative exported protein	11	14	9	16	10	12	11.3333	12.6667	0.0280759	0.982167
YEY1_01618|YE8081_02087		putative exported protein	3	4	1	1	2	3	2.66667	2	-0.4786	0.79022
YEY1_01619|YE8081_02088	ydfG	3-hydroxy acid dehydrogenase	27	32	34	29	39	19	31	29	-0.230335	0.689052
YEY1_01620|YE8081_02090		putative exported protein precursor	110	86	110	50	19	30	102	33	-1.62196	0.0924018
YEY1_01636|YE8081_02095		hypothetical protein	143	144	127	248	114	103	138	155	0.037178	0.982167
YEY1_01637|YE8081_02096		hypothetical protein	11	11	4	1	5	12	8.66667	6	-0.619656	0.502894
YEY1_01638|YE8081_02097	yghU	putative glutathione S-transferase YghU	74	99	110	41	47	47	94.3333	45	-1.13575	0.188397
YEY1_01642|YE8081_02098		hypothetical protein	1	1	2	6	1	1	1.33333	2.66667	0.707251	0.66476
YEY1_01643|YE8081_02099	lrp-2	leucine-responsive transcriptional regulator	9	17	14	7	14	8	13.3333	9.66667	-0.579841	0.425823
YEY1_01644|YE8081_02100	hisM	polar amino acid ABC transporter inner membrane subunit	3	1	2	0	2	1	2	1	-0.917387	0.537464
YEY1_01647|YE8081_02104		putative hydrolase	5	0	6	1	1	0	3.66667	0.666667	-1.99462	0.0816444
YEY1_01648|YE8081_02106	aguB	N-carbamoylputrescine amidase	7	17	13	26	20	17	12.3333	21	0.620774	0.345059
YEY1_01649|YE8081_02107	ynfL	LysR family transcriptional regulator	26	31	34	4	16	10	30.3333	10	-1.63959	0.0388969
YEY1_01651|YE8081_04227		filamentation induced by cAMP protein Fic	7	7	7	616	479	187	7	427.333	5.54954	3.66392e-21
YEY1_01653|YE8081_02111	amn	AMP nucleosidase	57	46	74	53	49	69	59	57	-0.180781	0.797188
YEY1_01654|YE8081_02112	purR	DNA-binding transcriptional repressor PurR	10	9	10	3	13	15	9.66667	10.3333	-0.0392608	0.978919
YEY1_01655|YE8081_02113	suhB	inositol monophosphatase	2	1	1	1	0	2	1.33333	1	-0.416052	0.846246
YEY1_01656|YE8081_02114	uhpC	regulatory protein UhpC	11	7	10	4	4	2	9.33333	3.33333	-1.49864	0.0816535
YEY1_01658|YE8081_02115		hypothetical protein	0	1	1	127	140	145	0.666667	137.333	7.06339	1.27397e-16
YEY1_01659|YE8081_02116	srfB	putative virulence factor SrfB	6	6	11	155	153	121	7.66667	143	3.94715	1.50732e-12
YEY1_01660|YE8081_02117		putative virulence factor	8	15	16	246	140	114	13	166.667	3.4731	1.79836e-13
YEY1_01663|YE8081_02118	ilvB	acetolactate synthase catalytic subunit	4	5	2	9	19	12	3.66667	13.3333	1.6149	0.036841
YEY1_01664|YE8081_02119	ilvN	acetolactate synthase 1 regulatory subunit	2	4	2	4	13	7	2.66667	8	1.29194	0.198684
YEY1_01665|YE8081_02120	yrfG-2, yigB-2, yihX-2	nucleotidase	178	224	169	178	245	215	190.333	212.667	0.0254029	0.982167
YEY1_01666|YE8081_02121		hypothetical protein	45	37	49	84	116	93	43.6667	97.6667	0.997167	0.0789488
YEY1_01667|YE8081_02122		arpA protein	0	0	0	9	4	5	0	6	3.68162	0.00371079
YEY1_01669|YE8081_02124		L-fucose permease	0	0	1	19	25	3	0.333333	15.6667	4.2095	0.00017866
YEY1_01670|YE8081_02125	rbsK-2_1	ribokinase	0	0	0	16	28	1	0	15	4.7797	0.000139851
YEY1_01672|YE8081_02126	phoA	alkaline phosphatase	19	15	16	39	59	60	16.6667	52.6667	1.49826	4.17102e-05
YEY1_01673|YE8081_02127	NA_222	short chain dehydrogenase	57	80	60	50	22	29	65.6667	33.6667	-1.01963	0.276406
YEY1_01674|YE8081_02128	gyrI	DNA gyrase inhibitory protein	12	9	9	23	11	12	10	15.3333	0.458229	0.600185
YEY1_01675|YE8081_02129	ybbK	putative protein YbbK	8	10	2	3	14	8	6.66667	8.33333	0.17164	0.9048
YEY1_01676|YE8081_02130		N-formylglutamate amidohydrolase family protein	21	30	31	19	18	21	27.3333	19.3333	-0.621277	0.233259
YEY1_01677|YE8081_02131	ogt	methylated-DNA--protein-cysteine methyltransferase	248	1147	681	617	669	940	692	742	-0.0168361	0.99296
YEY1_01678|YE8081_02132	fnr	fumarate/nitrate reduction transcriptional regulator	315	249	286	451	825	580	283.333	618.667	0.938263	0.270494
YEY1_01679|YE8081_02133	uspE	universal stress protein UspE	62	66	76	44	45	42	68	43.6667	-0.746814	0.29037
YEY1_01680|YE8081_02134	pntB	pyridine nucleotide transhydrogenase	188	297	245	322	132	212	243.333	222	-0.247516	0.787595
YEY1_01681|YE8081_02135	pntA	NAD(P) transhydrogenase subunit alpha	224	367	313	156	170	151	301.333	159	-1.03224	0.0420093
YEY1_01682|YE8081_02136	ydgH	hypothetical protein	234	229	198	378	261	231	220.333	290	0.262076	0.570521
YEY1_01683|YE8081_02137	arcD, lysl, lysP	arginine/ornithine antiporter	58	60	53	83	79	145	57	102.333	0.683176	0.48491
YEY1_01684|YE8081_02138		hypothetical protein	7	3	8	10	25	17	6	17.3333	1.25932	0.188397
YEY1_01685|YE8081_02139	rstA	DNA-binding transcriptional regulator RstA	77	88	63	73	81	67	76	73.6667	-0.176136	0.794385
YEY1_01686|YE8081_02140	rstB	sensor protein RstB	30	52	51	29	32	37	44.3333	32.6667	-0.562534	0.283048
YEY1_01688|YE8081_02141		carboxypeptidase Taq	9	8	17	60	90	80	11.3333	76.6667	2.56132	3.83193e-09
YEY1_01690|YE8081_02143	ydgD	peptidase S1 and S6 chymotrypsin/Hap	2	3	3	3	3	1	2.66667	2.33333	-0.289603	0.861785
YEY1_01691|YE8081_02144		XRE family transcriptional regulator	7	0	2	10	12	8	3	10	1.48265	0.050721
YEY1_01692|YE8081_02145		hypothetical protein	10	14	9	27	1	5	11	11	-0.103955	0.962127
YEY1_01693|YE8081_02146	hrpA	ATP-dependent RNA helicase HrpA	186	233	185	141	155	213	201.333	169.667	-0.374812	0.232367
YEY1_01694|YE8081_02149	acpD, azoR	azoreductase	93	88	91	59	90	95	90.6667	81.3333	-0.289414	0.567735
YEY1_01695|YE8081_02151	ydbL	hypothetical protein	15	12	8	17	10	9	11.6667	12	-0.0861122	0.962127
YEY1_01696|YE8081_02152	ynbE	putative lipoprotein	6	3	4	9	13	7	4.33333	9.66667	0.97537	0.19395
YEY1_01697|YE8081_02153		hypothetical protein	30	46	35	30	46	44	37	40	-0.0207246	0.979307
YEY1_01698|YE8081_02154	ldhA	NAD-binding D-isomer specific 2-hydroxyacid dehydrogenase	146	283	177	96	147	159	202	134	-0.697679	0.346503
YEY1_01699|YE8081_02155		putative lipoprotein	14	13	17	6	15	16	14.6667	12.3333	-0.367864	0.74501
YEY1_01700|YE8081_02156	mgtC-2, yhiD	putative Mg(2+) transport ATPase	24	27	16	17	16	15	22.3333	16	-0.589819	0.423277
YEY1_01701|YE8081_02157	qacE, emrE	small multidrug resistance protein	37	38	39	56	85	45	38	62	0.550436	0.473616
YEY1_01702|YE8081_02158	nifJ	pyruvate flavodoxin/ferredoxin oxidoreductase domain-containing protein	52	64	64	33	50	54	60	45.6667	-0.521582	0.190339
YEY1_01704|YE8081_02162	ttcA	C32 tRNA thiolase	362	379	267	564	239	281	336	361.333	-0.0190502	0.991155
YEY1_01706|YE8081_02164	zntB	zinc transporter	116	149	153	38	52	43	139.333	44.3333	-1.75107	6.42793e-05
YEY1_01707|YE8081_02166	mppA, oppA	extracellular solute-binding protein family 5	244	154	231	459	290	296	209.667	348.333	0.564244	0.605744
YEY1_01708|YE8081_02167	mpaA	murein peptide amidase A	8	12	15	47	68	79	11.6667	64.6667	2.21377	0.00209358
YEY1_01709|YE8081_02168	ycjG	mandelate racemase/muconate lactonizing protein	24	11	7	23	25	35	14	27.6667	0.825923	0.121664
YEY1_01710|YE8081_02169	tpx	thiol peroxidase	1449	1308	1395	750	1503	823	1384	1025.33	-0.565835	0.326436
YEY1_01711|YE8081_02170	tyrR	DNA-binding transcriptional regulator TyrR	207	186	226	181	185	110	206.333	158.667	-0.513419	0.0907034
YEY1_01712|YE8081_02171		hypothetical protein	24	27	20	15	20	14	23.6667	16.3333	-0.630057	0.521463
YEY1_01713|YE8081_02172		RES domain-containing protein	42	34	54	17	24	17	43.3333	19.3333	-1.22227	0.151376
YEY1_01714|YE8081_02173	ycjF	hypothetical protein	31	16	9	17	21	29	18.6667	22.3333	0.118599	0.905871
YEY1_01715|YE8081_02174	ycjX	hypothetical protein	35	37	37	32	31	32	36.3333	31.6667	-0.327179	0.516264
YEY1_01716|YE8081_02175	pspD	peripheral inner membrane phage-shock protein	2	0	0	0	2	2	0.666667	1.33333	0.548185	0.787595
YEY1_01717|YE8081_02176	pspC	DNA-binding transcriptional activator PspC	18	23	18	11	12	19	19.6667	14	-0.592931	0.476472
YEY1_01718|YE8081_02177	pspB	phage shock protein B	5	3	3	0	1	2	3.66667	1	-1.65836	0.176627
YEY1_01719|YE8081_02178	pspA	phage shock protein PspA	16	21	14	24	22	24	17	23.3333	0.311921	0.72095
YEY1_01720|YE8081_02179	pspF	phage shock protein operon transcriptional activator	12	15	7	3	10	16	11.3333	9.66667	-0.338407	0.791764
YEY1_01721|YE8081_02180	ytxB	putative lipoprotein	3	1	1	5	6	5	1.66667	5.33333	1.33823	0.226104
YEY1_01722|YE8081_02181	ytxA	putative enterotoxin subunit	1	1	0	1	4	8	0.666667	4.33333	1.80803	0.181827
YEY1_01725|YE8081_02033	yciH	translation initiation factor SUI1	34	75	57	86	87	80	55.3333	84.3333	0.471027	0.378539
YEY1_01726|YE8081_02032	pyrF	orotidine 5_-phosphate decarboxylase	160	179	176	208	196	222	171.667	208.667	0.148202	0.794548
YEY1_01727|YE8081_02031		hypothetical protein	0	0	1	7	8	3	0.333333	6	3.0724	0.00972413
YEY1_01728|YE8081_02030		benzoate transporter family protein	0	1	1	1	8	4	0.666667	4.33333	1.9905	0.142827
YEY1_01730|YE8081_02029		putative DNA-binding protein	2	1	2	9	5	5	1.66667	6.33333	1.62922	0.146394
YEY1_01732|YE8081_02027	yciM	tetratricopeptide TPR_2 repeat protein	62	71	66	126	88	106	66.3333	106.667	0.549515	0.16133
YEY1_01733|YE8081_02026	yciS	hypothetical protein	96	70	86	417	123	128	84	222.667	1.20619	0.180817
YEY1_01734|YE8081_02025	pgpB	phosphatidylglycerophosphatase B	23	22	27	27	42	20	24	29.6667	0.161893	0.826517
YEY1_01735|YE8081_02024	ribA	GTP cyclohydrolase II	119	160	117	439	255	276	132	323.333	1.10912	0.184431
YEY1_01737|YE8081_02023	acnA	aconitate hydratase	45	40	57	17	29	34	47.3333	26.6667	-0.947127	0.0108452
YEY1_01739|YE8081_02260	cysB	transcriptional regulator CysB	67	59	64	42	42	33	63.3333	39	-0.817578	0.120304
YEY1_01740|YE8081_02261	topA	DNA topoisomerase I	453	481	434	772	663	690	456	708.333	0.498054	0.235526
YEY1_01741|YE8081_02262	yciN	hypothetical protein	113	124	89	91	99	68	108.667	86	-0.459902	0.523409
YEY1_01742|YE8081_02264	sohB	putative periplasmic protease	409	497	407	232	313	219	437.667	254.667	-0.911796	0.00028052
YEY1_01743|YE8081_02265	yciK	short chain dehydrogenase	12	20	19	29	37	23	17	29.6667	0.652271	0.258827
YEY1_01744|YE8081_02266	btuR, cobO	cob(I)yrinic acid ac-diamide adenosyltransferase	16	20	17	60	46	79	17.6667	61.6667	1.63796	0.00106843
YEY1_01746|YE8081_02267	rluB	23S rRNA pseudouridylate synthase B	631	861	544	833	939	1116	678.667	962.667	0.369862	0.48491
YEY1_01747|YE8081_02268	yciO	hypothetical protein	97	95	81	238	113	196	91	182.333	0.834273	0.35763
YEY1_01748|YE8081_02269	trpH, yciV	phosphotransferase domain-containing protein	58	35	39	23	31	39	44	31	-0.633177	0.165862
YEY1_01750|YE8081_02271	trpE	anthranilate synthase component I	6	2	5	3	4	5	4.33333	4	-0.236449	0.893755
YEY1_01751|YE8081_02272	trpG	anthranilate synthase component II	1	0	0	1	3	2	0.333333	2	1.65479	0.38446
YEY1_01752|YE8081_02273	trpD	anthranilate phosphoribosyltransferase	10	11	11	5	11	7	10.6667	7.66667	-0.59046	0.50747
YEY1_01753|YE8081_02274	trpC	bifunctional indole-3-glycerol phosphate synthase/phosphoribosylanthranilate isomerase	43	48	47	32	27	25	46	28	-0.829281	0.143948
YEY1_01754|YE8081_02275	trpB	tryptophan synthase subunit beta	55	52	66	38	46	62	57.6667	48.6667	-0.370463	0.601137
YEY1_01755|YE8081_02276	trpA	tryptophan synthase subunit alpha	11	4	17	8	14	20	10.6667	14	0.240804	0.846246
YEY1_01756|YE8081_02277		transport-associated	11	7	4	30	52	24	7.33333	35.3333	1.94287	0.020047
YEY1_01757|YE8081_02278	ompW	outer membrane protein W	1	4	2	4	4	8	2.33333	5.33333	0.907072	0.448353
YEY1_01758|YE8081_02279		hypothetical protein	2	3	0	1	0	2	1.66667	1	-0.651201	0.695046
YEY1_01759|YE8081_02280	yciC	hypothetical protein	90	89	66	153	231	175	81.6667	186.333	1.0343	0.0266566
YEY1_01760|YE8081_02281		sulfate transporter	44	38	44	43	51	65	42	53	0.194074	0.851811
YEY1_01761|YE8081_02282	ispZ	intracellular septation protein A	326	217	214	487	250	309	252.333	348.667	0.32694	0.676446
YEY1_01762|YE8081_02283	yciA	acyl-CoA thioester hydrolase	47	80	78	179	141	154	68.3333	158	1.0638	0.0129927
YEY1_01763|YE8081_02284	tonB-1	transporter	454	872	666	597	844	666	664	702.333	-0.0506494	0.949033
YEY1_01764|YE8081_02285	yciI	hypothetical protein	15	16	21	13	8	14	17.3333	11.6667	-0.681934	0.245662
YEY1_01766|YE8081_02286		hypothetical protein	7	2	3	5	9	4	4	6	0.408656	0.725693
YEY1_01767|YE8081_02287		diguanylate phosphodiesterase	1	2	2	2	7	2	1.66667	3.66667	0.831626	0.543695
YEY1_01768|YE8081_02288	cls	cardiolipin synthetase	49	32	41	29	40	29	40.6667	32.6667	-0.449191	0.268494
YEY1_01769|YE8081_02289		dsDNA-mimic protein	535	396	374	980	358	393	435	577	0.256008	0.883421
YEY1_01770|YE8081_02290	oppF	oligopeptide/dipeptide ABC transporter ATPase	34	31	27	33	43	41	30.6667	39	0.208593	0.732043
YEY1_01771|YE8081_02291	oppD	oligopeptide transporter ATP-binding protein	54	47	59	65	78	84	53.3333	75.6667	0.363219	0.533293
YEY1_01772|YE8081_02292	oppC	binding-protein-dependent transport system inner membrane protein	33	28	28	45	54	41	29.6667	46.6667	0.510738	0.268638
YEY1_01773|YE8081_02293	oppB	oligopeptide transporter permease	19	16	25	24	43	28	20	31.6667	0.508444	0.483252
YEY1_01774|YE8081_02294	oppA	extracellular solute-binding protein	122	102	144	244	234	188	122.667	222	0.699218	0.288915
YEY1_01775|YE8081_02295	oppA	extracellular solute-binding protein	171	94	114	782	223	247	126.333	417.333	1.4437	0.199425
YEY1_01776|YE8081_02296	ychE	hypothetical protein	38	27	20	44	78	45	28.3333	55.6667	0.805708	0.25757
YEY1_01777|YE8081_02297	adhE	bifunctional acetaldehyde-CoA/alcohol dehydrogenase	2004	1549	1834	1614	1038	1386	1795.67	1346	-0.538907	0.289076
YEY1_01778|YE8081_02299	tdk	thymidine kinase	15	14	16	21	44	30	15	31.6667	0.924216	0.0888308
YEY1_01779|YE8081_02300	hns	global DNA-binding transcriptional dual regulator H-NS	6591	10834	7007	19656	6059	8234	8144	11316.3	0.30625	0.888138
YEY1_01780|YE8081_02301	ugd	nucleotide sugar dehydrogenase	284	277	275	154	236	168	278.667	186	-0.714852	0.0615919
YEY1_01781|YE8081_02302	rssB	response regulator of RpoS	29	28	27	26	30	21	28	25.6667	-0.251324	0.820961
YEY1_01783|YE8081_02303		putative exported protein	4	4	1	3	3	3	3	3	-0.12168	0.950696
YEY1_01784|YE8081_02304		Histone acetyltransferase HPA2 and acetyltransferase	1	3	0	1	2	1	1.33333	1.33333	-0.115995	0.963589
YEY1_01785|YE8081_02305		hypothetical protein	32	27	34	28	66	54	31	49.3333	0.514735	0.46929
YEY1_01786|YE8081_02306	purU	formyltetrahydrofolate deformylase	140	164	110	179	299	230	138	236	0.620165	0.37368
YEY1_01789|YE8081_02312		LysR family transcriptional regulator	5	5	3	4	1	5	4.33333	3.33333	-0.450891	0.748951
YEY1_01790|YE8081_02313	xthA	exonuclease III	166	171	122	129	123	106	153	119.333	-0.474966	0.58609
YEY1_01791|YE8081_02314	nudG	pyrimidine (deoxy)nucleoside triphosphate pyrophosphohydrolase	30	49	33	28	45	57	37.3333	43.3333	0.0827597	0.939049
YEY1_01792|YE8081_02315		hypothetical protein	26	27	26	12	32	22	26.3333	22	-0.385057	0.696022
YEY1_01793|YE8081_02316	topB	DNA topoisomerase III	109	151	116	79	56	115	125.333	83.3333	-0.693723	0.302801
YEY1_01794|YE8081_02317	selD	selenophosphate synthetase	122	115	111	72	80	95	116	82.3333	-0.624459	0.0236282
YEY1_01795|YE8081_02318	ydjA	hypothetical protein	131	199	244	75	115	86	191.333	92	-1.17781	0.00238659
YEY1_01796|YE8081_02319	sppA	protease 4	183	164	183	182	258	211	176.667	217	0.157059	0.748951
YEY1_01797|YE8081_02320	ansA	asparaginase	37	29	45	31	49	47	37	42.3333	0.0549665	0.952754
YEY1_01798|YE8081_02321	pncA	nicotinamidase/pyrazinamidase	9	4	7	11	14	16	6.66667	13.6667	0.86369	0.245085
YEY1_01800|YE8081_02322	yeaC	hypothetical protein	23	31	25	82	97	61	26.3333	80	1.43078	0.00537565
YEY1_01801|YE8081_02323	msrB	methionine sulfoxide reductase B	77	77	65	140	134	91	73	121.667	0.590229	0.269445
YEY1_01802|YE8081_02324	gapA	glyceraldehyde-3-phosphate dehydrogenase	4588	5184	5168	5029	6323	5843	4980	5731.67	0.0671277	0.919411
YEY1_01803|YE8081_02327	yeaD	aldose 1-epimerase	94	104	94	77	90	87	97.3333	84.6667	-0.332725	0.341092
YEY1_01804|YE8081_02329	mipA	MltA-interacting MipA family protein	368	384	321	303	367	316	357.667	328.667	-0.255167	0.530983
YEY1_01805|YE8081_02330	prkA, yeaG	putative serine protein kinase PrkA	82	55	66	60	40	45	67.6667	48.3333	-0.576489	0.608171
YEY1_01806|YE8081_02331	yeaH	hypothetical protein	17	24	25	15	33	27	22	25	0.0432605	0.97558
YEY1_01807|YE8081_02332		hypothetical protein	19	12	15	17	20	18	15.3333	18.3333	0.118423	0.890283
YEY1_01808|YE8081_02333		putative exported protein	12	16	7	2	9	3	11.6667	4.66667	-1.36127	0.111058
YEY1_01809|YE8081_02334		LysR family transcriptional regulator	8	14	9	10	7	6	10.3333	7.66667	-0.517271	0.655301
YEY1_01810|YE8081_02335		pirin domain-containing protein	10	10	11	3	5	1	10.3333	3	-1.74293	0.0322456
YEY1_01812|YE8081_02337	bcr-1	Bcr/CflA subfamily drug resistance transporter	31	29	35	66	78	71	31.6667	71.6667	1.02193	0.0420936
YEY1_01813|YE8081_02338	alr-2	alanine racemase	30	8	33	8	5	8	23.6667	7	-1.8208	0.00111051
YEY1_01814|YE8081_02339	dadA	D-amino acid dehydrogenase small subunit	79	34	98	47	45	22	70.3333	38	-1.00161	0.0877339
YEY1_01815|YE8081_02340	ycgB, spoVR	SpoVR family protein	19	18	22	6	7	3	19.6667	5.33333	-1.89262	0.00374679
YEY1_01816|YE8081_02341	fadR	fatty acid metabolism regulator	119	146	103	161	204	168	122.667	177.667	0.388013	0.641567
YEY1_01817|YE8081_02342	nhaB	sodium/proton antiporter	70	78	74	44	62	47	74	51	-0.665031	0.119011
YEY1_01818|YE8081_02343	dsbB	disulfide bond formation protein B	56	33	59	35	73	47	49.3333	51.6667	-0.0768305	0.949033
YEY1_01822|YE8081_02345		hypothetical protein	17	25	13	25	25	23	18.3333	24.3333	0.274486	0.717978
YEY1_01823|YE8081_02424	ycgN	hypothetical protein	124	94	80	179	301	236	99.3333	238.667	1.09893	0.0449609
YEY1_01824|YE8081_02425	ycgM	hypothetical protein	150	216	191	202	139	274	185.667	205	0.0178382	0.991155
YEY1_01825|YE8081_02426	mltB-2	lytic murein transglycosylase	67	57	62	106	106	92	62	101.333	0.567963	0.107824
YEY1_01826|YE8081_02427	ycgL	hypothetical protein	7	10	12	11	23	23	9.66667	19	0.814296	0.314733
YEY1_01827|YE8081_02428		putative exported protein	21	34	33	70	26	30	29.3333	42	0.38313	0.645711
YEY1_01828|YE8081_02429	minC	septum formation inhibitor	120	96	90	157	213	104	102	158	0.479582	0.423137
YEY1_01829|YE8081_02430	minD	cell division inhibitor MinD	723	982	917	898	979	908	874	928.333	-0.0443254	0.970795
YEY1_01830|YE8081_02431	minE	cell division topological specificity factor MinE	80	53	70	65	174	105	67.6667	114.667	0.594117	0.433451
YEY1_01831|YE8081_02432	rnd	ribonuclease D	68	84	64	89	128	124	72	113.667	0.52211	0.101462
YEY1_01832|YE8081_02433	fadD-1	long-chain-fatty-acid--CoA ligase	44	37	40	83	117	85	40.3333	95	1.07834	0.00503952
YEY1_01833|YE8081_02434	slp, yeaY	Slp family outer membrane lipoprotein	34	39	46	57	64	67	39.6667	62.6667	0.504838	0.554534
YEY1_01834|YE8081_02435	yeaZ, tsaB	peptidase M22 glycoprotease	92	132	123	118	140	160	115.667	139.333	0.136123	0.792104
YEY1_01835|YE8081_02436	yoaA	helicase c2	79	91	77	79	78	97	82.3333	84.6667	-0.0897071	0.900811
YEY1_01836|YE8081_02437	yoaB	endoribonuclease L-PSP	35	23	25	31	58	35	27.6667	41.3333	0.426184	0.538437
YEY1_01837|YE8081_02438	mdtI	multidrug efflux system protein MdtI	12	23	18	52	70	62	17.6667	61.3333	1.57423	0.0563801
YEY1_01838|YE8081_02439	mdtJ	small multidrug resistance protein	17	29	28	26	64	40	24.6667	43.3333	0.635506	0.564779
YEY1_01839|YE8081_02440	eda	keto-hydroxyglutarate-aldolase/keto-deoxy-phosphogluconate aldolase	152	233	241	137	161	169	208.667	155.667	-0.538824	0.479269
YEY1_01840|YE8081_02441	zwf	glucose-6-phosphate 1-dehydrogenase	294	370	333	335	372	411	332.333	372.667	0.0331902	0.953571
YEY1_01842|YE8081_02443	pykA	pyruvate kinase	467	505	555	671	645	611	509	642.333	0.200439	0.636059
YEY1_01844|YE8081_02444	msbB	lipid A biosynthesis (KDO)2-(lauroyl)-lipid IVA acyltransferase	79	74	48	165	158	133	67	152	1.03983	0.000595672
YEY1_01845|YE8081_02445	mepM	murein DD-endopeptidase MepM	390	415	385	699	517	484	396.667	566.667	0.374686	0.594703
YEY1_01846|YE8081_02446	znuA	high-affinity zinc transporter periplasmic protein	121	134	129	101	100	119	128	106.667	-0.390936	0.355918
YEY1_01847|YE8081_02447	znuC	high-affinity zinc transporter ATPase	38	64	51	66	109	101	51	92	0.708402	0.0986318
YEY1_01848|YE8081_02448	znuB	high-affinity zinc transporter membrane protein	18	21	26	39	30	24	21.6667	31	0.37905	0.472689
YEY1_01849|YE8081_02449	tppB	putative tripeptide transporter permease	30	12	40	19	20	5	27.3333	14.6667	-0.996055	0.23209
YEY1_01850|YE8081_02450	ruvB	Holliday junction DNA helicase RuvB	80	48	72	67	48	96	66.6667	70.3333	-0.0537291	0.963477
YEY1_01851|YE8081_02451	ruvA	Holliday junction DNA helicase RuvA	72	89	77	73	82	84	79.3333	79.6667	-0.125654	0.813651
YEY1_01852|YE8081_02452	ruvC	Holliday junction resolvase	74	77	72	62	44	85	74.3333	63.6667	-0.326063	0.83129
YEY1_01853|YE8081_02453		hypothetical protein	864	1428	998	496	747	788	1096.67	677	-0.787818	0.395477
YEY1_01854|YE8081_02454	ntpA	dATP pyrophosphohydrolase	256	293	247	103	107	207	265.333	139	-1.0374	0.0566738
YEY1_01855|YE8081_02456	aspS	aspartyl-tRNA synthetase	733	635	640	455	295	570	669.333	440	-0.70112	0.443185
YEY1_01856|YE8081_02457		putative isochorismatase	27	29	23	4	3	8	26.3333	5	-2.37186	0.00179911
YEY1_01857|YE8081_02458		hypothetical protein	11	16	16	33	36	36	14.3333	35	1.11386	0.0753258
YEY1_01858|YE8081_02459	yecN	hypothetical protein	75	66	67	64	162	94	69.3333	106.667	0.469312	0.379082
YEY1_01859|YE8081_02460	cmoA	methyltransferase	135	200	143	117	126	164	159.333	135.667	-0.357716	0.38071
YEY1_01860|YE8081_02461	cmoB	methyltransferase	41	31	31	54	57	81	34.3333	64	0.75833	0.0248541
YEY1_01861|YE8081_02500		hypothetical protein	6	3	12	2	2	1	7	1.66667	-1.92148	0.0682436
YEY1_01862|YE8081_02505	agaR	DeoR family transcriptional regulator	45	36	60	46	89	53	47	62.6667	0.261121	0.79022
YEY1_01868|YE8081_02506	agaS	AgaS family sugar isomerase	0	0	1	2	6	1	0.333333	3	2.03202	0.141834
YEY1_01869|YE8081_02507	gatY	tagatose-bisphosphate aldolase	12	10	24	9	7	5	15.3333	7	-1.2075	0.0604941
YEY1_01870|YE8081_02508	nlpD	lipoprotein NlpD	30	42	26	23	25	19	32.6667	22.3333	-0.659427	0.335352
YEY1_01872|YE8081_02511		hypothetical protein	47	34	46	44	21	26	42.3333	30.3333	-0.57472	0.608171
YEY1_01873|YE8081_02108	yapH	pertactin family virulence factor/autotransporter	8	5	9	6	4	2	7.33333	4	-0.904284	0.448353
YEY1_01874|YE8081_02513		Putative autotransporter protein	4	0	0	6	2	1	1.33333	3	0.848591	0.633735
YEY1_01875|YE8081_02514		candidate zinc-binding lipoprotein ZinT	7	6	5	8	11	6	6	8.33333	0.312762	0.780413
YEY1_01876|YE8081_02515	ydjR	hypothetical protein	2	5	8	5	5	7	5	5.66667	0.0408617	0.978919
YEY1_01877|YE8081_02516	hutF	N-formimino-L-glutamate deiminase	17	6	19	19	11	15	14	15	-0.0359685	0.973678
YEY1_01878|YE8081_02517	hutC	histidine utilization repressor	16	15	11	25	29	24	14	26	0.741779	0.112111
YEY1_01879|YE8081_02518	hutI	imidazolonepropionase	25	16	23	10	18	8	21.3333	12	-0.925679	0.236125
YEY1_01880|YE8081_02519	hutG	N-formylglutamate amidohydrolase	9	5	3	7	25	7	5.66667	13	0.983089	0.23209
YEY1_01883|YE8081_02520	ompC-1	porin	36	41	36	46	54	39	37.6667	46.3333	0.162365	0.79022
YEY1_01885|YE8081_02521	astE	succinylglutamate desuccinylase	7	4	5	9	8	10	5.33333	9	0.567778	0.586154
YEY1_01886|YE8081_02522	astB	succinylarginine dihydrolase	3	0	4	2	5	3	2.33333	3.33333	0.313574	0.837155
YEY1_01887|YE8081_02523	astD	succinylglutamic semialdehyde dehydrogenase	1	0	2	2	3	6	1	3.66667	1.35548	0.231028
YEY1_01888|YE8081_02524	astA	arginine succinyltransferase	1	2	3	3	3	4	2	3.33333	0.490271	0.74501
YEY1_01889|YE8081_02525	astC, argD	bifunctional succinylornithine transaminase/acetylornithine transaminase	0	1	1	0	2	1	0.666667	1	0.20877	0.938182
YEY1_01890|YE8081_02526		GntR family transcriptional regulator	22	30	21	31	39	30	24.3333	33.3333	0.312241	0.668101
YEY1_01891|YE8081_02527	cydA	cytochrome D ubiquinol oxidase subunit I	0	2	2	1	0	4	1.33333	1.66667	0.128215	0.958215
YEY1_01892|YE8081_02528	cydB	cytochrome D ubiquinol oxidase subunit II	5	1	1	0	2	0	2.33333	0.666667	-1.47602	0.269557
YEY1_01893|YE8081_02529	narX	nitrate/nitrite sensor protein NarX	15	9	9	17	21	18	11	18.6667	0.609389	0.280997
YEY1_01894|YE8081_02530	cysB	transcriptional regulator CysB	6	15	13	4	7	3	11.3333	4.66667	-1.33332	0.0582637
YEY1_01896|YE8081_02531	araJ	major facilitator superfamily MFS_1	18	17	15	15	37	29	16.6667	27	0.546611	0.417555
YEY1_01897|YE8081_02532		hypothetical protein	152	346	319	57	55	61	272.333	57.6667	-2.33767	1.19353e-10
YEY1_01898|YE8081_02533	chaA	calcium/sodium:proton antiporter	82	83	74	107	179	119	79.6667	135	0.615996	0.085706
YEY1_01899|YE8081_02467	mviN	integral membrane protein MviN	74	73	71	39	67	74	72.6667	60	-0.407996	0.32876
YEY1_01900|YE8081_02468	ygjR	oxidoreductase domain-containing protein	84	77	66	114	100	113	75.6667	109	0.373766	0.763745
YEY1_01901|YE8081_02469		pseudogene	17	36	24	17	40	42	25.6667	33	0.224513	0.803222
YEY1_01902|YE8081_02470	rimJ	ribosomal-protein-S5-alanine N-acetyltransferase	189	315	247	527	169	255	250.333	317	0.197083	0.92111
YEY1_01903|YE8081_02471		hypothetical protein	14	4	5	110	59	60	7.66667	76.3333	2.5928	0.038961
YEY1_01904|YE8081_02473		putative inner membrane protein	87	53	63	108	102	91	67.6667	100.333	0.412148	0.694163
YEY1_01905|YE8081_02474	mdtH	multidrug resistance protein MdtH	31	34	31	70	66	89	32	75	1.04963	0.19013
YEY1_01906|YE8081_02475	yceB	hypothetical protein	53	48	62	120	153	91	54.3333	121.333	1.01086	0.00168013
YEY1_01907|YE8081_02476	ycdY	cytoplasmic chaperone TorD family protein	38	51	34	102	77	82	41	87	0.938924	0.0660893
YEY1_01908|YE8081_02477	ycdX	putative hydrolase	18	37	34	38	44	41	29.6667	41	0.328407	0.633735
YEY1_01909|YE8081_02478	serA-2	NAD-binding D-isomer specific 2-hydroxyacid dehydrogenase	8	12	11	8	6	2	10.3333	5.33333	-0.99759	0.338303
YEY1_01911|YE8081_02480		glycerophosphoryl diester phosphodiesterase	105	112	82	258	45	71	99.6667	124.667	0.187446	0.911973
YEY1_01913|YE8081_02482	hmsT	diguanylate cyclase	18	16	15	2	9	7	16.3333	6	-1.49104	0.0560895
YEY1_01915|YE8081_02483	ychM	putative sulfate transporter YchM	14	10	8	14	15	8	10.6667	12.3333	0.066924	0.968969
YEY1_01916|YE8081_02484	kdsA	2-dehydro-3-deoxyphosphooctonate aldolase	232	366	297	286	411	350	298.333	349	0.0903497	0.939049
YEY1_01917|YE8081_02485	ychA	putative transcriptional regulator	334	361	232	706	276	423	309	468.333	0.440048	0.757301
YEY1_01918|YE8081_02486	sirB2	invasion gene expression up-regulator SirB	67	77	59	66	152	129	67.6667	115.667	0.619623	0.349163
YEY1_01919|YE8081_02487	hemK, prmC	N5-glutamine S-adenosyl-L-methionine-dependent methyltransferase	112	135	111	210	284	316	119.333	270	1.02279	0.0590038
YEY1_01920|YE8081_02488	prfA	peptide chain release factor 1	182	226	147	476	396	546	185	472.667	1.21731	4.97409e-06
YEY1_01921|YE8081_02489	hemA	glutamyl-tRNA reductase	206	256	205	399	331	393	222.333	374.333	0.612889	0.202666
YEY1_01922|YE8081_02490	lolB	outer membrane lipoprotein LolB	23	33	26	36	19	30	27.3333	28.3333	-0.0722976	0.948879
YEY1_01923|YE8081_02491	ipk, ispE	4-diphosphocytidyl-2-C-methyl-D-erythritol kinase	151	121	114	433	132	238	128.667	267.667	0.884935	0.337613
YEY1_01924|YE8081_02492	prsA	ribose-phosphate pyrophosphokinase	919	1311	1019	1616	1412	1725	1083	1584.33	0.414466	0.444904
YEY1_01926|YE8081_02493	ychH	hypothetical protein	7	5	11	15	16	3	7.66667	11.3333	0.351931	0.839983
YEY1_01927|YE8081_02494	pth	peptidyl-tRNA hydrolase	119	153	129	279	192	238	133.667	236.333	0.686509	0.0809279
YEY1_01928|YE8081_02495		putative exported protein	10	10	8	22	12	16	9.33333	16.6667	0.658686	0.539448
YEY1_01929|YE8081_02496	engD, ychF	GTP-dependent nucleic acid-binding protein EngD	693	779	629	2099	1252	1685	700.333	1678.67	1.12182	0.00122379
YEY1_01930|YE8081_02497	ampH	beta-lactam binding protein AmpH	107	120	105	37	43	36	110.667	38.6667	-1.63476	1.1222e-06
YEY1_01931|YE8081_02498	gcvA	DNA-binding transcriptional activator GcvA	57	74	85	104	82	63	72	83	0.0679982	0.970795
YEY1_01932|YE8081_02499		putative inner membrane protein	23	20	11	109	74	52	18	78.3333	1.92796	3.43356e-05
YEY1_01933|YE8081_01893		lipase	6	8	9	6	11	4	7.66667	7	-0.256753	0.829071
YEY1_01934|YE8081_01892		bacteriophage lysozyme	1	0	0	0	1	1	0.333333	0.666667	0.443539	0.864876
YEY1_01935|YE8081_01890		putative membrane protein	12	18	13	15	5	11	14.3333	10.3333	-0.557409	0.622888
YEY1_01936|YE8081_01889		antitermination Q family protein	3	1	0	6	4	3	1.33333	4.33333	1.253	0.341767
YEY1_01937|YE8081_01888		hypothetical protein	2	0	1	0	0	0	1	0	-1.29731	0.57806
YEY1_01938|YE8081_01887		hypothetical phage-related protein	5	9	5	0	3	1	6.33333	1.33333	-1.82141	0.207808
YEY1_01940|YE8081_01886		putative DNA-binding protein	31	26	26	47	81	71	27.6667	66.3333	1.03379	0.323437
YEY1_01944|YE8081_01152		transposase	4	2	2	0	0	0	2.66667	0	-2.8469	0.0464608
YEY1_01946|YE8081_01715		hypothetical protein	0	1	0	0	0	0	0.333333	0	-0.606974	0.837898
YEY1_01947|YE8081_01714		bacteriophage P7-like protein	0	0	0	0	0	0	0	0	-0.0874446	0.981607
YEY1_01948|YE8081_01713		putative LysB-like protein	0	0	0	0	1	0	0	0.333333	0.149884	0.96154
YEY1_01949|YE8081_01712		P2 phage tail completion R family protein	0	0	1	0	0	0	0.333333	0	-0.198383	0.939803
YEY1_01950|YE8081_01711	gpS		0	0	0	0	0	1	0	0.333333	0.200098	0.948253
YEY1_01952|YE8081_00518		hypothetical protein	12	10	16	54	70	47	12.6667	57	1.95058	0.000406799
YEY1_01953|YE8081_00519		hypothetical protein	115	84	74	641	171	212	91	341.333	1.65092	0.0764419
YEY1_01960|YE8081_01704		variable tail fibre protein	0	0	0	2	0	0	0	0.666667	0.324017	0.897262
YEY1_01963|YE8081_01983		hypothetical protein	16	9	19	73	67	61	14.6667	67	1.94318	0.0100462
YEY1_01964|YE8081_01982		DinJ-like protein	35	30	30	67	75	63	31.6667	68.3333	0.951375	0.055282
YEY1_01965|YE8081_01981		phage protein	19	13	18	10	15	8	16.6667	11	-0.701874	0.437732
YEY1_01966|YE8081_01980		hypothetical protein	0	0	0	0	1	1	0	0.666667	1.10733	0.584294
YEY1_01967|YE8081_01699		hypothetical phage protein	0	1	0	3	4	3	0.333333	3.33333	2.19632	0.135971
YEY1_01969|YE8081_01977		putative transposase YhgA family protein	0	0	5	1	1	0	1.66667	0.666667	-1.04362	0.589197
YEY1_01970|YE8081_01696		putative transposase YhgA family protein	62	123	77	2	0	0	87.3333	0.666667	-6.05491	3.01257e-13
YEY1_01981|YE8081_01880	pgsA	phosphatidylglycerophosphate synthetase	98	125	88	105	170	131	103.667	135.333	0.235847	0.855467
YEY1_01982|YE8081_01881	uvrC	excinuclease ABC subunit C	206	144	153	308	232	276	167.667	272	0.558592	0.141834
YEY1_01983|YE8081_01882	uvrY	response regulator	244	254	250	306	302	333	249.333	313.667	0.196846	0.629023
YEY1_01984|YE8081_01883		hypothetical protein	130	238	140	103	253	132	169.333	162.667	-0.187955	0.885814
YEY1_01985|YE8081_01884	ydgC, glpM	GlpM family protein	2	4	4	14	28	23	3.33333	21.6667	2.41345	0.00234571
YEY1_01986|YE8081_01885		hypothetical protein	16	13	3	13	22	17	10.6667	17.3333	0.530219	0.608171
YEY1_01988|YE8081_02020		hypothetical protein	20	14	8	44	22	16	14	27.3333	0.785	0.438874
YEY1_01989|YE8081_02019		putative exported protein	17	17	22	11	31	16	18.6667	19.3333	-0.0904909	0.942432
YEY1_01990|YE8081_02018	bioC	biotin biosynthesis protein BioC	65	49	45	73	48	38	53	53	-0.131782	0.865521
YEY1_01991|YE8081_04336	trp14A-1	transposase IS3/IS911 family protein	0	0	0	0	0	0	0	0	-0.0445215	0.991155
YEY1_01993|YE8081_02008	cycA	D-alanine/D-serine/glycine permease	104	100	118	105	95	110	107.333	103.333	-0.183905	0.827552
YEY1_01994|YE8081_02007	ybiH	putative DNA-binding transcriptional regulator	2	2	5	14	7	3	3	8	1.12326	0.29654
YEY1_01995|YE8081_02006	ssuD		0	1	0	1	0	0	0.333333	0.333333	-0.093426	0.978919
YEY1_01996|YE8081_02005		putative isochorismatase	1	0	0	0	0	0	0.333333	0	-0.314512	0.915727
YEY1_01997|YE8081_02004	tdcF-1	endoribonuclease L-PSP	1	0	0	0	0	0	0.333333	0	-0.198383	0.939803
YEY1_01998|YE8081_02003	bioH	BioH protein	0	1	1	1	0	3	0.666667	1.33333	0.527088	0.859792
YEY1_02000|YE8081_02002		putative oxidoreductase	1	0	3	0	0	0	1.33333	0	-2.03804	0.232367
YEY1_02001|YE8081_02001	hpaC	4-hydroxyphenylacetate 3-monooxygenase reductase subunit	0	1	1	0	0	0	0.666667	0	-0.858238	0.748951
YEY1_02002|YE8081_02000	uraA, pyrP	uracil transporter	0	1	1	1	0	0	0.666667	0.333333	-0.649927	0.791989
YEY1_02004|YE8081_01999	nanM, yjhT	N-acetylneuraminic acid mutarotase	5	4	3	8	14	3	4	8.33333	0.861079	0.360078
YEY1_02005|YE8081_01998		helix-turn-helix family protein	4	4	3	1	3	1	3.66667	1.66667	-1.06181	0.321313
YEY1_02006|YE8081_01997	wrbA	TrpR binding protein WrbA	5	7	5	6	5	3	5.66667	4.66667	-0.381357	0.730715
YEY1_02007|YE8081_01996	efeB, ycdB	Dyp-type peroxidase family protein	172	194	191	70	45	101	185.667	72	-1.45959	0.00537565
YEY1_02008|YE8081_01995	efeO, ycdO	hypothetical protein	154	169	170	87	105	115	164.333	102.333	-0.807278	0.0454141
YEY1_02009|YE8081_01994	efeU-2	oxidase dependent Fe+2 transporter	72	55	51	17	29	34	59.3333	26.6667	-1.27267	0.0064025
YEY1_02010|YE8081_01992		hypothetical protein	21	23	13	36	32	35	19	34.3333	0.697409	0.333348
YEY1_02011|YE8081_01991		hypothetical protein	6	5	6	17	29	25	5.66667	23.6667	1.78947	0.0376615
YEY1_02012|YE8081_01990	tpn1330	transposase for	10	8	12	0	0	0	10	0	-4.53988	0.00032013
YEY1_02013|YE8081_01989	putP	sodium/proline symporter	139	121	157	54	90	76	139	73.3333	-1.0331	0.095629
YEY1_02014|YE8081_01988	putA	trifunctional transcriptional regulator/proline dehydrogenase/pyrroline-5-carboxylate dehydrogenase	96	40	80	57	53	47	72	52.3333	-0.592413	0.188397
YEY1_02017|YE8081_02569	yecC	putative amino-acid ABC transporter ATP-binding protein YecC	35	49	37	9	16	10	40.3333	11.6667	-1.88316	1.32769e-05
YEY1_02018|YE8081_02570	yecS	polar amino acid ABC transporter inner membrane subunit	25	25	26	10	9	4	25.3333	7.66667	-1.80309	0.00412463
YEY1_02019|YE8081_02571	fliY	cystine transporter subunit	137	162	159	26	33	25	152.667	28	-2.5575	9.75588e-21
YEY1_02020|YE8081_02572	dcyD, yedO	D-cysteine desulfhydrase	31	43	43	18	14	15	39	15.6667	-1.42258	0.000647205
YEY1_02021|YE8081_02573	fliZ	flagella biosynthesis protein FliZ	14	12	16	104	142	88	14	111.333	2.82618	6.79378e-11
YEY1_02022|YE8081_02574	fliA	flagellar biosynthesis sigma factor	70	105	82	385	194	222	85.6667	267	1.46251	0.0409149
YEY1_02023|YE8081_02575	fliB	hypothetical protein	4	1	5	60	37	23	3.33333	40	3.22197	6.54356e-05
YEY1_02024|YE8081_02576	fliC	flagellin	21	12	16	103	95	74	16.3333	90.6667	2.28812	1.38717e-06
YEY1_02025|YE8081_02579	fliD	flagellar capping protein	17	30	24	189	104	103	23.6667	132	2.29117	1.26717e-05
YEY1_02026|YE8081_02580	fliS	flagellar protein FliS	7	3	9	18	37	31	6.33333	28.6667	1.94315	0.00663007
YEY1_02027|YE8081_02581	fliT	flagellar biosynthesis protein FliT	4	3	6	10	19	8	4.33333	12.3333	1.30896	0.140542
YEY1_02028|YE8081_02582		AraC family transcriptional regulator	26	18	23	7	34	26	22.3333	22.3333	-0.139788	0.907229
YEY1_02029|YE8081_02583		metal dependent phosphohydrolase	3	5	6	12	16	19	4.66667	15.6667	1.52076	0.0390646
YEY1_02030|YE8081_02584	alkA	HhH-GPD family protein	11	5	14	11	16	10	10	12.3333	0.152501	0.897892
YEY1_02033|YE8081_02585		hypothetical protein	0	1	1	3	7	2	0.666667	4	2.05291	0.130427
YEY1_02034|YE8081_02586		putative membrane protein	22	10	12	38	149	66	14.6667	84.3333	2.15084	0.0370421
YEY1_02035|YE8081_02587	fliE-2	flagellar hook-basal body protein FliE	19	21	27	57	117	57	22.3333	77	1.60953	0.00407508
YEY1_02036|YE8081_02588	fliF-2	flagellar MS-ring protein	17	23	21	160	279	210	20.3333	216.333	3.24748	1.52661e-19
YEY1_02037|YE8081_02589	fliG-2	flagellar motor switch protein G	18	27	14	50	50	73	19.6667	57.6667	1.4043	0.00888229
YEY1_02038|YE8081_02590	fliH-2	flagellar assembly protein H	0	2	6	14	22	24	2.66667	20	2.59253	0.018459
YEY1_02039|YE8081_02591	fliI-2	flagellum-specific ATP synthase	4	5	10	44	50	43	6.33333	45.6667	2.68817	8.37773e-06
YEY1_02040|YE8081_02592	fliJ-2	flagellar biosynthesis chaperone	3	1	11	12	18	12	5	14	1.27728	0.227114
YEY1_02041|YE8081_02593	fliK-1	flagellar hook-length control protein	8	8	10	19	34	37	8.66667	30	1.62634	0.00695601
YEY1_02042|YE8081_02594	fliL	flagellar basal body-associated protein FliL	22	21	34	163	166	173	25.6667	167.333	2.53543	1.10664e-09
YEY1_02043|YE8081_02595	fliM-2	flagellar motor switch protein FliM	33	50	44	136	177	158	42.3333	157	1.73933	2.68368e-06
YEY1_02044|YE8081_02596	fliN-2	flagellar motor switch protein FliN	14	26	28	63	104	97	22.6667	88	1.79596	9.37319e-05
YEY1_02045|YE8081_02597	fliO	flagellar biosynthesis protein FliO	4	5	9	29	28	37	6	31.3333	2.1855	0.00294058
YEY1_02046|YE8081_02598	fliP-2	flagellar biosynthesis protein FliP	5	7	11	29	28	32	7.66667	29.6667	1.78496	0.00664268
YEY1_02047|YE8081_02599	fliQ-2	flagellar biosynthesis protein FliQ	0	1	1	3	10	4	0.666667	5.66667	2.35258	0.15843
YEY1_02048|YE8081_02600	fliR-2	flagellar biosynthesis protein FliR	2	4	3	7	19	10	3	12	1.77703	0.081088
YEY1_02049|YE8081_02601	flgL	flagellar hook-associated protein FlgL	13	24	23	65	93	68	20	75.3333	1.74777	3.99221e-05
[truncated: 1,800 more rows]

## Sheet: Y1_E25 vs.8081_E25 filtered
Dataset S4-3: Global gene expression changes between Y. enterocolitica Y1 and Y. enterocolitica 8081v (DESeq analysis Y1_E25 vs. 8081_E25; cut off filter log2 fold change ≥ |2|; p-value ≤0,05).
[truncated: 337 more rows]

[truncated: 6 more sheets: Y1_S25 vs.8081_S25 raw, Y1_S25 vs.8081_S25 filtered, Y1_E37 vs.8081_E37 raw, Y1_E37 vs.8081_E37 filtered, Y1_S37 vs.8081_S37 raw, Y1_S37 vs.8081_S37 filtered]
